# Supplementary material for: Human Placental Endothelial Cell and Trophoblast Heterogeneity and Differentiation Revealed by Single-Cell RNA Sequencing
Source: Cells. 2022 Dec 25;12(1):87. doi: 10.3390/cells12010087 (PMC9818681; doi:10.3390/cells12010087)
Supplement: Supplementary file 1 [file cells-12-00087-s001.zip]

Archive with 20 entries (20 files):
- supplementary Figure S1.tif
- supplementary Figure S2.tif
- supplementary Figure S3.tif
- supplementary Figure S4.tif
- supplementary Figure S5.tif
- supplementary Figure S6.tif
- supplementary Figure S7.tif
- supplementary Figure S8.tif
- supplementary Figure S9.tif
- Supplementary Table S1 Primers used for qRT-PCR.pdf
- Supplementary Table S10 Functional and pathway enrichment analysis of differentially expressed genes in EVTs.xlsx
- Supplementary Table S11  Differentially expressed genes between placental fibroblast clusters..xlsx
- Supplementary Table S2 Sample infromation.xlsx
- Supplementary Table S3 Cell type specific signature genes.xlsx
- Supplementary Table S4 Number of cells analyzed from each sample per cluster..xlsx
- Supplementary Table S5 Differentially expressed genes between the three placental endothelial cell clusters..xlsx
- Supplementary Table S6 Functional and pathway enrichment analysis for three placental endothelial cell clusters..xlsx
- Supplementary Table S7 SCENIC regulon activity and specificity by EC clusters.xlsx
- Supplementary Table S8 TF expression level in EC clusters.xlsx
- Supplementary Table S9  Differentially expressed genes between placental trophoblast clusters..xlsx
