# Supplementary material for: Human Placental Endothelial Cell and Trophoblast Heterogeneity and Differentiation Revealed by Single-Cell RNA Sequencing
Source: Cells. 2022 Dec 25;12(1):87. doi: 10.3390/cells12010087 (PMC9818681; doi:10.3390/cells12010087)
Supplement: Supplementary file 1 [file cells-12-00087-s001.zip › Supplementary Table S10 Functional and pathway enrichment analysis of differentially expressed genes in EVTs.xlsx]

## Sheet: enrich_EVT-1
EVT1	ID	Description	GeneRatio	BgRatio	pvalue	p.adjust	qvalue	geneID	Count
GO_ANCHORING_JUNCTION	GO_ANCHORING_JUNCTION	GO_ANCHORING_JUNCTION	131/1230	489/17237	3.80742e-42	1.22656e-38	9.61113e-39	FAT2/SHROOM3/AFAP1/MCAM/PVR/ASAP3/FBLIM1/PTK2B/ADAM15/LAYN/ITGA5/HSPG2/FLNB/NEXN/IGF2R/AIF1L/JAK1/ESAM/PROCR/MMP14/ADAM9/ADAM10/ITGA1/CD9/SDC4/PXN/ARHGEF2/MRC2/PHLDB2/CNN2/TES/TNS3/HYOU1/CAPN2/NDRG1/CAV2/FLNA/DSG2/PLEC/SVIL/PKP2/MYO1E/LIMA1/ENG/CDH5/AHNAK/DNM2/DOCK7/LASP1/LRP1/LYN/RHOU/ADAM17/IQGAP1/NCKAP1/NCSTN/VASP/MPRIP/RRAS/ARHGEF7/MYH9/PTPN12/AKAP12/DAG1/PARVA/PALLD/TLN1/GSN/DST/TSPAN9/JAM3/…	131
GO_CELL_SUBSTRATE_JUNCTION	GO_CELL_SUBSTRATE_JUNCTION	GO_CELL_SUBSTRATE_JUNCTION	117/1230	398/17237	4.85669e-42	1.22656e-38	9.61113e-39	COL17A1/AFAP1/MCAM/PVR/ASAP3/FBLIM1/PTK2B/LAYN/ITGA5/HSPG2/FLNB/NEXN/IGF2R/AIF1L/JAK1/PROCR/MMP14/ADAM9/ADAM10/ITGA1/CD9/SDC4/PXN/ARHGEF2/MRC2/PHLDB2/CNN2/TES/TNS3/HYOU1/CAPN2/CAV2/FLNA/PLEC/SVIL/LIMA1/ENG/AHNAK/DNM2/DOCK7/LASP1/LRP1/RHOU/ADAM17/IQGAP1/NCKAP1/NCSTN/VASP/MPRIP/RRAS/ARHGEF7/MYH9/PTPN12/AKAP12/DAG1/PARVA/PALLD/TLN1/GSN/DST/TSPAN9/CORO1C/ACTN1/ACTN4/ITGB1/SCARB2/PTK2/VCL/SYNE2/FLT1/C…	117
HALLMARK_EPITHELIAL_MESENCHYMAL_TRANSITION	HALLMARK_EPITHELIAL_MESENCHYMAL_TRANSITION	HALLMARK_EPITHELIAL_MESENCHYMAL_TRANSITION	67/1230	200/17237	4.01192e-28	6.75474e-25	5.29292e-25	PVR/SFRP1/PMEPA1/PLOD3/ITGA5/PLOD1/LOXL1/GLIPR1/TGFB1/WIPF1/MMP14/QSOX1/PLOD2/NOTCH2/SDC4/TNFAIP3/BGN/HTRA1/LOX/MMP2/ADAM12/COL4A2/FLNA/BMP1/FBN1/CYR61/LRP1/GPC1/GADD45A/CTGF/COL4A1/LAMC1/MFAP5/CALU/CAPG/FSTL1/SERPINH1/COPA/SERPINE1/DST/TIMP1/ITGB1/SLC6A8/FERMT2/TGFBR3/IGFBP3/FSTL3/ITGAV/RHOB/COL5A1/SPARC/GADD45B/TPM2/SERPINE2/TNFRSF12A/CALD1/FBN2/CD59/TPM1/FN1/FBLN1/TIMP3/SAT1/TPM4/LGALS1/PPIB/C…	67
HALLMARK_HYPOXIA	HALLMARK_HYPOXIA	HALLMARK_HYPOXIA	66/1230	200/17237	2.74631e-27	3.4679e-24	2.7174e-24	GPC4/P4HA2/PAM/KDELR3/ANGPTL4/PLAC8/TPBG/TMEM45A/HK2/PFKP/SCARB1/SDC4/TNFAIP3/BGN/TES/LOX/EFNA1/INHA/NDRG1/P4HA1/GAA/FOSL2/CYR61/SLC2A3/MXI1/ADM/GPC1/DDIT4/CTGF/ISG20/GLRX/MYH9/AKAP12/PIM1/SERPINE1/KLF6/CCNG2/ZNF292/CITED2/IGFBP3/PGF/PPP1R15A/ILVBL/MT1E/COL5A1/GALK1/HEXA/BNIP3L/HMOX1/NFIL3/ATF3/ERRFI1/WSB1/DUSP1/SLC2A1/HSPA5/S100A4/MAFF/EGFR/CAV1/HDLBP/FOS/PGK1/LDHA/ANXA2/CDKN1C	66
HALLMARK_TNFA_SIGNALING_VIA_NFKB	HALLMARK_TNFA_SIGNALING_VIA_NFKB	HALLMARK_TNFA_SIGNALING_VIA_NFKB	57/1230	200/17237	3.11415e-20	3.14592e-17	2.4651e-17	TAP1/PMEPA1/SMAD3/TNFAIP2/TUBB2A/GCH1/DUSP4/PDLIM5/SDC4/TNFAIP3/LDLR/EFNA1/ABCA1/IFIH1/FOSL2/CYR61/SLC2A3/IRF1/IFNGR2/GADD45A/SOCS3/IER5/LITAF/PLK2/B4GALT5/RCAN1/SERPINE1/KLF6/KLF10/IL6ST/KLF4/CCNL1/FOSB/ZBTB10/PPP1R15A/NFAT5/RHOB/REL/ETS2/B4GALT1/PTPRE/GADD45B/NFIL3/EGR1/ATF3/SGK1/DUSP1/KLF2/MCL1/JUNB/MAFF/TNFAIP8/CEBPD/CEBPB/FOS/IER2/SAT1	57
GO_ACTIN_BINDING	GO_ACTIN_BINDING	GO_ACTIN_BINDING	81/1230	393/17237	1.69172e-18	1.42415e-15	1.11594e-15	SHROOM3/SYNE1/CORO6/AFAP1/KLHL5/HIP1/FGD4/MICAL3/FLNB/NEXN/PLS3/MTSS1L/AIF1L/WIPF1/PDLIM5/MACF1/BAIAP2L1/FXYD5/CNN2/FLNA/MYO9B/PLEC/SVIL/SPTBN1/MYO1E/LIMA1/MYO1B/FMNL2/DIAPH1/LIMCH1/MIB2/MYO9A/LASP1/SSH2/SSFA2/VASP/MPRIP/CAPG/MYH9/FSCN1/INF2/DAG1/PARVA/PALLD/TLN1/MYO6/GSN/DST/CORO1C/GIPC1/EPS8L2/INPPL1/ACTN1/ACTN4/ITGB1/PTK2/VCL/SYNE2/MARCKSL1/COBLL1/TNNI2/MYH10/MYO10/TPM2/COTL1/GBP1/CAP1/CALD1/C…	81
GO_ACTIN_CYTOSKELETON	GO_ACTIN_CYTOSKELETON	GO_ACTIN_CYTOSKELETON	87/1230	444/17237	2.55644e-18	1.84465e-15	1.44544e-15	CORO6/FBLIM1/FGD4/SH3PXD2B/SH3PXD2A/FLNB/MAP7D3/ADAM8/AIF1L/LLGL2/MYADM/WIPF1/PDLIM5/BAIAP2L1/PXN/ARHGEF5/CNN2/CAPN2/FLNA/MYO9B/SVIL/SPTBN1/TTC17/DAPK1/MYO1E/LIMA1/MYO1B/AHNAK/PPP1R12B/SLC16A3/MYO9A/LASP1/RHOU/ADAM17/IQGAP1/VASP/MPRIP/CAPG/MYH9/AKAP13/PTPN12/FSCN1/PALLD/H1F0/MYO6/GSN/DST/CLIC4/CORO1C/ACTN1/ACTN4/RAI14/RAC3/SH3GL1/PTK2/VCL/CDH1/ZYX/FERMT2/IVNS1ABP/CDC42EP1/TNNI2/MYH10/JUP/MYO10/SE…	87
GO_EXTRACELLULAR_STRUCTURE_ORGANIZATION	GO_EXTRACELLULAR_STRUCTURE_ORGANIZATION	GO_EXTRACELLULAR_STRUCTURE_ORGANIZATION	69/1230	304/17237	2.99682e-18	1.89212e-15	1.48264e-15	ACAN/LAMA4/TGFB2/COL27A1/JAM2/MMP11/PXDN/RECK/PLOD3/ADAM15/MFAP2/ITGA5/SH3PXD2B/HSPG2/LOXL1/ADAM8/CRISPLD2/TGFB1/MMP14/CCDC80/ADAM10/ITGA1/BGN/HTRA1/MMP15/LOX/F11R/MMP2/CAPN2/COL4A2/BMP1/P4HA1/FBN1/MYO1E/CYR61/ENG/CTGF/TIMP2/COL4A1/LAMC1/MFAP5/CAPG/LAMB1/SERPINH1/DAG1/B4GALT7/GSN/SERPINE1/LAMA5/JAM3/TIMP1/ITGB1/PTK2/CDH1/MMP12/ITGAV/B4GALT1/COL5A1/SPARC/ITGB4/FBN2/PRDX4/ELF3/APP/FN1/FBLN1/BSG/ANX…	69
GO_CELL_JUNCTION_ORGANIZATION	GO_CELL_JUNCTION_ORGANIZATION	GO_CELL_JUNCTION_ORGANIZATION	51/1230	185/17237	1.46343e-17	8.21309e-15	6.43567e-15	COL17A1/TGFB2/HEG1/PVR/FBLIM1/SMAD3/PTK2B/ITGA5/CLDN19/TGFB1/MYADM/CD9/MTDH/GJA5/F11R/FLNA/DSG2/PLEC/PKP2/CSF1R/RAB8B/CDH5/LAMC1/VASP/ARHGEF7/FSCN1/RHOD/TLN1/DST/LAMA5/ACTN1/ACTN4/ITGB1/VCL/CD151/CDH1/PKN2/FERMT2/RCC2/TJP1/LIMS1/DSP/JUP/VMP1/CTTN/ITGB4/CTNNA1/PKP3/FN1/RHOC/ACTB	51
GO_CELL_JUNCTION_ASSEMBLY	GO_CELL_JUNCTION_ASSEMBLY	GO_CELL_JUNCTION_ASSEMBLY	41/1230	129/17237	8.93225e-17	4.51168e-14	3.53529e-14	COL17A1/HEG1/FBLIM1/PTK2B/ITGA5/CLDN19/CD9/MTDH/GJA5/F11R/FLNA/PLEC/PKP2/CDH5/LAMC1/VASP/ARHGEF7/FSCN1/RHOD/TLN1/DST/LAMA5/ACTN1/ACTN4/ITGB1/VCL/CD151/PKN2/FERMT2/RCC2/TJP1/LIMS1/JUP/VMP1/CTTN/ITGB4/CTNNA1/PKP3/FN1/RHOC/ACTB	41
GO_RESPONSE_TO_ENDOPLASMIC_RETICULUM_STRESS	GO_RESPONSE_TO_ENDOPLASMIC_RETICULUM_STRESS	GO_RESPONSE_TO_ENDOPLASMIC_RETICULUM_STRESS	56/1230	233/17237	3.25444e-16	1.49438e-13	1.17097e-13	EXTL3/WFS1/KDELR3/PDIA5/DNAJC10/HYOU1/FKBP14/OS9/SEL1L/MAN1B1/WIPI1/PPP1R15B/ATP2A2/CREB3L2/EDEM1/EDEM2/SEC61A1/MBTPS1/PIK3R1/TLN1/ARFGAP1/XBP1/PDIA4/GFPT1/DNAJC3/SEC63/EP300/SEC31A/FAF2/EIF2AK2/SSR1/EIF2AK4/DNAJB11/YIF1A/PPP1R15A/CCDC47/SEC62/TMX1/HM13/STT3B/SDF2L1/ATF3/HERPUD1/ERP44/UBE2K/HSPA5/HSP90B1/PDIA3/ATF4/PDIA6/CEBPB/TMBIM6/P4HB/LMNA/CALR/SEC61G	56
GO_RESPONSE_TO_TOPOLOGICALLY_INCORRECT_PROTEIN	GO_RESPONSE_TO_TOPOLOGICALLY_INCORRECT_PROTEIN	GO_RESPONSE_TO_TOPOLOGICALLY_INCORRECT_PROTEIN	44/1230	163/17237	5.70232e-15	2.4002e-12	1.88077e-12	EXTL3/WFS1/KDELR3/PDIA5/HYOU1/HSPA2/FKBP14/WIPI1/CREB3L2/SERPINH1/EDEM1/EDEM2/SEC61A1/MBTPS1/TLN1/ARFGAP1/XBP1/GFPT1/DNAJC3/SEC63/EP300/SEC31A/FAF2/EIF2AK2/SSR1/DNAJB11/YIF1A/PPP1R15A/HSPH1/SEC62/STT3B/SDF2L1/ATF3/HERPUD1/ERP44/HSPA5/HSP90B1/ATF4/PDIA6/MANF/TMBIM6/LMNA/CALR/SEC61G	44
GO_CELL_LEADING_EDGE	GO_CELL_LEADING_EDGE	GO_CELL_LEADING_EDGE	69/1230	350/17237	6.62381e-15	2.57361e-12	2.01664e-12	ASAP3/PTK2B/LAYN/FGD4/TIAM1/ITGA5/ABCA7/SRGAP2/SLC39A6/AIF1L/MYADM/WIPF1/DGKZ/PIEZO1/MACF1/PXN/ARHGEF2/SH3RF1/PHLDB2/MYO9B/SPTBN1/DIAPH1/DNM2/ADAM17/IQGAP1/NCKAP1/VASP/ARHGEF7/MYH9/FSCN1/DAG1/PALLD/TLN1/MYO6/GSN/DST/ROCK1/CORO1C/EPS8L2/INPPL1/ACTN1/ITGB1/RAC3/PTK2/SYNE2/PLEKHA1/CDH1/PKN2/FERMT2/ITGAV/NRBP1/MYH10/MYO10/CTTN/TNFRSF12A/ITGB4/CORO1B/SH3BGRL3/CTNNA1/ACTR3/APP/TPM1/DPP4/ATF4/EZR/ARF4/A…	69
GO_VASCULATURE_DEVELOPMENT	GO_VASCULATURE_DEVELOPMENT	GO_VASCULATURE_DEVELOPMENT	83/1230	469/17237	7.72989e-15	2.78884e-12	2.18529e-12	FLT4/TGFB2/EPHB2/HEG1/ANGPT4/MCAM/ACVRL1/RECK/PTK2B/ADAM15/ITGA5/TNFAIP2/FGFR1/HSPG2/TCF7L2/LOXL1/ADAM8/ANGPTL4/EPHB3/PLCD3/BMPR2/MMP14/SOX4/HS6ST1/PRCP/GJA5/LOX/EFNA1/MMP2/LTBP1/COL4A2/RAPGEF2/MYO1E/CYR61/ENG/CDH5/DNM2/ADM/LRP1/CTGF/TGFBR2/COL4A1/SOCS3/LUZP1/PIK3CB/MYH9/RNF213/PARVA/TYMP/XBP1/SERPINE1/LAMA5/CLIC4/JAM3/ITGB1/RAPGEF1/PTK2/FLT1/EPAS1/KLF5/ID1/PGF/ITGAV/RHOB/B4GALT1/COL5A1/HPGD/MYH1…	83
GO_TRANSMEMBRANE_RECEPTOR_PROTEIN_TYROSINE_KINASE_SIGNALING_PATHWAY	GO_TRANSMEMBRANE_RECEPTOR_PROTEIN_TYROSINE_KINASE_SIGNALING_PATHWAY	GO_TRANSMEMBRANE_RECEPTOR_PROTEIN_TYROSINE_KINASE_SIGNALING_PATHWAY	86/1230	498/17237	1.07938e-14	3.63463e-12	2.84805e-12	FLT4/NOG/EPHB2/REPS2/ANGPT4/ERBB2/GALNT3/FGFRL1/PTK2B/TIAM1/EFNB1/FGFR1/IGF2R/GRB10/EPHB3/JAK1/TGFB1/BMPR2/PDGFRL/EFNA4/PAG1/INSR/BAIAP2L1/ADAM10/CBL/PXN/EFNA1/MMP2/CAV2/RAPGEF2/TCIRG1/MYO1E/CSF1R/STAT3/LYN/DDIT4/CTGF/ADAM17/IQGAP1/NCKAP1/ERBB3/NCSTN/RBFOX2/ARHGEF7/PIK3CB/CSRNP1/AP3S1/PIK3R1/XBP1/ROCK1/SETX/IGF1R/RAPGEF1/PTK2/FLT1/PLEKHA1/CYFIP2/CRIM1/PGF/ITGAV/PHIP/ATP6AP1/EIF4EBP2/NPTN/GRB2/MPZ…	86
GO_CELL_CORTEX	GO_CELL_CORTEX	GO_CELL_CORTEX	54/1230	238/17237	1.49655e-14	4.72441e-12	3.70199e-12	FBLIM1/PTK2B/TNFAIP2/FLNB/LLGL2/MYADM/WIPF1/CRIP2/PXN/PHLDB2/CAPN2/FLNA/MYO9B/SPTBN1/FRYL/LASP1/CTGF/AXIN2/ITPR2/RALB/ARHGEF7/MYH9/AKAP13/AKAP12/MYO6/GSN/AGTRAP/DST/GM2A/GIPC1/ACTN4/RAI14/PTK2/VCL/CDH1/FERMT2/FNBP1L/NRBP1/MYH10/NDFIP1/MYO10/SEPT9/CTTN/CAP1/CALD1/ACTR2/SLC2A1/BIN2/ASPH/CAV1/EZR/TPM4/KRT19/ANXA2	54
HALLMARK_IL2_STAT5_SIGNALING	HALLMARK_IL2_STAT5_SIGNALING	HALLMARK_IL2_STAT5_SIGNALING	48/1230	200/17237	4.61464e-14	1.37109e-11	1.07437e-11	IL1R2/IL2RB/TIAM1/ADAM19/PTH1R/IGF2R/BMPR2/CKAP4/HK2/IL10RA/TNFSF10/SLC39A8/NDRG1/CDC42SE2/RGS16/PLEC/P4HA1/MYO1E/ODC1/SLC2A3/UCK2/CA2/AHNAK/SLC1A5/NFKBIZ/CAPG/DHRS3/PIM1/XBP1/KLF6/GALM/IGF1R/PLSCR1/ITIH5/ANXA4/ITGAV/RHOB/CTSZ/IFNGR1/GADD45B/NFIL3/P2RX4/SERPINB6/MAFF/CD81/IFITM3/CCNE1/CDKN1C	48
HALLMARK_APOPTOSIS	HALLMARK_APOPTOSIS	HALLMARK_APOPTOSIS	42/1230	161/17237	8.54699e-14	2.33424e-11	1.82908e-11	TGFB2/TAP1/ERBB2/IGF2R/GCH1/TNFSF10/BGN/MMP2/IRF1/TSPO/GADD45A/ERBB3/PEA15/TIMP2/ISG20/H1F0/GSN/DNAJC3/ROCK1/TIMP1/PTK2/DNM1L/TGFBR3/RHOB/BNIP3L/HMOX1/IFNGR1/GADD45B/DAP/WEE1/TNFRSF12A/ATF3/MCL1/BCAP31/CAV1/APP/IFITM3/TIMP3/LMNA/SAT1/KRT18/LGALS3	42
GO_CELLULAR_RESPONSE_TO_TOPOLOGICALLY_INCORRECT_PROTEIN	GO_CELLULAR_RESPONSE_TO_TOPOLOGICALLY_INCORRECT_PROTEIN	GO_CELLULAR_RESPONSE_TO_TOPOLOGICALLY_INCORRECT_PROTEIN	36/1230	122/17237	8.78054e-14	2.33424e-11	1.82908e-11	EXTL3/WFS1/KDELR3/PDIA5/HYOU1/FKBP14/WIPI1/CREB3L2/EDEM1/EDEM2/SEC61A1/MBTPS1/TLN1/ARFGAP1/XBP1/GFPT1/DNAJC3/SEC63/EP300/SEC31A/EIF2AK2/SSR1/DNAJB11/YIF1A/PPP1R15A/SEC62/SDF2L1/ATF3/HERPUD1/HSPA5/HSP90B1/ATF4/PDIA6/LMNA/CALR/SEC61G	36
GO_CYTOPLASMIC_REGION	GO_CYTOPLASMIC_REGION	GO_CYTOPLASMIC_REGION	59/1230	287/17237	9.3965e-14	2.37309e-11	1.85952e-11	FBLIM1/PTK2B/TNFAIP2/FLNB/LLGL2/ADA/MYADM/WIPF1/CRIP2/PXN/PHLDB2/CAPN2/FLNA/MYO9B/SPTBN1/FRYL/LASP1/CTGF/AXIN2/ITPR2/RALB/ARHGEF7/MYH9/AKAP13/AP3S1/AKAP12/MYO6/GSN/AGTRAP/DST/GM2A/GIPC1/ACTN4/RAI14/PTK2/VCL/FMR1/CDH1/FERMT2/UHMK1/FNBP1L/NRBP1/CANX/MYH10/NDFIP1/MYO10/SEPT9/CTTN/CAP1/CALD1/ACTR2/SLC2A1/BIN2/ASPH/CAV1/EZR/TPM4/KRT19/ANXA2	59
GO_GROWTH_FACTOR_BINDING	GO_GROWTH_FACTOR_BINDING	GO_GROWTH_FACTOR_BINDING	36/1230	123/17237	1.15759e-13	2.65966e-11	2.08408e-11	FLT4/IL2RB/ACVRL1/PXDN/ERBB2/FGFRL1/PCSK6/FGFR1/IGF2R/BMPR2/HTRA4/INSR/IL10RA/HTRA1/LTBP1/LIFR/CYR61/ENG/GPC1/CTGF/TGFBR2/ERBB3/COL4A1/PTN/IGF1R/GLG1/IL6ST/FLT1/TGFBR3/IGFBP3/CRIM1/ITGAV/COL5A1/DUSP1/SDCBP/COL1A1	36
GO_IRE1_MEDIATED_UNFOLDED_PROTEIN_RESPONSE	GO_IRE1_MEDIATED_UNFOLDED_PROTEIN_RESPONSE	GO_IRE1_MEDIATED_UNFOLDED_PROTEIN_RESPONSE	24/1230	56/17237	1.15844e-13	2.65966e-11	2.08408e-11	EXTL3/WFS1/KDELR3/PDIA5/HYOU1/FKBP14/WIPI1/EDEM1/SEC61A1/TLN1/ARFGAP1/XBP1/GFPT1/DNAJC3/SEC63/SEC31A/SSR1/DNAJB11/YIF1A/SEC62/HSPA5/PDIA6/LMNA/SEC61G	24
GO_ENDOPLASMIC_RETICULUM_GOLGI_INTERMEDIATE_COMPARTMENT	GO_ENDOPLASMIC_RETICULUM_GOLGI_INTERMEDIATE_COMPARTMENT	GO_ENDOPLASMIC_RETICULUM_GOLGI_INTERMEDIATE_COMPARTMENT	33/1230	105/17237	1.2939e-13	2.84152e-11	2.22658e-11	ERGIC1/UGGT1/PIEZO1/ASPSCR1/GOLGB1/NUCB1/SERPINH1/LMAN1/TMED7/TMED5/TMED10/YIF1A/TMED3/CTSZ/GOLGA2/SURF4/NUCB2/VMP1/CD55/TMED2/TMED9/ERP44/COPB1/BCAP31/HSPA5/CD59/LMAN2/KDELR1/ERGIC3/FN1/PDIA6/RAB2A/P4HB	33
GO_CELL_ADHESION_MOLECULE_BINDING	GO_CELL_ADHESION_MOLECULE_BINDING	GO_CELL_ADHESION_MOLECULE_BINDING	45/1230	186/17237	2.11129e-13	4.44338e-11	3.48177e-11	PVR/ADAM15/ITGA5/FGFR1/ADAM8/MMP14/ADAM9/FXYD5/ADAM10/CD9/PXN/NDRG1/DSG2/FBN1/SEMA7A/CYR61/LYN/CTGF/ADAM17/TIMP2/TLN1/DST/LAMA5/JAM3/ACTN1/ACTN4/ITGB1/VCL/CD151/CDH1/DSP/COL5A1/NPTN/JUP/CD46/P2RX4/CTNNA1/PKP3/CLDN7/SDCBP/FN1/FBLN1/EZR/P4HB/CALR	45
GO_ENDOPLASMIC_RETICULUM_LUMEN	GO_ENDOPLASMIC_RETICULUM_LUMEN	GO_ENDOPLASMIC_RETICULUM_LUMEN	47/1230	201/17237	2.3813e-13	4.62612e-11	3.62497e-11	COL17A1/COL27A1/P4HA2/CERCAM/ARSK/UGGT1/ARSA/PDIA5/DNAJC10/HYOU1/FKBP10/COL21A1/COL4A2/P4HA1/FKBP14/GANAB/OS9/GPX8/TMEM43/COL4A1/CALU/SERPINH1/EDEM2/MBTPS1/PDIA4/DNAJC3/CNPY3/PRKCSH/SIL1/DNAJB11/CTSZ/COL5A1/CANX/SDF2L1/RCN1/ERP44/ASPH/HSPA5/HSP90B1/PDIA3/PDIA6/P4HB/RCN2/CALR/B2M/PPIB/COL1A1	47
KEGG_FOCAL_ADHESION	KEGG_FOCAL_ADHESION	KEGG_FOCAL_ADHESION	47/1230	201/17237	2.3813e-13	4.62612e-11	3.62497e-11	FLT4/LAMA4/ERBB2/ITGA5/FLNB/ITGA1/PXN/CAPN2/CAV2/COL4A2/FLNA/DIAPH1/COL4A1/LAMC1/VASP/PIK3CB/LAMB1/PARVA/PIK3R1/TLN1/ROCK1/LAMA5/ACTN1/ACTN4/ITGB1/IGF1R/RAPGEF1/RAC3/PTK2/VCL/FLT1/ZYX/PGF/ITGAV/COL5A1/GRB2/PAK2/PPP1R12A/ROCK2/ITGB4/MAPK3/EGFR/CAV1/FN1/MYL12A/ACTB/COL1A1	47
GO_REGULATION_OF_ACTIN_FILAMENT_BASED_PROCESS	GO_REGULATION_OF_ACTIN_FILAMENT_BASED_PROCESS	GO_REGULATION_OF_ACTIN_FILAMENT_BASED_PROCESS	61/1230	312/17237	3.70203e-13	6.92553e-11	5.42675e-11	TGFB2/KISS1R/ASAP3/SFRP1/SMAD3/PTK2B/PAM/TGFB1/MYADM/WIPF1/BAIAP2L1/SDC4/ARHGEF5/PHLDB2/CNN2/GJA5/F11R/CDC42EP5/DSG2/SPTBN1/PKP2/LIMA1/CSF1R/LRP1/CTGF/BST2/NCKAP1/ARHGDIB/SSH2/VASP/ATP2A2/CAPG/MYH9/AKAP13/FSCN1/PIK3R1/RHOD/GSN/ROCK1/JAM3/EP300/ATP1A1/DSC2/ID1/CDC42EP1/DSP/GRB2/JUP/ROCK2/CTTN/CORO1B/ACTR2/SH3BGRL3/ACTR3/CAV1/TMOD3/SRI/TPM1/EZR/ARPC1B/ARPC2	61
HALLMARK_INTERFERON_GAMMA_RESPONSE	HALLMARK_INTERFERON_GAMMA_RESPONSE	HALLMARK_INTERFERON_GAMMA_RESPONSE	45/1230	200/17237	3.23264e-12	5.83145e-10	4.56944e-10	IRF9/IL2RB/TAP1/CSF2RB/ST3GAL5/TNFAIP2/EPSTI1/APOL6/GCH1/SERPING1/MX1/PFKP/IL10RA/PARP14/OAS3/TNFAIP3/TNFSF10/TAPBP/IFNAR2/STAT2/STAT1/UBE2L6/UPP1/LGALS3BP/IFIH1/IRF1/HLA-G/ADAR/STAT3/PSMB8/BST2/SP110/ISG20/SOCS3/ST8SIA4/RNF213/IFI27/ISG15/PIM1/PLSCR1/EIF2AK2/SRI/IFITM3/B2M/LY6E	45
GO_PROTEIN_N_LINKED_GLYCOSYLATION	GO_PROTEIN_N_LINKED_GLYCOSYLATION	GO_PROTEIN_N_LINKED_GLYCOSYLATION	26/1230	75/17237	4.02585e-12	7.01193e-10	5.49445e-10	MGAT5/ST3GAL5/MGAT4A/MAN2A1/ST3GAL6/MOGS/MAN1B1/ST8SIA4/EDEM1/MAN1A2/EDEM2/B4GALT7/STT3A/RPN1/LMAN1/MAGT1/PRKCSH/PGM3/B4GALT1/TMEM165/MGAT4B/STT3B/RPN2/DDOST/DAD1/OSTC	26
HALLMARK_TGF_BETA_SIGNALING	HALLMARK_TGF_BETA_SIGNALING	HALLMARK_TGF_BETA_SIGNALING	22/1230	54/17237	4.24341e-12	7.14449e-10	5.59832e-10	NOG/PMEPA1/SMAD3/TGFB1/BMPR2/WWTR1/NCOR2/SKIL/SPTBN1/BCAR3/ENG/IFNGR2/SERPINE1/KLF10/ARID4B/CDH1/TJP1/ID1/ID3/PPP1R15A/JUNB/CDKN1C	22
GO_WOUND_HEALING	GO_WOUND_HEALING	GO_WOUND_HEALING	77/1230	470/17237	4.41837e-12	7.1991e-10	5.64112e-10	SCUBE1/TGFB2/NOG/MCAM/ACVRL1/ERBB2/SMAD3/ADAM15/ITGA5/SERPING1/TGFB1/PROCR/DGKZ/MACF1/SCARB1/NOTCH2/CD9/PRCP/SDC4/LOX/FLNA/CYR61/ENG/IRF1/LYN/ADAM17/TGFBR2/ITPR2/ERBB3/MIA3/PIK3CB/MYH9/PTPN12/PIK3R1/TLN1/GSN/MAFK/KLF6/TIMP1/ACTN1/MAFG/ANO6/GATA2/LMAN1/PLSCR1/VCL/TFPI/GATA3/GNAQ/MMP12/RHOB/DSP/IFRD1/B4GALT1/COL5A1/MYH10/HMOX1/SPARC/CSRP1/VKORC1/SERPINE2/MAPK3/MYOF/P2RX4/CORO1B/MAFF/CD59/CAV1/TPM1/…	77
GO_ACTIN_FILAMENT_BASED_PROCESS	GO_ACTIN_FILAMENT_BASED_PROCESS	GO_ACTIN_FILAMENT_BASED_PROCESS	74/1230	450/17237	9.72301e-12	1.53472e-09	1.20258e-09	CORO6/PTK2B/FGD4/MICAL3/FLNB/IQSEC1/SRGAP2/LLGL2/NUAK2/SUN2/WIPF1/BAIAP2L1/ARHGEF2/ARHGEF5/CNN2/GJA5/F11R/FLNA/MYO9B/TTC17/PKP2/MYO1E/LIMA1/MYO1B/FMNL2/DIAPH1/FRYL/LIMCH1/RHOU/SSH2/VASP/MYH9/FSCN1/INF2/PARVA/PALLD/RHOD/TLN1/MYO6/GSN/ROCK1/CORO1C/INPPL1/ACTN1/ACTN4/ITGB1/RAC3/SYNE2/ZYX/COBLL1/TNNI2/FNBP1L/MYH10/TPM2/ROCK2/CTTN/CAP1/CORO1B/ACTR2/CTNNA1/ACTR3/TMOD3/HSP90B1/SDCBP/TPM1/RND3/EZR/ARPC1B…	74
GO_ACTIN_FILAMENT_BINDING	GO_ACTIN_FILAMENT_BINDING	GO_ACTIN_FILAMENT_BINDING	33/1230	121/17237	1.04635e-11	1.60155e-09	1.25495e-09	SHROOM3/SYNE1/CORO6/NEXN/AIF1L/WIPF1/MACF1/FLNA/MYO9B/SVIL/MYO1E/LIMA1/MYO1B/LASP1/SSFA2/MYH9/FSCN1/TLN1/MYO6/CORO1C/ACTN1/ACTN4/SYNE2/MYH10/MYO10/CORO1B/ACTR2/CTNNA1/EGFR/ACTR3/EZR/ARPC1B/ARPC2	33
GO_BLOOD_VESSEL_MORPHOGENESIS	GO_BLOOD_VESSEL_MORPHOGENESIS	GO_BLOOD_VESSEL_MORPHOGENESIS	64/1230	364/17237	1.35072e-11	1.97177e-09	1.54505e-09	FLT4/TGFB2/EPHB2/HEG1/ANGPT4/MCAM/ACVRL1/PTK2B/ADAM15/ITGA5/TNFAIP2/FGFR1/HSPG2/ADAM8/ANGPTL4/EPHB3/PLCD3/MMP14/SOX4/HS6ST1/PRCP/GJA5/EFNA1/MMP2/COL4A2/MYO1E/CYR61/ENG/ADM/LRP1/CTGF/TGFBR2/COL4A1/PIK3CB/MYH9/RNF213/PARVA/TYMP/XBP1/SERPINE1/LAMA5/CLIC4/JAM3/ITGB1/PTK2/FLT1/EPAS1/KLF5/ID1/PGF/ITGAV/RHOB/B4GALT1/HPGD/HMOX1/TNFRSF12A/LEP/JUNB/QKI/CAV1/ZFP36L1/FN1/SAT1/ANXA2	64
GO_EXTRACELLULAR_MATRIX	GO_EXTRACELLULAR_MATRIX	GO_EXTRACELLULAR_MATRIX	71/1230	426/17237	1.3663e-11	1.97177e-09	1.54505e-09	ACAN/LAMA4/COL17A1/NTN4/TGFB2/COL27A1/GPC4/SFRP1/MMP11/PXDN/HAPLN3/MFAP2/PCSK6/HSPG2/SPON2/LOXL1/ANGPTL4/CRISPLD2/MAMDC2/TGFB1/MMP14/CCDC80/CRIP2/BGN/HTRA1/ADAMTS1/MMP15/LOX/MMP2/LTBP1/COL21A1/COL4A2/BMP1/LGALS3BP/FBN1/CYR61/NAV2/GPC1/CTGF/TIMP2/COL4A1/LAMC1/MFAP5/LAMB1/DAG1/PTN/B4GALT7/SERPINE1/DST/LAMA5/TIMP1/ITGB1/GLG1/PLSCR1/CD151/TGFBR3/MMP12/COL5A1/SPARC/SOD3/SERPINE2/FBN2/HSP90B1/FN1/FBLN1…	71
GO_MAINTENANCE_OF_LOCATION	GO_MAINTENANCE_OF_LOCATION	GO_MAINTENANCE_OF_LOCATION	35/1230	138/17237	2.38073e-11	3.34029e-09	2.61741e-09	SYNE1/FLNB/KDELR3/SUN2/NRIP1/HK2/SOAT1/LTBP1/FLNA/FBN1/GAA/ARHGAP21/MXI1/OS9/TSPO/VPS13C/DAG1/TLN1/GSN/PINK1/GM2A/SYNE2/HEXB/SUN1/JUP/FBN2/HSPA5/CAV1/HSP90B1/PDIA3/SRI/KDELR1/EZR/KDELR2/CALR	35
GO_ANGIOGENESIS	GO_ANGIOGENESIS	GO_ANGIOGENESIS	55/1230	293/17237	2.85412e-11	3.89626e-09	3.05305e-09	FLT4/TGFB2/EPHB2/ANGPT4/MCAM/ACVRL1/PTK2B/ADAM15/ITGA5/TNFAIP2/FGFR1/HSPG2/ADAM8/ANGPTL4/EPHB3/PLCD3/MMP14/HS6ST1/PRCP/GJA5/EFNA1/MMP2/COL4A2/CYR61/ENG/CTGF/TGFBR2/COL4A1/PIK3CB/MYH9/RNF213/PARVA/TYMP/XBP1/SERPINE1/LAMA5/CLIC4/JAM3/ITGB1/PTK2/FLT1/EPAS1/KLF5/ID1/PGF/ITGAV/RHOB/B4GALT1/HMOX1/TNFRSF12A/LEP/CAV1/FN1/SAT1/ANXA2	55
GO_PODOSOME	GO_PODOSOME	GO_PODOSOME	14/1230	23/17237	3.66796e-11	4.8755e-09	3.82037e-09	SH3PXD2B/SH3PXD2A/ADAM8/ARHGEF5/SVIL/RHOU/PTPN12/FSCN1/PALLD/GSN/SH3GL1/CTTN/BIN2/TPM4	14
GO_EXTRACELLULAR_MATRIX_DISASSEMBLY	GO_EXTRACELLULAR_MATRIX_DISASSEMBLY	GO_EXTRACELLULAR_MATRIX_DISASSEMBLY	25/1230	76/17237	3.89075e-11	5.03902e-09	3.94851e-09	ACAN/MMP11/ADAM15/SH3PXD2B/HSPG2/ADAM8/MMP14/ADAM10/HTRA1/MMP15/MMP2/CAPN2/BMP1/FBN1/ENG/TIMP2/LAMC1/CAPG/GSN/TIMP1/CDH1/MMP12/FBN2/FN1/BSG	25
GO_CELL_CELL_JUNCTION	GO_CELL_CELL_JUNCTION	GO_CELL_CELL_JUNCTION	65/1230	383/17237	4.57414e-11	5.77599e-09	4.52599e-09	FAT2/SHROOM3/COL17A1/HEG1/PVR/JAM2/FGFRL1/TIAM1/ITGA5/CLDN19/ESAM/MYADM/ARHGEF2/MTDH/CNN2/GJA5/F11R/NDRG1/FLNA/DSG2/RAPGEF2/PKP2/MYO1E/FRMD4A/CDH5/AHNAK/AMOTL2/LYN/ADAM17/IQGAP1/MPDZ/VASP/ATP2A2/MYH9/FSCN1/DAG1/PIK3R1/TLN1/CLIC4/JAM3/ACTN1/ACTN4/ITGB1/VCL/ASH1L/ATP1A1/CDH1/DSC2/PKN2/ZYX/TJP1/LIMS1/DSP/B4GALT1/GRB2/JUP/SLC2A1/CTNNA1/PKP3/ACTR3/APP/CLDN7/DPP4/CLDN4/KRT8	65
GO_RUFFLE	GO_RUFFLE	GO_RUFFLE	37/1230	156/17237	5.39368e-11	6.64475e-09	5.20674e-09	ASAP3/LAYN/FGD4/TIAM1/ITGA5/ABCA7/AIF1L/MYADM/WIPF1/MACF1/ARHGEF2/MYO9B/DIAPH1/DNM2/ADAM17/IQGAP1/ARHGEF7/MYH9/FSCN1/PALLD/TLN1/MYO6/GSN/ROCK1/EPS8L2/ACTN1/ITGB1/PLEKHA1/ITGAV/MYO10/CTTN/TNFRSF12A/TPM1/EZR/ARF4/ANXA2/S100A6	37
HALLMARK_PROTEIN_SECRETION	HALLMARK_PROTEIN_SECRETION	HALLMARK_PROTEIN_SECRETION	28/1230	96/17237	6.76363e-11	8.13407e-09	6.37374e-09	PAM/IGF2R/ADAM10/SEC24D/CAV2/ABCA1/CLN5/AP3S1/DST/GOLGA4/ARFGAP3/LMAN1/SEC31A/ATP1A1/DNM1L/TMED10/LAMP2/SNAP23/USO1/TMX1/ARCN1/TMED2/COPB1/EGFR/ERGIC3/RAB2A/CD63/KRT18	28
GO_GOLGI_VESICLE_TRANSPORT	GO_GOLGI_VESICLE_TRANSPORT	GO_GOLGI_VESICLE_TRANSPORT	57/1230	319/17237	9.41136e-11	1.10551e-08	8.6626e-09	KDELR3/SEC23A/ERGIC1/NBAS/MACF1/TAPBP/SEC24D/SEC16A/HYOU1/SPTBN1/GOLGA3/MYO1B/DNM2/DYNC1H1/TGOLN2/GOLGB1/WIPI1/COG6/BCAP29/MIA3/VPS13C/CREB3L2/ARFGAP1/COPA/CHIC2/GOLGA4/ARFGAP3/CUX1/LMAN1/SEC31A/TRIP11/RAB6A/TMED7/TMED10/GCC2/TMED3/SNAP23/LAMP1/CTSZ/NRBP1/USO1/GOLGA2/SURF4/ARCN1/CD55/TMED2/DYNC1LI2/TMED9/COPB1/BCAP31/CD59/LMAN2/KDELR1/RAB2A/ARF4/KDELR2/KRT18	57
GO_RESPONSE_TO_OXYGEN_LEVELS	GO_RESPONSE_TO_OXYGEN_LEVELS	GO_RESPONSE_TO_OXYGEN_LEVELS	56/1230	311/17237	1.01368e-10	1.16366e-08	9.11828e-09	TGFB2/ANGPT4/SFRP1/SMAD3/PTK2B/PAM/PLOD1/ECE1/ADAM8/ANGPTL4/TGFB1/ADA/MMP14/PLOD2/EGLN3/ASCL2/HYOU1/MMP2/CAPN2/NDRG1/PLK3/ENG/ADM/DDIT4/CTGF/ADAM17/ITPR2/SOCS3/PTN/PINK1/AGTRAP/ACTN4/CITED2/EP300/FLT1/EPAS1/TGFBR3/PGF/PPP1R15A/BNIP3L/EIF4EBP1/ENDOG/HMOX1/SOD3/EGR1/LEP/PPARG/NPEPPS/CAV1/HSP90B1/DPP4/P4HB/LMNA/UBC/LDHA/COL1A1	56
GO_RESPONSE_TO_TYPE_I_INTERFERON	GO_RESPONSE_TO_TYPE_I_INTERFERON	GO_RESPONSE_TO_TYPE_I_INTERFERON	23/1230	68/17237	1.23855e-10	1.3902e-08	1.08935e-08	IRF9/JAK1/IFITM1/MX1/OAS3/IFNAR2/STAT2/IFNAR1/STAT1/IRF1/HLA-G/ADAR/PSMB8/BST2/ISG20/SP100/IFI27/ISG15/TRIM56/HLA-C/HLA-E/EGR1/IFITM3	23
HALLMARK_APICAL_JUNCTION	HALLMARK_APICAL_JUNCTION	HALLMARK_APICAL_JUNCTION	42/1230	200/17237	1.74692e-10	1.87738e-08	1.47109e-08	COL17A1/ADAM15/CD276/LAYN/NEXN/CLDN19/CERCAM/ADAM9/CNN2/MMP2/BMP1/FBN1/LIMA1/VASP/RRAS/PIK3CB/MYH9/FSCN1/PARVA/JAM3/INSIG1/INPPL1/ACTN1/ACTN4/ITGB1/PTK2/VCL/CDH1/ZYX/TJP1/B4GALT1/MYH10/MPZL1/JUP/CAP1/ITGB4/CTNNA1/EGFR/CLDN7/CLDN4/ARPC2/ACTB	42
HALLMARK_GLYCOLYSIS	HALLMARK_GLYCOLYSIS	HALLMARK_GLYCOLYSIS	42/1230	200/17237	1.74692e-10	1.87738e-08	1.47109e-08	GPC4/P4HA2/PAM/PLOD1/KDELR3/ANGPTL4/TPBG/HK2/PFKP/QSOX1/PLOD2/EGLN3/SLC35A3/P4HA1/B4GALT4/PKP2/IL13RA1/SLC16A3/MXI1/GPC1/DDIT4/CHPF/ISG20/GLRX/B4GALT7/GFPT1/ZNF292/CITED2/DSC2/IGFBP3/B4GALT1/COL5A1/GALK1/GALE/PYGL/HSPA5/ELF3/EGFR/HDLBP/PGK1/LDHA/TXN	42
KEGG_LYSOSOME	KEGG_LYSOSOME	KEGG_LYSOSOME	31/1230	121/17237	2.48522e-10	2.59629e-08	2.03442e-08	IGF2R/ARSA/GAA/TCIRG1/ENTPD4/HGSNAT/CLN5/AGA/CTSA/AP3S1/NAGLU/GLB1/GM2A/LAPTM4A/GNS/SCARB2/HEXB/LAMP2/CTSH/LAMP1/CLTB/CTSZ/ATP6AP1/HEXA/LGMN/NEU1/PSAP/CD164/CTSB/NPC2/CD63	31
HALLMARK_ANDROGEN_RESPONSE	HALLMARK_ANDROGEN_RESPONSE	HALLMARK_ANDROGEN_RESPONSE	28/1230	101/17237	2.51868e-10	2.59629e-08	2.03442e-08	PMEPA1/PTK2B/PDLIM5/ADAMTS1/SEC24D/NDRG1/LIFR/SCD/AKAP12/H1F0/INSIG1/ACTN1/LMAN1/TMEM50A/ZBTB10/SPCS3/PGM3/ITGAV/B4GALT1/SLC38A2/HPGD/SGK1/TNFAIP8/SAT1/B2M/KRT19/MYL12A/KRT8	28
GO_LAMELLIPODIUM	GO_LAMELLIPODIUM	GO_LAMELLIPODIUM	38/1230	172/17237	2.75602e-10	2.78413e-08	2.18161e-08	PTK2B/FGD4/SRGAP2/SLC39A6/DGKZ/PIEZO1/PXN/SH3RF1/MYO9B/DNM2/NCKAP1/VASP/ARHGEF7/FSCN1/DAG1/PALLD/GSN/ROCK1/CORO1C/INPPL1/ITGB1/RAC3/PTK2/SYNE2/CDH1/PKN2/FERMT2/ITGAV/NRBP1/MYH10/MYO10/CTTN/CORO1B/SH3BGRL3/CTNNA1/ACTR3/APP/DPP4	38
GO_IN_UTERO_EMBRYONIC_DEVELOPMENT	GO_IN_UTERO_EMBRYONIC_DEVELOPMENT	GO_IN_UTERO_EMBRYONIC_DEVELOPMENT	55/1230	311/17237	3.00566e-10	2.97678e-08	2.33257e-08	NOG/HEG1/ACVRL1/PLOD3/SMAD3/TANC2/SNAI1/FGFR1/PLCD3/MAN2A1/ADA/ADAM10/HS6ST1/NCOA1/SEC24D/ASCL2/CAPN2/SKIL/MYO1E/CYR61/ADAR/ADM/TGFBR2/GCM1/SOCS3/KIDINS220/MYH9/MGAT1/MAFG/ITGB1/GATA2/ANKRD11/EPAS1/TET1/GATA3/TJP1/BIRC6/MYH10/GRB2/ENDOG/TMED2/RCN1/KLF2/JUNB/ELF3/MAFF/EGFR/ZFAND5/ZFP36L1/TPM1/CEBPB/DAD1/KRT19/KRT8/CDKN1C	55
GO_REGULATION_OF_CELL_SUBSTRATE_ADHESION	GO_REGULATION_OF_CELL_SUBSTRATE_ADHESION	GO_REGULATION_OF_CELL_SUBSTRATE_ADHESION	38/1230	173/17237	3.29348e-10	3.19911e-08	2.50678e-08	SFRP1/ACVRL1/SMAD3/PTK2B/ADAM15/ITGA5/MYADM/MMP14/CCDC80/MACF1/SDC4/PHLDB2/FLNA/CYR61/DNM2/ARHGEF7/PIK3CB/RREB1/PIK3R1/RHOD/PTN/SERPINE1/ROCK1/CORO1C/ACTN4/ITGB1/RAC3/PTK2/RCC2/LIMS1/ROCK2/GBP1/FN1/FBLN1/LGALS1/CALR/ARPC2/COL1A1	38
HALLMARK_UV_RESPONSE_DN	HALLMARK_UV_RESPONSE_DN	HALLMARK_UV_RESPONSE_DN	34/1230	144/17237	3.68543e-10	3.51229e-08	2.75218e-08	SLC7A1/SYNE1/ERBB2/SMAD3/PDLIM5/NOTCH2/RUNX1/LDLR/LTBP1/CYR61/TGFBR2/LAMC1/SERPINE1/INSIG1/IGF1R/CITED2/TFPI/MGLL/ANXA4/ATRX/TGFBR3/TJP1/ID1/NIPBL/MT1E/FHL2/PPARG/DUSP1/YTHDC1/CAV1/SRI/RND3/ANXA2/COL1A1	34
GO_MEMBRANE_MICRODOMAIN	GO_MEMBRANE_MICRODOMAIN	GO_MEMBRANE_MICRODOMAIN	52/1230	288/17237	4.28221e-10	3.96392e-08	3.10607e-08	RTN4RL2/SLC27A1/PTK2B/EFNB1/BMPR2/MYADM/PAG1/INSR/CBLB/SCARB1/ITGA1/CBL/SDC4/EDNRB/CAPN2/CAV2/RGS16/ABCA1/AHNAK/GPC1/LYN/ADAM17/TGFBR2/BST2/SERPINH1/DAG1/CORO1C/EFHD2/ITGB1/PLSCR1/VCL/ATP1A1/CDH1/LAMP2/TNFRSF1A/ARID3A/HMOX1/CD55/MAPK3/MYOF/SLC2A1/CTSB/CTNNA1/EGFR/CAV1/APP/SDCBP/DPP4/EZR/BSG/PGK1/ANXA2	52
GO_NEGATIVE_REGULATION_OF_TRANSFORMING_GROWTH_FACTOR_BETA_RECEPTOR_SIGNALING_PATHWAY	GO_NEGATIVE_REGULATION_OF_TRANSFORMING_GROWTH_FACTOR_BETA_RECEPTOR_SIGNALING_PATHWAY	GO_NEGATIVE_REGULATION_OF_TRANSFORMING_GROWTH_FACTOR_BETA_RECEPTOR_SIGNALING_PATHWAY	22/1230	66/17237	4.31629e-10	3.96392e-08	3.10607e-08	PMEPA1/SMAD3/TGFB1/HTRA4/HTRA1/LTBP1/SKIL/CAV2/FBN1/ENG/DNM2/MTMR4/ADAM17/TGFBR2/BAMBI/GLG1/TGFBR3/ZNF451/FBN2/HSPA5/CAV1/UBC	22
HALLMARK_INTERFERON_ALPHA_RESPONSE	HALLMARK_INTERFERON_ALPHA_RESPONSE	HALLMARK_INTERFERON_ALPHA_RESPONSE	27/1230	97/17237	4.75222e-10	4.28634e-08	3.35871e-08	IRF9/TAP1/EPSTI1/PROCR/IFITM1/MX1/PARP14/STAT2/PARP9/UBE2L6/LGALS3BP/IFIH1/IRF1/ADAR/PSMB8/BST2/SP110/ISG20/IFI27/ISG15/HLA-C/PLSCR1/EIF2AK2/ELF1/IFITM3/B2M/LY6E	27
GO_EXTRACELLULAR_MATRIX_COMPONENT	GO_EXTRACELLULAR_MATRIX_COMPONENT	GO_EXTRACELLULAR_MATRIX_COMPONENT	31/1230	125/17237	5.97675e-10	5.29624e-08	4.15006e-08	LAMA4/COL17A1/NTN4/COL27A1/MFAP2/HSPG2/LOXL1/CCDC80/ADAMTS1/LTBP1/COL4A2/FBN1/COL4A1/LAMC1/MFAP5/LAMB1/DAG1/PTN/DST/LAMA5/TIMP1/ITGB1/CD151/COL5A1/SPARC/FBN2/FN1/FBLN1/TIMP3/ANXA2/COL1A1	31
GO_GLYCOPROTEIN_METABOLIC_PROCESS	GO_GLYCOPROTEIN_METABOLIC_PROCESS	GO_GLYCOPROTEIN_METABOLIC_PROCESS	59/1230	353/17237	6.70065e-10	5.83534e-08	4.57249e-08	B3GNT7/MGAT5/EXTL3/GALNT3/GALNT7/GALNT2/PCSK6/GALNT6/ST3GAL5/MGAT4A/TET3/CSGALNACT2/MAN2A1/BMPR2/UGGT1/DSE/HS6ST1/BGN/XYLT1/DSEL/B4GALT4/IMPAD1/ST3GAL6/CHSY1/GPC1/MOGS/CHPF/MAN1B1/ST8SIA4/EDEM1/DAG1/MAN1A2/EDEM2/B4GALT5/B4GALT7/GALNT1/MGAT1/STT3A/RPN1/TNKS2/LMAN1/MAGT1/TET1/HEXB/PRKCSH/PGM3/B4GALT1/GOLGA2/TMEM165/MGAT4B/HEXA/STT3B/SDF2L1/RPN2/ERP44/DDOST/DAD1/ARF4/OSTC	59
GO_REGULATION_OF_CELLULAR_RESPONSE_TO_TRANSFORMING_GROWTH_FACTOR_BETA_STIMULUS	GO_REGULATION_OF_CELLULAR_RESPONSE_TO_TRANSFORMING_GROWTH_FACTOR_BETA_STIMULUS	GO_REGULATION_OF_CELLULAR_RESPONSE_TO_TRANSFORMING_GROWTH_FACTOR_BETA_STIMULUS	27/1230	99/17237	7.84868e-10	6.71926e-08	5.26512e-08	PMEPA1/SMAD3/TGFB1/HTRA4/HTRA1/LTBP1/SKIL/CAV2/FBN1/ENG/DNM2/MTMR4/ADAM17/TGFBR2/BAMBI/GIPC1/GLG1/CITED2/TGFBR3/ING2/ZNF451/FBN2/HSPA5/CAV1/SDCBP/UBC/CDKN1C	27
GO_REGULATION_OF_CELL_MORPHOGENESIS_INVOLVED_IN_DIFFERENTIATION	GO_REGULATION_OF_CELL_MORPHOGENESIS_INVOLVED_IN_DIFFERENTIATION	GO_REGULATION_OF_CELL_MORPHOGENESIS_INVOLVED_IN_DIFFERENTIATION	57/1230	337/17237	8.26188e-10	6.95512e-08	5.44994e-08	TGFB2/EPHB2/SFRP1/SMAD3/TIAM1/SEMA4C/SNAI1/PLXNB2/TCF7L2/SEMA4B/EPHB3/TGFB1/BMPR2/MYADM/PDLIM5/WWTR1/MACF1/METRN/PHLDB2/EFNA1/SKIL/FLNA/RAPGEF2/STAT1/SEMA7A/DNM2/AXIN2/TGFBR2/BAMBI/SSH2/ARHGEF7/PPP3CA/RREB1/DAG1/GOLGA4/CORO1C/CUX1/ACTN4/RAC3/PTK2/EP300/RCC2/ID1/LIMS1/IFRD1/CRABP2/CTTN/GBP1/TNFRSF12A/SGK1/SDCBP/FN1/RTN4/FBLN1/CALR/ARPC2/COL1A1	57
GO_CELL_SUBSTRATE_JUNCTION_ASSEMBLY	GO_CELL_SUBSTRATE_JUNCTION_ASSEMBLY	GO_CELL_SUBSTRATE_JUNCTION_ASSEMBLY	17/1230	41/17237	8.47881e-10	7.02073e-08	5.50135e-08	COL17A1/PTK2B/ITGA5/PLEC/LAMC1/ARHGEF7/RHOD/TLN1/DST/LAMA5/ACTN1/CD151/FERMT2/RCC2/CTTN/ITGB4/FN1	17
HALLMARK_UNFOLDED_PROTEIN_RESPONSE	HALLMARK_UNFOLDED_PROTEIN_RESPONSE	HALLMARK_UNFOLDED_PROTEIN_RESPONSE	29/1230	113/17237	8.97404e-10	7.31095e-08	5.72876e-08	WFS1/TUBB2A/KDELR3/PDIA5/HYOU1/FKBP14/DDIT4/WIPI1/EDEM1/ARFGAP1/XBP1/DNAJC3/SEC31A/SSR1/YIF1A/EIF4G1/SPCS3/TTC37/EIF4EBP1/ATF3/HERPUD1/HSPA5/HSP90B1/FUS/ATF4/PDIA6/CEBPB/YWHAZ/CALR	29
GO_POSITIVE_REGULATION_OF_LOCOMOTION	GO_POSITIVE_REGULATION_OF_LOCOMOTION	GO_POSITIVE_REGULATION_OF_LOCOMOTION	66/1230	420/17237	9.34569e-10	7.49287e-08	5.87131e-08	FLT4/TGFB2/ANGPT4/MCAM/SMAD3/PTK2B/TIAM1/ITGA5/DOCK5/SEMA4C/SNAI1/FGFR1/ADAM8/SEMA4B/CCR1/TGFB1/SUN2/BMPR2/MYADM/MMP14/ADAM9/INSR/SASH1/ADAM10/SCARB1/RAPGEF2/SEMA7A/CYR61/CSF1R/DIAPH1/PLA2G7/DOCK7/LYN/ADAM17/TGFBR2/ARHGEF7/MIA3/LAMB1/RREB1/PIK3R1/RHOD/SERPINE1/ACTN4/ITGB1/IGF1R/ANO6/PTK2/SYNE2/FLT1/GATA3/CTSH/ITGAV/RHOB/SPARC/ROCK2/HSPA5/EGFR/CLDN7/SDCBP/FN1/FBLN1/P4HB/LGALS1/CALR/LGALS3/COL1A1	66
HALLMARK_IL6_JAK_STAT3_SIGNALING	HALLMARK_IL6_JAK_STAT3_SIGNALING	HALLMARK_IL6_JAK_STAT3_SIGNALING	25/1230	87/17237	9.99036e-10	7.88458e-08	6.17825e-08	IRF9/IL1R2/ACVRL1/CSF2RB/CCR1/TGFB1/IL1R1/CD9/CBL/EBI3/STAT2/IFNAR1/STAT1/IL13RA1/IRF1/IFNGR2/STAT3/SOCS3/PIM1/IL6ST/TNFRSF1A/GRB2/HMOX1/IFNGR1/TNFRSF12A	25
GO_ENDOPLASMIC_RETICULUM_GOLGI_INTERMEDIATE_COMPARTMENT_MEMBRANE	GO_ENDOPLASMIC_RETICULUM_GOLGI_INTERMEDIATE_COMPARTMENT_MEMBRANE	GO_ENDOPLASMIC_RETICULUM_GOLGI_INTERMEDIATE_COMPARTMENT_MEMBRANE	21/1230	63/17237	1.0752e-09	8.28939e-08	6.49545e-08	ERGIC1/PIEZO1/ASPSCR1/LMAN1/TMED7/TMED5/TMED10/TMED3/CTSZ/GOLGA2/SURF4/VMP1/CD55/TMED2/TMED9/BCAP31/CD59/LMAN2/KDELR1/ERGIC3/RAB2A	21
GO_SINGLE_ORGANISM_CELL_ADHESION	GO_SINGLE_ORGANISM_CELL_ADHESION	GO_SINGLE_ORGANISM_CELL_ADHESION	70/1230	459/17237	1.08315e-09	8.28939e-08	6.49545e-08	JAM2/FGFRL1/FBLIM1/SMAD3/CD276/ITGA5/SRGAP2/ADAM8/CERCAM/EPHB3/ESAM/TGFB1/ADA/ADAM9/SOX4/EBI3/ELF4/EFNA1/FLNA/DSG2/IFNAR1/PKP2/FNDC3A/CYR61/STK10/IRF1/CDH5/ADAM17/NCSTN/LAMC1/PIK3CB/MYH9/LAMB1/PPP3CA/PARVA/TLN1/ROCK1/LAMA5/JAM3/ACTN1/ITGB1/RAPGEF1/VCL/HLA-E/CD151/CDH1/DSC2/GATA3/CYFIP2/FERMT2/EIF2AK4/ITGAV/DSP/JUP/VMP1/CSRP1/EGR1/LEP/CTNNA1/PKP3/EGFR/DDOST/ZFP36L1/DPP4/FN1/CEBPB/EZR/B2M/MYL12A/AC…	70
GO_RESPONSE_TO_TRANSFORMING_GROWTH_FACTOR_BETA	GO_RESPONSE_TO_TRANSFORMING_GROWTH_FACTOR_BETA	GO_RESPONSE_TO_TRANSFORMING_GROWTH_FACTOR_BETA	33/1230	144/17237	1.51723e-09	1.14381e-07	8.96275e-08	TGFB2/SFRP1/ACVRL1/SMAD3/TGFB1/ADAM9/IL1R1/CBL/PXN/F11R/SKIL/COL4A2/FBN1/ENG/CDH5/MTMR4/TGFBR2/BAMBI/KLF10/ITGB1/PTK2/ZYX/FERMT2/TGFBR3/ID1/LIMS1/GDF15/HPGD/CAV1/FN1/FOS/UBC/COL1A1	33
GO_MAINTENANCE_OF_LOCATION_IN_CELL	GO_MAINTENANCE_OF_LOCATION_IN_CELL	GO_MAINTENANCE_OF_LOCATION_IN_CELL	26/1230	96/17237	1.89938e-09	1.41085e-07	1.10552e-07	SYNE1/FLNB/KDELR3/SUN2/HK2/FLNA/GAA/ARHGAP21/MXI1/OS9/TSPO/VPS13C/DAG1/TLN1/GSN/PINK1/SYNE2/SUN1/JUP/HSPA5/CAV1/PDIA3/SRI/KDELR1/EZR/KDELR2	26
GO_PIGMENT_GRANULE	GO_PIGMENT_GRANULE	GO_PIGMENT_GRANULE	27/1230	103/17237	2.04839e-09	1.49948e-07	1.17497e-07	MMP14/GANAB/SLC1A5/NCSTN/CALU/CAPG/PDIA4/RPN1/ITGB1/ATP1A1/TMED10/LAMP1/CANX/SLC2A1/CTSB/HSPA5/HSP90B1/PDIA3/SDCBP/PDIA6/RAB2A/P4HB/YWHAZ/BSG/CD63/PPIB/ANXA2	27
GO_ENDOPLASMIC_RETICULUM_CHAPERONE_COMPLEX	GO_ENDOPLASMIC_RETICULUM_CHAPERONE_COMPLEX	GO_ENDOPLASMIC_RETICULUM_CHAPERONE_COMPLEX	9/1230	11/17237	2.25056e-09	1.62394e-07	1.27249e-07	DNAJC10/HYOU1/DNAJB11/SDF2L1/HSPA5/HSP90B1/PDIA6/P4HB/PPIB	9
GO_PROTEINACEOUS_EXTRACELLULAR_MATRIX	GO_PROTEINACEOUS_EXTRACELLULAR_MATRIX	GO_PROTEINACEOUS_EXTRACELLULAR_MATRIX	58/1230	356/17237	2.51705e-09	1.79065e-07	1.40313e-07	ACAN/LAMA4/COL17A1/NTN4/COL27A1/GPC4/SFRP1/MMP11/PXDN/HAPLN3/MFAP2/HSPG2/SPON2/LOXL1/ANGPTL4/CRISPLD2/MAMDC2/TGFB1/CCDC80/BGN/ADAMTS1/LOX/MMP2/LTBP1/COL21A1/COL4A2/BMP1/LGALS3BP/FBN1/CYR61/NAV2/GPC1/CTGF/TIMP2/COL4A1/LAMC1/MFAP5/LAMB1/DAG1/PTN/DST/LAMA5/TIMP1/ITGB1/GLG1/CD151/TGFBR3/MMP12/COL5A1/SPARC/FBN2/FN1/FBLN1/TIMP3/LGALS1/CALR/ANXA2/COL1A1	58
GO_RHO_GTPASE_BINDING	GO_RHO_GTPASE_BINDING	GO_RHO_GTPASE_BINDING	23/1230	78/17237	2.66612e-09	1.87036e-07	1.46559e-07	ARHGEF16/TIAM1/SRGAP2/ARHGEF2/PKN1/CDC42EP5/FLNA/MYO9B/FMNL2/DIAPH1/DOCK7/IQGAP1/NCKAP1/ARHGDIB/AKAP13/INF2/ROCK1/RALBP1/CORO1C/RCC2/CDC42EP1/ROCK2/CAV1	23
GO_INTEGRIN_BINDING	GO_INTEGRIN_BINDING	GO_INTEGRIN_BINDING	27/1230	105/17237	3.24123e-09	2.24266e-07	1.75732e-07	ADAM15/ITGA5/MMP14/ADAM9/ADAM10/CD9/PXN/FBN1/SEMA7A/CYR61/LYN/CTGF/ADAM17/TIMP2/TLN1/DST/LAMA5/JAM3/ACTN1/ACTN4/ITGB1/CD151/COL5A1/FN1/FBLN1/P4HB/CALR	27
GO_REGULATION_OF_CELLULAR_RESPONSE_TO_GROWTH_FACTOR_STIMULUS	GO_REGULATION_OF_CELLULAR_RESPONSE_TO_GROWTH_FACTOR_STIMULUS	GO_REGULATION_OF_CELLULAR_RESPONSE_TO_GROWTH_FACTOR_STIMULUS	43/1230	229/17237	4.0995e-09	2.79818e-07	2.19262e-07	NOG/SFRP1/ACVRL1/PMEPA1/SMAD3/ITGA5/PCSK6/FGFR1/GRB10/TGFB1/BMPR2/HTRA4/HTRA1/LTBP1/SKIL/CAV2/FBN1/CYR61/ENG/DNM2/MTMR4/GPC1/ADAM17/TGFBR2/BAMBI/GIPC1/GLG1/CITED2/FLT1/GATA3/TGFBR3/FSTL3/NPTN/ING2/ZNF451/MYOF/FBN2/HSPA5/CAV1/SDCBP/CD63/UBC/CDKN1C	43
GO_BASEMENT_MEMBRANE	GO_BASEMENT_MEMBRANE	GO_BASEMENT_MEMBRANE	25/1230	93/17237	4.58906e-09	3.09058e-07	2.42174e-07	LAMA4/COL17A1/NTN4/HSPG2/LOXL1/CCDC80/ADAMTS1/COL4A2/FBN1/COL4A1/LAMC1/LAMB1/DAG1/PTN/DST/LAMA5/TIMP1/ITGB1/CD151/COL5A1/SPARC/FN1/FBLN1/TIMP3/ANXA2	25
GO_ER_TO_GOLGI_VESICLE_MEDIATED_TRANSPORT	GO_ER_TO_GOLGI_VESICLE_MEDIATED_TRANSPORT	GO_ER_TO_GOLGI_VESICLE_MEDIATED_TRANSPORT	35/1230	167/17237	6.05439e-09	4.02378e-07	3.15298e-07	SEC23A/ERGIC1/SEC24D/SEC16A/HYOU1/SPTBN1/DYNC1H1/GOLGB1/COG6/BCAP29/MIA3/CREB3L2/ARFGAP1/COPA/ARFGAP3/LMAN1/SEC31A/TMED7/TMED10/TMED3/CTSZ/NRBP1/USO1/GOLGA2/ARCN1/CD55/TMED2/DYNC1LI2/TMED9/COPB1/BCAP31/CD59/KDELR1/RAB2A/ARF4	35
GO_NEGATIVE_REGULATION_OF_PHOSPHORYLATION	GO_NEGATIVE_REGULATION_OF_PHOSPHORYLATION	GO_NEGATIVE_REGULATION_OF_PHOSPHORYLATION	64/1230	422/17237	7.08424e-09	4.64707e-07	3.64138e-07	RTN4RL2/NOG/GPRC5A/SFRP1/PMEPA1/SMAD3/GRB10/DUSP4/TGFB1/MYADM/CAMK2N1/PRKAG2/INSR/WWTR1/TNFAIP3/BGN/PKN1/DNAJC10/INHA/SH3BP5/PID1/ENG/ANKLE2/ADAR/TAOK3/UBASH3B/STAT3/LYN/DDIT4/GADD45A/PPP1R15B/SOCS3/MIDN/DAG1/PINK1/DNAJC3/SMYD3/HIPK3/CORO1C/IGF1R/RAPGEF1/ASH1L/YWHAG/GNAQ/KLF4/IGFBP3/RNF149/WNK1/PPP1R15A/HSPH1/GADD45B/PAK2/DNAJC15/GBP1/ATF3/ERRFI1/DUSP1/CTDSP1/PRPSAP1/CAV1/FBLN1/TIMP3/EZR/CDKN1C	64
HALLMARK_ESTROGEN_RESPONSE_EARLY	HALLMARK_ESTROGEN_RESPONSE_EARLY	HALLMARK_ESTROGEN_RESPONSE_EARLY	39/1230	200/17237	7.19824e-09	4.66132e-07	3.65255e-07	WFS1/TIAM1/FLNB/SLC39A6/MED13L/TPBG/NRIP1/UGCG/SCARB1/NCOR2/SH3BP5/SVIL/NAV2/PTGES/DHRS3/SLC16A1/RHOD/XBP1/AFF1/OPN3/KLF10/IGF1R/MAST4/IL6ST/RHOBTB3/KLF4/B4GALT1/FHL2/ELF1/TPD52L1/MYOF/SLC2A1/ELF3/CLDN7/FOS/CLIC3/KRT19/KRT8/KRT18	39
GO_TRANSFORMING_GROWTH_FACTOR_BETA_RECEPTOR_SIGNALING_PATHWAY	GO_TRANSFORMING_GROWTH_FACTOR_BETA_RECEPTOR_SIGNALING_PATHWAY	GO_TRANSFORMING_GROWTH_FACTOR_BETA_RECEPTOR_SIGNALING_PATHWAY	25/1230	95/17237	7.38604e-09	4.72239e-07	3.7004e-07	TGFB2/ACVRL1/SMAD3/TGFB1/ADAM9/CBL/PXN/F11R/SKIL/ENG/CDH5/MTMR4/TGFBR2/BAMBI/KLF10/ITGB1/PTK2/ZYX/FERMT2/TGFBR3/ID1/GDF15/HPGD/FOS/UBC	25
GO_POSITIVE_REGULATION_OF_CELL_MORPHOGENESIS_INVOLVED_IN_DIFFERENTIATION	GO_POSITIVE_REGULATION_OF_CELL_MORPHOGENESIS_INVOLVED_IN_DIFFERENTIATION	GO_POSITIVE_REGULATION_OF_CELL_MORPHOGENESIS_INVOLVED_IN_DIFFERENTIATION	34/1230	162/17237	9.58273e-09	6.0503e-07	4.74093e-07	TGFB2/SMAD3/TIAM1/SNAI1/PLXNB2/TCF7L2/TGFB1/BMPR2/MYADM/WWTR1/MACF1/METRN/SKIL/FLNA/SEMA7A/DNM2/AXIN2/TGFBR2/BAMBI/ARHGEF7/RREB1/GOLGA4/CUX1/RAC3/EP300/LIMS1/CRABP2/TNFRSF12A/SGK1/SDCBP/FN1/CALR/ARPC2/COL1A1	34
GO_ENDOMEMBRANE_SYSTEM_ORGANIZATION	GO_ENDOMEMBRANE_SYSTEM_ORGANIZATION	GO_ENDOMEMBRANE_SYSTEM_ORGANIZATION	68/1230	465/17237	1.08434e-08	6.76173e-07	5.2984e-07	SYNE1/ABCA7/MTSS1L/TSPAN14/SUN2/MYADM/MACF1/BAIAP2L1/SEC16A/F11R/NDRG1/CAV2/PLK3/RAPGEF2/ABCA1/SPTBN1/PKP2/ANKLE2/ARHGAP21/GOLGB1/TMEM43/ATP2A2/ARHGEF7/SEC61A1/SNX10/ROCK1/LAMA5/GOLGA4/ANO6/LMAN1/DENND4C/PLSCR1/SYNE2/CDH1/SUN1/TMED5/TMED10/GCC2/TMF1/TNFRSF1A/FNBP1L/CCDC47/TOR1AIP2/COL5A1/GOLGA2/SURF4/MYH10/JUP/VMP1/ROCK2/REEP3/SERPINE2/TMED2/MYOF/TMED9/BIN2/CHMP2B/PKP3/TPR/CAV1/RTN4/RAB2A/EZR/YWH…	68
GO_RESPONSE_TO_GROWTH_FACTOR	GO_RESPONSE_TO_GROWTH_FACTOR	GO_RESPONSE_TO_GROWTH_FACTOR	69/1230	475/17237	1.11304e-08	6.85606e-07	5.37232e-07	FLT4/TGFB2/NOG/SFRP1/ACVRL1/ERBB2/GALNT3/FGFRL1/SMAD3/FGFR1/TGFB1/BMPR2/ADAM9/INSR/IL1R1/CBL/PXN/F11R/SKIL/COL4A2/RAPGEF2/BMP1/FBN1/ENG/CDH5/MTMR4/DDIT4/CTGF/IQGAP1/TGFBR2/BAMBI/RBFOX2/KIDINS220/FSTL1/PTN/XBP1/KLF10/SETX/ITGB1/RAPGEF1/PTK2/MT1G/EP300/FLT1/GATA3/ZYX/FERMT2/TGFBR3/ID1/KLF4/LIMS1/GDF15/HPGD/GRB2/SPARC/EGR1/MAPK3/ERRFI1/CORO1B/EGFR/TPR/CAV1/HNRNPH1/APP/FN1/FOS/IER2/UBC/COL1A1	69
GO_CELL_SUBSTRATE_ADHESION	GO_CELL_SUBSTRATE_ADHESION	GO_CELL_SUBSTRATE_ADHESION	34/1230	164/17237	1.32872e-08	8.086e-07	6.33608e-07	COL17A1/FGFRL1/PTK2B/ADAM15/TIAM1/ITGA5/SRGAP2/EPHB3/ADAM9/ITGA1/PXN/EFNA1/CTGF/LAMC1/ARHGEF7/LAMB1/DAG1/PARVA/RHOD/LAMA5/JAM3/ACTN1/ITGB1/VCL/ZYX/FERMT2/RCC2/ID1/ITGAV/CTTN/TNFRSF12A/ITGB4/FN1/CD63	34
GO_REGULATION_OF_TRANSMEMBRANE_RECEPTOR_PROTEIN_SERINE_THREONINE_KINASE_SIGNALING_PATHWAY	GO_REGULATION_OF_TRANSMEMBRANE_RECEPTOR_PROTEIN_SERINE_THREONINE_KINASE_SIGNALING_PATHWAY	GO_REGULATION_OF_TRANSMEMBRANE_RECEPTOR_PROTEIN_SERINE_THREONINE_KINASE_SIGNALING_PATHWAY	39/1230	207/17237	1.95003e-08	1.17257e-06	9.18811e-07	TGFB2/NOG/SFRP1/ACVRL1/PMEPA1/SMAD3/PCSK6/TGFB1/BMPR2/HTRA4/WWTR1/HTRA1/INHA/LTBP1/SKIL/CAV2/BMP1/FBN1/CYR61/ENG/DNM2/MTMR4/ADAM17/TGFBR2/BAMBI/GIPC1/GLG1/CITED2/TGFBR3/FSTL3/GDF15/ING2/ZNF451/FBN2/HSPA5/CAV1/SDCBP/UBC/CDKN1C	39
GO_COATED_VESICLE	GO_COATED_VESICLE	GO_COATED_VESICLE	42/1230	234/17237	2.43507e-08	1.44701e-06	1.13385e-06	HIP1/ECE1/IGF2R/SEC23A/CD9/SEC24D/LDLR/MYO1E/HLA-G/SH3BP4/DNM2/LRP1/TGOLN2/WIPI1/EPN2/PICALM/COPA/MYO6/LMBRD1/YIPF5/HLA-C/LMAN1/SEC31A/HLA-E/TMED7/TMED10/TMED3/CLTB/CTSZ/USO1/GOLGA2/CLINT1/ARCN1/TMED2/TMED9/COPB1/BCAP31/CD59/EGFR/APP/KDELR1/B2M	42
GO_VACUOLAR_LUMEN	GO_VACUOLAR_LUMEN	GO_VACUOLAR_LUMEN	27/1230	115/17237	2.67316e-08	1.57002e-06	1.23024e-06	ACAN/GPC4/HSPG2/ARSA/SDC4/BGN/GAA/LNPEP/GPC1/CTSA/NAGLU/GLB1/GM2A/GNS/SCARB2/HEXB/LAMP2/CTSH/HEXA/LGMN/NEU1/PSAP/CTSB/EGFR/APP/CD63/B2M	27
GO_GLYCOPROTEIN_BINDING	GO_GLYCOPROTEIN_BINDING	GO_GLYCOPROTEIN_BINDING	25/1230	101/17237	2.82517e-08	1.6247e-06	1.27309e-06	GPC4/FGFR1/IGF2R/PTPRF/TGFB1/LDLR/FLNA/OS9/GPC1/EDEM1/DAG1/EDEM2/PTN/ITGB1/VCL/CDH1/COL5A1/CANX/CTSB/HSPA5/LMAN2/SDCBP/LGALS1/CALR/B2M	25
GO_REGULATION_OF_EXTRINSIC_APOPTOTIC_SIGNALING_PATHWAY	GO_REGULATION_OF_EXTRINSIC_APOPTOTIC_SIGNALING_PATHWAY	GO_REGULATION_OF_EXTRINSIC_APOPTOTIC_SIGNALING_PATHWAY	32/1230	153/17237	2.8306e-08	1.6247e-06	1.27309e-06	TGFB2/SFRP1/FGFR1/TCF7L2/TNFAIP3/ARHGEF2/TNFSF10/SH3RF1/SKIL/DAPK1/PEA15/SP100/SERPINE1/RB1CC1/BIRC6/ITGAV/PHIP/HMOX1/ITM2C/PAK2/CTTN/TNFRSF12A/ATF3/TMBIM1/MCL1/CTNNA1/CAV1/PDIA3/TIMP3/LMNA/HSPA1A/LGALS3	32
GO_ER_NUCLEUS_SIGNALING_PATHWAY	GO_ER_NUCLEUS_SIGNALING_PATHWAY	GO_ER_NUCLEUS_SIGNALING_PATHWAY	14/1230	34/17237	2.9607e-08	1.68028e-06	1.31665e-06	WFS1/PPP1R15B/ATP2A2/MBTPS1/XBP1/INSIG1/CCDC47/ATF3/HERPUD1/HSPA5/HSP90B1/ATF4/LMNA/CALR	14
GO_TRANSMEMBRANE_RECEPTOR_PROTEIN_KINASE_ACTIVITY	GO_TRANSMEMBRANE_RECEPTOR_PROTEIN_KINASE_ACTIVITY	GO_TRANSMEMBRANE_RECEPTOR_PROTEIN_KINASE_ACTIVITY	22/1230	81/17237	3.12521e-08	1.75394e-06	1.37436e-06	FLT4/EPHB2/ACVRL1/ERBB2/FGFRL1/FGFR1/IGF2R/EPHB3/BMPR2/PDGFRL/EFNA4/INSR/LTBP1/ENG/CSF1R/TGFBR2/IGF1R/FLT1/TGFBR3/CRIM1/NPTN/EGFR	22
GO_NEGATIVE_REGULATION_OF_TRANSMEMBRANE_RECEPTOR_PROTEIN_SERINE_THREONINE_KINASE_SIGNALING_PATHWAY	GO_NEGATIVE_REGULATION_OF_TRANSMEMBRANE_RECEPTOR_PROTEIN_SERINE_THREONINE_KINASE_SIGNALING_PATHWAY	GO_NEGATIVE_REGULATION_OF_TRANSMEMBRANE_RECEPTOR_PROTEIN_SERINE_THREONINE_KINASE_SIGNALING_PATHWAY	25/1230	102/17237	3.49196e-08	1.93823e-06	1.51877e-06	NOG/SFRP1/PMEPA1/SMAD3/TGFB1/HTRA4/HTRA1/LTBP1/SKIL/CAV2/FBN1/ENG/DNM2/MTMR4/ADAM17/TGFBR2/BAMBI/GLG1/TGFBR3/FSTL3/ZNF451/FBN2/HSPA5/CAV1/UBC	25
KEGG_ADHERENS_JUNCTION	KEGG_ADHERENS_JUNCTION	KEGG_ADHERENS_JUNCTION	21/1230	75/17237	3.57847e-08	1.96466e-06	1.53948e-06	ERBB2/SMAD3/SNAI1/FGFR1/TCF7L2/PTPRF/INSR/IQGAP1/TGFBR2/ACTN1/ACTN4/IGF1R/RAC3/VCL/EP300/CDH1/TJP1/MAPK3/CTNNA1/EGFR/ACTB	21
GO_ACTIN_FILAMENT_BUNDLE	GO_ACTIN_FILAMENT_BUNDLE	GO_ACTIN_FILAMENT_BUNDLE	18/1230	57/17237	4.34736e-08	2.36113e-06	1.85015e-06	FBLIM1/FLNB/PXN/CNN2/LIMA1/MYH9/FSCN1/ACTN1/ACTN4/PTK2/ZYX/FERMT2/MYH10/SEPT9/CORO1B/TPM1/SEPT11/TPM4	18
GO_POSITIVE_REGULATION_OF_CELL_ADHESION	GO_POSITIVE_REGULATION_OF_CELL_ADHESION	GO_POSITIVE_REGULATION_OF_CELL_ADHESION	57/1230	376/17237	4.80779e-08	2.58342e-06	2.02433e-06	TGFB2/PDCD1LG2/SFRP1/ERBB2/SMAD3/PTK2B/CD276/ITGA5/EFNB1/ADAM8/TGFB1/ADA/MYADM/ADAM9/CCDC80/PIEZO1/SDC4/EBI3/FLNA/CYR61/HLA-G/DNM2/LYN/TGFBR2/ARHGEF7/RREB1/PIK3R1/RHOD/PTN/XBP1/ROCK1/ITGB1/CITED2/RAC3/IL6ST/HLA-E/GATA3/FSTL3/LIMS1/ITGAV/GRB2/HSPH1/MYO10/PAK2/CD55/CD46/LEP/CD59/CAV1/TPM1/DPP4/FN1/FBLN1/LGALS1/CALR/CD63/ARPC2	57
KEGG_N_GLYCAN_BIOSYNTHESIS	KEGG_N_GLYCAN_BIOSYNTHESIS	KEGG_N_GLYCAN_BIOSYNTHESIS	16/1230	46/17237	5.25077e-08	2.79175e-06	2.18758e-06	MGAT5/MGAT4A/MAN2A1/GANAB/MOGS/MAN1B1/MAN1A2/MGAT1/STT3A/RPN1/B4GALT1/MGAT4B/STT3B/RPN2/DDOST/DAD1	16
GO_GLYCOSYLATION	GO_GLYCOSYLATION	GO_GLYCOSYLATION	45/1230	267/17237	5.53548e-08	2.91247e-06	2.28217e-06	B3GNT7/MGAT5/GALNT3/GALNT7/GALNT2/GALNT6/ST3GAL5/MGAT4A/TET3/MAN2A1/UGGT1/B4GALT4/ST3GAL6/MOGS/CLN5/MAN1B1/ST8SIA4/COG6/EDEM1/DAG1/MAN1A2/EDEM2/B4GALT5/B4GALT7/GALNT1/MGAT1/STT3A/RPN1/TNKS2/LMAN1/MAGT1/TET1/PRKCSH/PGM3/B4GALT1/GOLGA2/TMEM165/MGAT4B/STT3B/SDF2L1/RPN2/DDOST/DAD1/ARF4/OSTC	45
GO_CELL_CORTEX_PART	GO_CELL_CORTEX_PART	GO_CELL_CORTEX_PART	27/1230	119/17237	5.75566e-08	2.9971e-06	2.34848e-06	TNFAIP2/LLGL2/MYADM/WIPF1/PHLDB2/CAPN2/FLNA/SPTBN1/LASP1/RALB/MYH9/AKAP13/GSN/GM2A/ACTN4/VCL/CDH1/SEPT9/CTTN/CAP1/CALD1/ACTR2/SLC2A1/ASPH/EZR/TPM4/KRT19	27
GO_TRANSMEMBRANE_RECEPTOR_PROTEIN_SERINE_THREONINE_KINASE_SIGNALING_PATHWAY	GO_TRANSMEMBRANE_RECEPTOR_PROTEIN_SERINE_THREONINE_KINASE_SIGNALING_PATHWAY	GO_TRANSMEMBRANE_RECEPTOR_PROTEIN_SERINE_THREONINE_KINASE_SIGNALING_PATHWAY	36/1230	190/17237	5.85182e-08	3.01608e-06	2.36336e-06	TGFB2/NOG/ACVRL1/SMAD3/TGFB1/BMPR2/ADAM9/CBL/PXN/F11R/INHA/LTBP1/SKIL/BMP1/SPTBN1/ENG/CDH5/LNPEP/MTMR4/TGFBR2/BAMBI/FSTL1/KLF10/ITGB1/CITED2/PTK2/ZYX/FERMT2/TGFBR3/ID1/GDF15/HPGD/EGR1/MAPK3/FOS/UBC	36
GO_HEART_DEVELOPMENT	GO_HEART_DEVELOPMENT	GO_HEART_DEVELOPMENT	66/1230	466/17237	6.24662e-08	3.18704e-06	2.49732e-06	SCUBE1/TGFB2/HEG1/ERBB2/FGFRL1/SMAD3/PAM/ADAM15/SH3PXD2B/ADAM19/SNAI1/ECE1/NEXN/SOX4/PDLIM5/INSR/NOTCH2/ADAMTS1/GJA5/LOX/EFNA1/LTBP1/DSG2/PKP2/FBN1/GAA/CYR61/ENG/DNM2/ADM/AXIN2/TGFBR2/ERBB3/LUZP1/AKAP13/DHRS3/PARVA/PTN/RB1CC1/ITGB1/CITED2/GATA2/PTK2/EP300/TRIP11/ADAP2/GATA3/GNAQ/TGFBR3/ID1/ID3/NIPBL/DSP/COL5A1/MYH10/SPARC/FHL2/TMED2/MAPK3/PPARG/ZFP36L1/SRI/TPM1/RTN4/LMNA/CALR	66
HALLMARK_COMPLEMENT	HALLMARK_COMPLEMENT	HALLMARK_COMPLEMENT	37/1230	200/17237	7.33852e-08	3.70669e-06	2.90451e-06	SERPING1/MMP14/ADAM9/CBLB/PRCP/TNFAIP3/MMP15/COL4A2/CPM/IRF1/PLA2G7/CA2/LRP1/LYN/TIMP2/PIM1/SERPINE1/TIMP1/PLSCR1/GATA3/LAMP2/MMP12/CTSH/GRB2/LGMN/CSRP1/CD55/CD46/CTSB/HSPA5/MAFF/CD59/DPP4/FN1/CEBPB/HSPA1A/LGALS3	37
GO_NEGATIVE_REGULATION_OF_CELLULAR_RESPONSE_TO_GROWTH_FACTOR_STIMULUS	GO_NEGATIVE_REGULATION_OF_CELLULAR_RESPONSE_TO_GROWTH_FACTOR_STIMULUS	GO_NEGATIVE_REGULATION_OF_CELLULAR_RESPONSE_TO_GROWTH_FACTOR_STIMULUS	27/1230	121/17237	8.32143e-08	4.16154e-06	3.26093e-06	NOG/SFRP1/PMEPA1/SMAD3/TGFB1/HTRA4/HTRA1/LTBP1/SKIL/CAV2/FBN1/ENG/DNM2/MTMR4/GPC1/ADAM17/TGFBR2/BAMBI/GLG1/GATA3/TGFBR3/FSTL3/ZNF451/FBN2/HSPA5/CAV1/UBC	27
GO_REGULATION_OF_APOPTOTIC_SIGNALING_PATHWAY	GO_REGULATION_OF_APOPTOTIC_SIGNALING_PATHWAY	GO_REGULATION_OF_APOPTOTIC_SIGNALING_PATHWAY	55/1230	363/17237	8.41144e-08	4.16531e-06	3.26388e-06	TGFB2/NOG/SFRP1/SMAD3/WFS1/SNAI1/FGFR1/TCF7L2/TNFAIP3/ARHGEF2/TNFSF10/SH3RF1/HYOU1/SKIL/DAPK1/PEA15/SP100/XBP1/GSN/PINK1/SERPINE1/RB1CC1/YWHAG/DNM1L/IVNS1ABP/BIRC6/CTSH/ITGAV/PHIP/ING2/HSPH1/HMOX1/ITM2C/SERINC3/PAK2/TPD52L1/CTTN/TNFRSF12A/ATF3/TMBIM1/HERPUD1/MCL1/BCAP31/CTNNA1/MAGED1/CAV1/PDIA3/TMBIM6/DDX3X/TIMP3/P4HB/YWHAZ/LMNA/HSPA1A/LGALS3	55
GO_NEGATIVE_REGULATION_OF_LOCOMOTION	GO_NEGATIVE_REGULATION_OF_LOCOMOTION	GO_NEGATIVE_REGULATION_OF_LOCOMOTION	44/1230	263/17237	9.66885e-08	4.74149e-06	3.71537e-06	NOG/ANGPT4/SFRP1/ACVRL1/RECK/ADAM15/SEMA4C/SRGAP2/SEMA4B/TGFB1/ADA/IFITM1/PHLDB2/PKP2/SEMA7A/ENG/LRP1/STAT3/BST2/ARHGDIB/RRAS/MIA3/SP100/DAG1/PTN/GSN/SERPINE1/CLIC4/TIMP1/CORO1C/CITED2/VCL/GATA3/KLF4/IGFBP3/ITGAV/RHOB/HMOX1/CORO1B/CTNNA1/IFITM3/TPM1/FBLN1/CD63	44
GO_POSITIVE_REGULATION_OF_CELL_DEVELOPMENT	GO_POSITIVE_REGULATION_OF_CELL_DEVELOPMENT	GO_POSITIVE_REGULATION_OF_CELL_DEVELOPMENT	66/1230	472/17237	1.0188e-07	4.94805e-06	3.87722e-06	TGFB2/EPHB2/SMAD3/PTK2B/TIAM1/SNAI1/PLXNB2/FGFR1/TCF7L2/MAN2A1/TGFB1/BMPR2/MYADM/WWTR1/MACF1/NCOA1/ADAMTS1/METRN/SKIL/FLNA/RAPGEF2/ITSN2/SPEN/SEMA7A/CDH5/DNM2/TSPO/LYN/AXIN2/TGFBR2/BAMBI/TIMP2/ARHGEF7/KIDINS220/RREB1/PTN/ZMYND8/GOLGA4/SETX/CUX1/ITGB1/RAPGEF1/RAC3/GATA2/EP300/FMR1/IL6ST/TMEM30A/LIMS1/EIF4G1/B4GALT1/ATP6AP1/NPTN/GRN/CRABP2/NEU1/SERPINE2/TNFRSF12A/PPARG/SGK1/SDCBP/FN1/RHEB/CALR/ARPC…	66
GO_PLACENTA_DEVELOPMENT	GO_PLACENTA_DEVELOPMENT	GO_PLACENTA_DEVELOPMENT	29/1230	138/17237	1.12303e-07	5.40232e-06	4.23318e-06	SNAI1/PLCD3/ADA/BMPR2/HS6ST1/HTRA1/NCOA1/ASCL2/CYR61/ADM/GCM1/SOCS3/GATA2/PTK2/EPAS1/BIRC6/GRB2/LEP/TMED2/PPARG/JUNB/CTSB/EGFR/ZFP36L1/CEBPB/BSG/KRT19/KRT8/CDKN1C	29
GO_REGULATION_OF_SUBSTRATE_ADHESION_DEPENDENT_CELL_SPREADING	GO_REGULATION_OF_SUBSTRATE_ADHESION_DEPENDENT_CELL_SPREADING	GO_REGULATION_OF_SUBSTRATE_ADHESION_DEPENDENT_CELL_SPREADING	15/1230	43/17237	1.3131e-07	6.25703e-06	4.90292e-06	MYADM/FLNA/DNM2/ARHGEF7/RREB1/CORO1C/ACTN4/RAC3/PTK2/RCC2/LIMS1/GBP1/FBLN1/CALR/ARPC2	15
GO_CORTICAL_CYTOSKELETON	GO_CORTICAL_CYTOSKELETON	GO_CORTICAL_CYTOSKELETON	21/1230	81/17237	1.53437e-07	7.24308e-06	5.67558e-06	LLGL2/MYADM/WIPF1/CAPN2/FLNA/SPTBN1/LASP1/MYH9/AKAP13/GSN/ACTN4/VCL/CDH1/CTTN/CAP1/CALD1/ACTR2/SLC2A1/EZR/TPM4/KRT19	21
GO_REGULATION_OF_CELL_JUNCTION_ASSEMBLY	GO_REGULATION_OF_CELL_JUNCTION_ASSEMBLY	GO_REGULATION_OF_CELL_JUNCTION_ASSEMBLY	19/1230	68/17237	1.65185e-07	7.72546e-06	6.05356e-06	SFRP1/ACVRL1/SMAD3/SNAI1/MMP14/MACF1/SDC4/PHLDB2/RAPGEF2/PKP2/RHOD/ROCK1/CORO1C/RAPGEF1/PTK2/RCC2/LIMS1/ROCK2/CAV1	19
GO_ACTOMYOSIN	GO_ACTOMYOSIN	GO_ACTOMYOSIN	18/1230	62/17237	1.83913e-07	8.52245e-06	6.67807e-06	FBLIM1/FLNB/PXN/CNN2/LIMA1/MYH9/FSCN1/ACTN1/ACTN4/PTK2/ZYX/FERMT2/MYH10/SEPT9/CORO1B/TPM1/SEPT11/TPM4	18
HALLMARK_MITOTIC_SPINDLE	HALLMARK_MITOTIC_SPINDLE	HALLMARK_MITOTIC_SPINDLE	36/1230	200/17237	2.23161e-07	1.00642e-05	7.88616e-06	FGD4/TRIO/TIAM1/FLNB/SUN2/PDLIM5/NOTCH2/PXN/ARHGEF2/FLNA/MYO9B/ARHGAP29/SPTBN1/MYO1E/ARHGEF3/DYNC1H1/SSH2/ARHGEF7/MYH9/AKAP13/FSCN1/NIN/PALLD/GSN/DST/ROCK1/RALBP1/ACTN4/VCL/CDC42EP1/ARHGAP10/MYH10/SEPT9/CTTN/CENPF/EZR	36
HALLMARK_MTORC1_SIGNALING	HALLMARK_MTORC1_SIGNALING	HALLMARK_MTORC1_SIGNALING	36/1230	200/17237	2.23161e-07	1.00642e-05	7.88616e-06	DAPP1/HK2/PLOD2/EGLN3/CD9/LDLR/TES/P4HA1/SLC2A3/SCD/SLC1A5/DDIT4/ATP2A2/GLRX/SERPINH1/EDEM1/XBP1/RPN1/INSIG1/SSR1/PPP1R15A/IFRD1/USO1/CANX/EPRS/LGMN/SDF2L1/NFIL3/ACTR2/SLC2A1/HSPA5/ACTR3/HSP90B1/PGK1/CALR/LDHA	36
HALLMARK_P53_PATHWAY	HALLMARK_P53_PATHWAY	HALLMARK_P53_PATHWAY	36/1230	200/17237	2.23161e-07	1.00642e-05	7.88616e-06	TAP1/KRT17/PLXNB2/TGFB1/ADA/PROCR/RRAD/NDRG1/PLK3/RGS16/UPP1/DDIT4/GADD45A/IER5/PLK2/SEC61A1/GM2A/EPS8L2/CYFIP2/MKNK2/KLF4/PPP1R15A/PTPRE/HMOX1/TPD52L1/ATF3/ITGB4/S100A4/MXD4/ZFP36L1/APP/CD81/HIST1H1C/RPS27L/FOS/SAT1	36
GO_EMBRYONIC_PLACENTA_DEVELOPMENT	GO_EMBRYONIC_PLACENTA_DEVELOPMENT	GO_EMBRYONIC_PLACENTA_DEVELOPMENT	21/1230	83/17237	2.40604e-07	1.07548e-05	8.4273e-06	SNAI1/PLCD3/HS6ST1/NCOA1/ASCL2/CYR61/ADM/GCM1/SOCS3/GATA2/EPAS1/BIRC6/GRB2/TMED2/JUNB/EGFR/ZFP36L1/CEBPB/KRT19/KRT8/CDKN1C	21
KEGG_PATHWAYS_IN_CANCER	KEGG_PATHWAYS_IN_CANCER	KEGG_PATHWAYS_IN_CANCER	50/1230	328/17237	2.68343e-07	1.18895e-05	9.31643e-06	LAMA4/TGFB2/ERBB2/SMAD3/FGFR1/TCF7L2/JAK1/TGFB1/CBLB/EGLN3/CBL/RUNX1/MMP2/COL4A2/STAT1/DAPK1/CSF1R/STAT3/AXIN2/TGFBR2/COL4A1/LAMC1/RALB/PIK3CB/LAMB1/CTBP2/PIK3R1/RALBP1/LAMA5/ITGB1/IGF1R/RAC3/PTK2/EP300/EPAS1/CDH1/PGF/ITGAV/GRB2/JUP/MAPK3/PPARG/SLC2A1/CTNNA1/EGFR/TPR/HSP90B1/CCNE1/FN1/FOS	50
GO_MAINTENANCE_OF_PROTEIN_LOCALIZATION_IN_ORGANELLE	GO_MAINTENANCE_OF_PROTEIN_LOCALIZATION_IN_ORGANELLE	GO_MAINTENANCE_OF_PROTEIN_LOCALIZATION_IN_ORGANELLE	12/1230	29/17237	2.74134e-07	1.20404e-05	9.43472e-06	SYNE1/KDELR3/SUN2/HK2/OS9/TSPO/PINK1/SUN1/HSPA5/PDIA3/KDELR1/KDELR2	12
GO_PLASMA_MEMBRANE_ORGANIZATION	GO_PLASMA_MEMBRANE_ORGANIZATION	GO_PLASMA_MEMBRANE_ORGANIZATION	36/1230	203/17237	3.26253e-07	1.42061e-05	1.11317e-05	ABCA7/MTSS1L/TSPAN14/MYADM/MACF1/BAIAP2L1/F11R/NDRG1/CAV2/RAPGEF2/SPTBN1/PKP2/ATP2A2/ROCK1/LAMA5/GOLGA4/ANO6/DENND4C/PLSCR1/CDH1/GCC2/TNFRSF1A/FNBP1L/COL5A1/MYH10/JUP/ROCK2/TMED2/MYOF/BIN2/PKP3/CAV1/EZR/BSG/ANXA2/KRT18	36
GO_CYTOKINE_BINDING	GO_CYTOKINE_BINDING	GO_CYTOKINE_BINDING	22/1230	92/17237	3.63542e-07	1.56945e-05	1.2298e-05	NOG/IL2RB/ACVRL1/PXDN/CXCR6/CCR1/BMPR2/IL10RA/IFNAR2/LTBP1/IFNAR1/LIFR/ENG/CSF1R/TGFBR2/ITGB1/IL6ST/TGFBR3/ITGAV/TNFRSF1A/IFNGR1/GBP1	22
GO_EPHRIN_RECEPTOR_SIGNALING_PATHWAY	GO_EPHRIN_RECEPTOR_SIGNALING_PATHWAY	GO_EPHRIN_RECEPTOR_SIGNALING_PATHWAY	21/1230	85/17237	3.71281e-07	1.58927e-05	1.24533e-05	EPHB2/TIAM1/EFNB1/EPHB3/EFNA4/ADAM10/EFNA1/MMP2/LYN/NCSTN/ARHGEF7/ROCK1/PTK2/ROCK2/ACTR2/ACTR3/SDCBP/ARPC1B/MYL12A/ARPC2/ACTB	21
GO_OLIGOSACCHARIDE_METABOLIC_PROCESS	GO_OLIGOSACCHARIDE_METABOLIC_PROCESS	GO_OLIGOSACCHARIDE_METABOLIC_PROCESS	18/1230	65/17237	4.03467e-07	1.71253e-05	1.34191e-05	ST3GAL5/MGAT4A/MAN2A1/GAA/ST3GAL6/MOGS/MAN1B1/ST8SIA4/EDEM1/MAN1A2/EDEM2/GM2A/HEXB/PRKCSH/B4GALT1/MGAT4B/NEU1/SLC2A1	18
GO_NEGATIVE_REGULATION_OF_CELL_ADHESION	GO_NEGATIVE_REGULATION_OF_CELL_ADHESION	GO_NEGATIVE_REGULATION_OF_CELL_ADHESION	38/1230	223/17237	4.436e-07	1.86718e-05	1.4631e-05	PDCD1LG2/JAM2/ACVRL1/ERBB2/ADAM15/CD276/PLXNB2/TGFB1/MYADM/MMP14/PAG1/FXYD5/ADAM10/PHLDB2/IRF1/HLA-G/UBASH3B/ERBB3/ARHGDIB/MIA3/PIK3R1/SERPINE1/CORO1C/ACTN4/PTK2/CDH1/RCC2/KLF4/NDFIP1/SERPINE2/GBP1/CD164/CLDN7/CEBPB/FBLN1/LGALS1/LGALS3/COL1A1	38
KEGG_REGULATION_OF_ACTIN_CYTOSKELETON	KEGG_REGULATION_OF_ACTIN_CYTOSKELETON	KEGG_REGULATION_OF_ACTIN_CYTOSKELETON	37/1230	216/17237	5.48771e-07	2.29078e-05	1.79502e-05	TIAM1/ITGA5/FGFR1/ITGA1/PXN/DIAPH1/IQGAP1/NCKAP1/SSH2/RRAS/ARHGEF7/PIK3CB/MYH9/PIK3R1/GSN/ROCK1/ACTN1/ACTN4/ITGB1/RAC3/PTK2/VCL/CYFIP2/ITGAV/MYH10/PAK2/PPP1R12A/ROCK2/ITGB4/MAPK3/EGFR/FN1/EZR/ARPC1B/MYL12A/ARPC2/ACTB	37
GO_HEAD_MORPHOGENESIS	GO_HEAD_MORPHOGENESIS	GO_HEAD_MORPHOGENESIS	13/1230	36/17237	5.72183e-07	2.36893e-05	1.85626e-05	TGFB2/NOG/CRISPLD2/TGFB1/MMP2/RRAS/CSRNP1/ANKRD11/PLEKHA1/NIPBL/ATP6AP2/ASPH/COL1A1	13
GO_ACTIN_FILAMENT_ORGANIZATION	GO_ACTIN_FILAMENT_ORGANIZATION	GO_ACTIN_FILAMENT_ORGANIZATION	32/1230	174/17237	6.31493e-07	2.59323e-05	2.03202e-05	PTK2B/MICAL3/WIPF1/BAIAP2L1/ARHGEF2/FLNA/TTC17/LIMA1/MYO1B/DIAPH1/FRYL/VASP/FSCN1/RHOD/GSN/INPPL1/ACTN1/ACTN4/ITGB1/ZYX/COBLL1/CTTN/CORO1B/ACTR2/CTNNA1/ACTR3/TMOD3/HSP90B1/EZR/ARPC1B/ARPC2/TMSB10	32
GO_AMINOGLYCAN_METABOLIC_PROCESS	GO_AMINOGLYCAN_METABOLIC_PROCESS	GO_AMINOGLYCAN_METABOLIC_PROCESS	31/1230	166/17237	6.66203e-07	2.7137e-05	2.12642e-05	ACAN/B3GNT7/GPC4/EXTL3/HSPG2/CSGALNACT2/TGFB1/DSE/HS6ST1/SDC4/BGN/XYLT1/DSEL/B4GALT4/UGDH/IMPAD1/ST3GAL6/CHSY1/GPC1/HGSNAT/CHPF/NAGLU/B4GALT5/PIM1/B4GALT7/GLB1/GNS/ITIH5/HEXB/B4GALT1/HEXA	31
GO_LYSOSOMAL_LUMEN	GO_LYSOSOMAL_LUMEN	GO_LYSOSOMAL_LUMEN	21/1230	88/17237	6.91901e-07	2.79584e-05	2.19078e-05	ACAN/GPC4/HSPG2/ARSA/SDC4/BGN/GAA/GPC1/CTSA/NAGLU/GLB1/GM2A/GNS/SCARB2/HEXB/LAMP2/HEXA/LGMN/NEU1/PSAP/CTSB	21
GO_CELL_CELL_JUNCTION_ASSEMBLY	GO_CELL_CELL_JUNCTION_ASSEMBLY	GO_CELL_CELL_JUNCTION_ASSEMBLY	19/1230	74/17237	6.99533e-07	2.80424e-05	2.19736e-05	HEG1/CLDN19/CD9/MTDH/GJA5/F11R/PKP2/CDH5/FSCN1/TLN1/ACTN4/ITGB1/VCL/PKN2/TJP1/JUP/CTNNA1/PKP3/RHOC	19
KEGG_LEUKOCYTE_TRANSENDOTHELIAL_MIGRATION	KEGG_LEUKOCYTE_TRANSENDOTHELIAL_MIGRATION	KEGG_LEUKOCYTE_TRANSENDOTHELIAL_MIGRATION	25/1230	118/17237	7.05692e-07	2.80665e-05	2.19926e-05	JAM2/PTK2B/CLDN19/ESAM/PXN/F11R/MMP2/CDH5/VASP/PIK3CB/PIK3R1/ROCK1/JAM3/ACTN1/ACTN4/ITGB1/PTK2/VCL/ROCK2/CTNNA1/CLDN7/CLDN4/EZR/MYL12A/ACTB	25
GO_LEADING_EDGE_MEMBRANE	GO_LEADING_EDGE_MEMBRANE	GO_LEADING_EDGE_MEMBRANE	27/1230	134/17237	7.37688e-07	2.91099e-05	2.28101e-05	TIAM1/ITGA5/ABCA7/SLC39A6/AIF1L/PIEZO1/MACF1/ARHGEF2/SPTBN1/DIAPH1/DNM2/ADAM17/NCKAP1/VASP/TLN1/MYO6/EPS8L2/ITGB1/SYNE2/PLEKHA1/FERMT2/ITGAV/TPM1/DPP4/ATF4/EZR/ARF4	27
GO_SIDE_OF_MEMBRANE	GO_SIDE_OF_MEMBRANE	GO_SIDE_OF_MEMBRANE	59/1230	428/17237	7.8453e-07	3.0488e-05	2.38899e-05	RTN4RL2/SCUBE1/HEG1/GPC4/IL2RB/MCAM/PTK2B/CD276/TIAM1/ITGA5/ECE1/CCR1/JAK1/ADA/ADAM9/ITGA1/CD9/TAPBP/LDLR/CAV2/ABCA1/SEMA7A/ENG/CDH5/HLA-G/LYN/IQGAP1/ASPSCR1/TGFBR2/ATP2A2/CTSA/NUCB1/GM2A/ESYT2/HLA-C/ITGB1/PTK2/IL6ST/HLA-E/CDH1/FERMT2/TGFBR3/LAMP1/ITGAV/B4GALT1/CANX/ATP6AP2/HM13/JUP/SERPINE2/ERRFI1/CTSB/BCAP31/CD59/EZR/P4HB/CALR/B2M/S100A6	59
GO_ORGANELLE_SUBCOMPARTMENT	GO_ORGANELLE_SUBCOMPARTMENT	GO_ORGANELLE_SUBCOMPARTMENT	47/1230	311/17237	7.84683e-07	3.0488e-05	2.38899e-05	GALNT3/GALNT2/PCSK1N/PAM/IGF2R/CSGALNACT2/ADAM10/PLK3/GOLGA3/B4GALT4/MYO1B/DNM2/CHSY1/TGOLN2/CHPF/AKAP9/GOLGB1/WIPI1/COG6/NUCB1/MBTPS1/B4GALT5/B4GALT7/GALNT1/GOLGA4/YIPF5/ATXN2/UXS1/CDH1/RHOBTB3/RAB6A/GCC2/RTN2/TMED3/BIRC6/CLTB/FNBP1L/USO1/B4GALT1/GOLGA2/TMEM165/SOD3/TMED2/ASPH/BCAP31/TMEM59/APP	47
GO_INTEGRIN_MEDIATED_SIGNALING_PATHWAY	GO_INTEGRIN_MEDIATED_SIGNALING_PATHWAY	GO_INTEGRIN_MEDIATED_SIGNALING_PATHWAY	20/1230	82/17237	8.74024e-07	3.36999e-05	2.64068e-05	PTK2B/ADAM15/ITGA5/ADAM9/ADAM10/ITGA1/ADAMTS1/SEMA7A/CTGF/MYH9/DST/LAMA5/ITGB1/PTK2/ZYX/FERMT2/RCC2/ITGAV/ITGB4/FBLN1	20
GO_POSITIVE_REGULATION_OF_CELL_PROJECTION_ORGANIZATION	GO_POSITIVE_REGULATION_OF_CELL_PROJECTION_ORGANIZATION	GO_POSITIVE_REGULATION_OF_CELL_PROJECTION_ORGANIZATION	46/1230	303/17237	9.00504e-07	3.44579e-05	2.70007e-05	PTK2B/TIAM1/PLXNB2/FGFR1/BMPR2/MACF1/ADAMTS1/METRN/CDC42EP5/SKIL/RAPGEF2/ITSN2/SEMA7A/RAB8B/DNM2/LYN/NCKAP1/ARHGEF7/KIDINS220/FSCN1/RREB1/PTN/ZMYND8/GOLGA4/CORO1C/SETX/EPS8L2/CUX1/ITGB1/RAPGEF1/EP300/FMR1/TMEM30A/CDC42EP1/FNBP1L/NPTN/GRN/SEPT9/CRABP2/NEU1/SERPINE2/TNFRSF12A/SGK1/CORO1B/FN1/ARPC2	46
GO_SECRETORY_GRANULE	GO_SECRETORY_GRANULE	GO_SECRETORY_GRANULE	51/1230	352/17237	9.92815e-07	3.77046e-05	2.95448e-05	TGFB2/POMC/PCSK1N/PAM/ADAM15/ECE1/LOXL1/ADAM8/SERPING1/TGFB1/CKAP4/SYT8/QSOX1/ITGA1/CD9/SKIL/CAV2/LGALS3BP/FNDC3A/FAM3C/SERPINE1/TIMP1/ACTN1/ACTN4/ITGB1/DENND4C/TRIP11/HEXB/SUN1/TMED10/LAMP2/FSTL3/SNAP23/CTSH/LAMP1/HEXA/CYB5R1/SPARC/SERPINE2/CD46/TMED2/CTNNA1/CAV1/APP/SRI/FN1/TIMP3/BSG/CALR/CD63/COL1A1	51
GO_RESPONSE_TO_PEPTIDE	GO_RESPONSE_TO_PEPTIDE	GO_RESPONSE_TO_PEPTIDE	56/1230	404/17237	1.25138e-06	4.71694e-05	3.69613e-05	SLC27A1/GRB10/INSR/BAIAP2L1/PXN/TNFAIP3/ARHGEF2/CAV2/STAT1/FBN1/TCIRG1/CA2/ADM/STAT3/LYN/CTGF/SOCS3/ATP2A2/AP3S1/DAG1/PIK3R1/XBP1/POR/GFPT1/AGTRAP/KLF6/TIMP1/KLF10/INPPL1/IGF1R/DENND4C/PTK2/YWHAG/ID1/KLF4/PHIP/ATP6AP1/EIF4EBP2/GRB2/EIF4EBP1/SPARC/SMARCC1/EGR1/LEP/MAPK3/PPARG/ERRFI1/KLF2/JUNB/CTSB/CAV1/CSH1/BSG/ATP6V0E1/JUND/COL1A1	56
GO_CELLULAR_RESPONSE_TO_EXTRACELLULAR_STIMULUS	GO_CELLULAR_RESPONSE_TO_EXTRACELLULAR_STIMULUS	GO_CELLULAR_RESPONSE_TO_EXTRACELLULAR_STIMULUS	33/1230	188/17237	1.26676e-06	4.73956e-05	3.71385e-05	SFRP1/NUAK2/BMPR2/NCOA1/ADAMTS1/UPP1/LYN/RALB/PIM1/PTN/XBP1/KLF10/ITGB1/EIF2AK2/DSC2/EIF2AK4/PPP1R15A/GSDMD/SLC38A2/HMOX1/DAP/DNAJC15/ATF3/LEP/PPARG/SH3GLB1/SLC2A1/HSPA5/CAV1/ATF4/CCNE1/FOS/COL1A1	33
GO_SKELETAL_SYSTEM_DEVELOPMENT	GO_SKELETAL_SYSTEM_DEVELOPMENT	GO_SKELETAL_SYSTEM_DEVELOPMENT	61/1230	455/17237	1.31952e-06	4.90066e-05	3.84009e-05	ACAN/TGFB2/NOG/COL27A1/SFRP1/FGFRL1/HAPLN3/SMAD3/SH3PXD2B/SNAI1/FGFR1/PTH1R/PLS3/TGFB1/BMPR2/OSR2/MMP14/SOX4/MYCN/RUNX1/GJA5/SLC38A10/MMP2/INHA/PAPPA2/BMP1/FBN1/CYR61/IMPAD1/CHSY1/CTGF/AXIN2/TGFBR2/CSRNP1/AKAP13/DHRS3/CREB3L2/SERPINH1/TIMP1/KLF10/INSIG1/INPPL1/GLG1/ANO6/EP300/ANKRD11/PLEKHA1/HEXB/GNAQ/NIPBL/ETS2/SPARC/VKORC1/LEP/MAPK3/FBN2/ZFAND5/PPIB/ANXA2/CDKN1C/COL1A1	61
GO_RETROGRADE_VESICLE_MEDIATED_TRANSPORT_GOLGI_TO_ER	GO_RETROGRADE_VESICLE_MEDIATED_TRANSPORT_GOLGI_TO_ER	GO_RETROGRADE_VESICLE_MEDIATED_TRANSPORT_GOLGI_TO_ER	19/1230	77/17237	1.35029e-06	4.92953e-05	3.86271e-05	KDELR3/NBAS/TAPBP/ARFGAP1/COPA/ARFGAP3/RAB6A/TMED7/TMED10/TMED3/SURF4/ARCN1/TMED2/TMED9/COPB1/LMAN2/KDELR1/ARF4/KDELR2	19
HALLMARK_COAGULATION	HALLMARK_COAGULATION	HALLMARK_COAGULATION	27/1230	138/17237	1.35045e-06	4.92953e-05	3.86271e-05	MMP11/SERPING1/MMP14/ADAM9/CRIP2/CD9/HTRA1/MMP15/MMP2/CAPN2/BMP1/FBN1/LRP1/GSN/SERPINE1/TIMP1/LAMP2/CTSH/LGMN/SPARC/CSRP1/CTSB/MAFF/DPP4/FN1/TIMP3/ARF4	27
GO_REGULATION_OF_VASCULATURE_DEVELOPMENT	GO_REGULATION_OF_VASCULATURE_DEVELOPMENT	GO_REGULATION_OF_VASCULATURE_DEVELOPMENT	38/1230	233/17237	1.36239e-06	4.92953e-05	3.86271e-05	ANGPT4/SFRP1/ACVRL1/ERBB2/PTK2B/ITGA5/ANGPTL4/JAK1/SASH1/RUNX1/TNFAIP3/MTDH/EFNA1/COL4A2/RAPGEF2/STAT1/ENG/ADM/TGFBR2/RRAS/SP100/PTN/SERPINE1/ROCK1/GATA2/FLT1/ID1/KLF4/PGF/PPP1R15A/CTSH/RHOB/HMOX1/SPARC/EGR1/ROCK2/TNFRSF12A/LEP	38
GO_PROTEIN_FOLDING	GO_PROTEIN_FOLDING	GO_PROTEIN_FOLDING	37/1230	224/17237	1.36633e-06	4.92953e-05	3.86271e-05	WFS1/UGGT1/QSOX1/PDIA5/DNAJC10/DNAJC1/FKBP10/HSPA2/FKBP14/GANAB/MOGS/FKBP9/NKTR/FKBP11/PDIA4/PPIC/LMAN1/PRKCSH/SIL1/DNAJB11/CANX/HSPH1/TMX1/ERP44/HSPA5/MLEC/PRDX4/CDC37/HSP90B1/PDIA3/PDIA6/P4HB/CALR/HSPA1A/B2M/PPIB/TXN	37
GO_PLATELET_DEGRANULATION	GO_PLATELET_DEGRANULATION	GO_PLATELET_DEGRANULATION	23/1230	107/17237	1.49258e-06	5.34683e-05	4.1897e-05	TGFB2/SERPING1/TGFB1/QSOX1/CD9/FLNA/LGALS3BP/LYN/FAM3C/TLN1/SERPINE1/TIMP1/ACTN1/ACTN4/VCL/LAMP2/CYB5R1/SPARC/PSAP/APP/FN1/TIMP3/CD63	23
GO_REGULATION_OF_CELL_SHAPE	GO_REGULATION_OF_CELL_SHAPE	GO_REGULATION_OF_CELL_SHAPE	27/1230	139/17237	1.5639e-06	5.56284e-05	4.35897e-05	SHROOM3/FBLIM1/PTK2B/FGD4/PLXNB2/WIPF1/CDC42EP5/CDC42SE2/CSF1R/DIAPH1/RHOU/BAMBI/MYH9/DAG1/PARVA/PTN/PTK2/HEXB/FERMT2/CDC42EP1/PHIP/MYH10/MYO10/BRWD1/TPM1/FN1/EZR	27
GO_CELL_CELL_CONTACT_ZONE	GO_CELL_CELL_CONTACT_ZONE	GO_CELL_CELL_CONTACT_ZONE	17/1230	64/17237	1.60169e-06	5.65743e-05	4.43309e-05	FGFRL1/TIAM1/GJA5/DSG2/PKP2/AHNAK/ATP2A2/JAM3/ACTN1/ITGB1/VCL/ATP1A1/DSC2/TJP1/DSP/JUP/CTNNA1	17
GO_RAC_GTPASE_BINDING	GO_RAC_GTPASE_BINDING	GO_RAC_GTPASE_BINDING	13/1230	39/17237	1.64361e-06	5.76519e-05	4.51752e-05	TIAM1/SRGAP2/ARHGEF2/PKN1/FLNA/DOCK7/IQGAP1/NCKAP1/ARHGDIB/RALBP1/CORO1C/RCC2/CAV1	13
GO_CORTICAL_ACTIN_CYTOSKELETON	GO_CORTICAL_ACTIN_CYTOSKELETON	GO_CORTICAL_ACTIN_CYTOSKELETON	16/1230	58/17237	1.87072e-06	6.51655e-05	5.10628e-05	LLGL2/MYADM/WIPF1/CAPN2/SPTBN1/LASP1/MYH9/AKAP13/GSN/VCL/CDH1/CAP1/CALD1/ACTR2/SLC2A1/KRT19	16
GO_CELLULAR_RESPONSE_TO_EXTERNAL_STIMULUS	GO_CELLULAR_RESPONSE_TO_EXTERNAL_STIMULUS	GO_CELLULAR_RESPONSE_TO_EXTERNAL_STIMULUS	41/1230	264/17237	1.93813e-06	6.70514e-05	5.25405e-05	SFRP1/NUAK2/BMPR2/NCOA1/ADAMTS1/CNN2/UPP1/IRF1/LYN/GADD45A/RALB/PIM1/PTN/XBP1/KLF10/ITGB1/EIF2AK2/ATP1A1/DSC2/MAP3K2/EIF2AK4/PPP1R15A/TNFRSF1A/GSDMD/SLC38A2/HMOX1/DAP/DNAJC15/ATF3/LEP/MAPK3/PPARG/SH3GLB1/SLC2A1/CTSB/HSPA5/CAV1/ATF4/CCNE1/FOS/COL1A1	41
GO_INTERACTION_WITH_HOST	GO_INTERACTION_WITH_HOST	GO_INTERACTION_WITH_HOST	26/1230	134/17237	2.48088e-06	8.52445e-05	6.67964e-05	TAP2/TAP1/PVR/SMAD3/ITGA5/TGFB1/INSR/SCARB1/LDLR/F11R/CAV2/SLC1A5/DAG1/ITGB1/SCARB2/EIF2AK2/EIF2AK4/LAMP1/ITGAV/CD55/CD46/CTSB/CAV1/CD81/DPP4/HSPA1A	26
GO_TRANSFERASE_ACTIVITY_TRANSFERRING_HEXOSYL_GROUPS	GO_TRANSFERASE_ACTIVITY_TRANSFERRING_HEXOSYL_GROUPS	GO_TRANSFERASE_ACTIVITY_TRANSFERRING_HEXOSYL_GROUPS	34/1230	203/17237	2.63337e-06	8.98728e-05	7.04231e-05	B3GNT7/MGAT5/EXTL3/GALNT3/GALNT7/GALNT2/PLOD3/GALNT6/MGAT4A/CSGALNACT2/UGCG/UGGT1/XYLT1/B4GALT4/CHSY1/CHPF/B4GALT5/TYMP/B4GALT7/GALNT1/MGAT1/STT3A/RPN1/HEXB/B4GALT1/MGAT4B/HEXA/PYGL/STT3B/SDF2L1/RPN2/DDOST/DAD1/OSTC	34
GO_CELLULAR_RESPONSE_TO_ORGANIC_CYCLIC_COMPOUND	GO_CELLULAR_RESPONSE_TO_ORGANIC_CYCLIC_COMPOUND	GO_CELLULAR_RESPONSE_TO_ORGANIC_CYCLIC_COMPOUND	61/1230	465/17237	2.71458e-06	9.20224e-05	7.21075e-05	SFRP1/PMEPA1/SMAD3/TGFB1/NRIP1/NCOA1/ADAMTS1/RAPGEF2/STAT1/ABCA1/DIAPH1/ADAR/DNM2/STAT3/AXIN2/ITPR2/AKAP9/RALB/RBFOX2/FBXO32/SLC16A1/PIM1/PTN/SMYD3/KLF6/ITGB1/RAPGEF1/ABCG2/EP300/ATP1A1/CDH1/ID1/ID3/KLF4/NR6A1/PPP1R15A/TMF1/PGRMC2/JUP/FHL2/PAK2/EGR1/ROCK2/PPARG/ERRFI1/SGK1/P2RX4/KLF2/CTNNA1/EGFR/CAV1/CDK7/HSP90B1/APP/CCNE1/CEBPB/EZR/HNRNPU/LGALS1/CALR/COL1A1	61
GO_CELL_MATRIX_ADHESION	GO_CELL_MATRIX_ADHESION	GO_CELL_MATRIX_ADHESION	24/1230	119/17237	2.94953e-06	9.93205e-05	7.78262e-05	COL17A1/PTK2B/ADAM15/TIAM1/ADAM9/ITGA1/PXN/CTGF/ARHGEF7/DAG1/RHOD/LAMA5/JAM3/ACTN1/ITGB1/VCL/ZYX/FERMT2/RCC2/ITGAV/CTTN/ITGB4/FN1/CD63	24
GO_GOLGI_CISTERNA_MEMBRANE	GO_GOLGI_CISTERNA_MEMBRANE	GO_GOLGI_CISTERNA_MEMBRANE	18/1230	74/17237	3.18189e-06	0.000106435	8.34012e-05	GALNT3/GALNT2/CSGALNACT2/GOLGA3/B4GALT4/CHSY1/CHPF/NUCB1/B4GALT5/B4GALT7/GALNT1/YIPF5/UXS1/TMED3/B4GALT1/GOLGA2/TMED2/BCAP31	18
GO_RESPONSE_TO_INORGANIC_SUBSTANCE	GO_RESPONSE_TO_INORGANIC_SUBSTANCE	GO_RESPONSE_TO_INORGANIC_SUBSTANCE	62/1230	479/17237	3.50596e-06	0.000116504	9.12909e-05	PTK2B/PAM/ECE1/ADA/ADAM9/INSR/MT1F/IL1R1/MT1X/CD9/TNFAIP3/NDRG1/CA2/SLC25A24/DNM2/TSPO/IQGAP1/PPP1R15B/MT1H/PTGES/PPP3CA/GSN/KLF6/CLIC4/SETX/ABCG2/MT1G/EP300/SEC31A/PLEKHA1/CDH1/ATRX/CPOX/KLF4/FOSB/FSTL3/PPP1R15A/RHOB/MT1E/ENDOG/HMOX1/SPARC/SOD3/DUSP1/KLF2/JUNB/ASPH/HSPA5/CAV1/APP/FUS/ATF4/FN1/FOS/BSG/CUTA/CALR/JUND/B2M/LDHA/KRT8/COL1A1	62
GO_CELL_CELL_ADHERENS_JUNCTION	GO_CELL_CELL_ADHERENS_JUNCTION	GO_CELL_CELL_ADHERENS_JUNCTION	15/1230	54/17237	3.55664e-06	0.000117415	9.20052e-05	FAT2/PVR/NDRG1/LYN/MYH9/DAG1/ACTN1/VCL/CDH1/DSC2/ZYX/TJP1/DSP/JUP/CTNNA1	15
GO_REPRODUCTIVE_SYSTEM_DEVELOPMENT	GO_REPRODUCTIVE_SYSTEM_DEVELOPMENT	GO_REPRODUCTIVE_SYSTEM_DEVELOPMENT	55/1230	408/17237	3.68151e-06	0.000120749	9.46171e-05	NOG/SFRP1/ADAM15/SNAI1/PLCD3/ADA/BMPR2/NRIP1/MMP14/INSR/HS6ST1/HTRA1/NCOA1/ADAMTS1/ASCL2/INHA/FNDC3A/CYR61/ADM/MGST1/GCM1/PLEKHA5/SOCS3/GATA2/PTK2/ARID4B/EPAS1/PLEKHA1/GATA3/ATRX/FSTL3/NIPBL/BIRC6/TMF1/GRB2/ING2/SMARCC1/SERPINE2/LEP/TMED2/PPARG/PSAP/JUNB/CTSB/PRDX4/CTNNA1/SF1/EGFR/ZFP36L1/CCNE1/CEBPB/BSG/KRT19/KRT8/CDKN1C	55
GO_N_GLYCAN_PROCESSING	GO_N_GLYCAN_PROCESSING	GO_N_GLYCAN_PROCESSING	9/1230	20/17237	3.80681e-06	0.000123258	9.65831e-05	MGAT4A/MAN2A1/MAN1B1/ST8SIA4/EDEM1/MAN1A2/EDEM2/PRKCSH/MGAT4B	9
GO_RESPONSE_TO_INTERFERON_ALPHA	GO_RESPONSE_TO_INTERFERON_ALPHA	GO_RESPONSE_TO_INTERFERON_ALPHA	9/1230	20/17237	3.80681e-06	0.000123258	9.65831e-05	IFITM1/IFNAR2/IFNAR1/ADAR/BST2/EIF2AK2/GATA3/TPR/IFITM3	9
GO_POSITIVE_REGULATION_OF_PEPTIDASE_ACTIVITY	GO_POSITIVE_REGULATION_OF_PEPTIDASE_ACTIVITY	GO_POSITIVE_REGULATION_OF_PEPTIDASE_ACTIVITY	28/1230	154/17237	3.92754e-06	0.000126357	9.90114e-05	HIP1/SMAD3/MMP14/EGLN3/TNFSF10/DAPK1/CYR61/STAT3/CTGF/PICALM/IFI27/GSN/PINK1/TBC1D10A/NLRP2/CYFIP2/CTSH/DAP/PPARG/ARL6IP5/ASPH/BCAP31/CAV1/APP/FN1/FBLN1/DDX3X/RPS27L	28
GO_INTRINSIC_COMPONENT_OF_ORGANELLE_MEMBRANE	GO_INTRINSIC_COMPONENT_OF_ORGANELLE_MEMBRANE	GO_INTRINSIC_COMPONENT_OF_ORGANELLE_MEMBRANE	42/1230	281/17237	3.98464e-06	0.000127116	9.96061e-05	TAP2/TAP1/GALNT2/WFS1/ST3GAL5/ECE1/ZDHHC9/CSGALNACT2/SUN2/QSOX1/TAPBP/PCSK7/ANKLE2/HLA-G/ENTPD4/ST3GAL6/TMEM43/ST8SIA4/PIGT/EDEM1/SEC61A1/RRBP1/XBP1/PINK1/CPT1A/INSIG1/ESYT2/CUX1/HLA-C/HLA-E/SUN1/RTN2/CANX/HM13/P2RX4/ASPH/BCAP31/HSPA5/TECR/RTN4/CALR/ITM2B	42
GO_INSULIN_LIKE_GROWTH_FACTOR_BINDING	GO_INSULIN_LIKE_GROWTH_FACTOR_BINDING	GO_INSULIN_LIKE_GROWTH_FACTOR_BINDING	10/1230	25/17237	4.00146e-06	0.000127116	9.96061e-05	IGF2R/HTRA4/INSR/HTRA1/CYR61/CTGF/IGF1R/IGFBP3/CRIM1/ITGAV	10
GO_ESTABLISHMENT_OF_PROTEIN_LOCALIZATION_TO_PLASMA_MEMBRANE	GO_ESTABLISHMENT_OF_PROTEIN_LOCALIZATION_TO_PLASMA_MEMBRANE	GO_ESTABLISHMENT_OF_PROTEIN_LOCALIZATION_TO_PLASMA_MEMBRANE	20/1230	90/17237	4.14598e-06	0.000130883	0.000102558	TSPAN14/MYADM/MACF1/F11R/SPTBN1/PKP2/ROCK1/LAMA5/GOLGA4/CDH1/GCC2/TNFRSF1A/JUP/ROCK2/TMED2/PKP3/EZR/BSG/ANXA2/KRT18	20
GO_TRANSFERASE_ACTIVITY_TRANSFERRING_GLYCOSYL_GROUPS	GO_TRANSFERASE_ACTIVITY_TRANSFERRING_GLYCOSYL_GROUPS	GO_TRANSFERASE_ACTIVITY_TRANSFERRING_GLYCOSYL_GROUPS	42/1230	282/17237	4.36653e-06	0.00013699	0.000107343	B3GNT7/MGAT5/EXTL3/GALNT3/GALNT7/GALNT2/PLOD3/GALNT6/ST3GAL5/MGAT4A/CSGALNACT2/UGCG/UGGT1/PARP14/XYLT1/PARP9/UPP1/B4GALT4/ST3GAL6/CHSY1/CHPF/ST8SIA4/B4GALT5/TYMP/B4GALT7/GALNT1/MGAT1/STT3A/RPN1/GLT8D1/TNKS2/HEXB/B4GALT1/MGAT4B/HEXA/PYGL/STT3B/SDF2L1/RPN2/DDOST/DAD1/OSTC	42
KEGG_ARRHYTHMOGENIC_RIGHT_VENTRICULAR_CARDIOMYOPATHY_ARVC	KEGG_ARRHYTHMOGENIC_RIGHT_VENTRICULAR_CARDIOMYOPATHY_ARVC	KEGG_ARRHYTHMOGENIC_RIGHT_VENTRICULAR_CARDIOMYOPATHY_ARVC	18/1230	76/17237	4.78599e-06	0.000149222	0.000116929	ITGA5/TCF7L2/ITGA1/DSG2/PKP2/ATP2A2/DAG1/ACTN1/ACTN4/ITGB1/DSC2/ITGAV/DSP/JUP/ITGB4/CTNNA1/LMNA/ACTB	18
GO_RESPONSE_TO_KETONE	GO_RESPONSE_TO_KETONE	GO_RESPONSE_TO_KETONE	31/1230	182/17237	5.02804e-06	0.000154923	0.000121396	TGFB2/SFRP1/TGFB1/INSR/NCOA1/ADAMTS1/DSG2/TSPO/SOCS3/FBXO32/PTN/SMYD3/KLF6/ABCG2/EP300/TGFBR3/KLF4/FOSB/ROCK2/PPARG/ERRFI1/DUSP1/KLF2/JUNB/CAV1/CLDN4/CCNE1/FN1/HNRNPU/FOS/CALR	31
GO_COATED_VESICLE_MEMBRANE	GO_COATED_VESICLE_MEMBRANE	GO_COATED_VESICLE_MEMBRANE	26/1230	139/17237	5.03017e-06	0.000154923	0.000121396	HIP1/SEC23A/CD9/SEC24D/LDLR/HLA-G/EPN2/PICALM/COPA/MYO6/HLA-C/LMAN1/SEC31A/HLA-E/TMED7/TMED10/TMED3/CLTB/USO1/ARCN1/TMED2/COPB1/CD59/EGFR/KDELR1/B2M	26
GO_BONE_DEVELOPMENT	GO_BONE_DEVELOPMENT	GO_BONE_DEVELOPMENT	28/1230	156/17237	5.08667e-06	0.00015505	0.000121495	COL27A1/SH3PXD2B/PLS3/TGFB1/BMPR2/OSR2/MMP14/SLC38A10/PAPPA2/IMPAD1/CHSY1/AXIN2/TGFBR2/AKAP13/DHRS3/SERPINH1/INSIG1/INPPL1/GLG1/ANO6/EP300/ANKRD11/SPARC/VKORC1/LEP/PPIB/ANXA2/COL1A1	28
HALLMARK_ESTROGEN_RESPONSE_LATE	HALLMARK_ESTROGEN_RESPONSE_LATE	HALLMARK_ESTROGEN_RESPONSE_LATE	33/1230	200/17237	5.12639e-06	0.00015505	0.000121495	WFS1/TIAM1/FLNB/JAK1/LLGL2/TPBG/NRIP1/SCARB1/CD9/NCOR2/DNAJC1/UGDH/CA2/ISG20/PTGES/SLC16A1/XBP1/SNX10/AFF1/OPN3/IL6ST/CDH1/KLF4/GALE/TPD52L1/SGK1/MYOF/PKP3/IMPA2/CAV1/FOS/CLIC3/KRT19	33
HALLMARK_INFLAMMATORY_RESPONSE	HALLMARK_INFLAMMATORY_RESPONSE	HALLMARK_INFLAMMATORY_RESPONSE	33/1230	200/17237	5.12639e-06	0.00015505	0.000121495	SLC7A1/IL2RB/PVR/CXCR6/ITGA5/GCH1/TPBG/IFITM1/MMP14/IL1R1/IL10RA/TNFSF10/TAPBP/LDLR/EBI3/IFNAR1/RGS16/ABCA1/IRF1/IFNGR2/ADM/LYN/BST2/ATP2A2/SERPINE1/KLF6/TIMP1/EIF2AK2/PTPRE/CD55/P2RX4/SRI/LY6E	33
GO_POSITIVE_REGULATION_OF_CELL_SUBSTRATE_ADHESION	GO_POSITIVE_REGULATION_OF_CELL_SUBSTRATE_ADHESION	GO_POSITIVE_REGULATION_OF_CELL_SUBSTRATE_ADHESION	21/1230	99/17237	5.26588e-06	0.000158321	0.000124058	SFRP1/SMAD3/PTK2B/ITGA5/MYADM/CCDC80/SDC4/FLNA/CYR61/DNM2/ARHGEF7/RREB1/PTN/ROCK1/ITGB1/RAC3/LIMS1/FN1/FBLN1/CALR/ARPC2	21
GO_AMINOGLYCAN_BIOSYNTHETIC_PROCESS	GO_AMINOGLYCAN_BIOSYNTHETIC_PROCESS	GO_AMINOGLYCAN_BIOSYNTHETIC_PROCESS	22/1230	107/17237	5.42871e-06	0.000162251	0.000127138	ACAN/B3GNT7/GPC4/EXTL3/HSPG2/CSGALNACT2/DSE/HS6ST1/SDC4/BGN/XYLT1/DSEL/B4GALT4/UGDH/ST3GAL6/CHSY1/GPC1/CHPF/B4GALT5/B4GALT7/B4GALT1/HEXA	22
GO_CELLULAR_RESPONSE_TO_ALCOHOL	GO_CELLULAR_RESPONSE_TO_ALCOHOL	GO_CELLULAR_RESPONSE_TO_ALCOHOL	23/1230	115/17237	5.46646e-06	0.000162418	0.000127269	SFRP1/TGFB1/NRIP1/ADAMTS1/ABCA1/ITPR2/FBXO32/PIM1/PTN/SMYD3/KLF6/ITGB1/ABCG2/EP300/CDH1/KLF4/JUP/ROCK2/ERRFI1/KLF2/CTNNA1/EGFR/HNRNPU	23
GO_REGULATION_OF_CELLULAR_AMIDE_METABOLIC_PROCESS	GO_REGULATION_OF_CELLULAR_AMIDE_METABOLIC_PROCESS	GO_REGULATION_OF_CELLULAR_AMIDE_METABOLIC_PROCESS	49/1230	354/17237	5.94743e-06	0.000175675	0.000137657	ERBB2/SMAD3/PTK2B/KRT17/ABCA7/DIO2/TGFB1/SOX4/NCOR2/DNAJC1/DAPK1/CYR61/IGF2BP2/ADAR/STAT3/MEX3D/PPP1R15B/PICALM/PINK1/DNAJC3/ATXN2/EP300/FMR1/EIF2AK2/TMED10/MKNK2/UHMK1/EIF2AK4/EIF4G1/PPP1R15A/TNFRSF1A/CELF1/EPRS/EIF4EBP2/EIF4EBP1/PURA/PUM1/MAPK3/QKI/IGF2BP3/TPR/ZFP36L1/APP/EIF3A/ATF4/DDX3X/RPS27L/PABPC1/CALR	49
GO_MONOSACCHARIDE_BINDING	GO_MONOSACCHARIDE_BINDING	GO_MONOSACCHARIDE_BINDING	17/1230	70/17237	6.07912e-06	0.000178521	0.000139887	P4HA2/PLOD3/PAM/PLOD1/IGF2R/HK2/PLOD2/EGLN3/P4HA1/SLC2A3/ENG/CLN5/LMAN1/GALK1/PYGL/LMAN2/BSG	17
GO_PROTEIN_DEGLYCOSYLATION	GO_PROTEIN_DEGLYCOSYLATION	GO_PROTEIN_DEGLYCOSYLATION	9/1230	21/17237	6.24013e-06	0.00018219	0.000142762	MAN2A1/UGGT1/OS9/SEL1L/MAN1B1/AGA/EDEM1/MAN1A2/EDEM2	9
GO_CONTRACTILE_FIBER	GO_CONTRACTILE_FIBER	GO_CONTRACTILE_FIBER	34/1230	211/17237	6.32145e-06	0.000183504	0.000143791	SYNE1/FLNB/NEXN/SDC4/MMP2/PLEC/SVIL/SPTBN1/AHNAK/PPP1R12B/PPP3CA/FBXO32/DAG1/PARVA/PALLD/DST/ACTN1/ACTN4/LMAN1/VCL/SYNE2/FERMT2/TNNI2/JUP/TPM2/FHL2/PPP1R12A/CALD1/TMOD3/SRI/TPM1/TPM4/KRT19/KRT8	34
HALLMARK_UV_RESPONSE_UP	HALLMARK_UV_RESPONSE_UP	HALLMARK_UV_RESPONSE_UP	28/1230	158/17237	6.55151e-06	0.000189095	0.000148173	TAP1/GCH1/RRAD/MMP14/HSPA2/IRF1/CA2/GLS/LYN/MAOA/MGAT1/RPN1/IL6ST/SLC6A8/FOSB/RHOB/CLTB/CYB5R1/HMOX1/ATF3/AMD1/JUNB/CCNE1/TMBIM6/HNRNPU/FOS/BSG/CDKN1C	28
GO_FACE_DEVELOPMENT	GO_FACE_DEVELOPMENT	GO_FACE_DEVELOPMENT	14/1230	50/17237	6.76449e-06	0.000193036	0.000151261	TGFB2/NOG/CRISPLD2/TGFB1/MMP2/RRAS/CSRNP1/ANKRD11/PLEKHA1/NIPBL/MAPK3/ASPH/ZFAND5/COL1A1	14
GO_REGULATION_OF_ADHERENS_JUNCTION_ORGANIZATION	GO_REGULATION_OF_ADHERENS_JUNCTION_ORGANIZATION	GO_REGULATION_OF_ADHERENS_JUNCTION_ORGANIZATION	14/1230	50/17237	6.76449e-06	0.000193036	0.000151261	SFRP1/ACVRL1/SMAD3/MMP14/MACF1/SDC4/PHLDB2/RHOD/ROCK1/CORO1C/PTK2/RCC2/LIMS1/ROCK2	14
GO_GOLGI_STACK	GO_GOLGI_STACK	GO_GOLGI_STACK	24/1230	125/17237	7.21867e-06	0.00020484	0.00016051	GALNT3/GALNT2/CSGALNACT2/PLK3/GOLGA3/B4GALT4/CHSY1/CHPF/AKAP9/GOLGB1/NUCB1/MBTPS1/B4GALT5/B4GALT7/GALNT1/YIPF5/UXS1/TMED3/USO1/B4GALT1/GOLGA2/TMED2/BCAP31/TMEM59	24
GO_ADHERENS_JUNCTION_ORGANIZATION	GO_ADHERENS_JUNCTION_ORGANIZATION	GO_ADHERENS_JUNCTION_ORGANIZATION	17/1230	71/17237	7.46717e-06	0.000208379	0.000163283	PVR/PTK2B/PKP2/RAB8B/CDH5/ARHGEF7/RHOD/LAMA5/ACTN1/VCL/CDH1/FERMT2/RCC2/DSP/JUP/CTTN/CTNNA1	17
GO_ER_TO_GOLGI_TRANSPORT_VESICLE	GO_ER_TO_GOLGI_TRANSPORT_VESICLE	GO_ER_TO_GOLGI_TRANSPORT_VESICLE	17/1230	71/17237	7.46717e-06	0.000208379	0.000163283	SEC23A/SEC24D/HLA-G/YIPF5/HLA-C/LMAN1/SEC31A/HLA-E/TMED7/TMED10/CTSZ/USO1/GOLGA2/TMED2/CD59/APP/B2M	17
GO_ROUGH_ENDOPLASMIC_RETICULUM	GO_ROUGH_ENDOPLASMIC_RETICULUM	GO_ROUGH_ENDOPLASMIC_RETICULUM	17/1230	71/17237	7.46717e-06	0.000208379	0.000163283	PLOD3/PLOD1/PLOD2/NUCB1/SEC61A1/DNAJC3/RPN1/TRAM2/TRAM1/CCDC47/CANX/SEC62/HM13/RPN2/BCAP31/APP/SSR4	17
GO_BODY_MORPHOGENESIS	GO_BODY_MORPHOGENESIS	GO_BODY_MORPHOGENESIS	13/1230	44/17237	7.5084e-06	0.000208379	0.000163283	TGFB2/NOG/CRISPLD2/TGFB1/MMP2/RRAS/CSRNP1/ANKRD11/PLEKHA1/NIPBL/ATP6AP2/ASPH/COL1A1	13
GO_TRANSMEMBRANE_RECEPTOR_PROTEIN_TYROSINE_KINASE_ACTIVITY	GO_TRANSMEMBRANE_RECEPTOR_PROTEIN_TYROSINE_KINASE_ACTIVITY	GO_TRANSMEMBRANE_RECEPTOR_PROTEIN_TYROSINE_KINASE_ACTIVITY	16/1230	64/17237	7.60475e-06	0.000209899	0.000164474	FLT4/EPHB2/ERBB2/FGFRL1/FGFR1/IGF2R/EPHB3/PDGFRL/EFNA4/INSR/CSF1R/IGF1R/FLT1/CRIM1/NPTN/EGFR	16
GO_REGULATION_OF_NEURON_PROJECTION_DEVELOPMENT	GO_REGULATION_OF_NEURON_PROJECTION_DEVELOPMENT	GO_REGULATION_OF_NEURON_PROJECTION_DEVELOPMENT	54/1230	408/17237	7.7558e-06	0.000212865	0.000166799	EPHB2/PTK2B/TIAM1/SEMA4C/PLXNB2/FGFR1/SEMA4B/EPHB3/PTPRF/BMPR2/PDLIM5/MACF1/ADAMTS1/METRN/EFNA1/SKIL/RAPGEF2/ITSN2/SEMA7A/DNM2/LRP1/LYN/SSH2/KIDINS220/PPP3CA/PLK2/PTN/ZMYND8/GOLGA4/SETX/CUX1/ITGB1/RAPGEF1/PTK2/EP300/FMR1/TMEM30A/GATA3/ID1/KLF4/IFRD1/NPTN/GRN/ITM2C/CRABP2/NEU1/CTTN/SERPINE2/TNFRSF12A/SGK1/FN1/RTN4/LGALS1/B2M	54
GO_MULTI_MULTICELLULAR_ORGANISM_PROCESS	GO_MULTI_MULTICELLULAR_ORGANISM_PROCESS	GO_MULTI_MULTICELLULAR_ORGANISM_PROCESS	34/1230	213/17237	7.7965e-06	0.000212865	0.000166799	RECK/PAM/TGFB1/BMPR2/MMP2/DSG2/ACSL4/PAPPA/LNPEP/ADM/TGFBR2/TAC3/PSG2/PSG5/ITGB1/ABCG2/HEXB/FOSB/PGF/B4GALT1/SLC38A2/HPGD/VMP1/SERPINE2/LEP/TMED2/JUNB/CTSB/MAFF/CLDN4/FBLN1/PSG3/FOS/BSG	34
GO_OSSIFICATION	GO_OSSIFICATION	GO_OSSIFICATION	38/1230	251/17237	8.37203e-06	0.00022735	0.000178149	NOG/SFRP1/SMAD3/SNAI1/PTH1R/TGFB1/IFITM1/MMP14/WWTR1/RUNX1/MRC2/MMP2/BMP1/SEMA7A/CYR61/ADAR/IMPAD1/CTGF/AXIN2/BCAP29/RRBP1/PTN/KLF10/INPPL1/ANO6/SUN1/IGFBP3/FSTL3/CCDC47/SPARC/FHL2/LEP/JUNB/EGFR/HNRNPU/TPM4/JUND/COL1A1	38
GO_HOMOTYPIC_CELL_CELL_ADHESION	GO_HOMOTYPIC_CELL_CELL_ADHESION	GO_HOMOTYPIC_CELL_CELL_ADHESION	14/1230	51/17237	8.71647e-06	0.000235438	0.000184486	FLNA/DSG2/PKP2/PIK3CB/MYH9/TLN1/ACTN1/VCL/DSC2/DSP/JUP/CSRP1/MYL12A/ACTB	14
GO_REGULATION_OF_CARDIAC_MUSCLE_CELL_CONTRACTION	GO_REGULATION_OF_CARDIAC_MUSCLE_CELL_CONTRACTION	GO_REGULATION_OF_CARDIAC_MUSCLE_CELL_CONTRACTION	10/1230	27/17237	9.05122e-06	0.000243179	0.000190552	GJA5/DSG2/PKP2/ATP2A2/ATP1A1/DSC2/DSP/JUP/CAV1/SRI	10
GO_MOVEMENT_IN_ENVIRONMENT_OF_OTHER_ORGANISM_INVOLVED_IN_SYMBIOTIC_INTERACTION	GO_MOVEMENT_IN_ENVIRONMENT_OF_OTHER_ORGANISM_INVOLVED_IN_SYMBIOTIC_INTERACTION	GO_MOVEMENT_IN_ENVIRONMENT_OF_OTHER_ORGANISM_INVOLVED_IN_SYMBIOTIC_INTERACTION	19/1230	87/17237	9.3748e-06	0.00025054	0.00019632	PVR/ITGA5/SCARB1/LDLR/F11R/CAV2/SLC1A5/DAG1/ITGB1/SCARB2/LAMP1/ITGAV/CD55/CD46/CTSB/CAV1/CD81/DPP4/HSPA1A	19
GO_RESPIRATORY_SYSTEM_DEVELOPMENT	GO_RESPIRATORY_SYSTEM_DEVELOPMENT	GO_RESPIRATORY_SYSTEM_DEVELOPMENT	32/1230	197/17237	9.89238e-06	0.000262981	0.000206068	NOG/HEG1/FGFRL1/PLOD3/FGFR1/CRISPLD2/MAN2A1/ADA/BMPR2/MMP14/MYCN/HS6ST1/TNS3/LOX/CTGF/TGFBR2/DAG1/MAN1A2/PTN/LAMA5/EP300/EPAS1/ID1/FSTL3/CTSH/CTSZ/EIF4EBP1/SPARC/MAPK3/ERRFI1/KLF2/TMBIM6	32
GO_RUFFLE_MEMBRANE	GO_RUFFLE_MEMBRANE	GO_RUFFLE_MEMBRANE	18/1230	80/17237	1.03292e-05	0.000273157	0.000214042	TIAM1/ITGA5/ABCA7/AIF1L/MACF1/ARHGEF2/DIAPH1/DNM2/ADAM17/TLN1/MYO6/EPS8L2/ITGB1/PLEKHA1/ITGAV/TPM1/EZR/ARF4	18
GO_SMOOTH_ENDOPLASMIC_RETICULUM	GO_SMOOTH_ENDOPLASMIC_RETICULUM	GO_SMOOTH_ENDOPLASMIC_RETICULUM	11/1230	33/17237	1.04467e-05	0.000274825	0.000215349	SEC23A/HYOU1/HSD3B1/DNAJC3/CANX/HSPA5/PRDX4/APP/SRI/CALR/PPIB	11
GO_CELLULAR_RESPONSE_TO_NUTRIENT	GO_CELLULAR_RESPONSE_TO_NUTRIENT	GO_CELLULAR_RESPONSE_TO_NUTRIENT	12/1230	39/17237	1.05822e-05	0.000276946	0.000217011	SFRP1/NCOA1/ADAMTS1/PIM1/PTN/XBP1/ITGB1/HMOX1/LEP/PPARG/CCNE1/COL1A1	12
GO_REGULATION_OF_PEPTIDASE_ACTIVITY	GO_REGULATION_OF_PEPTIDASE_ACTIVITY	GO_REGULATION_OF_PEPTIDASE_ACTIVITY	52/1230	392/17237	1.06691e-05	0.000277782	0.000217667	HIP1/RECK/SMAD3/PCSK1N/CST6/SERPING1/MMP14/EGLN3/TNFSF10/SH3RF1/DAPK1/CYR61/STAT3/PSMB8/CTGF/BST2/TIMP2/SERPINH1/PICALM/IFI27/POR/GSN/PINK1/SERPINE1/TIMP1/TBC1D10A/NLRP2/EP300/TFPI/ITIH5/CYFIP2/KLF4/CRIM1/BIRC6/CTSH/PAK2/DAP/SERPINE2/PPARG/ARL6IP5/HERPUD1/SERPINB6/ASPH/BCAP31/CAV1/APP/TNFAIP8/FN1/FBLN1/DDX3X/TIMP3/RPS27L	52
GO_PROTEIN_DEMANNOSYLATION	GO_PROTEIN_DEMANNOSYLATION	GO_PROTEIN_DEMANNOSYLATION	7/1230	13/17237	1.08412e-05	0.000280815	0.000220043	UGGT1/OS9/SEL1L/MAN1B1/EDEM1/MAN1A2/EDEM2	7
GO_RESPONSE_TO_ALCOHOL	GO_RESPONSE_TO_ALCOHOL	GO_RESPONSE_TO_ALCOHOL	49/1230	362/17237	1.10232e-05	0.000284073	0.000222595	SFRP1/PTK2B/PAM/TGFB1/NRIP1/INSR/NCOA1/ADAMTS1/MMP15/ABCA1/TSPO/STAT3/CTGF/TGFBR2/ITPR2/SOCS3/FBXO32/PIM1/PTN/GSN/SDF4/SMYD3/KLF6/ITGB1/ABCG2/EP300/CDH1/GATA3/KLF4/FOSB/GRN/EIF4EBP1/JUP/ENDOG/SPARC/ROCK2/LEP/ERRFI1/DUSP1/KLF2/JUNB/CTSB/CTNNA1/EGFR/CCNE1/HNRNPU/FOS/CALR/COL1A1	49
KEGG_PATHOGENIC_ESCHERICHIA_COLI_INFECTION	KEGG_PATHOGENIC_ESCHERICHIA_COLI_INFECTION	KEGG_PATHOGENIC_ESCHERICHIA_COLI_INFECTION	15/1230	59/17237	1.1691e-05	0.000299752	0.000234882	TUBB2A/ARHGEF2/TUBB6/ROCK1/ITGB1/CDH1/ROCK2/CTTN/EZR/YWHAZ/ARPC1B/TUBA1C/ARPC2/ACTB/KRT18	15
GO_LYTIC_VACUOLE_MEMBRANE	GO_LYTIC_VACUOLE_MEMBRANE	GO_LYTIC_VACUOLE_MEMBRANE	40/1230	275/17237	1.3002e-05	0.000331682	0.000259901	ATP11A/DAGLB/ECE1/IGF2R/SCARB1/SIDT2/GAA/TCIRG1/AHNAK/LNPEP/SLC15A3/LRP1/HGSNAT/CLN5/NCSTN/LITAF/CTSA/SLC44A2/MYO6/LMBRD1/SCARB2/GNAQ/LAMP2/LAMP1/TMEM165/HM13/RNF13/ITM2C/NEU1/P2RX4/TMBIM1/PSAP/CD164/TMEM59/IFITM3/DPP4/RHEB/RAB2A/CD63/ANXA2	40
GO_VASCULAR_ENDOTHELIAL_GROWTH_FACTOR_RECEPTOR_SIGNALING_PATHWAY	GO_VASCULAR_ENDOTHELIAL_GROWTH_FACTOR_RECEPTOR_SIGNALING_PATHWAY	GO_VASCULAR_ENDOTHELIAL_GROWTH_FACTOR_RECEPTOR_SIGNALING_PATHWAY	17/1230	74/17237	1.34902e-05	0.000342408	0.000268306	FLT4/PTK2B/BMPR2/PXN/NCKAP1/PIK3CB/PIK3R1/XBP1/ROCK1/PTK2/FLT1/CYFIP2/PGF/ITGAV/PAK2/ROCK2/ACTB	17
GO_NEGATIVE_REGULATION_OF_APOPTOTIC_SIGNALING_PATHWAY	GO_NEGATIVE_REGULATION_OF_APOPTOTIC_SIGNALING_PATHWAY	GO_NEGATIVE_REGULATION_OF_APOPTOTIC_SIGNALING_PATHWAY	32/1230	200/17237	1.35933e-05	0.000343298	0.000269004	NOG/WFS1/SNAI1/TCF7L2/TNFAIP3/ARHGEF2/TNFSF10/SH3RF1/HYOU1/DAPK1/PEA15/XBP1/PINK1/SERPINE1/RB1CC1/IVNS1ABP/BIRC6/ITGAV/PHIP/ING2/HSPH1/HMOX1/CTTN/TMBIM1/HERPUD1/MCL1/CTNNA1/TMBIM6/DDX3X/LMNA/HSPA1A/LGALS3	32
GO_CIS_GOLGI_NETWORK	GO_CIS_GOLGI_NETWORK	GO_CIS_GOLGI_NETWORK	12/1230	40/17237	1.41417e-05	0.000353612	0.000277086	MAN2A1/CTGF/AKAP9/GOLGB1/NUCB1/PIK3R1/TRIP11/TMED5/TMED10/GOLGA2/KDELR1/KDELR2	12
GO_CYTOPLASMIC_SEQUESTERING_OF_PROTEIN	GO_CYTOPLASMIC_SEQUESTERING_OF_PROTEIN	GO_CYTOPLASMIC_SEQUESTERING_OF_PROTEIN	12/1230	40/17237	1.41417e-05	0.000353612	0.000277086	KDELR3/HK2/FLNA/MXI1/OS9/TSPO/PINK1/HSPA5/PDIA3/SRI/KDELR1/KDELR2	12
GO_REGULATION_OF_DNA_TEMPLATED_TRANSCRIPTION_IN_RESPONSE_TO_STRESS	GO_REGULATION_OF_DNA_TEMPLATED_TRANSCRIPTION_IN_RESPONSE_TO_STRESS	GO_REGULATION_OF_DNA_TEMPLATED_TRANSCRIPTION_IN_RESPONSE_TO_STRESS	16/1230	67/17237	1.42736e-05	0.000355153	0.000278293	EGLN3/XBP1/CITED2/EP300/CHD6/EPAS1/PPP1R15A/HMOX1/EGR1/ATF3/KLF2/HSPA5/ATF4/CEBPB/TMBIM6/UBC	16
GO_POSITIVE_REGULATION_OF_EPITHELIAL_TO_MESENCHYMAL_TRANSITION	GO_POSITIVE_REGULATION_OF_EPITHELIAL_TO_MESENCHYMAL_TRANSITION	GO_POSITIVE_REGULATION_OF_EPITHELIAL_TO_MESENCHYMAL_TRANSITION	11/1230	34/17237	1.44518e-05	0.000357825	0.000280387	TGFB2/SMAD3/SNAI1/TCF7L2/TGFB1/WWTR1/AXIN2/TGFBR2/BAMBI/SDCBP/COL1A1	11
GO_CELLULAR_RESPONSE_TO_INORGANIC_SUBSTANCE	GO_CELLULAR_RESPONSE_TO_INORGANIC_SUBSTANCE	GO_CELLULAR_RESPONSE_TO_INORGANIC_SUBSTANCE	27/1230	156/17237	1.48849e-05	0.00036675	0.000287381	MT1F/MT1X/SLC25A24/DNM2/TSPO/IQGAP1/MT1H/GSN/CLIC4/MT1G/CDH1/ATRX/FOSB/FSTL3/MT1E/ENDOG/HMOX1/JUNB/ASPH/HSPA5/FUS/ATF4/FN1/FOS/CALR/JUND/B2M	27
GO_REGULATION_OF_CELL_MATRIX_ADHESION	GO_REGULATION_OF_CELL_MATRIX_ADHESION	GO_REGULATION_OF_CELL_MATRIX_ADHESION	19/1230	90/17237	1.56994e-05	0.000384939	0.000301633	SFRP1/ACVRL1/SMAD3/PTK2B/ADAM15/MMP14/MACF1/SDC4/PHLDB2/PIK3CB/PIK3R1/RHOD/SERPINE1/ROCK1/CORO1C/PTK2/RCC2/LIMS1/ROCK2	19
GO_VESICLE_LUMEN	GO_VESICLE_LUMEN	GO_VESICLE_LUMEN	21/1230	106/17237	1.60868e-05	0.000390728	0.000306169	TGFB2/POMC/SERPING1/TGFB1/ADA/QSOX1/HYOU1/LGALS3BP/FAM3C/SERPINE1/TIMP1/ACTN1/ACTN4/HSPH1/SPARC/EGFR/HSP90B1/APP/FN1/TIMP3/CALR	21
GO_NEGATIVE_REGULATION_OF_EXTRINSIC_APOPTOTIC_SIGNALING_PATHWAY	GO_NEGATIVE_REGULATION_OF_EXTRINSIC_APOPTOTIC_SIGNALING_PATHWAY	GO_NEGATIVE_REGULATION_OF_EXTRINSIC_APOPTOTIC_SIGNALING_PATHWAY	20/1230	98/17237	1.60902e-05	0.000390728	0.000306169	TCF7L2/TNFAIP3/ARHGEF2/TNFSF10/SH3RF1/DAPK1/PEA15/SERPINE1/RB1CC1/BIRC6/ITGAV/PHIP/HMOX1/CTTN/TMBIM1/MCL1/CTNNA1/LMNA/HSPA1A/LGALS3	20
GO_TRANSPORT_VESICLE	GO_TRANSPORT_VESICLE	GO_TRANSPORT_VESICLE	46/1230	338/17237	1.76593e-05	0.00042678	0.000334419	FGFRL1/SEMA4C/IGF2R/KDELR3/SEC23A/CRISPLD2/BGN/SEC24D/CAV2/PRG2/HLA-G/TGOLN2/AP3S1/COPA/GIPC1/YIPF5/HLA-C/LMAN1/SEC31A/HLA-E/TRIP11/RAB6A/TMEM30A/TMED7/DNM1L/TMED10/TMED3/YIPF2/LAMP1/CLTB/CTSZ/USO1/GOLGA2/SURF4/ARCN1/CD55/TMED2/YIPF3/RABAC1/TMED9/COPB1/CD59/APP/KDELR1/KDELR2/B2M	46
GO_MUCOPOLYSACCHARIDE_METABOLIC_PROCESS	GO_MUCOPOLYSACCHARIDE_METABOLIC_PROCESS	GO_MUCOPOLYSACCHARIDE_METABOLIC_PROCESS	21/1230	108/17237	2.16643e-05	0.000521078	0.00040831	ACAN/B3GNT7/CSGALNACT2/TGFB1/DSE/BGN/XYLT1/DSEL/B4GALT4/IMPAD1/ST3GAL6/CHSY1/CHPF/B4GALT5/PIM1/GLB1/GNS/ITIH5/HEXB/B4GALT1/HEXA	21
GO_REGULATION_OF_EXTRINSIC_APOPTOTIC_SIGNALING_PATHWAY_VIA_DEATH_DOMAIN_RECEPTORS	GO_REGULATION_OF_EXTRINSIC_APOPTOTIC_SIGNALING_PATHWAY_VIA_DEATH_DOMAIN_RECEPTORS	GO_REGULATION_OF_EXTRINSIC_APOPTOTIC_SIGNALING_PATHWAY_VIA_DEATH_DOMAIN_RECEPTORS	14/1230	55/17237	2.24257e-05	0.000536835	0.000420657	SFRP1/TNFAIP3/ARHGEF2/TNFSF10/SKIL/DAPK1/PEA15/SP100/SERPINE1/HMOX1/ATF3/TMBIM1/TIMP3/LGALS3	14
GO_COSTAMERE	GO_COSTAMERE	GO_COSTAMERE	8/1230	19/17237	2.43769e-05	0.000575363	0.000450847	SDC4/PLEC/SVIL/AHNAK/DAG1/VCL/KRT19/KRT8	8
GO_LAMELLIPODIUM_MEMBRANE	GO_LAMELLIPODIUM_MEMBRANE	GO_LAMELLIPODIUM_MEMBRANE	8/1230	19/17237	2.43769e-05	0.000575363	0.000450847	SLC39A6/PIEZO1/NCKAP1/VASP/SYNE2/FERMT2/ITGAV/DPP4	8
GO_REGULATION_OF_CARDIAC_MUSCLE_CELL_ACTION_POTENTIAL	GO_REGULATION_OF_CARDIAC_MUSCLE_CELL_ACTION_POTENTIAL	GO_REGULATION_OF_CARDIAC_MUSCLE_CELL_ACTION_POTENTIAL	8/1230	19/17237	2.43769e-05	0.000575363	0.000450847	GJA5/DSG2/PKP2/ATP2A2/DSC2/DSP/JUP/CAV1	8
GO_ACTIN_FILAMENT_BASED_MOVEMENT	GO_ACTIN_FILAMENT_BASED_MOVEMENT	GO_ACTIN_FILAMENT_BASED_MOVEMENT	19/1230	93/17237	2.56084e-05	0.000595631	0.000466728	SUN2/WIPF1/GJA5/MYO9B/PKP2/MYO1E/MYO1B/MYH9/PARVA/MYO6/ROCK1/ACTN4/SYNE2/TNNI2/FNBP1L/MYH10/TPM2/TPM1/TPM4	19
GO_GOLGI_CISTERNA	GO_GOLGI_CISTERNA	GO_GOLGI_CISTERNA	19/1230	93/17237	2.56084e-05	0.000595631	0.000466728	GALNT3/GALNT2/CSGALNACT2/GOLGA3/B4GALT4/CHSY1/CHPF/NUCB1/B4GALT5/B4GALT7/GALNT1/YIPF5/UXS1/TMED3/B4GALT1/GOLGA2/TMED2/BCAP31/TMEM59	19
GO_ACTIN_FILAMENT	GO_ACTIN_FILAMENT	GO_ACTIN_FILAMENT	16/1230	70/17237	2.57073e-05	0.000595631	0.000466728	AIF1L/WIPF1/FLNA/MYO9B/MYO1B/IQGAP1/PALLD/MYO6/ACTN1/RAC3/FERMT2/CTTN/CORO1B/TPM1/EZR/TPM4	16
KEGG_PANCREATIC_CANCER	KEGG_PANCREATIC_CANCER	KEGG_PANCREATIC_CANCER	16/1230	70/17237	2.57073e-05	0.000595631	0.000466728	TGFB2/ERBB2/SMAD3/JAK1/TGFB1/STAT1/STAT3/TGFBR2/RALB/PIK3CB/PIK3R1/RALBP1/RAC3/PGF/MAPK3/EGFR	16
GO_RESPONSE_TO_METAL_ION	GO_RESPONSE_TO_METAL_ION	GO_RESPONSE_TO_METAL_ION	45/1230	333/17237	2.5936e-05	0.000598185	0.00046873	PTK2B/PAM/ECE1/ADAM9/INSR/MT1F/MT1X/NDRG1/CA2/SLC25A24/TSPO/IQGAP1/MT1H/PTGES/PPP3CA/GSN/CLIC4/ABCG2/MT1G/EP300/SEC31A/CDH1/CPOX/FOSB/FSTL3/MT1E/ENDOG/HMOX1/SPARC/SOD3/DUSP1/JUNB/ASPH/HSPA5/CAV1/APP/FUS/ATF4/FN1/FOS/BSG/CUTA/CALR/JUND/B2M	45
GO_ACTIN_FILAMENT_BUNDLE_ORGANIZATION	GO_ACTIN_FILAMENT_BUNDLE_ORGANIZATION	GO_ACTIN_FILAMENT_BUNDLE_ORGANIZATION	13/1230	49/17237	2.71638e-05	0.000623657	0.000488689	PTK2B/BAIAP2L1/LIMA1/MYO1B/FSCN1/RHOD/ACTN1/ACTN4/ITGB1/ZYX/CORO1B/HSP90B1/EZR	13
GO_PLASMA_MEMBRANE_RAFT	GO_PLASMA_MEMBRANE_RAFT	GO_PLASMA_MEMBRANE_RAFT	18/1230	86/17237	2.94846e-05	0.000673876	0.00052804	SLC27A1/BMPR2/INSR/SCARB1/CBL/CAV2/TGFBR2/CORO1C/ATP1A1/CDH1/HMOX1/MAPK3/MYOF/SLC2A1/CTSB/CTNNA1/CAV1/EZR	18
GO_INTRINSIC_COMPONENT_OF_ENDOPLASMIC_RETICULUM_MEMBRANE	GO_INTRINSIC_COMPONENT_OF_ENDOPLASMIC_RETICULUM_MEMBRANE	GO_INTRINSIC_COMPONENT_OF_ENDOPLASMIC_RETICULUM_MEMBRANE	24/1230	136/17237	3.14081e-05	0.000714606	0.000559955	TAP2/TAP1/WFS1/TAPBP/ANKLE2/HLA-G/PIGT/EDEM1/SEC61A1/RRBP1/XBP1/INSIG1/ESYT2/HLA-C/HLA-E/RTN2/CANX/HM13/ASPH/BCAP31/HSPA5/TECR/RTN4/CALR	24
GO_ERBB_SIGNALING_PATHWAY	GO_ERBB_SIGNALING_PATHWAY	GO_ERBB_SIGNALING_PATHWAY	17/1230	79/17237	3.34552e-05	0.000757768	0.000593776	REPS2/ERBB2/PTK2B/TGFB1/PAG1/CBL/PXN/ADAM17/IQGAP1/ERBB3/PIK3R1/PTK2/GRB2/CDC37/EGFR/ARF4/UBC	17
GO_APICAL_JUNCTION_COMPLEX	GO_APICAL_JUNCTION_COMPLEX	GO_APICAL_JUNCTION_COMPLEX	23/1230	128/17237	3.39092e-05	0.000764622	0.000599147	SHROOM3/JAM2/CLDN19/ESAM/ARHGEF2/MTDH/F11R/RAPGEF2/FRMD4A/CDH5/AMOTL2/MPDZ/VASP/JAM3/VCL/ASH1L/CDH1/PKN2/TJP1/JUP/CTNNA1/CLDN7/CLDN4	23
GO_RESPONSE_TO_PROGESTERONE	GO_RESPONSE_TO_PROGESTERONE	GO_RESPONSE_TO_PROGESTERONE	13/1230	50/17237	3.43312e-05	0.000770696	0.000603907	TGFB2/TGFB1/NCOA1/DSG2/TSPO/SOCS3/PTN/FOSB/JUNB/CAV1/CLDN4/CCNE1/FOS	13
GO_CARBOHYDRATE_BINDING	GO_CARBOHYDRATE_BINDING	GO_CARBOHYDRATE_BINDING	39/1230	277/17237	3.51637e-05	0.000785893	0.000615815	ACAN/P4HA2/GALNT3/GALNT7/GALNT2/PLOD3/CRYBG3/PAM/LAYN/GALNT6/PLOD1/IGF2R/MAN2A1/HK2/PLOD2/EGLN3/MRC2/P4HA1/GAA/SLC2A3/ENG/GANAB/PRG2/OS9/CLN5/GFPT1/GALNT1/GALM/LMAN1/GALK1/CANX/CLEC11A/PYGL/MLEC/LMAN2/BSG/LGALS1/CALR/LGALS3	39
GO_RESPONSE_TO_EXTRACELLULAR_STIMULUS	GO_RESPONSE_TO_EXTRACELLULAR_STIMULUS	GO_RESPONSE_TO_EXTRACELLULAR_STIMULUS	55/1230	441/17237	3.56034e-05	0.000789914	0.000618966	SFRP1/POMC/PCSK1N/NUAK2/TGFB1/ADA/LIPG/BMPR2/INSR/NCOA1/ADAMTS1/ACSL4/ABCA1/UPP1/TSPO/CHSY1/ADM/LYN/TGFBR2/RALB/SOCS3/FSTL1/SLC16A1/PIM1/PTN/XBP1/POR/GSN/KLF10/ITGB1/ABCG2/EIF2AK2/DSC2/EIF2AK4/PPP1R15A/GSDMD/SLC38A2/HMOX1/SPARC/DAP/DNAJC15/ATF3/LEP/PPARG/SH3GLB1/SLC2A1/HSPA5/CAV1/ATF4/CCNE1/DAD1/TIMP3/FOS/LDHA/COL1A1	55
GO_CELLULAR_RESPONSE_TO_CADMIUM_ION	GO_CELLULAR_RESPONSE_TO_CADMIUM_ION	GO_CELLULAR_RESPONSE_TO_CADMIUM_ION	7/1230	15/17237	3.57932e-05	0.000789914	0.000618966	MT1F/MT1X/MT1H/GSN/MT1G/MT1E/HMOX1	7
GO_RESPONSE_TO_NUTRIENT	GO_RESPONSE_TO_NUTRIENT	GO_RESPONSE_TO_NUTRIENT	30/1230	191/17237	3.58128e-05	0.000789914	0.000618966	SFRP1/TGFB1/ADA/LIPG/INSR/NCOA1/ADAMTS1/ACSL4/ABCA1/TSPO/TGFBR2/SLC16A1/PIM1/PTN/XBP1/POR/GSN/ITGB1/ABCG2/EIF2AK2/HMOX1/SPARC/LEP/PPARG/CAV1/CCNE1/DAD1/TIMP3/LDHA/COL1A1	30
GO_ENDOTHELIAL_CELL_DIFFERENTIATION	GO_ENDOTHELIAL_CELL_DIFFERENTIATION	GO_ENDOTHELIAL_CELL_DIFFERENTIATION	16/1230	72/17237	3.72653e-05	0.000818377	0.000641269	SCUBE1/HEG1/ACVRL1/PLOD3/BMPR2/MYADM/F11R/RAPGEF2/ENG/PTN/LAMA5/CLIC4/RAPGEF1/TJP1/ID1/EZR	16
GO_PROTEIN_EXIT_FROM_ENDOPLASMIC_RETICULUM	GO_PROTEIN_EXIT_FROM_ENDOPLASMIC_RETICULUM	GO_PROTEIN_EXIT_FROM_ENDOPLASMIC_RETICULUM	8/1230	20/17237	3.80903e-05	0.000832875	0.000652629	SEL1L/LMAN1/FAF2/SURF4/HM13/TMED9/HERPUD1/HSP90B1	8
GO_SKELETAL_SYSTEM_MORPHOGENESIS	GO_SKELETAL_SYSTEM_MORPHOGENESIS	GO_SKELETAL_SYSTEM_MORPHOGENESIS	31/1230	201/17237	3.8362e-05	0.0008352	0.000654451	TGFB2/NOG/COL27A1/SFRP1/SMAD3/FGFR1/TGFB1/BMPR2/OSR2/MMP14/MYCN/MMP2/PAPPA2/BMP1/IMPAD1/CHSY1/CTGF/AXIN2/TGFBR2/CSRNP1/DHRS3/SERPINH1/INSIG1/INPPL1/GLG1/ANKRD11/PLEKHA1/NIPBL/FBN2/ZFAND5/COL1A1	31
GO_MUSCLE_STRUCTURE_DEVELOPMENT	GO_MUSCLE_STRUCTURE_DEVELOPMENT	GO_MUSCLE_STRUCTURE_DEVELOPMENT	54/1230	432/17237	3.92878e-05	0.000851686	0.00066737	SYNE1/HEG1/FGFRL1/SEMA4C/FLNB/TCF7L2/NEXN/IGSF8/PDLIM5/EDNRB/CAPN2/SKIL/CAV2/ADAM12/SVIL/PKP2/CSF1R/FOXN2/ADM/ATP2A2/MYH9/PPP3CA/AKAP13/XBP1/SMYD3/LAMA5/CHD2/ITGB1/EP300/EPAS1/KLF5/TGFBR3/ID3/DSP/IFRD1/MYH10/FHL2/EGR1/ATF3/CD164/CTSB/QKI/MAFF/CAV1/TMOD3/SRI/TPM1/CENPF/FOS/LMNA/LGALS1/CALR/KRT19/KRT8	54
GO_LABYRINTHINE_LAYER_DEVELOPMENT	GO_LABYRINTHINE_LAYER_DEVELOPMENT	GO_LABYRINTHINE_LAYER_DEVELOPMENT	12/1230	44/17237	4.08947e-05	0.000882732	0.000691697	PLCD3/HS6ST1/NCOA1/CYR61/ADM/GCM1/SOCS3/BIRC6/GRB2/TMED2/JUNB/ZFP36L1	12
GO_INTERCALATED_DISC	GO_INTERCALATED_DISC	GO_INTERCALATED_DISC	13/1230	51/17237	4.30941e-05	0.000926248	0.000725795	GJA5/DSG2/PKP2/ATP2A2/ACTN1/ITGB1/VCL/ATP1A1/DSC2/TJP1/DSP/JUP/CTNNA1	13
GO_BUNDLE_OF_HIS_CELL_TO_PURKINJE_MYOCYTE_COMMUNICATION	GO_BUNDLE_OF_HIS_CELL_TO_PURKINJE_MYOCYTE_COMMUNICATION	GO_BUNDLE_OF_HIS_CELL_TO_PURKINJE_MYOCYTE_COMMUNICATION	6/1230	11/17237	4.40896e-05	0.000935701	0.000733202	GJA5/DSG2/PKP2/DSC2/DSP/JUP	6
GO_PROTEIN_FOLDING_IN_ENDOPLASMIC_RETICULUM	GO_PROTEIN_FOLDING_IN_ENDOPLASMIC_RETICULUM	GO_PROTEIN_FOLDING_IN_ENDOPLASMIC_RETICULUM	6/1230	11/17237	4.40896e-05	0.000935701	0.000733202	DNAJC10/CANX/HSPA5/HSP90B1/PDIA3/CALR	6
GO_REGULATION_OF_VENTRICULAR_CARDIAC_MUSCLE_CELL_ACTION_POTENTIAL	GO_REGULATION_OF_VENTRICULAR_CARDIAC_MUSCLE_CELL_ACTION_POTENTIAL	GO_REGULATION_OF_VENTRICULAR_CARDIAC_MUSCLE_CELL_ACTION_POTENTIAL	6/1230	11/17237	4.40896e-05	0.000935701	0.000733202	DSG2/PKP2/DSC2/DSP/JUP/CAV1	6
GO_UDP_GLYCOSYLTRANSFERASE_ACTIVITY	GO_UDP_GLYCOSYLTRANSFERASE_ACTIVITY	GO_UDP_GLYCOSYLTRANSFERASE_ACTIVITY	24/1230	139/17237	4.53305e-05	0.000958011	0.000750684	B3GNT7/MGAT5/EXTL3/GALNT3/GALNT7/GALNT2/PLOD3/GALNT6/MGAT4A/CSGALNACT2/UGCG/UGGT1/XYLT1/B4GALT4/CHSY1/CHPF/B4GALT5/B4GALT7/GALNT1/MGAT1/HEXB/B4GALT1/MGAT4B/HEXA	24
GO_REGULATION_OF_EPITHELIAL_CELL_MIGRATION	GO_REGULATION_OF_EPITHELIAL_CELL_MIGRATION	GO_REGULATION_OF_EPITHELIAL_CELL_MIGRATION	27/1230	166/17237	4.65328e-05	0.000977433	0.000765903	FLT4/TGFB2/ANGPT4/ACVRL1/PTK2B/FGFR1/TGFB1/BMPR2/ADAM9/SASH1/MACF1/SCARB1/PRCP/EFNA1/TGFBR2/RREB1/SP100/CORO1C/PTK2/GATA3/KLF4/CTSH/RHOB/SPARC/ROCK2/SH3BGRL3/CD63	27
GO_SUBSTRATE_ADHESION_DEPENDENT_CELL_SPREADING	GO_SUBSTRATE_ADHESION_DEPENDENT_CELL_SPREADING	GO_SUBSTRATE_ADHESION_DEPENDENT_CELL_SPREADING	11/1230	38/17237	4.66366e-05	0.000977433	0.000765903	FGFRL1/SRGAP2/EPHB3/EFNA1/LAMC1/LAMB1/PARVA/LAMA5/FERMT2/ITGAV/FN1	11
GO_STEROID_HORMONE_RECEPTOR_BINDING	GO_STEROID_HORMONE_RECEPTOR_BINDING	GO_STEROID_HORMONE_RECEPTOR_BINDING	17/1230	81/17237	4.69445e-05	0.00097982	0.000767774	NRIP1/NCOA1/PKN1/STAT3/WIPI1/XBP1/EP300/NSD1/ETS2/FHL2/PPARG/CDK7/DDX17/FUS/CCNE1/CEBPB/CALR	17
GO_DESMOSOME	GO_DESMOSOME	GO_DESMOSOME	9/1230	26/17237	4.78664e-05	0.000994952	0.000779631	DSG2/PKP2/JAM3/VCL/DSC2/DSP/B4GALT1/JUP/PKP3	9
GO_REGULATION_OF_ACTIN_FILAMENT_BASED_MOVEMENT	GO_REGULATION_OF_ACTIN_FILAMENT_BASED_MOVEMENT	GO_REGULATION_OF_ACTIN_FILAMENT_BASED_MOVEMENT	10/1230	32/17237	4.98108e-05	0.00103113	0.000807976	GJA5/DSG2/PKP2/ATP2A2/ATP1A1/DSC2/DSP/JUP/CAV1/SRI	10
GO_VESICLE_COAT	GO_VESICLE_COAT	GO_VESICLE_COAT	12/1230	45/17237	5.21751e-05	0.00107566	0.000842872	SEC23A/SEC24D/EPN2/PICALM/COPA/SEC31A/TMED7/TMED3/CLTB/ARCN1/COPB1/EGFR	12
GO_GOLGI_ASSOCIATED_VESICLE	GO_GOLGI_ASSOCIATED_VESICLE	GO_GOLGI_ASSOCIATED_VESICLE	17/1230	82/17237	5.5339e-05	0.00113625	0.00089035	IGF2R/ADAM10/TGOLN2/NUCB1/COPA/CHIC2/TMED7/TMED10/TMED3/CLTB/HM13/ARCN1/TMED2/TMED9/COPB1/KDELR1/ITM2B	17
GO_ENDOTHELIUM_DEVELOPMENT	GO_ENDOTHELIUM_DEVELOPMENT	GO_ENDOTHELIUM_DEVELOPMENT	18/1230	90/17237	5.57867e-05	0.0011408	0.000893918	SCUBE1/HEG1/ACVRL1/PLOD3/BMPR2/MYADM/GJA5/F11R/RAPGEF2/ENG/PTN/LAMA5/CLIC4/RAPGEF1/TJP1/ID1/RHOB/EZR	18
GO_REGULATION_OF_SYMBIOSIS_ENCOMPASSING_MUTUALISM_THROUGH_PARASITISM	GO_REGULATION_OF_SYMBIOSIS_ENCOMPASSING_MUTUALISM_THROUGH_PARASITISM	GO_REGULATION_OF_SYMBIOSIS_ENCOMPASSING_MUTUALISM_THROUGH_PARASITISM	31/1230	205/17237	5.63318e-05	0.00114731	0.000899014	TAP2/TAP1/IFITM1/MX1/OAS3/CAV2/STAT1/ADAR/BST2/ISG20/FUCA2/SP100/ISG15/GSN/RSF1/PLSCR1/EP300/EIF2AK2/PKN2/EIF2AK4/SUPT5H/ITGAV/CHMP2B/CAV1/IFITM3/FBLN1/DDX3X/P4HB/LGALS1/PABPC1/PPIB	31
GO_NEGATIVE_REGULATION_OF_CELL_DEVELOPMENT	GO_NEGATIVE_REGULATION_OF_CELL_DEVELOPMENT	GO_NEGATIVE_REGULATION_OF_CELL_DEVELOPMENT	41/1230	303/17237	5.66e-05	0.00114814	0.000899667	TGFB2/NOG/EPHB2/SFRP1/SEMA4C/SRGAP2/SEMA4B/TGFB1/MYCN/ARHGEF2/ASCL2/EFNA1/EDNRB/RAPGEF2/STAT1/SEMA7A/TSPO/LRP1/STAT3/PPP3CA/PLK2/PTN/CORO1C/ACTN4/ITGB1/PTK2/RCC2/ID1/EIF2AK4/IFRD1/ITM2C/GBP1/CTDSP1/CTNNA1/CAV1/APP/RTN4/FBLN1/LGALS1/CALR/B2M	41
GO_REGULATION_OF_EPITHELIAL_TO_MESENCHYMAL_TRANSITION	GO_REGULATION_OF_EPITHELIAL_TO_MESENCHYMAL_TRANSITION	GO_REGULATION_OF_EPITHELIAL_TO_MESENCHYMAL_TRANSITION	15/1230	67/17237	5.90558e-05	0.00119316	0.000934947	TGFB2/SFRP1/SMAD3/SNAI1/TCF7L2/TGFB1/WWTR1/PHLDB2/EFNA1/AXIN2/TGFBR2/BAMBI/DAG1/SDCBP/COL1A1	15
GO_PEPTIDYL_ASPARAGINE_MODIFICATION	GO_PEPTIDYL_ASPARAGINE_MODIFICATION	GO_PEPTIDYL_ASPARAGINE_MODIFICATION	11/1230	39/17237	6.08008e-05	0.00122353	0.000958738	ST3GAL5/ST3GAL6/STT3A/RPN1/LMAN1/MAGT1/STT3B/RPN2/DDOST/DAD1/OSTC	11
GO_CELLULAR_RESPONSE_TO_PEPTIDE	GO_CELLULAR_RESPONSE_TO_PEPTIDE	GO_CELLULAR_RESPONSE_TO_PEPTIDE	38/1230	274/17237	6.13678e-05	0.00123003	0.000963838	GRB10/INSR/BAIAP2L1/PXN/ARHGEF2/CAV2/FBN1/TCIRG1/CA2/STAT3/LYN/AP3S1/PIK3R1/XBP1/POR/GFPT1/AGTRAP/KLF6/KLF10/IGF1R/DENND4C/PTK2/YWHAG/ID1/KLF4/PHIP/ATP6AP1/EIF4EBP2/GRB2/EIF4EBP1/SMARCC1/MAPK3/PPARG/ERRFI1/KLF2/CAV1/CSH1/ATP6V0E1	38
GO_SECRETORY_VESICLE	GO_SECRETORY_VESICLE	GO_SECRETORY_VESICLE	56/1230	461/17237	6.31995e-05	0.00126174	0.000988683	TGFB2/POMC/PCSK1N/PAM/ADAM15/SEMA4C/ECE1/LOXL1/ADAM8/SERPING1/TGFB1/CKAP4/SYT8/QSOX1/ITGA1/CD9/SKIL/CAV2/LGALS3BP/FNDC3A/FAM3C/SERPINE1/TIMP1/GIPC1/ACTN1/ACTN4/ITGB1/DENND4C/TRIP11/RAB6A/HEXB/DNM1L/SUN1/TMED10/LAMP2/FSTL3/SNAP23/CTSH/LAMP1/HEXA/CYB5R1/SPARC/SERPINE2/CD46/TMED2/RABAC1/CTNNA1/CAV1/APP/SRI/FN1/TIMP3/BSG/CALR/CD63/COL1A1	56
GO_NEGATIVE_REGULATION_OF_CELL_SUBSTRATE_ADHESION	GO_NEGATIVE_REGULATION_OF_CELL_SUBSTRATE_ADHESION	GO_NEGATIVE_REGULATION_OF_CELL_SUBSTRATE_ADHESION	13/1230	53/17237	6.66036e-05	0.00131534	0.00103068	ACVRL1/ADAM15/MMP14/PHLDB2/PIK3R1/SERPINE1/CORO1C/ACTN4/RCC2/GBP1/FBLN1/LGALS1/COL1A1	13
GO_POSITIVE_REGULATION_OF_EXTRINSIC_APOPTOTIC_SIGNALING_PATHWAY	GO_POSITIVE_REGULATION_OF_EXTRINSIC_APOPTOTIC_SIGNALING_PATHWAY	GO_POSITIVE_REGULATION_OF_EXTRINSIC_APOPTOTIC_SIGNALING_PATHWAY	13/1230	53/17237	6.66036e-05	0.00131534	0.00103068	TGFB2/SFRP1/TNFSF10/SKIL/PEA15/ITM2C/PAK2/TNFRSF12A/ATF3/CTNNA1/CAV1/PDIA3/TIMP3	13
GO_KERATAN_SULFATE_METABOLIC_PROCESS	GO_KERATAN_SULFATE_METABOLIC_PROCESS	GO_KERATAN_SULFATE_METABOLIC_PROCESS	10/1230	33/17237	6.69257e-05	0.00131534	0.00103068	ACAN/B3GNT7/B4GALT4/ST3GAL6/B4GALT5/GLB1/GNS/HEXB/B4GALT1/HEXA	10
GO_LUMENAL_SIDE_OF_MEMBRANE	GO_LUMENAL_SIDE_OF_MEMBRANE	GO_LUMENAL_SIDE_OF_MEMBRANE	10/1230	33/17237	6.69257e-05	0.00131534	0.00103068	TAPBP/HLA-G/CTSA/NUCB1/HLA-C/HLA-E/CANX/HM13/BCAP31/CALR	10
GO_HETEROTYPIC_CELL_CELL_ADHESION	GO_HETEROTYPIC_CELL_CELL_ADHESION	GO_HETEROTYPIC_CELL_CELL_ADHESION	9/1230	27/17237	6.72741e-05	0.00131706	0.00103203	ITGA5/DSG2/PKP2/PARVA/ITGB1/DSC2/ITGAV/DSP/JUP	9
GO_ENDOCYTIC_VESICLE	GO_ENDOCYTIC_VESICLE	GO_ENDOCYTIC_VESICLE	36/1230	256/17237	7.10079e-05	0.00138479	0.0010851	SRGAP2/IGF2R/ADAM8/SCARB1/CD9/LDLR/HYOU1/RAPGEF2/ABCA1/TCIRG1/MYO1E/RAB8B/HLA-G/DNM2/LRP1/EPN2/PICALM/MYO6/LMBRD1/GIPC1/HLA-C/HLA-E/LAMP2/LAMP1/ITGAV/HSPH1/SPARC/ATG12/EGFR/CAV1/HSP90B1/DPP4/CALR/ATP6V0E1/B2M/UBC	36
GO_CELLULAR_RESPONSE_TO_OXYGEN_LEVELS	GO_CELLULAR_RESPONSE_TO_OXYGEN_LEVELS	GO_CELLULAR_RESPONSE_TO_OXYGEN_LEVELS	24/1230	143/17237	7.24301e-05	0.00140709	0.00110258	ANGPT4/SFRP1/ADAM8/EGLN3/HYOU1/NDRG1/PLK3/PTN/PINK1/CITED2/EP300/EPAS1/PPP1R15A/BNIP3L/EIF4EBP1/ENDOG/HMOX1/EGR1/PPARG/NPEPPS/CAV1/P4HB/LMNA/UBC	24
GO_EXTRACELLULAR_MATRIX_STRUCTURAL_CONSTITUENT	GO_EXTRACELLULAR_MATRIX_STRUCTURAL_CONSTITUENT	GO_EXTRACELLULAR_MATRIX_STRUCTURAL_CONSTITUENT	16/1230	76/17237	7.48104e-05	0.00144647	0.00113344	ACAN/LAMA4/COL27A1/PXDN/HAPLN3/BGN/COL4A2/FBN1/COL4A1/LAMC1/MFAP5/LAMB1/COL5A1/FBN2/FBLN1/COL1A1	16
GO_MORPHOGENESIS_OF_AN_EPITHELIUM	GO_MORPHOGENESIS_OF_AN_EPITHELIUM	GO_MORPHOGENESIS_OF_AN_EPITHELIUM	50/1230	400/17237	7.503e-05	0.00144647	0.00113344	SHROOM3/TGFB2/NOG/SFRP1/ACVRL1/PLOD3/SMAD3/KRT17/ITGA5/SEMA4C/SNAI1/PLXNB2/FGFR1/TGFB1/MMP14/SOX4/MYCN/SDC4/FLNA/IPMK/CYR61/ENG/CSF1R/CA2/ADM/ADAM17/TGFBR2/GCM1/COL4A1/SOCS3/VASP/LUZP1/DAG1/LAMA5/CLIC4/VCL/GATA3/KLF4/PGF/MMP12/CTSH/RHOB/CTSZ/B4GALT1/COL5A1/GRB2/TMED2/EGFR/EZR/RHOC	50
KEGG_ECM_RECEPTOR_INTERACTION	KEGG_ECM_RECEPTOR_INTERACTION	KEGG_ECM_RECEPTOR_INTERACTION	17/1230	84/17237	7.61889e-05	0.00146323	0.00114657	LAMA4/ITGA5/HSPG2/ITGA1/SDC4/COL4A2/COL4A1/LAMC1/LAMB1/DAG1/LAMA5/ITGB1/ITGAV/COL5A1/ITGB4/FN1/COL1A1	17
GO_RESPONSE_TO_ESTROGEN	GO_RESPONSE_TO_ESTROGEN	GO_RESPONSE_TO_ESTROGEN	32/1230	218/17237	7.73126e-05	0.00147919	0.00115907	SFRP1/PAM/TGFB1/NRIP1/MMP14/INSR/NCOA1/MMP15/CA2/STAT3/CTGF/TGFBR2/SOCS3/PTN/CITED2/EP300/GATA3/GRN/ENDOG/HMOX1/LEP/PPARG/DUSP1/CTNNA1/EGFR/CAV1/CCNE1/TIMP3/CALR/LDHA/KRT19/COL1A1	32
GO_HEMIDESMOSOME_ASSEMBLY	GO_HEMIDESMOSOME_ASSEMBLY	GO_HEMIDESMOSOME_ASSEMBLY	6/1230	12/17237	8.28461e-05	0.00157908	0.00123734	COL17A1/PLEC/LAMC1/DST/CD151/ITGB4	6
GO_EMBRYONIC_PLACENTA_MORPHOGENESIS	GO_EMBRYONIC_PLACENTA_MORPHOGENESIS	GO_EMBRYONIC_PLACENTA_MORPHOGENESIS	8/1230	22/17237	8.50037e-05	0.00159611	0.00125069	NCOA1/CYR61/ADM/GCM1/SOCS3/GRB2/ZFP36L1/CDKN1C	8
GO_INTRAMOLECULAR_OXIDOREDUCTASE_ACTIVITY_TRANSPOSING_S_S_BONDS	GO_INTRAMOLECULAR_OXIDOREDUCTASE_ACTIVITY_TRANSPOSING_S_S_BONDS	GO_INTRAMOLECULAR_OXIDOREDUCTASE_ACTIVITY_TRANSPOSING_S_S_BONDS	8/1230	22/17237	8.50037e-05	0.00159611	0.00125069	QSOX1/PDIA5/PDIA4/TMX1/ERP44/PDIA3/PDIA6/P4HB	8
GO_MEMBRANE_PROTEIN_ECTODOMAIN_PROTEOLYSIS	GO_MEMBRANE_PROTEIN_ECTODOMAIN_PROTEOLYSIS	GO_MEMBRANE_PROTEIN_ECTODOMAIN_PROTEOLYSIS	8/1230	22/17237	8.50037e-05	0.00159611	0.00125069	ADAM19/ADAM9/ADAM10/ADAM17/NCSTN/MYH9/DAG1/HM13	8
GO_REGULATION_OF_RESPONSE_TO_INTERFERON_GAMMA	GO_REGULATION_OF_RESPONSE_TO_INTERFERON_GAMMA	GO_REGULATION_OF_RESPONSE_TO_INTERFERON_GAMMA	8/1230	22/17237	8.50037e-05	0.00159611	0.00125069	JAK1/PARP9/STAT1/IFNGR2/SOCS3/IFNGR1/PPARG/CDC37	8
GO_ADHERENS_JUNCTION_ASSEMBLY	GO_ADHERENS_JUNCTION_ASSEMBLY	GO_ADHERENS_JUNCTION_ASSEMBLY	10/1230	34/17237	8.87898e-05	0.00166103	0.00130156	PTK2B/ARHGEF7/RHOD/LAMA5/ACTN1/VCL/FERMT2/RCC2/JUP/CTTN	10
GO_POSITIVE_REGULATION_OF_SUBSTRATE_ADHESION_DEPENDENT_CELL_SPREADING	GO_POSITIVE_REGULATION_OF_SUBSTRATE_ADHESION_DEPENDENT_CELL_SPREADING	GO_POSITIVE_REGULATION_OF_SUBSTRATE_ADHESION_DEPENDENT_CELL_SPREADING	9/1230	28/17237	9.28966e-05	0.00172508	0.00135175	MYADM/FLNA/DNM2/ARHGEF7/RREB1/RAC3/LIMS1/CALR/ARPC2	9
GO_REGULATION_OF_ENDOPLASMIC_RETICULUM_UNFOLDED_PROTEIN_RESPONSE	GO_REGULATION_OF_ENDOPLASMIC_RETICULUM_UNFOLDED_PROTEIN_RESPONSE	GO_REGULATION_OF_ENDOPLASMIC_RETICULUM_UNFOLDED_PROTEIN_RESPONSE	9/1230	28/17237	9.28966e-05	0.00172508	0.00135175	WFS1/PPP1R15B/PIK3R1/XBP1/PPP1R15A/SDF2L1/HSPA5/TMBIM6/HSPA1A	9
GO_COPI_COATED_VESICLE_MEMBRANE	GO_COPI_COATED_VESICLE_MEMBRANE	GO_COPI_COATED_VESICLE_MEMBRANE	7/1230	17/17237	9.52673e-05	0.00175619	0.00137612	COPA/TMED7/TMED3/ARCN1/TMED2/COPB1/KDELR1	7
GO_PROTEIN_BINDING_INVOLVED_IN_CELL_ADHESION	GO_PROTEIN_BINDING_INVOLVED_IN_CELL_ADHESION	GO_PROTEIN_BINDING_INVOLVED_IN_CELL_ADHESION	7/1230	17/17237	9.52673e-05	0.00175619	0.00137612	ITGA1/DSG2/PKP2/ITGB1/DSC2/DSP/JUP	7
GO_EPIDERMAL_GROWTH_FACTOR_RECEPTOR_SIGNALING_PATHWAY	GO_EPIDERMAL_GROWTH_FACTOR_RECEPTOR_SIGNALING_PATHWAY	GO_EPIDERMAL_GROWTH_FACTOR_RECEPTOR_SIGNALING_PATHWAY	13/1230	55/17237	0.000100508	0.00182926	0.00143338	REPS2/PTK2B/TGFB1/PAG1/CBL/PXN/ADAM17/IQGAP1/PIK3R1/PTK2/GRB2/EGFR/ARF4	13
GO_ER_TO_GOLGI_TRANSPORT_VESICLE_MEMBRANE	GO_ER_TO_GOLGI_TRANSPORT_VESICLE_MEMBRANE	GO_ER_TO_GOLGI_TRANSPORT_VESICLE_MEMBRANE	13/1230	55/17237	0.000100508	0.00182926	0.00143338	SEC23A/SEC24D/HLA-G/HLA-C/LMAN1/SEC31A/HLA-E/TMED7/TMED10/USO1/TMED2/CD59/B2M	13
KEGG_JAK_STAT_SIGNALING_PATHWAY	KEGG_JAK_STAT_SIGNALING_PATHWAY	KEGG_JAK_STAT_SIGNALING_PATHWAY	25/1230	155/17237	0.000100657	0.00182926	0.00143338	IRF9/IL2RB/CSF2RB/JAK1/CBLB/IL10RA/CBL/IFNAR2/STAT2/IFNAR1/STAT1/LIFR/IL13RA1/IFNGR2/STAT3/SOCS3/PIK3CB/PIK3R1/PIM1/EP300/IL6ST/GRB2/IFNGR1/LEP/CSH1	25
GO_VIRUS_RECEPTOR_ACTIVITY	GO_VIRUS_RECEPTOR_ACTIVITY	GO_VIRUS_RECEPTOR_ACTIVITY	15/1230	70/17237	0.00010068	0.00182926	0.00143338	PVR/ITGA5/SCARB1/LDLR/F11R/SLC1A5/DAG1/ITGB1/SCARB2/LAMP1/ITGAV/CD55/CD46/DPP4/HSPA1A	15
GO_NEGATIVE_REGULATION_OF_INTRACELLULAR_SIGNAL_TRANSDUCTION	GO_NEGATIVE_REGULATION_OF_INTRACELLULAR_SIGNAL_TRANSDUCTION	GO_NEGATIVE_REGULATION_OF_INTRACELLULAR_SIGNAL_TRANSDUCTION	53/1230	437/17237	0.000102601	0.00185748	0.0014555	RTN4RL2/TGFB2/SFRP1/WFS1/SNAI1/DUSP4/MYADM/TNFAIP3/ARHGEF2/BGN/WWC3/HYOU1/STAT1/WWC2/SH3BP4/TAOK3/LYN/DDIT4/CRTC3/TIMP2/SOCS3/LITAF/SEC14L1/DAG1/XBP1/PINK1/HIPK3/LMBRD1/ITGB1/IGF1R/RAPGEF1/ASH1L/PLEKHA1/IVNS1ABP/KLF4/RNF149/ING2/HSPH1/SERPINE2/GBP1/ATF3/ERRFI1/HERPUD1/DUSP1/MCL1/CAV1/SRI/TMBIM6/FBLN1/DDX3X/TIMP3/EZR/HSPA1A	53
GO_POSITIVE_REGULATION_OF_PROTEOLYSIS	GO_POSITIVE_REGULATION_OF_PROTEOLYSIS	GO_POSITIVE_REGULATION_OF_PROTEOLYSIS	46/1230	363/17237	0.000103707	0.00185902	0.0014567	HIP1/SMAD3/PTK2B/ADAM8/MMP14/ADAM9/EGLN3/TNFSF10/ANKIB1/PLK3/DAPK1/CYR61/RNF217/STAT3/PSMB8/CTGF/MYH9/SH3D19/PLK2/PICALM/IFI27/XBP1/GSN/PINK1/TBC1D10A/NLRP2/PTK2/EP300/FMR1/SMC5/CYFIP2/CTSH/GOLGA2/DAP/PPARG/ARL6IP5/HERPUD1/ASPH/BCAP31/CAV1/APP/FN1/FBLN1/DDX3X/RPS27L/UBC	46
GO_POSITIVE_REGULATION_OF_CELLULAR_AMIDE_METABOLIC_PROCESS	GO_POSITIVE_REGULATION_OF_CELLULAR_AMIDE_METABOLIC_PROCESS	GO_POSITIVE_REGULATION_OF_CELLULAR_AMIDE_METABOLIC_PROCESS	20/1230	111/17237	0.000103711	0.00185902	0.0014567	ERBB2/PTK2B/KRT17/TGFB1/SOX4/NCOR2/CYR61/PICALM/PINK1/DNAJC3/EP300/FMR1/UHMK1/EIF2AK4/PPP1R15A/TNFRSF1A/MAPK3/DDX3X/RPS27L/PABPC1	20
GO_SECRETORY_GRANULE_MEMBRANE	GO_SECRETORY_GRANULE_MEMBRANE	GO_SECRETORY_GRANULE_MEMBRANE	16/1230	78/17237	0.00010379	0.00185902	0.0014567	PAM/ADAM8/CD9/CAV2/TRIP11/SUN1/TMED10/LAMP2/CYB5R1/SPARC/CD46/TMED2/CAV1/SRI/BSG/CD63	16
GO_REGULATION_OF_PROTEIN_SERINE_THREONINE_KINASE_ACTIVITY	GO_REGULATION_OF_PROTEIN_SERINE_THREONINE_KINASE_ACTIVITY	GO_REGULATION_OF_PROTEIN_SERINE_THREONINE_KINASE_ACTIVITY	56/1230	470/17237	0.000106682	0.00190406	0.001492	KISS1R/SFRP1/ERBB2/SLC27A1/PTK2B/TIAM1/PDE6H/FGFR1/ADAM8/DUSP4/TGFB1/ADAM9/PRKAG2/INSR/SASH1/ITGA1/TNFAIP3/PKN1/ARHGEF5/EFNA1/RAPGEF2/HSPA2/CSF1R/TAOK3/LYN/GADD45A/ADAM17/IQGAP1/PEA15/CCNYL1/RALB/KIDINS220/PIK3CB/PIM1/HIPK3/IGF1R/RAPGEF1/FLT1/EIF2AK2/YWHAG/MAP3K2/CCNL1/WNK1/GADD45B/TPD52L1/CCNL2/MAPK3/DUSP1/CDC37/EGFR/MAGED1/CAV1/CDK7/CD81/UBC/CDKN1C	56
GO_MEMBRANE_PROTEIN_PROTEOLYSIS	GO_MEMBRANE_PROTEIN_PROTEOLYSIS	GO_MEMBRANE_PROTEIN_PROTEOLYSIS	10/1230	35/17237	0.000116416	0.00207049	0.00162241	ADAM19/ADAM9/ADAM10/ADAM17/NCSTN/MYH9/DAG1/MBTPS1/CTSH/HM13	10
GO_BONE_MORPHOGENESIS	GO_BONE_MORPHOGENESIS	GO_BONE_MORPHOGENESIS	16/1230	79/17237	0.000121653	0.00215098	0.00168548	COL27A1/TGFB1/BMPR2/OSR2/MMP14/PAPPA2/IMPAD1/CHSY1/AXIN2/TGFBR2/DHRS3/SERPINH1/INSIG1/INPPL1/GLG1/COL1A1	16
GO_COPI_COATED_VESICLE	GO_COPI_COATED_VESICLE	GO_COPI_COATED_VESICLE	8/1230	23/17237	0.00012222	0.00215098	0.00168548	COPA/TMED7/TMED10/TMED3/ARCN1/TMED2/COPB1/KDELR1	8
GO_EPIBOLY	GO_EPIBOLY	GO_EPIBOLY	8/1230	23/17237	0.00012222	0.00215098	0.00168548	ACVRL1/ITGA5/FLNA/CYR61/ADAM17/MMP12/COL5A1/RHOC	8
GO_REGULATION_OF_BINDING	GO_REGULATION_OF_BINDING	GO_REGULATION_OF_BINDING	38/1230	283/17237	0.000122666	0.00215135	0.00168577	TGFB2/NOG/SMAD3/PLCL2/ADAM15/TIAM1/TCF7L2/PTPRF/TGFB1/RAPGEF2/BAMBI/RALB/ARHGEF7/PPP3CA/CTBP2/PLK2/SP100/AES/ROCK1/RSF1/EP300/NSD1/GATA3/TGFBR3/ID1/KLF4/GOLGA2/HMOX1/MAPK3/HERPUD1/HSPA5/CAV1/APP/SRI/TMBIM6/B2M/ANXA2/TXN	38
GO_PROTEASE_BINDING	GO_PROTEASE_BINDING	GO_PROTEASE_BINDING	19/1230	104/17237	0.000126537	0.00221155	0.00173294	IL1R1/TNFAIP3/LDLR/OS9/LRP1/TIMP2/XBP1/PINK1/SERPINE1/TIMP1/ITGB1/ITGAV/SERPINB6/SRI/DPP4/FN1/TIMP3/UBC/ANXA2	19
GO_PROTEIN_TYROSINE_KINASE_ACTIVITY	GO_PROTEIN_TYROSINE_KINASE_ACTIVITY	GO_PROTEIN_TYROSINE_KINASE_ACTIVITY	27/1230	176/17237	0.000129605	0.00225737	0.00176884	FLT4/EPHB2/ERBB2/FGFRL1/CSF2RB/PTK2B/FGFR1/IGF2R/EPHB3/JAK1/PDGFRL/EFNA4/INSR/CSF1R/ZMYM2/LYN/ERBB3/CUX1/IGF1R/PTK2/FLT1/EIF2AK2/CRIM1/NPTN/WEE1/CDC37/EGFR	27
GO_REGULATION_OF_MUSCLE_SYSTEM_PROCESS	GO_REGULATION_OF_MUSCLE_SYSTEM_PROCESS	GO_REGULATION_OF_MUSCLE_SYSTEM_PROCESS	29/1230	195/17237	0.000130256	0.0022609	0.00177161	DOCK5/ECE1/ADA/GJA5/DSG2/PKP2/PPP1R12B/MTMR4/CTGF/ATP2A2/PPP3CA/AKAP13/FBXO32/EP300/IL6ST/FLT1/ATP1A1/DSC2/KLF4/TNNI2/DSP/JUP/CTTN/ERRFI1/P2RX4/ASPH/CAV1/SRI/TPM1	29
GO_EPITHELIAL_CELL_DEVELOPMENT	GO_EPITHELIAL_CELL_DEVELOPMENT	GO_EPITHELIAL_CELL_DEVELOPMENT	28/1230	186/17237	0.000136726	0.00236508	0.00185324	SHROOM3/HEG1/SLC4A7/PLOD3/FGFR1/FLNB/MYADM/F11R/RAPGEF2/SIDT2/MYO1E/FNDC3A/FOSL2/ENG/IQGAP1/PALLD/XBP1/ROCK1/CLIC4/RAPGEF1/ARID4B/KLF5/GATA3/ATRX/TJP1/ID1/B4GALT1/EZR	28
GO_GTPASE_BINDING	GO_GTPASE_BINDING	GO_GTPASE_BINDING	39/1230	295/17237	0.000140262	0.00241796	0.00189468	ARHGEF16/FGD4/TIAM1/MICAL3/SRGAP2/LLGL2/ARHGEF2/PKN1/CDC42EP5/NDRG1/FLNA/MYO9B/ABCA1/SPTBN1/FMNL2/DIAPH1/SH3BP4/DOCK7/IQGAP1/NCKAP1/ARHGDIB/AKAP13/INF2/ROCK1/RALBP1/GOLGA4/CORO1C/CHML/TBC1D10A/SH3GL1/RHOBTB3/RCC2/CDC42EP1/ATP6AP1/EPRS/ROCK2/ERRFI1/CAV1/ANXA2	39
GO_NEGATIVE_REGULATION_OF_CELLULAR_AMIDE_METABOLIC_PROCESS	GO_NEGATIVE_REGULATION_OF_CELLULAR_AMIDE_METABOLIC_PROCESS	GO_NEGATIVE_REGULATION_OF_CELLULAR_AMIDE_METABOLIC_PROCESS	22/1230	131/17237	0.00014109	0.00242396	0.00189938	SMAD3/ABCA7/DAPK1/IGF2BP2/ADAR/STAT3/MEX3D/FMR1/EIF2AK2/EIF2AK4/CELF1/EPRS/EIF4EBP2/EIF4EBP1/PURA/PUM1/QKI/IGF2BP3/TPR/ATF4/DDX3X/CALR	22
GO_RESPONSE_TO_STEROID_HORMONE	GO_RESPONSE_TO_STEROID_HORMONE	GO_RESPONSE_TO_STEROID_HORMONE	58/1230	497/17237	0.000142479	0.00243953	0.00191158	TGFB2/SFRP1/PMEPA1/PAM/TGFB1/NRIP1/MMP14/ADAM9/INSR/NCOA1/MMP15/LOX/DSG2/CA2/TSPO/ADM/STAT3/CTGF/TGFBR2/SOCS3/RBFOX2/FBXO32/PTN/SMYD3/CITED2/ABCG2/EP300/ATP1A1/GATA3/NR6A1/FOSB/GRN/PGRMC2/ENDOG/HMOX1/SPARC/FHL2/ROCK2/LEP/PPARG/ERRFI1/SGK1/DUSP1/JUNB/CTNNA1/EGFR/CAV1/CDK7/CLDN4/CCNE1/FN1/TIMP3/HNRNPU/FOS/CALR/LDHA/KRT19/COL1A1	58
GO_ENDOPLASMIC_RETICULUM_QUALITY_CONTROL_COMPARTMENT	GO_ENDOPLASMIC_RETICULUM_QUALITY_CONTROL_COMPARTMENT	GO_ENDOPLASMIC_RETICULUM_QUALITY_CONTROL_COMPARTMENT	6/1230	13/17237	0.000144565	0.00245857	0.0019265	UGGT1/OS9/SEL1L/MAN1B1/EDEM1/EDEM2	6
GO_S100_PROTEIN_BINDING	GO_S100_PROTEIN_BINDING	GO_S100_PROTEIN_BINDING	6/1230	13/17237	0.000144565	0.00245857	0.0019265	AHNAK/IQGAP1/ATP2A2/EZR/ANXA2/S100A6	6
GO_REGULATION_OF_STRESS_ACTIVATED_PROTEIN_KINASE_SIGNALING_CASCADE	GO_REGULATION_OF_STRESS_ACTIVATED_PROTEIN_KINASE_SIGNALING_CASCADE	GO_REGULATION_OF_STRESS_ACTIVATED_PROTEIN_KINASE_SIGNALING_CASCADE	29/1230	197/17237	0.000156157	0.0026468	0.002074	FLT4/TGFB2/SFRP1/PTK2B/TIAM1/SEMA4C/SASH1/SH3RF1/PKN1/ARHGEF5/TAOK3/LYN/GADD45A/CTGF/PINK1/MAP4K4/HIPK3/IGF1R/TAOK1/EIF2AK2/MAP3K2/HSPH1/GADD45B/TPD52L1/LEP/MAPK3/ARL6IP5/SDCBP/EZR	29
GO_REGULATION_OF_OSSIFICATION	GO_REGULATION_OF_OSSIFICATION	GO_REGULATION_OF_OSSIFICATION	27/1230	178/17237	0.000157085	0.00265364	0.00207936	TGFB2/NOG/SFRP1/SMAD3/PTK2B/CD276/FGFR1/CCR1/TGFB1/BMPR2/OSR2/IFITM1/CYR61/CHSY1/AXIN2/DHRS3/ANO6/PTK2/IL6ST/ID1/ID3/NIPBL/ATP6AP1/FBN2/CEBPB/LMNA/JUND	27
GO_CELLULAR_RESPONSE_TO_KETONE	GO_CELLULAR_RESPONSE_TO_KETONE	GO_CELLULAR_RESPONSE_TO_KETONE	15/1230	73/17237	0.000165854	0.00279243	0.00218811	SFRP1/TGFB1/ADAMTS1/FBXO32/SMYD3/KLF6/ABCG2/EP300/KLF4/ROCK2/PPARG/ERRFI1/KLF2/FN1/HNRNPU	15
GO_CELL_SUBSTRATE_ADHERENS_JUNCTION_ASSEMBLY	GO_CELL_SUBSTRATE_ADHERENS_JUNCTION_ASSEMBLY	GO_CELL_SUBSTRATE_ADHERENS_JUNCTION_ASSEMBLY	8/1230	24/17237	0.00017192	0.0028659	0.00224568	PTK2B/ARHGEF7/RHOD/LAMA5/ACTN1/FERMT2/RCC2/CTTN	8
GO_ENDOTHELIAL_CELL_PROLIFERATION	GO_ENDOTHELIAL_CELL_PROLIFERATION	GO_ENDOTHELIAL_CELL_PROLIFERATION	8/1230	24/17237	0.00017192	0.0028659	0.00224568	ANGPT4/ACVRL1/BMPR2/MMP14/SCARB1/PIK3CB/XBP1/HMOX1	8
GO_POSITIVE_REGULATION_OF_LAMELLIPODIUM_ORGANIZATION	GO_POSITIVE_REGULATION_OF_LAMELLIPODIUM_ORGANIZATION	GO_POSITIVE_REGULATION_OF_LAMELLIPODIUM_ORGANIZATION	8/1230	24/17237	0.00017192	0.0028659	0.00224568	DNM2/NCKAP1/ARHGEF7/FSCN1/RREB1/CORO1C/CORO1B/ARPC2	8
GO_RESPONSE_TO_VITAMIN	GO_RESPONSE_TO_VITAMIN	GO_RESPONSE_TO_VITAMIN	18/1230	98/17237	0.000175923	0.00292299	0.00229041	SFRP1/TGFB1/ADA/INSR/ADAMTS1/TSPO/PIM1/PTN/GSN/ITGB1/ABCG2/EIF2AK2/SPARC/LEP/PPARG/CCNE1/TIMP3/COL1A1	18
GO_POSITIVE_REGULATION_OF_VASCULATURE_DEVELOPMENT	GO_POSITIVE_REGULATION_OF_VASCULATURE_DEVELOPMENT	GO_POSITIVE_REGULATION_OF_VASCULATURE_DEVELOPMENT	22/1230	133/17237	0.000176931	0.0029301	0.00229599	ANGPT4/ACVRL1/PTK2B/ITGA5/ANGPTL4/JAK1/SASH1/RUNX1/MTDH/RAPGEF2/ENG/ADM/TGFBR2/RRAS/SERPINE1/GATA2/FLT1/PGF/CTSH/RHOB/HMOX1/EGR1	22
GO_EXTERNAL_SIDE_OF_PLASMA_MEMBRANE	GO_EXTERNAL_SIDE_OF_PLASMA_MEMBRANE	GO_EXTERNAL_SIDE_OF_PLASMA_MEMBRANE	33/1230	238/17237	0.000182864	0.00301846	0.00236522	RTN4RL2/SCUBE1/HEG1/GPC4/IL2RB/MCAM/CD276/ITGA5/ECE1/CCR1/ADA/ADAM9/ITGA1/CD9/LDLR/ABCA1/SEMA7A/ENG/CDH5/TGFBR2/ITGB1/IL6ST/TGFBR3/LAMP1/ITGAV/B4GALT1/ATP6AP2/SERPINE2/CTSB/CD59/P4HB/CALR/B2M	33
GO_ERAD_PATHWAY	GO_ERAD_PATHWAY	GO_ERAD_PATHWAY	15/1230	74/17237	0.000194498	0.00320003	0.0025075	WFS1/DNAJC10/OS9/SEL1L/MAN1B1/EDEM1/EDEM2/FAF2/CCDC47/HM13/STT3B/SDF2L1/HERPUD1/HSPA5/HSP90B1	15
GO_PHAGOCYTOSIS	GO_PHAGOCYTOSIS	GO_PHAGOCYTOSIS	28/1230	190/17237	0.000197463	0.00322633	0.00252811	SPON2/ABCA7/WIPF1/SCARB1/CDC42SE2/ABCA1/LRP1/LYN/NCKAP1/PIK3CB/MYH9/PIK3R1/GSN/CORO1C/GATA2/PTK2/CYFIP2/ITGAV/GRB2/MYO10/MAPK3/ACTR2/BIN2/ACTR3/PDIA6/ARPC1B/ARPC2/ACTB	28
GO_MESENCHYMAL_CELL_DIFFERENTIATION	GO_MESENCHYMAL_CELL_DIFFERENTIATION	GO_MESENCHYMAL_CELL_DIFFERENTIATION	22/1230	134/17237	0.000197698	0.00322633	0.00252811	TGFB2/NOG/SFRP1/ADAM15/EFNB1/SEMA4C/SNAI1/FGFR1/SEMA4B/TGFB1/WWTR1/EFNA1/EDNRB/STAT1/SEMA7A/LAMA5/CORO1C/TGFBR3/LIMS1/MAPK3/S100A4/RTN4	22
GO_RESPONSE_TO_OXIDATIVE_STRESS	GO_RESPONSE_TO_OXIDATIVE_STRESS	GO_RESPONSE_TO_OXIDATIVE_STRESS	44/1230	352/17237	0.000198013	0.00322633	0.00252811	PXDN/PYCR1/PTK2B/SLC23A2/ADA/MMP14/ADAM9/IL1R1/PXN/TNFAIP3/PLK3/SLC25A24/DNM2/MGST1/GPX8/PON2/PPP1R15B/ATP2A2/XBP1/PINK1/KLF6/SETX/EP300/CHD6/EPAS1/PLEKHA1/KLF4/RHOB/ENDOG/HMOX1/SOD3/ARL6IP5/DUSP1/KLF2/APP/TPM1/ATF4/FN1/P4HB/FOS/HSPA1A/LDHA/TXN/COL1A1	44
KEGG_AMINO_SUGAR_AND_NUCLEOTIDE_SUGAR_METABOLISM	KEGG_AMINO_SUGAR_AND_NUCLEOTIDE_SUGAR_METABOLISM	KEGG_AMINO_SUGAR_AND_NUCLEOTIDE_SUGAR_METABOLISM	11/1230	44/17237	0.000199996	0.00324816	0.00254522	HK2/UGDH/GFPT1/UXS1/HEXB/CYB5R3/PGM3/GALK1/GALE/HEXA/CYB5R1	11
HALLMARK_MYOGENESIS	HALLMARK_MYOGENESIS	HALLMARK_MYOGENESIS	29/1230	200/17237	0.000203662	0.00329711	0.00258357	PLXNB2/EPHB3/TGFB1/WWTR1/GJA5/ADAM12/COL4A2/SVIL/GAA/NAV2/SCD/ERBB3/MYH9/GSN/ITGB1/KLF5/SLC6A8/IGFBP3/TNNI2/IFRD1/ATP6AP1/SPARC/GADD45B/TPM2/SOD3/TPD52L1/ITGB4/APP/COL1A1	29
GO_POSITIVE_REGULATION_OF_KINASE_ACTIVITY	GO_POSITIVE_REGULATION_OF_KINASE_ACTIVITY	GO_POSITIVE_REGULATION_OF_KINASE_ACTIVITY	56/1230	482/17237	0.000206891	0.00333868	0.00261614	TGFB2/KISS1R/ANGPT4/ERBB2/SLC27A1/PTK2B/TIAM1/PDE6H/FGFR1/ADAM8/TGFB1/ADAM9/PRKAG2/INSR/SASH1/ITGA1/SDC4/PKN1/ARHGEF5/EFNA1/RAPGEF2/HSPA2/CYR61/CSF1R/TAOK3/LYN/GADD45A/ADAM17/IQGAP1/TGFBR2/ERBB3/PEA15/RALB/KIDINS220/PIK3CB/PIM1/PINK1/RAPGEF1/PTK2/FLT1/EIF2AK2/MAP3K2/CCNL1/HSPH1/GADD45B/PAK2/TPD52L1/CCNL2/LEP/MAPK3/HSPA5/EGFR/MAGED1/CD81/UBC/TXN	56
GO_ANTIGEN_PROCESSING_AND_PRESENTATION_OF_PEPTIDE_ANTIGEN_VIA_MHC_CLASS_I	GO_ANTIGEN_PROCESSING_AND_PRESENTATION_OF_PEPTIDE_ANTIGEN_VIA_MHC_CLASS_I	GO_ANTIGEN_PROCESSING_AND_PRESENTATION_OF_PEPTIDE_ANTIGEN_VIA_MHC_CLASS_I	17/1230	91/17237	0.000213359	0.00343209	0.00268934	TAP2/TAP1/SEC23A/TAPBP/SEC24D/HLA-G/LNPEP/PSMB8/HLA-C/SEC31A/HLA-E/ITGAV/CANX/BCAP31/PDIA3/CALR/B2M	17
GO_CELLULAR_RESPONSE_TO_STARVATION	GO_CELLULAR_RESPONSE_TO_STARVATION	GO_CELLULAR_RESPONSE_TO_STARVATION	20/1230	117/17237	0.00021809	0.00349706	0.00274025	SFRP1/NUAK2/BMPR2/UPP1/RALB/XBP1/KLF10/EIF2AK2/DSC2/EIF2AK4/PPP1R15A/SLC38A2/DAP/DNAJC15/ATF3/SH3GLB1/SLC2A1/HSPA5/CAV1/ATF4	20
GO_CELL_REDOX_HOMEOSTASIS	GO_CELL_REDOX_HOMEOSTASIS	GO_CELL_REDOX_HOMEOSTASIS	14/1230	67/17237	0.000225353	0.00360208	0.00282254	QSOX1/PDIA5/DNAJC10/GLRX/TXNDC15/PDIA4/TMX1/ERP44/SH3BGRL3/PRDX4/PDIA3/PDIA6/P4HB/TXN	14
GO_REGULATION_OF_VIRAL_GENOME_REPLICATION	GO_REGULATION_OF_VIRAL_GENOME_REPLICATION	GO_REGULATION_OF_VIRAL_GENOME_REPLICATION	15/1230	75/17237	0.000227325	0.00362214	0.00283826	IFITM1/MX1/OAS3/ADAR/BST2/ISG20/ISG15/PLSCR1/EIF2AK2/PKN2/EIF2AK4/IFITM3/DDX3X/PABPC1/PPIB	15
GO_EPITHELIAL_CELL_DIFFERENTIATION	GO_EPITHELIAL_CELL_DIFFERENTIATION	GO_EPITHELIAL_CELL_DIFFERENTIATION	57/1230	495/17237	0.000229956	0.00365254	0.00286208	SCUBE1/SHROOM3/HEG1/SLC4A7/ACVRL1/PLOD3/SMAD3/KRT17/FGFR1/FLNB/PLS3/TGFB1/BMPR2/MYADM/ADAM9/SOX4/EDNRB/F11R/SKIL/RAPGEF2/SIDT2/MYO1E/FNDC3A/FOSL2/ENG/IQGAP1/COL4A1/PALLD/PTN/XBP1/ROCK1/LAMA5/CLIC4/CPT1A/RAPGEF1/ARID4B/KLF5/ANXA4/GATA3/ATRX/TJP1/ID1/ID3/KLF4/DSP/B4GALT1/PPARG/PSAP/KLF2/CTSB/ELF3/CEBPB/EZR/TAGLN2/PGK1/CD63/LGALS3	57
GO_AMEBOIDAL_TYPE_CELL_MIGRATION	GO_AMEBOIDAL_TYPE_CELL_MIGRATION	GO_AMEBOIDAL_TYPE_CELL_MIGRATION	24/1230	154/17237	0.000235295	0.00372563	0.00291935	FAT2/PTK2B/EFNB1/SEMA4C/SRGAP2/SEMA4B/SCARB1/PKN1/EDNRB/STAT1/SEMA7A/MYH9/LAMA5/CORO1C/GIPC1/ITGB1/PTK2/SYNE2/PKN2/ID1/CAP1/CORO1B/ZFAND5/DPP4	24
GO_PHOSPHATIDYLINOSITOL_3_KINASE_SIGNALING	GO_PHOSPHATIDYLINOSITOL_3_KINASE_SIGNALING	GO_PHOSPHATIDYLINOSITOL_3_KINASE_SIGNALING	8/1230	25/17237	0.000237104	0.00372911	0.00292208	ERBB2/ERBB3/PIK3CB/PIK3R1/XBP1/IGF1R/PLEKHA1/GATA3	8
GO_ANTIGEN_PROCESSING_AND_PRESENTATION_OF_ENDOGENOUS_PEPTIDE_ANTIGEN	GO_ANTIGEN_PROCESSING_AND_PRESENTATION_OF_ENDOGENOUS_PEPTIDE_ANTIGEN	GO_ANTIGEN_PROCESSING_AND_PRESENTATION_OF_ENDOGENOUS_PEPTIDE_ANTIGEN	6/1230	14/17237	0.00023773	0.00372911	0.00292208	TAP2/TAP1/TAPBP/HLA-C/HLA-E/B2M	6
GO_POSITIVE_REGULATION_OF_ERAD_PATHWAY	GO_POSITIVE_REGULATION_OF_ERAD_PATHWAY	GO_POSITIVE_REGULATION_OF_ERAD_PATHWAY	6/1230	14/17237	0.00023773	0.00372911	0.00292208	EDEM1/EDEM2/XBP1/HERPUD1/BCAP31/CAV1	6
GO_CYTOKINE_MEDIATED_SIGNALING_PATHWAY	GO_CYTOKINE_MEDIATED_SIGNALING_PATHWAY	GO_CYTOKINE_MEDIATED_SIGNALING_PATHWAY	53/1230	452/17237	0.000241385	0.00377473	0.00295783	IRF9/RTN4RL2/IL1R2/IL2RB/SLC27A1/IL1RAP/CSF2RB/PTK2B/CXCR6/CCR1/JAK1/IFITM1/MX1/IL1R1/IL10RA/OAS3/BGN/IFNAR2/EBI3/STAT2/IFNAR1/STAT1/LIFR/IL13RA1/CSF1R/IRF1/IFNGR2/HLA-G/ADAR/STAT3/PSMB8/ADAM17/BST2/ISG20/SOCS3/SP100/IFI27/ISG15/HLA-C/IL6ST/HLA-E/TNFRSF1A/IFNGR1/EGR1/GBP1/TNFRSF12A/LEP/MAPK3/IFITM3/B2M/UBC/KRT8/KRT18	53
GO_HEART_MORPHOGENESIS	GO_HEART_MORPHOGENESIS	GO_HEART_MORPHOGENESIS	30/1230	212/17237	0.000246416	0.0038415	0.00301015	TGFB2/HEG1/FGFRL1/SMAD3/ADAM15/SNAI1/SOX4/INSR/NOTCH2/ADAMTS1/GJA5/EFNA1/PKP2/GAA/CYR61/ENG/AXIN2/DHRS3/PARVA/CITED2/PTK2/GATA3/TGFBR3/NIPBL/DSP/COL5A1/FHL2/TMED2/TPM1/RTN4	30
GO_ENDOTHELIAL_CELL_DEVELOPMENT	GO_ENDOTHELIAL_CELL_DEVELOPMENT	GO_ENDOTHELIAL_CELL_DEVELOPMENT	11/1230	45/17237	0.00024782	0.00385151	0.00301799	HEG1/PLOD3/MYADM/F11R/RAPGEF2/ENG/CLIC4/RAPGEF1/TJP1/ID1/EZR	11
GO_POSITIVE_REGULATION_OF_NEURON_PROJECTION_DEVELOPMENT	GO_POSITIVE_REGULATION_OF_NEURON_PROJECTION_DEVELOPMENT	GO_POSITIVE_REGULATION_OF_NEURON_PROJECTION_DEVELOPMENT	32/1230	232/17237	0.000250334	0.00387863	0.00303924	PTK2B/TIAM1/PLXNB2/FGFR1/BMPR2/MACF1/ADAMTS1/METRN/SKIL/RAPGEF2/ITSN2/SEMA7A/LYN/KIDINS220/PTN/ZMYND8/GOLGA4/SETX/CUX1/ITGB1/RAPGEF1/EP300/FMR1/TMEM30A/NPTN/GRN/CRABP2/NEU1/SERPINE2/TNFRSF12A/SGK1/FN1	32
GO_RESPONSE_TO_DRUG	GO_RESPONSE_TO_DRUG	GO_RESPONSE_TO_DRUG	51/1230	431/17237	0.000252119	0.00389435	0.00305156	TGFB2/SFRP1/PTK2B/PAM/ECE1/TGFB1/ADA/LOX/ABCA1/BCAR3/TSPO/STAT3/LYN/ADAM17/TGFBR2/MGST1/TIMP2/SOCS3/PPP3CA/MFSD10/PTN/MYO6/POR/CPT1A/ITGB1/ABCG2/EP300/ATP1A1/CDH1/TMEM30A/GATA3/RNF149/FOSB/PGF/MMP12/PPP1R15A/PPP1R12A/RPN2/PPARG/JUNB/CAV1/CENPF/CCNE1/DAD1/FOS/LGALS1/CALR/JUND/B2M/LDHA/COL1A1	51
GO_CHONDROCYTE_DIFFERENTIATION	GO_CHONDROCYTE_DIFFERENTIATION	GO_CHONDROCYTE_DIFFERENTIATION	13/1230	60/17237	0.000256392	0.00393614	0.00308431	COL27A1/FGFR1/PTH1R/TGFB1/BMPR2/OSR2/RUNX1/IMPAD1/CHSY1/AXIN2/TGFBR2/CREB3L2/SERPINH1	13
GO_GOLGI_ORGANIZATION	GO_GOLGI_ORGANIZATION	GO_GOLGI_ORGANIZATION	16/1230	84/17237	0.000257162	0.00393614	0.00308431	SYNE1/PLK3/ARHGAP21/GOLGB1/ARHGEF7/LMAN1/TMED5/TMED10/GCC2/GOLGA2/SURF4/VMP1/TMED2/TMED9/RAB2A/YWHAZ	16
GO_POSITIVE_REGULATION_OF_OSSIFICATION	GO_POSITIVE_REGULATION_OF_OSSIFICATION	GO_POSITIVE_REGULATION_OF_OSSIFICATION	16/1230	84/17237	0.000257162	0.00393614	0.00308431	TGFB2/SMAD3/CD276/TGFB1/BMPR2/OSR2/IFITM1/CYR61/ANO6/IL6ST/NIPBL/ATP6AP1/FBN2/CEBPB/LMNA/JUND	16
GO_CONNECTIVE_TISSUE_DEVELOPMENT	GO_CONNECTIVE_TISSUE_DEVELOPMENT	GO_CONNECTIVE_TISSUE_DEVELOPMENT	28/1230	194/17237	0.000281132	0.00429002	0.0033616	TGFB2/NOG/COL27A1/SH3PXD2B/SNAI1/FGFR1/PTH1R/TGFB1/BMPR2/OSR2/MYCN/RUNX1/BMP1/CYR61/IMPAD1/CHSY1/CTGF/AXIN2/TGFBR2/CREB3L2/SERPINH1/XBP1/TIMP1/COL5A1/EGR1/LEP/MAPK3/COL1A1	28
GO_POSITIVE_REGULATION_OF_CYTOSKELETON_ORGANIZATION	GO_POSITIVE_REGULATION_OF_CYTOSKELETON_ORGANIZATION	GO_POSITIVE_REGULATION_OF_CYTOSKELETON_ORGANIZATION	26/1230	175/17237	0.000288432	0.00438817	0.00343851	KISS1R/SFRP1/SMAD3/PTK2B/WIPF1/BAIAP2L1/SDC4/ARHGEF5/CDC42EP5/CTGF/NCKAP1/VASP/GSN/EP300/RCC2/ID1/CDC42EP1/GRB2/ROCK2/CTTN/ACTR2/ACTR3/CAV1/TPM1/ARPC1B/ARPC2	26
GO_BRUSH_BORDER	GO_BRUSH_BORDER	GO_BRUSH_BORDER	18/1230	102/17237	0.000295452	0.0044706	0.0035031	FLNB/PTH1R/PLEC/MYO1E/LIMA1/MYO1B/MYH9/MFSD10/GIPC1/ACTN1/ACTN4/VCL/DNM1L/B4GALT1/SLC38A2/MYH10/ACTR3/EZR	18
KEGG_HYPERTROPHIC_CARDIOMYOPATHY_HCM	KEGG_HYPERTROPHIC_CARDIOMYOPATHY_HCM	KEGG_HYPERTROPHIC_CARDIOMYOPATHY_HCM	16/1230	85/17237	0.000296157	0.0044706	0.0035031	TGFB2/ITGA5/TGFB1/PRKAG2/ITGA1/ATP2A2/PRKAB2/DAG1/ITGB1/ITGAV/TPM2/ITGB4/TPM1/LMNA/TPM4/ACTB	16
GO_CARTILAGE_DEVELOPMENT	GO_CARTILAGE_DEVELOPMENT	GO_CARTILAGE_DEVELOPMENT	23/1230	147/17237	0.000296506	0.0044706	0.0035031	TGFB2/NOG/COL27A1/SNAI1/FGFR1/PTH1R/TGFB1/BMPR2/OSR2/MYCN/RUNX1/BMP1/CYR61/IMPAD1/CHSY1/CTGF/AXIN2/TGFBR2/CREB3L2/SERPINH1/TIMP1/MAPK3/COL1A1	23
GO_ER_ASSOCIATED_UBIQUITIN_DEPENDENT_PROTEIN_CATABOLIC_PROCESS	GO_ER_ASSOCIATED_UBIQUITIN_DEPENDENT_PROTEIN_CATABOLIC_PROCESS	GO_ER_ASSOCIATED_UBIQUITIN_DEPENDENT_PROTEIN_CATABOLIC_PROCESS	13/1230	61/17237	0.000304843	0.00455601	0.00357003	WFS1/DNAJC10/OS9/SEL1L/MAN1B1/EDEM1/EDEM2/FAF2/CCDC47/STT3B/SDF2L1/HSPA5/HSP90B1	13
GO_REGULATION_OF_PHOSPHOLIPID_METABOLIC_PROCESS	GO_REGULATION_OF_PHOSPHOLIPID_METABOLIC_PROCESS	GO_REGULATION_OF_PHOSPHOLIPID_METABOLIC_PROCESS	13/1230	61/17237	0.000304843	0.00455601	0.00357003	SLC27A1/PTK2B/TGFB1/LPCAT1/SCARB1/LDLR/LYN/PIK3R1/XBP1/PTK2/FLT1/KLF4/CD81	13
GO_PROTEIN_MATURATION	GO_PROTEIN_MATURATION	GO_PROTEIN_MATURATION	35/1230	265/17237	0.000306977	0.00455601	0.00357003	POMC/HIP1/SMAD3/PCSK1N/WFS1/PCSK6/ECE1/TSPAN14/MMP14/EGLN3/ADAM10/TNFSF10/CAPN2/CPM/PCSK7/CLN5/NCSTN/AGA/SERPINH1/IFI27/TBC1D10A/CYFIP2/SPCS3/CTSH/CTSZ/ATP6AP2/HM13/LGMN/DAP/PPARG/ASPH/PRDX4/SPCS2/RPS27L/CALR	35
KEGG_AXON_GUIDANCE	KEGG_AXON_GUIDANCE	KEGG_AXON_GUIDANCE	21/1230	129/17237	0.000308203	0.00455601	0.00357003	NTN4/EPHB2/EFNB1/SEMA4C/PLXNB2/SRGAP2/SEMA4B/EPHB3/EFNA4/EFNA1/SEMA7A/PPP3CA/RHOD/ROCK1/ITGB1/RAC3/PTK2/NFAT5/PAK2/ROCK2/MAPK3	21
GO_PROTEIN_PHOSPHATASE_BINDING	GO_PROTEIN_PHOSPHATASE_BINDING	GO_PROTEIN_PHOSPHATASE_BINDING	20/1230	120/17237	0.000308823	0.00455601	0.00357003	FLT4/ERBB2/JAK1/INSR/ITGA1/CSF1R/ANKLE2/CDH5/PPME1/STAT3/IQGAP1/PIK3R1/PPP1R15A/GRB2/EIF4EBP1/JUP/PPARG/EGFR/HSP90B1/LMNA	20
GO_ANATOMICAL_STRUCTURE_MATURATION	GO_ANATOMICAL_STRUCTURE_MATURATION	GO_ANATOMICAL_STRUCTURE_MATURATION	10/1230	39/17237	0.000310288	0.00455601	0.00357003	TGFB2/ACVRL1/RECK/MMP2/CDH5/DAG1/ANO6/GATA3/ARCN1/LEP	10
GO_ANDROGEN_RECEPTOR_BINDING	GO_ANDROGEN_RECEPTOR_BINDING	GO_ANDROGEN_RECEPTOR_BINDING	10/1230	39/17237	0.000310288	0.00455601	0.00357003	NRIP1/NCOA1/PKN1/WIPI1/EP300/NSD1/FHL2/CDK7/CCNE1/CALR	10
GO_NEGATIVE_REGULATION_OF_RESPONSE_TO_ENDOPLASMIC_RETICULUM_STRESS	GO_NEGATIVE_REGULATION_OF_RESPONSE_TO_ENDOPLASMIC_RETICULUM_STRESS	GO_NEGATIVE_REGULATION_OF_RESPONSE_TO_ENDOPLASMIC_RETICULUM_STRESS	10/1230	39/17237	0.000310288	0.00455601	0.00357003	WFS1/HYOU1/OS9/PPP1R15B/XBP1/DNAJC3/PPP1R15A/HERPUD1/TMBIM6/HSPA1A	10
GO_REGULATION_OF_CELL_ADHESION_MEDIATED_BY_INTEGRIN	GO_REGULATION_OF_CELL_ADHESION_MEDIATED_BY_INTEGRIN	GO_REGULATION_OF_CELL_ADHESION_MEDIATED_BY_INTEGRIN	10/1230	39/17237	0.000310288	0.00455601	0.00357003	TGFB2/ADA/ADAM9/PIEZO1/EFNA1/LYN/SERPINE1/RAC3/PTK2/DPP4	10
GO_CELLULAR_RESPONSE_TO_GROWTH_HORMONE_STIMULUS	GO_CELLULAR_RESPONSE_TO_GROWTH_HORMONE_STIMULUS	GO_CELLULAR_RESPONSE_TO_GROWTH_HORMONE_STIMULUS	7/1230	20/17237	0.000314014	0.00458406	0.00359201	PXN/STAT3/LYN/PIK3R1/PTK2/MAPK3/CSH1	7
GO_NEGATIVE_REGULATION_OF_CELL_JUNCTION_ASSEMBLY	GO_NEGATIVE_REGULATION_OF_CELL_JUNCTION_ASSEMBLY	GO_NEGATIVE_REGULATION_OF_CELL_JUNCTION_ASSEMBLY	7/1230	20/17237	0.000314014	0.00458406	0.00359201	ACVRL1/MMP14/PHLDB2/ROCK1/CORO1C/RCC2/ROCK2	7
GO_CELLULAR_RESPONSE_TO_VITAMIN	GO_CELLULAR_RESPONSE_TO_VITAMIN	GO_CELLULAR_RESPONSE_TO_VITAMIN	8/1230	26/17237	0.000321209	0.00467558	0.00366372	SFRP1/ADAMTS1/PIM1/PTN/ITGB1/LEP/PPARG/COL1A1	8
GO_POSITIVE_REGULATION_OF_CELL_GROWTH	GO_POSITIVE_REGULATION_OF_CELL_GROWTH	GO_POSITIVE_REGULATION_OF_CELL_GROWTH	23/1230	148/17237	0.000327853	0.00475859	0.00372876	TGFB2/SFRP1/EXTL3/ERBB2/PTK2B/KRT17/BMPR2/MMP14/MACF1/ADAM10/ACSL4/ITSN2/SEMA7A/ADAM17/GOLGA4/EP300/CRABP2/TNFRSF12A/SGK1/EGFR/SDCBP/FN1/DDX3X	23
GO_RESPONSE_TO_PURINE_CONTAINING_COMPOUND	GO_RESPONSE_TO_PURINE_CONTAINING_COMPOUND	GO_RESPONSE_TO_PURINE_CONTAINING_COMPOUND	24/1230	158/17237	0.000348182	0.00503916	0.00394862	PTK2B/RAPGEF2/STAT1/ITPR2/AKAP9/RAPGEF1/EP300/FOSB/PPP1R15A/SPARC/PPARG/P2RX4/DUSP1/JUNB/ASPH/HSP90B1/APP/CCNE1/EZR/FOS/BSG/JUND/LDHA/COL1A1	24
GO_POSTTRANSCRIPTIONAL_REGULATION_OF_GENE_EXPRESSION	GO_POSTTRANSCRIPTIONAL_REGULATION_OF_GENE_EXPRESSION	GO_POSTTRANSCRIPTIONAL_REGULATION_OF_GENE_EXPRESSION	52/1230	448/17237	0.000351692	0.00507541	0.00397703	ERBB2/SMAD3/PTK2B/KRT17/DIO2/TGFB1/SOX4/NCOR2/DNAJC1/DAPK1/IGF2BP2/ADAR/STAT3/MEX3D/PSMB8/AXIN2/PPP1R15B/PINK1/DNAJC3/ATXN2/EP300/FMR1/EIF2AK2/MKNK2/UHMK1/EIF2AK4/EIF4G1/PPP1R15A/CELF1/EPRS/EIF4EBP2/EIF4EBP1/PURA/PUM1/MAPK3/QKI/IGF2BP3/CDC37/TPR/CAV1/ZFP36L1/APP/EIF3A/ATF4/DDX3X/RPS27L/YWHAZ/HNRNPU/PABPC1/CALR/HSPA1A/UBC	52
GO_REGULATION_OF_PROTEIN_BINDING	GO_REGULATION_OF_PROTEIN_BINDING	GO_REGULATION_OF_PROTEIN_BINDING	25/1230	168/17237	0.000364871	0.00525061	0.00411431	NOG/PLCL2/ADAM15/TIAM1/TCF7L2/PTPRF/RAPGEF2/BAMBI/RALB/ARHGEF7/PLK2/AES/ROCK1/EP300/TGFBR3/ID1/GOLGA2/MAPK3/HERPUD1/HSPA5/CAV1/APP/TMBIM6/B2M/ANXA2	25
GO_RESPONSE_TO_VITAMIN_E	GO_RESPONSE_TO_VITAMIN_E	GO_RESPONSE_TO_VITAMIN_E	6/1230	15/17237	0.000372355	0.00534308	0.00418676	ADA/EIF2AK2/LEP/PPARG/CCNE1/COL1A1	6
GO_RESPONSE_TO_CAMP	GO_RESPONSE_TO_CAMP	GO_RESPONSE_TO_CAMP	18/1230	104/17237	0.000378119	0.00541043	0.00423954	PTK2B/RAPGEF2/STAT1/ITPR2/AKAP9/RAPGEF1/EP300/FOSB/SPARC/DUSP1/JUNB/APP/EZR/FOS/BSG/JUND/LDHA/COL1A1	18
GO_RESPONSE_TO_CADMIUM_ION	GO_RESPONSE_TO_CADMIUM_ION	GO_RESPONSE_TO_CADMIUM_ION	10/1230	40/17237	0.000387552	0.00552973	0.00433302	ECE1/MT1F/MT1X/MT1H/GSN/MT1G/MT1E/HMOX1/SPARC/B2M	10
GO_POSITIVE_REGULATION_OF_GROWTH	GO_POSITIVE_REGULATION_OF_GROWTH	GO_POSITIVE_REGULATION_OF_GROWTH	32/1230	238/17237	0.00039726	0.00565229	0.00442906	TGFB2/SFRP1/EXTL3/ERBB2/PTK2B/WFS1/KRT17/FGFR1/BMPR2/MMP14/INSR/MACF1/ADAM10/ACSL4/ITSN2/SEMA7A/ADAM17/TGFBR2/GOLGA4/EP300/NIPBL/CELF1/CRABP2/TNFRSF12A/LEP/SGK1/EGFR/SDCBP/FN1/DDX3X/EZR/PPIB	32
GO_MULTICELLULAR_ORGANISMAL_MACROMOLECULE_METABOLIC_PROCESS	GO_MULTICELLULAR_ORGANISMAL_MACROMOLECULE_METABOLIC_PROCESS	GO_MULTICELLULAR_ORGANISMAL_MACROMOLECULE_METABOLIC_PROCESS	15/1230	79/17237	0.000410998	0.00583132	0.00456935	MMP11/ADAM15/MMP14/MRC2/MMP15/MMP2/COL4A2/COL4A1/SERPINH1/TRAM2/ID1/MMP12/COL5A1/CTSB/COL1A1	15
GO_LEUKOCYTE_MIGRATION	GO_LEUKOCYTE_MIGRATION	GO_LEUKOCYTE_MIGRATION	34/1230	259/17237	0.000415915	0.00588456	0.00461106	TGFB2/ANGPT4/JAM2/ITGA5/ADAM8/CCR1/ESAM/PROCR/ITGA1/ARHGEF5/EDNRB/F11R/SLC16A3/LYN/PIK3CB/MYH9/SLC16A1/PIK3R1/ROCK1/JAM3/ITGB1/GLG1/ANO6/FLT1/GATA3/ITGAV/B4GALT1/GRB2/LEP/CAV1/FN1/BSG/LGALS3/COL1A1	34
GO_ENDODERM_DEVELOPMENT	GO_ENDODERM_DEVELOPMENT	GO_ENDODERM_DEVELOPMENT	14/1230	71/17237	0.000424246	0.00598566	0.00469028	NOG/SMAD3/ITGA5/DUSP4/TGFB1/MMP14/MMP15/MMP2/COL4A2/LAMC1/LAMB1/ITGAV/DUSP1/FN1	14
GO_REGULATION_OF_CARTILAGE_DEVELOPMENT	GO_REGULATION_OF_CARTILAGE_DEVELOPMENT	GO_REGULATION_OF_CARTILAGE_DEVELOPMENT	13/1230	63/17237	0.000425455	0.005986	0.00469055	TGFB2/NOG/ACVRL1/SMAD3/TGFB1/BMPR2/BMP1/CYR61/CTGF/AXIN2/POR/GLG1/LEP	13
GO_REGULATION_OF_ENDOTHELIAL_CELL_MIGRATION	GO_REGULATION_OF_ENDOTHELIAL_CELL_MIGRATION	GO_REGULATION_OF_ENDOTHELIAL_CELL_MIGRATION	19/1230	114/17237	0.000432076	0.00606226	0.0047503	FLT4/ANGPT4/ACVRL1/PTK2B/FGFR1/TGFB1/BMPR2/SASH1/SCARB1/PRCP/EFNA1/SP100/PTK2/GATA3/KLF4/RHOB/SPARC/ROCK2/SH3BGRL3	19
GO_NEGATIVE_REGULATION_OF_MULTI_ORGANISM_PROCESS	GO_NEGATIVE_REGULATION_OF_MULTI_ORGANISM_PROCESS	GO_NEGATIVE_REGULATION_OF_MULTI_ORGANISM_PROCESS	23/1230	151/17237	0.000440024	0.0061358	0.00480793	ADA/IFITM1/MX1/OAS3/TNFAIP3/HTRA1/STAT1/ADAR/BST2/ARHGDIB/ISG20/SEC14L1/SP100/ISG15/GSN/TIMP1/PLSCR1/EIF2AK2/EIF2AK4/ITGAV/PRDX4/IFITM3/FBLN1	23
GO_PROTEIN_LOCALIZATION_TO_CELL_PERIPHERY	GO_PROTEIN_LOCALIZATION_TO_CELL_PERIPHERY	GO_PROTEIN_LOCALIZATION_TO_CELL_PERIPHERY	23/1230	151/17237	0.000440024	0.0061358	0.00480793	TSPAN14/MYADM/MACF1/F11R/RAPGEF2/SPTBN1/PKP2/ROCK1/LAMA5/GOLGA4/DENND4C/CDH1/GCC2/TNFRSF1A/JUP/ROCK2/TMED2/PKP3/CAV1/EZR/BSG/ANXA2/KRT18	23
GO_L_ASCORBIC_ACID_BINDING	GO_L_ASCORBIC_ACID_BINDING	GO_L_ASCORBIC_ACID_BINDING	7/1230	21/17237	0.000442176	0.0061358	0.00480793	P4HA2/PLOD3/PAM/PLOD1/PLOD2/EGLN3/P4HA1	7
GO_MICROFILAMENT_MOTOR_ACTIVITY	GO_MICROFILAMENT_MOTOR_ACTIVITY	GO_MICROFILAMENT_MOTOR_ACTIVITY	7/1230	21/17237	0.000442176	0.0061358	0.00480793	MYO9B/MYO1E/MYO1B/MYH9/MYO6/MYH10/MYO10	7
GO_NEGATIVE_REGULATION_OF_KINASE_ACTIVITY	GO_NEGATIVE_REGULATION_OF_KINASE_ACTIVITY	GO_NEGATIVE_REGULATION_OF_KINASE_ACTIVITY	33/1230	250/17237	0.000454516	0.00628975	0.00492857	RTN4RL2/GPRC5A/SFRP1/DUSP4/CAMK2N1/PRKAG2/WWTR1/TNFAIP3/BGN/PKN1/SH3BP5/ADAR/TAOK3/UBASH3B/LYN/GADD45A/SOCS3/MIDN/DNAJC3/SMYD3/HIPK3/CORO1C/IGF1R/YWHAG/GNAQ/WNK1/GADD45B/PAK2/ERRFI1/DUSP1/PRPSAP1/CAV1/CDKN1C	33
GO_MESENCHYME_DEVELOPMENT	GO_MESENCHYME_DEVELOPMENT	GO_MESENCHYME_DEVELOPMENT	27/1230	190/17237	0.000459852	0.0063462	0.0049728	TGFB2/NOG/SFRP1/SMAD3/ADAM15/EFNB1/SEMA4C/SNAI1/FGFR1/SEMA4B/TGFB1/WWTR1/EFNA1/EDNRB/STAT1/SEMA7A/ENG/ERBB3/LAMA5/CORO1C/CITED2/TGFBR3/LIMS1/MAPK3/S100A4/ZFP36L1/RTN4	27
GO_REGENERATION	GO_REGENERATION	GO_REGENERATION	24/1230	161/17237	0.000461699	0.00635433	0.00497917	RTN4RL2/ADAM15/IGF2R/PTPRF/TGFB1/NOTCH2/LIFR/TSPO/ADM/TGFBR2/SOCS3/CALU/PTPN12/GSN/JAM3/TGFBR3/PGF/IFRD1/PPARG/CTNNA1/CAV1/CCNE1/CEBPB/TIMP3	24
HALLMARK_XENOBIOTIC_METABOLISM	HALLMARK_XENOBIOTIC_METABOLISM	HALLMARK_XENOBIOTIC_METABOLISM	28/1230	200/17237	0.000465597	0.00639057	0.00500756	TGFB2/PYCR1/GCH1/PDLIM5/IL1R1/UPP1/UGDH/DHRS7/CA2/SLC1A5/ATP2A2/PTGES/POR/PINK1/SERPINE1/MAOA/CYFIP2/TNFRSF1A/ETS2/ACOX1/PGRMC1/LPIN2/JUP/HMOX1/PTS/SSR3/TMBIM6/FBLN1	28
GO_INSULIN_RECEPTOR_SIGNALING_PATHWAY	GO_INSULIN_RECEPTOR_SIGNALING_PATHWAY	GO_INSULIN_RECEPTOR_SIGNALING_PATHWAY	15/1230	80/17237	0.000473042	0.00647516	0.00507385	GRB10/INSR/BAIAP2L1/CAV2/TCIRG1/AP3S1/PIK3R1/IGF1R/PHIP/ATP6AP1/EIF4EBP2/GRB2/EIF4EBP1/SMARCC1/ATP6V0E1	15
GO_RESPONSE_TO_FLUID_SHEAR_STRESS	GO_RESPONSE_TO_FLUID_SHEAR_STRESS	GO_RESPONSE_TO_FLUID_SHEAR_STRESS	9/1230	34/17237	0.000478026	0.00651746	0.00510699	PTK2B/TGFB1/ABCA1/CA2/XBP1/CITED2/KLF4/P2RX4/KLF2	9
GO_POSITIVE_REGULATION_OF_APOPTOTIC_SIGNALING_PATHWAY	GO_POSITIVE_REGULATION_OF_APOPTOTIC_SIGNALING_PATHWAY	GO_POSITIVE_REGULATION_OF_APOPTOTIC_SIGNALING_PATHWAY	25/1230	171/17237	0.000478713	0.00651746	0.00510699	TGFB2/SFRP1/SMAD3/TNFSF10/SKIL/PEA15/GSN/PINK1/YWHAG/DNM1L/CTSH/ITM2C/SERINC3/PAK2/TPD52L1/TNFRSF12A/ATF3/MCL1/BCAP31/CTNNA1/MAGED1/CAV1/PDIA3/TIMP3/YWHAZ	25
GO_POSITIVE_REGULATION_OF_ATPASE_ACTIVITY	GO_POSITIVE_REGULATION_OF_ATPASE_ACTIVITY	GO_POSITIVE_REGULATION_OF_ATPASE_ACTIVITY	10/1230	41/17237	0.000480173	0.00651977	0.00510881	ABCA7/DNAJC10/DNAJC1/HSPA2/DNM2/PLSCR1/DNAJB11/TOR1AIP2/TPM1/HNRNPU	10
GO_RESPONSE_TO_CALCIUM_ION	GO_RESPONSE_TO_CALCIUM_ION	GO_RESPONSE_TO_CALCIUM_ION	19/1230	115/17237	0.000483653	0.00654942	0.00513203	PTK2B/ADAM9/SLC25A24/IQGAP1/PTGES/PPP3CA/CLIC4/EP300/SEC31A/FOSB/ENDOG/SPARC/DUSP1/JUNB/ASPH/CAV1/FUS/FOS/JUND	19
GO_RESPONSE_TO_REACTIVE_OXYGEN_SPECIES	GO_RESPONSE_TO_REACTIVE_OXYGEN_SPECIES	GO_RESPONSE_TO_REACTIVE_OXYGEN_SPECIES	27/1230	191/17237	0.000500001	0.00675269	0.00529132	PTK2B/ADA/ADAM9/IL1R1/PXN/TNFAIP3/PLK3/DNM2/GPX8/PPP1R15B/KLF6/SETX/EP300/PLEKHA1/KLF4/RHOB/HMOX1/SOD3/DUSP1/KLF2/TPM1/FN1/P4HB/FOS/LDHA/TXN/COL1A1	27
GO_RECEPTOR_MEDIATED_ENDOCYTOSIS	GO_RECEPTOR_MEDIATED_ENDOCYTOSIS	GO_RECEPTOR_MEDIATED_ENDOCYTOSIS	31/1230	231/17237	0.000501938	0.00676077	0.00529765	HIP1/IGF2R/SCARB1/CD9/LDLR/HYOU1/CAV2/LGALS3BP/DNM2/LRP10/ADM/LRP1/TGFBR2/PICALM/LMBRD1/ITGB1/CLTB/FNBP1L/CANX/GRN/GRB2/HSPH1/SPARC/CTTN/CAP1/MAPK3/CAV1/HSP90B1/CD81/EZR/CALR	31
GO_RAS_PROTEIN_SIGNAL_TRANSDUCTION	GO_RAS_PROTEIN_SIGNAL_TRANSDUCTION	GO_RAS_PROTEIN_SIGNAL_TRANSDUCTION	22/1230	143/17237	0.000504488	0.00677704	0.0053104	TIAM1/CDC42EP5/MYO9B/ARHGAP29/RAPGEF2/ARHGEF3/RHOU/KSR1/NCKAP1/RALB/RRAS/RREB1/PLK2/RHOD/ROCK1/EPS8L2/RAPGEF1/CDC42EP1/RHOB/GRB2/ROCK2/SDCBP	22
GO_PHOSPHATASE_BINDING	GO_PHOSPHATASE_BINDING	GO_PHOSPHATASE_BINDING	24/1230	162/17237	0.000506145	0.00678127	0.00531371	FLT4/ERBB2/SMAD3/JAK1/INSR/ITGA1/CSF1R/ANKLE2/CDH5/PPME1/STAT3/IQGAP1/PIK3R1/SH3GL1/WNK1/PPP1R15A/GRB2/EIF4EBP1/JUP/MAPK3/PPARG/EGFR/HSP90B1/LMNA	24
GO_CYTOKINE_RECEPTOR_ACTIVITY	GO_CYTOKINE_RECEPTOR_ACTIVITY	GO_CYTOKINE_RECEPTOR_ACTIVITY	16/1230	89/17237	0.000507568	0.00678234	0.00531455	IL1R2/IL2RB/IL1RAP/CSF2RB/CXCR6/CCR1/IL1R1/IL10RA/IFNAR2/EBI3/IFNAR1/LIFR/IL13RA1/IFNGR2/IL6ST/IFNGR1	16
KEGG_CELL_ADHESION_MOLECULES_CAMS	KEGG_CELL_ADHESION_MOLECULES_CAMS	KEGG_CELL_ADHESION_MOLECULES_CAMS	21/1230	134/17237	0.000521458	0.00694956	0.00544558	PDCD1LG2/PVR/JAM2/CD276/CLDN19/PTPRF/ESAM/SDC4/F11R/CDH5/HLA-G/JAM3/HLA-C/ITGB1/GLG1/HLA-E/CDH1/ITGAV/MPZL1/CLDN7/CLDN4	21
GO_PROTEIN_AUTOPHOSPHORYLATION	GO_PROTEIN_AUTOPHOSPHORYLATION	GO_PROTEIN_AUTOPHOSPHORYLATION	27/1230	192/17237	0.000543198	0.00722024	0.00565768	FLT4/ERBB2/PTK2B/FGFR1/EPHB3/JAK1/INSR/DAPK1/STK10/CSF1R/TAOK3/LYN/SMG1/PIM1/PINK1/IGF1R/PTK2/FLT1/EIF2AK2/MKNK2/UHMK1/EIF2AK4/WNK1/PAK2/MAPK3/PIM3/EGFR	27
GO_NEGATIVE_REGULATION_OF_VIRAL_GENOME_REPLICATION	GO_NEGATIVE_REGULATION_OF_VIRAL_GENOME_REPLICATION	GO_NEGATIVE_REGULATION_OF_VIRAL_GENOME_REPLICATION	11/1230	49/17237	0.000546748	0.00724836	0.00567972	IFITM1/MX1/OAS3/ADAR/BST2/ISG20/ISG15/PLSCR1/EIF2AK2/EIF2AK4/IFITM3	11
GO_REGULATION_OF_RESPONSE_TO_CYTOKINE_STIMULUS	GO_REGULATION_OF_RESPONSE_TO_CYTOKINE_STIMULUS	GO_REGULATION_OF_RESPONSE_TO_CYTOKINE_STIMULUS	22/1230	144/17237	0.000556206	0.00732559	0.00574023	PXDN/JAK1/TNFAIP3/IFNAR2/STAT2/PARP9/IFNAR1/STAT1/IFNGR2/ADAR/SOCS3/AES/IL6ST/KLF4/TNFRSF1A/IFNGR1/PPARG/UBE2K/CDC37/CAV1/HSPA1A/UBC	22
GO_CELLULAR_RESPONSE_TO_ZINC_ION	GO_CELLULAR_RESPONSE_TO_ZINC_ION	GO_CELLULAR_RESPONSE_TO_ZINC_ION	6/1230	16/17237	0.000559939	0.00732559	0.00574023	MT1F/MT1X/TSPO/MT1H/MT1G/MT1E	6
GO_TRANSFORMING_GROWTH_FACTOR_BETA_BINDING	GO_TRANSFORMING_GROWTH_FACTOR_BETA_BINDING	GO_TRANSFORMING_GROWTH_FACTOR_BETA_BINDING	6/1230	16/17237	0.000559939	0.00732559	0.00574023	ACVRL1/LTBP1/ENG/TGFBR2/TGFBR3/ITGAV	6
KEGG_OTHER_GLYCAN_DEGRADATION	KEGG_OTHER_GLYCAN_DEGRADATION	KEGG_OTHER_GLYCAN_DEGRADATION	6/1230	16/17237	0.000559939	0.00732559	0.00574023	AGA/FUCA2/GLB1/HEXB/HEXA/NEU1	6
GO_FIBRONECTIN_BINDING	GO_FIBRONECTIN_BINDING	GO_FIBRONECTIN_BINDING	8/1230	28/17237	0.000562222	0.00732559	0.00574023	CCDC80/SDC4/CTGF/ITGB1/IGFBP3/FSTL3/ITGAV/FBLN1	8
GO_REGULATION_OF_CELL_GROWTH	GO_REGULATION_OF_CELL_GROWTH	GO_REGULATION_OF_CELL_GROWTH	46/1230	391/17237	0.000562509	0.00732559	0.00574023	TGFB2/SFRP1/ACVRL1/EXTL3/ERBB2/SMAD3/PTK2B/KRT17/ADAM15/SEMA4C/SEMA4B/TGFB1/BMPR2/RRAD/MMP14/HTRA4/MACF1/ADAM10/HTRA1/PAPPA2/ACSL4/ITSN2/SEMA7A/CYR61/KIAA1109/SH3BP4/DNM2/CTGF/ADAM17/BST2/GOLGA4/EP300/IGFBP3/CRIM1/IFRD1/CRABP2/CTTN/SERPINE2/TNFRSF12A/PPARG/SGK1/EGFR/SDCBP/FN1/RTN4/DDX3X	46
GO_CELLULAR_RESPONSE_TO_LIPID	GO_CELLULAR_RESPONSE_TO_LIPID	GO_CELLULAR_RESPONSE_TO_LIPID	52/1230	457/17237	0.000562726	0.00732559	0.00574023	SFRP1/PMEPA1/PTK2B/SPON2/TGFB1/NRIP1/ADAM9/SCARB1/TNFAIP3/CDK19/NCOA1/ADAMTS1/MTDH/EDNRB/ABCA1/PID1/TSPO/LYN/RBFOX2/LITAF/FBXO32/PIM1/PTN/XBP1/SMYD3/SERPINE1/CPT1A/SETX/ITGB1/ABCG2/EP300/ATP1A1/ID3/KLF4/NR6A1/PGRMC2/FHL2/ROCK2/LEP/MAPK3/PPARG/ERRFI1/SGK1/EGFR/CDK7/CCNE1/FN1/CEBPB/HNRNPU/CALR/B2M/COL1A1	52
GO_RESPONSE_TO_STARVATION	GO_RESPONSE_TO_STARVATION	GO_RESPONSE_TO_STARVATION	23/1230	154/17237	0.000584408	0.00757116	0.00593266	SFRP1/NUAK2/BMPR2/UPP1/ADM/RALB/FSTL1/XBP1/KLF10/EIF2AK2/DSC2/EIF2AK4/PPP1R15A/SLC38A2/DAP/DNAJC15/ATF3/PPARG/SH3GLB1/SLC2A1/HSPA5/CAV1/ATF4	23
GO_INSULIN_RECEPTOR_SUBSTRATE_BINDING	GO_INSULIN_RECEPTOR_SUBSTRATE_BINDING	GO_INSULIN_RECEPTOR_SUBSTRATE_BINDING	5/1230	11/17237	0.000589085	0.00757116	0.00593266	INSR/PIK3CB/PIK3R1/IGF1R/GRB2	5
GO_NEGATIVE_REGULATION_OF_ENDOPLASMIC_RETICULUM_UNFOLDED_PROTEIN_RESPONSE	GO_NEGATIVE_REGULATION_OF_ENDOPLASMIC_RETICULUM_UNFOLDED_PROTEIN_RESPONSE	GO_NEGATIVE_REGULATION_OF_ENDOPLASMIC_RETICULUM_UNFOLDED_PROTEIN_RESPONSE	5/1230	11/17237	0.000589085	0.00757116	0.00593266	WFS1/PPP1R15B/XBP1/PPP1R15A/TMBIM6	5
GO_PROTEIN_BINDING_INVOLVED_IN_CELL_CELL_ADHESION	GO_PROTEIN_BINDING_INVOLVED_IN_CELL_CELL_ADHESION	GO_PROTEIN_BINDING_INVOLVED_IN_CELL_CELL_ADHESION	5/1230	11/17237	0.000589085	0.00757116	0.00593266	DSG2/PKP2/DSC2/DSP/JUP	5
GO_WOUND_HEALING_SPREADING_OF_EPIDERMAL_CELLS	GO_WOUND_HEALING_SPREADING_OF_EPIDERMAL_CELLS	GO_WOUND_HEALING_SPREADING_OF_EPIDERMAL_CELLS	5/1230	11/17237	0.000589085	0.00757116	0.00593266	ACVRL1/ITGA5/ADAM17/MMP12/COL5A1	5
GO_NEGATIVE_REGULATION_OF_CATABOLIC_PROCESS	GO_NEGATIVE_REGULATION_OF_CATABOLIC_PROCESS	GO_NEGATIVE_REGULATION_OF_CATABOLIC_PROCESS	28/1230	203/17237	0.000592693	0.00758278	0.00594176	HCAR2/SMAD3/HERC1/NBAS/QSOX1/FLNA/OS9/TSPO/STAT3/DDIT4/CRTC3/TIMP2/VPS13C/PINK1/TIMP1/GIPC1/GOLGA2/DAP/SMARCC1/SERPINE2/LEP/EGFR/TPR/SDCBP/CENPF/TIMP3/PABPC1/ANXA2	28
GO_OSTEOBLAST_DIFFERENTIATION	GO_OSTEOBLAST_DIFFERENTIATION	GO_OSTEOBLAST_DIFFERENTIATION	20/1230	126/17237	0.000592991	0.00758278	0.00594176	NOG/SFRP1/SMAD3/SNAI1/PTH1R/WWTR1/MRC2/SEMA7A/CYR61/ADAR/BCAP29/RRBP1/IGFBP3/CCDC47/FHL2/JUNB/HNRNPU/TPM4/JUND/COL1A1	20
GO_NEGATIVE_REGULATION_OF_CELL_MORPHOGENESIS_INVOLVED_IN_DIFFERENTIATION	GO_NEGATIVE_REGULATION_OF_CELL_MORPHOGENESIS_INVOLVED_IN_DIFFERENTIATION	GO_NEGATIVE_REGULATION_OF_CELL_MORPHOGENESIS_INVOLVED_IN_DIFFERENTIATION	19/1230	117/17237	0.000602981	0.00765516	0.00599848	TGFB2/EPHB2/SFRP1/SEMA4C/SEMA4B/EFNA1/RAPGEF2/STAT1/SEMA7A/PPP3CA/CORO1C/ACTN4/PTK2/RCC2/ID1/IFRD1/GBP1/RTN4/FBLN1	19
GO_NEGATIVE_REGULATION_OF_PROTEIN_MATURATION	GO_NEGATIVE_REGULATION_OF_PROTEIN_MATURATION	GO_NEGATIVE_REGULATION_OF_PROTEIN_MATURATION	9/1230	35/17237	0.000603198	0.00765516	0.00599848	SERPING1/SERPINE1/GLG1/PPP1R15A/SERPINE2/CD55/CD46/TMEM59/CD59	9
GO_TRANSLATION_REGULATOR_ACTIVITY	GO_TRANSLATION_REGULATOR_ACTIVITY	GO_TRANSLATION_REGULATOR_ACTIVITY	9/1230	35/17237	0.000603198	0.00765516	0.00599848	IGF2BP2/FMR1/CELF1/EIF4EBP2/EIF4EBP1/PURA/IGF2BP3/RPS27L/PABPC1	9
GO_DEFENSE_RESPONSE_TO_VIRUS	GO_DEFENSE_RESPONSE_TO_VIRUS	GO_DEFENSE_RESPONSE_TO_VIRUS	24/1230	164/17237	0.00060638	0.00766917	0.00600945	IRF9/SPON2/IFITM1/MX1/OAS3/STAT2/IFNAR1/STAT1/IFIH1/IRF1/ADAR/DDIT4/BST2/ISG20/ISG15/DNAJC3/TRIM56/PLSCR1/EIF2AK2/EIF2AK4/BNIP3L/SERINC3/GBP1/IFITM3	24
GO_REGULATION_OF_ESTABLISHMENT_OR_MAINTENANCE_OF_CELL_POLARITY	GO_REGULATION_OF_ESTABLISHMENT_OR_MAINTENANCE_OF_CELL_POLARITY	GO_REGULATION_OF_ESTABLISHMENT_OR_MAINTENANCE_OF_CELL_POLARITY	7/1230	22/17237	0.000608857	0.00766917	0.00600945	PTK2B/LLGL2/CDH5/GSN/ROCK1/GATA3/ROCK2	7
GO_RESPONSE_TO_INTERFERON_BETA	GO_RESPONSE_TO_INTERFERON_BETA	GO_RESPONSE_TO_INTERFERON_BETA	7/1230	22/17237	0.000608857	0.00766917	0.00600945	IFITM1/STAT1/IRF1/BST2/PLSCR1/UBE2K/IFITM3	7
GO_REGULATION_OF_CYTOPLASMIC_TRANSPORT	GO_REGULATION_OF_CYTOPLASMIC_TRANSPORT	GO_REGULATION_OF_CYTOPLASMIC_TRANSPORT	54/1230	481/17237	0.000613452	0.00769994	0.00603357	SMAD3/PTK2B/TCF7L2/TGFB1/UGCG/SOX4/WWTR1/FLNA/DIAPH1/IWS1/MXI1/OS9/UBASH3B/LYN/RHOU/AXIN2/BAMBI/ATP2A2/PPP3CA/LITAF/SP100/EDEM1/EDEM2/IFI27/MBTPS1/PIK3R1/XBP1/PINK1/INSIG1/YIPF5/EP300/FMR1/CDH1/TMEM30A/GNAQ/GCC2/UHMK1/BNIP3L/JUP/CYB5R1/PPP1R12A/LEP/MAPK3/NPEPPS/SH3GLB1/P2RX4/ASPH/BCAP31/EGFR/TPR/CAV1/SRI/EZR/TXN	54
GO_MUSCLE_TISSUE_DEVELOPMENT	GO_MUSCLE_TISSUE_DEVELOPMENT	GO_MUSCLE_TISSUE_DEVELOPMENT	35/1230	275/17237	0.000614349	0.00769994	0.00603357	TGFB2/HEG1/FLNB/NEXN/IGSF8/PDLIM5/GJA5/SKIL/CAV2/DSG2/SVIL/PKP2/ENG/CSF1R/FOXN2/PPP3CA/AKAP13/ITGB1/EP300/KLF5/TGFBR3/DSP/IFRD1/MYH10/FHL2/EGR1/ATF3/CTSB/MAFF/ZFAND5/CAV1/TPM1/FOS/LMNA/CALR	35
GO_CARBOHYDRATE_DERIVATIVE_CATABOLIC_PROCESS	GO_CARBOHYDRATE_DERIVATIVE_CATABOLIC_PROCESS	GO_CARBOHYDRATE_DERIVATIVE_CATABOLIC_PROCESS	25/1230	174/17237	0.000622552	0.00778345	0.006099	ACAN/GPC4/HSPG2/TGFB1/ADA/SDC4/BGN/UPP1/ENTPD4/GPC1/HGSNAT/MAN1B1/FUCA2/NAGLU/EDEM1/EDEM2/TYMP/MGAT1/GLB1/GM2A/GNS/HEXB/HEXA/STT3B/NEU1	25
GO_SULFUR_COMPOUND_BINDING	GO_SULFUR_COMPOUND_BINDING	GO_SULFUR_COMPOUND_BINDING	31/1230	234/17237	0.000626363	0.00781175	0.00612118	GPC4/SFRP1/FGFRL1/PCSK6/FGFR1/PTPRF/CRISPLD2/LIPG/CCDC80/INSR/SOAT1/ADAMTS1/CYR61/NAV2/PRG2/GPC1/CTGF/MGST1/PTGES/FSTL1/PTN/TGFBR3/PGF/ILVBL/ACBD3/ACOX1/COL5A1/SOD3/SERPINE2/APP/FN1	31
GO_CELLULAR_RESPONSE_TO_OXIDATIVE_STRESS	GO_CELLULAR_RESPONSE_TO_OXIDATIVE_STRESS	GO_CELLULAR_RESPONSE_TO_OXIDATIVE_STRESS	26/1230	184/17237	0.000633421	0.00788032	0.00617491	PYCR1/PXN/TNFAIP3/SLC25A24/DNM2/MGST1/ATP2A2/XBP1/PINK1/KLF6/SETX/EP300/CHD6/EPAS1/PLEKHA1/KLF4/RHOB/ENDOG/HMOX1/SOD3/ARL6IP5/KLF2/TPM1/ATF4/FOS/HSPA1A	26
GO_ACROSOMAL_VESICLE	GO_ACROSOMAL_VESICLE	GO_ACROSOMAL_VESICLE	16/1230	91/17237	0.000654788	0.0081063	0.00635198	ADAM15/LOXL1/SYT8/ITGA1/SKIL/CAV2/FNDC3A/ITGB1/TRIP11/HEXB/SUN1/CD46/CTNNA1/CAV1/BSG/CALR	16
GO_ENDODERM_FORMATION	GO_ENDODERM_FORMATION	GO_ENDODERM_FORMATION	11/1230	50/17237	0.0006564	0.0081063	0.00635198	NOG/ITGA5/DUSP4/MMP14/MMP15/MMP2/COL4A2/LAMB1/ITGAV/DUSP1/FN1	11
GO_POSITIVE_REGULATION_OF_STEM_CELL_DIFFERENTIATION	GO_POSITIVE_REGULATION_OF_STEM_CELL_DIFFERENTIATION	GO_POSITIVE_REGULATION_OF_STEM_CELL_DIFFERENTIATION	11/1230	50/17237	0.0006564	0.0081063	0.00635198	TGFB2/SMAD3/SNAI1/TCF7L2/TGFB1/WWTR1/AXIN2/TGFBR2/BAMBI/SDCBP/COL1A1	11
GO_REGULATION_OF_CARDIAC_MUSCLE_CONTRACTION	GO_REGULATION_OF_CARDIAC_MUSCLE_CONTRACTION	GO_REGULATION_OF_CARDIAC_MUSCLE_CONTRACTION	13/1230	66/17237	0.000680882	0.00838814	0.00657283	GJA5/DSG2/PKP2/CTGF/ATP2A2/ATP1A1/DSC2/DSP/JUP/P2RX4/ASPH/CAV1/SRI	13
GO_RESPONSE_TO_ACID_CHEMICAL	GO_RESPONSE_TO_ACID_CHEMICAL	GO_RESPONSE_TO_ACID_CHEMICAL	39/1230	319/17237	0.000688749	0.00846441	0.0066326	SFRP1/PTK2B/IGF2R/CD9/NCOA1/ADAMTS1/MMP2/CAPN2/ABCA1/PID1/SH3BP4/LYN/CTGF/COL4A1/PTGES/SP100/PTN/XBP1/GSN/CPT1A/SETX/ABCG2/EP300/TGFBR3/ID3/KLF4/CTSH/SPARC/EGR1/LEP/PPARG/DUSP1/EGFR/FN1/CEBPB/TMBIM6/TIMP3/KRT8/COL1A1	39
GO_GLYCOSAMINOGLYCAN_BINDING	GO_GLYCOSAMINOGLYCAN_BINDING	GO_GLYCOSAMINOGLYCAN_BINDING	28/1230	205/17237	0.00069347	0.00848115	0.00664572	ACAN/SFRP1/FGFRL1/HAPLN3/LAYN/PCSK6/FGFR1/PTPRF/CRISPLD2/LIPG/CCDC80/BGN/ADAMTS1/CYR61/NAV2/ENG/PRG2/CTGF/TGFBR2/FSTL1/PTN/TGFBR3/PGF/COL5A1/SOD3/SERPINE2/APP/FN1	28
GO_RESPONSE_TO_INSULIN	GO_RESPONSE_TO_INSULIN	GO_RESPONSE_TO_INSULIN	28/1230	205/17237	0.00069347	0.00848115	0.00664572	SLC27A1/GRB10/INSR/BAIAP2L1/CAV2/TCIRG1/ADM/LYN/SOCS3/AP3S1/PIK3R1/XBP1/GFPT1/INPPL1/IGF1R/DENND4C/YWHAG/PHIP/ATP6AP1/EIF4EBP2/GRB2/EIF4EBP1/SMARCC1/EGR1/LEP/PPARG/ERRFI1/ATP6V0E1	28
GO_PROTEOGLYCAN_METABOLIC_PROCESS	GO_PROTEOGLYCAN_METABOLIC_PROCESS	GO_PROTEOGLYCAN_METABOLIC_PROCESS	15/1230	83/17237	0.000709373	0.00865469	0.0067817	EXTL3/CSGALNACT2/BMPR2/DSE/HS6ST1/BGN/XYLT1/DSEL/IMPAD1/CHSY1/GPC1/CHPF/B4GALT7/HEXB/HEXA	15
GO_CHONDROITIN_SULFATE_PROTEOGLYCAN_METABOLIC_PROCESS	GO_CHONDROITIN_SULFATE_PROTEOGLYCAN_METABOLIC_PROCESS	GO_CHONDROITIN_SULFATE_PROTEOGLYCAN_METABOLIC_PROCESS	10/1230	43/17237	0.000720791	0.00877281	0.00687425	CSGALNACT2/DSE/BGN/XYLT1/DSEL/IMPAD1/CHSY1/CHPF/HEXB/HEXA	10
GO_REGULATION_OF_SMALL_GTPASE_MEDIATED_SIGNAL_TRANSDUCTION	GO_REGULATION_OF_SMALL_GTPASE_MEDIATED_SIGNAL_TRANSDUCTION	GO_REGULATION_OF_SMALL_GTPASE_MEDIATED_SIGNAL_TRANSDUCTION	35/1230	278/17237	0.000748725	0.00908203	0.00711655	RASGRF2/TGFB2/DEPDC7/ARHGEF16/FGD4/TRIO/TIAM1/IQSEC1/SRGAP2/NOTCH2/ARHGEF2/SYDE1/ARHGEF5/MYO9B/ARHGAP29/ABCA1/ITSN2/ARHGEF3/PLEKHG6/DNM2/MYO9A/RHOU/ARHGDIB/TIMP2/ARHGEF7/AKAP13/RHOD/RALBP1/EPS8L2/ITGB1/RAPGEF1/RAC3/RHOB/ARHGAP10/RHOC	35
HALLMARK_ANGIOGENESIS	HALLMARK_ANGIOGENESIS	HALLMARK_ANGIOGENESIS	9/1230	36/17237	0.000753942	0.00908203	0.00711655	SLCO2A1/FGFR1/PRG2/FSTL1/TIMP1/PTK2/ITGAV/S100A4/APP	9
GO_PLATELET_ALPHA_GRANULE	GO_PLATELET_ALPHA_GRANULE	GO_PLATELET_ALPHA_GRANULE	14/1230	75/17237	0.000756631	0.00908203	0.00711655	TGFB2/SERPING1/TGFB1/QSOX1/CD9/SERPINE1/TIMP1/ACTN1/ACTN4/CYB5R1/SPARC/SERPINE2/APP/FN1	14
GO_POSITIVE_REGULATION_OF_AUTOPHAGY	GO_POSITIVE_REGULATION_OF_AUTOPHAGY	GO_POSITIVE_REGULATION_OF_AUTOPHAGY	14/1230	75/17237	0.000756631	0.00908203	0.00711655	MTDH/SH3BP4/RALB/PIK3CB/PLK2/XBP1/PAFAH1B2/PINK1/EIF2AK4/SUPT5H/BNIP3L/MAPK3/SH3GLB1/TMEM59	14
GO_VESICLE_COATING	GO_VESICLE_COATING	GO_VESICLE_COATING	14/1230	75/17237	0.000756631	0.00908203	0.00711655	HIP1/SEC23A/SEC24D/SEC16A/PICALM/LMAN1/SEC31A/TMED10/CTSZ/USO1/GOLGA2/TMED2/TMED9/CD59	14
GO_FORMATION_OF_PRIMARY_GERM_LAYER	GO_FORMATION_OF_PRIMARY_GERM_LAYER	GO_FORMATION_OF_PRIMARY_GERM_LAYER	18/1230	110/17237	0.000756985	0.00908203	0.00711655	NOG/SMAD3/ITGA5/SNAI1/DUSP4/BMPR2/MMP14/MMP15/MMP2/COL4A2/LAMB1/ITGB1/KLF4/ITGAV/ETS2/ITGB4/DUSP1/FN1	18
GO_RESPONSE_TO_VIRUS	GO_RESPONSE_TO_VIRUS	GO_RESPONSE_TO_VIRUS	32/1230	247/17237	0.000760858	0.00910685	0.00713601	IRF9/SPON2/IFITM1/MX1/OAS3/IFNAR2/STAT2/IFNAR1/STAT1/IFIH1/ODC1/IRF1/IFNGR2/ADAR/DDIT4/BST2/ISG20/ISG15/DNAJC3/TRIM56/PLSCR1/EIF2AK2/GATA3/IVNS1ABP/EIF2AK4/BNIP3L/IFNGR1/SERINC3/GBP1/NPC2/IFITM3/DDX3X	32
GO_APOPTOTIC_SIGNALING_PATHWAY	GO_APOPTOTIC_SIGNALING_PATHWAY	GO_APOPTOTIC_SIGNALING_PATHWAY	36/1230	289/17237	0.000771989	0.0091965	0.00720625	TGFB2/HIP1/SMAD3/TGFB1/TNFSF10/DNAJC10/DAPK1/DDIT4/SGPP1/ERBB3/IFI27/PIK3R1/XBP1/EP300/DNM1L/MKNK2/PPP1R15A/LAMP1/ITGAV/TNFRSF1A/BNIP3L/HMOX1/DAP/TNFRSF12A/P2RX4/ARL6IP5/UBE2K/MCL1/CAV1/ATF4/CEBPB/TMBIM6/DDX3X/RPS27L/KRT8/KRT18	36
GO_POSITIVE_REGULATION_OF_PROTEIN_SERINE_THREONINE_KINASE_ACTIVITY	GO_POSITIVE_REGULATION_OF_PROTEIN_SERINE_THREONINE_KINASE_ACTIVITY	GO_POSITIVE_REGULATION_OF_PROTEIN_SERINE_THREONINE_KINASE_ACTIVITY	36/1230	289/17237	0.000771989	0.0091965	0.00720625	ERBB2/SLC27A1/PTK2B/TIAM1/PDE6H/FGFR1/ADAM8/TGFB1/INSR/SASH1/ITGA1/PKN1/ARHGEF5/EFNA1/RAPGEF2/HSPA2/CSF1R/TAOK3/GADD45A/ADAM17/IQGAP1/PEA15/RALB/PIK3CB/PIM1/FLT1/MAP3K2/CCNL1/GADD45B/TPD52L1/CCNL2/MAPK3/EGFR/MAGED1/CD81/UBC	36
GO_EXTRACELLULAR_MATRIX_BINDING	GO_EXTRACELLULAR_MATRIX_BINDING	GO_EXTRACELLULAR_MATRIX_BINDING	11/1230	51/17237	0.000783743	0.00931455	0.00729876	NTN4/ADAM9/BGN/CYR61/GPC1/DAG1/ITGB1/ITGAV/SPARC/LGALS1/LGALS3	11
GO_HEMOSTASIS	GO_HEMOSTASIS	GO_HEMOSTASIS	38/1230	311/17237	0.000810105	0.00953241	0.00746946	SCUBE1/SERPING1/PROCR/DGKZ/CD9/PRCP/FLNA/IRF1/LYN/ITPR2/PIK3CB/MYH9/PIK3R1/TLN1/MAFK/ACTN1/MAFG/ANO6/GATA2/LMAN1/PLSCR1/VCL/TFPI/GATA3/GNAQ/RHOB/CSRP1/VKORC1/SERPINE2/MAPK3/P2RX4/MAFF/CD59/FBLN1/YWHAZ/MYL12A/ACTB/COL1A1	38
GO_RESPONSE_TO_TRANSITION_METAL_NANOPARTICLE	GO_RESPONSE_TO_TRANSITION_METAL_NANOPARTICLE	GO_RESPONSE_TO_TRANSITION_METAL_NANOPARTICLE	22/1230	148/17237	0.000811956	0.00953241	0.00746946	PAM/ADAM9/INSR/MT1F/MT1X/CA2/TSPO/MT1H/NUCB1/ABCG2/MT1G/CPOX/PPP1R15A/MT1E/HMOX1/SOD3/HSPA5/ATF4/CCNE1/FN1/BSG/B2M	22
GO_ANTIGEN_PROCESSING_AND_PRESENTATION_OF_ENDOGENOUS_ANTIGEN	GO_ANTIGEN_PROCESSING_AND_PRESENTATION_OF_ENDOGENOUS_ANTIGEN	GO_ANTIGEN_PROCESSING_AND_PRESENTATION_OF_ENDOGENOUS_ANTIGEN	6/1230	17/17237	0.000813397	0.00953241	0.00746946	TAP2/TAP1/TAPBP/HLA-C/HLA-E/B2M	6
GO_POSITIVE_REGULATION_OF_EXTRACELLULAR_MATRIX_ORGANIZATION	GO_POSITIVE_REGULATION_OF_EXTRACELLULAR_MATRIX_ORGANIZATION	GO_POSITIVE_REGULATION_OF_EXTRACELLULAR_MATRIX_ORGANIZATION	6/1230	17/17237	0.000813397	0.00953241	0.00746946	TGFB2/SMAD3/TGFB1/PHLDB2/FSCN1/DAG1	6
GO_REGULATION_OF_RECEPTOR_BINDING	GO_REGULATION_OF_RECEPTOR_BINDING	GO_REGULATION_OF_RECEPTOR_BINDING	6/1230	17/17237	0.000813397	0.00953241	0.00746946	NOG/PLCL2/ADAM15/PTPRF/B2M/ANXA2	6
GO_TRANSMEMBRANE_RECEPTOR_PROTEIN_SERINE_THREONINE_KINASE_ACTIVITY	GO_TRANSMEMBRANE_RECEPTOR_PROTEIN_SERINE_THREONINE_KINASE_ACTIVITY	GO_TRANSMEMBRANE_RECEPTOR_PROTEIN_SERINE_THREONINE_KINASE_ACTIVITY	6/1230	17/17237	0.000813397	0.00953241	0.00746946	ACVRL1/BMPR2/LTBP1/ENG/TGFBR2/TGFBR3	6
GO_ORGANIC_ANION_TRANSPORT	GO_ORGANIC_ANION_TRANSPORT	GO_ORGANIC_ANION_TRANSPORT	45/1230	387/17237	0.000821692	0.00956385	0.0074941	SLCO2A1/SLC7A1/SLCO4A1/KISS1R/PLA2G10/SLC4A7/ATP11A/SLC27A1/ABCA7/SLC23A2/MFSD2A/PRKAG2/SCARB1/NCOA1/LDLR/SLC38A10/SLC35A3/ACSL4/ABCA1/SLC2A3/SH3BP4/CA2/SLC25A24/SLC1A5/SLC16A3/GLS/PRKAB2/MFSD10/SLC16A1/SLC16A4/SERINC1/CPT1A/GIPC1/SLC6A8/TMEM30A/SLC38A2/CYB5R1/SERINC3/SLC38A1/LEP/PPARG/ARL6IP5/SLC2A1/NPC2/BSG	45
GO_POSITIVE_REGULATION_OF_TRANSCRIPTION_FROM_RNA_POLYMERASE_II_PROMOTER_IN_RESPONSE_TO_STRESS	GO_POSITIVE_REGULATION_OF_TRANSCRIPTION_FROM_RNA_POLYMERASE_II_PROMOTER_IN_RESPONSE_TO_STRESS	GO_POSITIVE_REGULATION_OF_TRANSCRIPTION_FROM_RNA_POLYMERASE_II_PROMOTER_IN_RESPONSE_TO_STRESS	7/1230	23/17237	0.00082176	0.00956385	0.0074941	XBP1/CHD6/ATF3/KLF2/HSPA5/ATF4/CEBPB	7
GO_TRABECULA_FORMATION	GO_TRABECULA_FORMATION	GO_TRABECULA_FORMATION	7/1230	23/17237	0.00082176	0.00956385	0.0074941	SFRP1/ADAMTS1/MMP2/TGFBR3/FHL2/FBN2/COL1A1	7
GO_RESPONSE_TO_ORGANOPHOSPHORUS	GO_RESPONSE_TO_ORGANOPHOSPHORUS	GO_RESPONSE_TO_ORGANOPHOSPHORUS	21/1230	139/17237	0.000852812	0.00990242	0.0077594	PTK2B/RAPGEF2/STAT1/ITPR2/AKAP9/RAPGEF1/EP300/FOSB/SPARC/P2RX4/DUSP1/JUNB/ASPH/HSP90B1/APP/EZR/FOS/BSG/JUND/LDHA/COL1A1	21
GO_OXIDOREDUCTASE_ACTIVITY_ACTING_ON_PAIRED_DONORS_WITH_INCORPORATION_OR_REDUCTION_OF_MOLECULAR_OXYGEN_2_OXOGLUTARATE_AS_ONE_DONOR_AND_INCORPORATION_OF_ONE_ATOM_EACH_OF_OXYGEN_INTO_BOTH_DONORS	GO_OXIDOREDUCTASE_ACTIVITY_ACTING_ON_PAIRED_DONORS_WITH_INCORPORATION_OR_REDUCTION_OF_MOLECULAR_OXYGEN_2_OXOGLUTARATE_AS_ONE_DONOR_AND_INCORPORATION_OF_ONE_ATOM_EACH_OF_OXYGEN_INTO_BOTH_DONORS	GO_OXIDOREDUCTASE_ACTIVITY_ACTING_ON_PAIRED_DONORS_WITH_INCORPORATION_OR_REDUCTION_OF_MOLECULAR_OXYGEN_2_OXOGLUTARATE_AS_ONE_DONOR_AND_INCORPORATION_OF_ONE_ATOM_EACH_OF_OXYGEN_INTO_BOTH_DONORS	10/1230	44/17237	0.000873966	0.0101248	0.00793364	P4HA2/PLOD3/PLOD1/TET3/PLOD2/EGLN3/P4HA1/TET1/ASPH/P4HB	10
GO_AMINOGLYCAN_CATABOLIC_PROCESS	GO_AMINOGLYCAN_CATABOLIC_PROCESS	GO_AMINOGLYCAN_CATABOLIC_PROCESS	13/1230	68/17237	0.000914669	0.0105302	0.00825136	ACAN/GPC4/HSPG2/TGFB1/SDC4/BGN/GPC1/HGSNAT/NAGLU/GLB1/GNS/HEXB/HEXA	13
GO_CARDIAC_SEPTUM_DEVELOPMENT	GO_CARDIAC_SEPTUM_DEVELOPMENT	GO_CARDIAC_SEPTUM_DEVELOPMENT	15/1230	85/17237	0.000917291	0.0105302	0.00825136	HEG1/FGFRL1/SOX4/NOTCH2/GJA5/LTBP1/CYR61/DNM2/LUZP1/DHRS3/PARVA/CITED2/TRIP11/GATA3/MYH10	15
GO_SECRETORY_GRANULE_LUMEN	GO_SECRETORY_GRANULE_LUMEN	GO_SECRETORY_GRANULE_LUMEN	15/1230	85/17237	0.000917291	0.0105302	0.00825136	TGFB2/POMC/SERPING1/TGFB1/QSOX1/LGALS3BP/FAM3C/SERPINE1/TIMP1/ACTN1/ACTN4/SPARC/APP/FN1/TIMP3	15
GO_ISOMERASE_ACTIVITY	GO_ISOMERASE_ACTIVITY	GO_ISOMERASE_ACTIVITY	23/1230	159/17237	0.000917305	0.0105302	0.00825136	QSOX1/PDIA5/DSE/DSEL/FKBP10/FKBP14/HYI/FKBP9/NKTR/FKBP11/PTGES/HSD3B1/PDIA4/GALM/PPIC/PGM3/GALE/TMX1/ERP44/PDIA3/PDIA6/P4HB/PPIB	23
GO_CELL_DIVISION_SITE	GO_CELL_DIVISION_SITE	GO_CELL_DIVISION_SITE	11/1230	52/17237	0.00093091	0.0105754	0.00828678	PLCD3/PKN1/SVIL/LIMA1/PLEKHG6/MYH9/ITGB1/PKN2/RHOB/MYH10/RHOC	11
GO_NEGATIVE_REGULATION_OF_ERK1_AND_ERK2_CASCADE	GO_NEGATIVE_REGULATION_OF_ERK1_AND_ERK2_CASCADE	GO_NEGATIVE_REGULATION_OF_ERK1_AND_ERK2_CASCADE	11/1230	52/17237	0.00093091	0.0105754	0.00828678	LYN/RAPGEF1/KLF4/GBP1/ATF3/ERRFI1/DUSP1/CAV1/FBLN1/TIMP3/EZR	11
GO_NEGATIVE_REGULATION_OF_CELL_MATRIX_ADHESION	GO_NEGATIVE_REGULATION_OF_CELL_MATRIX_ADHESION	GO_NEGATIVE_REGULATION_OF_CELL_MATRIX_ADHESION	8/1230	30/17237	0.000931711	0.0105754	0.00828678	ACVRL1/ADAM15/MMP14/PHLDB2/PIK3R1/SERPINE1/CORO1C/RCC2	8
GO_REGULATION_OF_HEART_RATE_BY_CARDIAC_CONDUCTION	GO_REGULATION_OF_HEART_RATE_BY_CARDIAC_CONDUCTION	GO_REGULATION_OF_HEART_RATE_BY_CARDIAC_CONDUCTION	8/1230	30/17237	0.000931711	0.0105754	0.00828678	GJA5/DSG2/PKP2/AKAP9/DSC2/DSP/JUP/CAV1	8
GO_RESPONSE_TO_EPIDERMAL_GROWTH_FACTOR	GO_RESPONSE_TO_EPIDERMAL_GROWTH_FACTOR	GO_RESPONSE_TO_EPIDERMAL_GROWTH_FACTOR	8/1230	30/17237	0.000931711	0.0105754	0.00828678	IL1R1/IQGAP1/ID1/MAPK3/ERRFI1/EGFR/TPR/COL1A1	8
GO_REGULATION_OF_LAMELLIPODIUM_ORGANIZATION	GO_REGULATION_OF_LAMELLIPODIUM_ORGANIZATION	GO_REGULATION_OF_LAMELLIPODIUM_ORGANIZATION	9/1230	37/17237	0.000933997	0.0105769	0.0082879	DNM2/NCKAP1/SSH2/ARHGEF7/FSCN1/RREB1/CORO1C/CORO1B/ARPC2	9
GO_REGULATION_OF_OSTEOBLAST_DIFFERENTIATION	GO_REGULATION_OF_OSTEOBLAST_DIFFERENTIATION	GO_REGULATION_OF_OSTEOBLAST_DIFFERENTIATION	18/1230	112/17237	0.000940514	0.0105769	0.0082879	NOG/SFRP1/SMAD3/CD276/FGFR1/BMPR2/IFITM1/CYR61/AXIN2/PTK2/IL6ST/ID1/ID3/ATP6AP1/FBN2/CEBPB/LMNA/JUND	18
GO_FILOPODIUM	GO_FILOPODIUM	GO_FILOPODIUM	16/1230	94/17237	0.00094322	0.0105769	0.0082879	FGD4/MYO1B/DYNC1H1/VASP/FSCN1/DAG1/INPPL1/ITGB1/FMR1/SYNE2/ITGAV/B4GALT1/MYO10/UBE2K/APP/EZR	16
GO_POSITIVE_REGULATION_OF_EPITHELIAL_CELL_MIGRATION	GO_POSITIVE_REGULATION_OF_EPITHELIAL_CELL_MIGRATION	GO_POSITIVE_REGULATION_OF_EPITHELIAL_CELL_MIGRATION	17/1230	103/17237	0.000949637	0.0105769	0.0082879	FLT4/TGFB2/ANGPT4/PTK2B/FGFR1/TGFB1/BMPR2/ADAM9/SASH1/SCARB1/TGFBR2/RREB1/GATA3/CTSH/RHOB/SPARC/ROCK2	17
GO_KERATAN_SULFATE_CATABOLIC_PROCESS	GO_KERATAN_SULFATE_CATABOLIC_PROCESS	GO_KERATAN_SULFATE_CATABOLIC_PROCESS	5/1230	12/17237	0.000950684	0.0105769	0.0082879	ACAN/GLB1/GNS/HEXB/HEXA	5
GO_MISFOLDED_PROTEIN_BINDING	GO_MISFOLDED_PROTEIN_BINDING	GO_MISFOLDED_PROTEIN_BINDING	5/1230	12/17237	0.000950684	0.0105769	0.0082879	DNAJC10/EDEM1/DNAJC3/SDF2L1/HSPA5	5
GO_NEGATIVE_REGULATION_OF_RECEPTOR_BINDING	GO_NEGATIVE_REGULATION_OF_RECEPTOR_BINDING	GO_NEGATIVE_REGULATION_OF_RECEPTOR_BINDING	5/1230	12/17237	0.000950684	0.0105769	0.0082879	NOG/ADAM15/PTPRF/B2M/ANXA2	5
GO_POSITIVE_REGULATION_OF_TRANSCRIPTION_FROM_RNA_POLYMERASE_II_PROMOTER_IN_RESPONSE_TO_ENDOPLASMIC_RETICULUM_STRESS	GO_POSITIVE_REGULATION_OF_TRANSCRIPTION_FROM_RNA_POLYMERASE_II_PROMOTER_IN_RESPONSE_TO_ENDOPLASMIC_RETICULUM_STRESS	GO_POSITIVE_REGULATION_OF_TRANSCRIPTION_FROM_RNA_POLYMERASE_II_PROMOTER_IN_RESPONSE_TO_ENDOPLASMIC_RETICULUM_STRESS	5/1230	12/17237	0.000950684	0.0105769	0.0082879	XBP1/ATF3/HSPA5/ATF4/CEBPB	5
GO_REGULATION_OF_ENDOTHELIAL_CELL_DEVELOPMENT	GO_REGULATION_OF_ENDOTHELIAL_CELL_DEVELOPMENT	GO_REGULATION_OF_ENDOTHELIAL_CELL_DEVELOPMENT	5/1230	12/17237	0.000950684	0.0105769	0.0082879	CDH5/ROCK1/TNFRSF1A/PPP1R12A/ROCK2	5
GO_VESICLE_TARGETING	GO_VESICLE_TARGETING	GO_VESICLE_TARGETING	14/1230	77/17237	0.000992158	0.011014	0.00863046	SEC23A/SEC24D/SEC16A/WIPI1/LMAN1/SEC31A/TMED10/SNAP23/CTSZ/USO1/GOLGA2/TMED2/TMED9/CD59	14
GO_RESPONSE_TO_MECHANICAL_STIMULUS	GO_RESPONSE_TO_MECHANICAL_STIMULUS	GO_RESPONSE_TO_MECHANICAL_STIMULUS	28/1230	210/17237	0.00101355	0.0112268	0.00879716	PTK2B/ECE1/MMP14/CNN2/IRF1/GADD45A/TGFBR2/ITGB1/EIF2AK2/ATP1A1/SUN1/MAP3K2/FOSB/TNFRSF1A/SLC38A2/JUP/ENDOG/SERPINE2/MAPK3/PPARG/JUNB/CTSB/CAV1/TIMP3/FOS/LMNA/JUND/COL1A1	28
GO_REGULATION_OF_CELL_CELL_ADHESION	GO_REGULATION_OF_CELL_CELL_ADHESION	GO_REGULATION_OF_CELL_CELL_ADHESION	44/1230	380/17237	0.00101723	0.011243	0.00880985	PDCD1LG2/ERBB2/CD276/EFNB1/ADAM8/EPHB3/TGFB1/ADA/MYADM/PAG1/PIEZO1/FXYD5/EBI3/IRF1/HLA-G/UBASH3B/LYN/TGFBR2/PIK3R1/XBP1/GSN/CITED2/PTK2/IL6ST/HLA-E/CDH1/GATA3/KLF4/FSTL3/GRB2/HSPH1/NDFIP1/MYO10/PAK2/SERPINE2/CD55/CD46/LEP/CD59/CAV1/DPP4/CEBPB/LGALS1/LGALS3	44
HALLMARK_ADIPOGENESIS	HALLMARK_ADIPOGENESIS	HALLMARK_ADIPOGENESIS	27/1230	200/17237	0.00102363	0.011289	0.00884587	LAMA4/SLC27A1/ANGPTL4/SCARB1/ABCA1/LIFR/DHRS7/SLC1A5/GADD45A/COL4A1/PPP1R15B/RREB1/POR/CCNG2/ITIH5/CD151/MGLL/YWHAG/RIOK3/ACOX1/IFNGR1/DNAJC15/LEP/PPARG/PIM3/REEP5/UBC	27
GO_NEGATIVE_REGULATION_OF_TRANSPORT	GO_NEGATIVE_REGULATION_OF_TRANSPORT	GO_NEGATIVE_REGULATION_OF_TRANSPORT	51/1230	458/17237	0.00102897	0.0112995	0.00885415	PLA2G10/SFRP1/PTK2B/GRB10/TGFB1/ADA/SOX4/INSR/WWTR1/INHA/ACSL4/PID1/MXI1/OS9/AXIN2/BST2/ERBB3/PEA15/PPP3CA/LITAF/MIDN/SP100/PICALM/LMBRD1/INSIG1/ATXN2/FMR1/NDFIP2/ANXA4/WNK1/ITGAV/NDFIP1/HMOX1/SERPINE2/GBP1/LEP/ARL6IP5/PIM3/TPR/CAV1/SDCBP/SRI/ATF4/FN1/TMBIM6/FBLN1/EZR/HSPA1A/ANXA2/TXN/LGALS3	51
GO_ESTABLISHMENT_OR_MAINTENANCE_OF_CELL_POLARITY	GO_ESTABLISHMENT_OR_MAINTENANCE_OF_CELL_POLARITY	GO_ESTABLISHMENT_OR_MAINTENANCE_OF_CELL_POLARITY	21/1230	141/17237	0.00102906	0.0112995	0.00885415	LLGL2/ARHGEF2/FRMD4A/DOCK7/MYH9/FSCN1/PARVA/MAP4/DST/CLIC4/JAM3/PTK2/SYNE2/WEE1/CAP1/ACTR2/CTNNA1/ACTR3/EZR/ARF4/LMNA	21
GO_NEGATIVE_REGULATION_OF_NERVOUS_SYSTEM_DEVELOPMENT	GO_NEGATIVE_REGULATION_OF_NERVOUS_SYSTEM_DEVELOPMENT	GO_NEGATIVE_REGULATION_OF_NERVOUS_SYSTEM_DEVELOPMENT	33/1230	262/17237	0.00103661	0.0113577	0.00889974	NOG/EPHB2/SEMA4C/SRGAP2/SEMA4B/TGFB1/MYCN/ARHGEF2/ASCL2/EFNA1/EDNRB/RAPGEF2/SEMA7A/TSPO/LRP1/STAT3/PPP3CA/PLK2/PTN/ITGB1/PTK2/ID1/EIF2AK4/IFRD1/ITM2C/CTDSP1/CTNNA1/CAV1/APP/RTN4/LGALS1/CALR/B2M	33
GO_GLYCOSPHINGOLIPID_METABOLIC_PROCESS	GO_GLYCOSPHINGOLIPID_METABOLIC_PROCESS	GO_GLYCOSPHINGOLIPID_METABOLIC_PROCESS	13/1230	69/17237	0.00105471	0.011531	0.00903553	ST3GAL5/ARSK/UGCG/ARSA/ST3GAL6/ST8SIA4/CTSA/GLB1/GM2A/HEXB/HEXA/NEU1/PSAP	13
GO_POSITIVE_REGULATION_OF_MAPK_CASCADE	GO_POSITIVE_REGULATION_OF_MAPK_CASCADE	GO_POSITIVE_REGULATION_OF_MAPK_CASCADE	52/1230	470/17237	0.00106685	0.0116385	0.0091198	FLT4/TGFB2/KISS1R/ERBB2/PTK2B/TIAM1/PDE6H/SEMA4C/FGFR1/ABCA7/ADAM8/CCR1/TGFB1/ADAM9/INSR/SASH1/ITGA1/PKN1/ARHGEF5/EFNA1/CAV2/RAPGEF2/SEMA7A/CSF1R/TAOK3/GADD45A/CTGF/KSR1/PEA15/TIMP2/KIDINS220/PIK3CB/ITGB1/RAPGEF1/TAOK1/FLT1/EIF2AK2/MAP3K2/IGFBP3/ATP6AP1/NPTN/GADD45B/TPD52L1/LEP/MAPK3/ARL6IP5/PSAP/EGFR/MAGED1/SDCBP/CD81/UBC	52
GO_POSITIVE_REGULATION_OF_CELLULAR_RESPONSE_TO_TRANSFORMING_GROWTH_FACTOR_BETA_STIMULUS	GO_POSITIVE_REGULATION_OF_CELLULAR_RESPONSE_TO_TRANSFORMING_GROWTH_FACTOR_BETA_STIMULUS	GO_POSITIVE_REGULATION_OF_CELLULAR_RESPONSE_TO_TRANSFORMING_GROWTH_FACTOR_BETA_STIMULUS	7/1230	24/17237	0.00108934	0.0118328	0.00927204	ADAM17/GIPC1/CITED2/TGFBR3/ING2/SDCBP/CDKN1C	7
KEGG_PROTEIN_EXPORT	KEGG_PROTEIN_EXPORT	KEGG_PROTEIN_EXPORT	7/1230	24/17237	0.00108934	0.0118328	0.00927204	SEC61A1/SEC63/SPCS3/SEC62/HSPA5/SPCS2/SEC61G	7
GO_INTRAMOLECULAR_OXIDOREDUCTASE_ACTIVITY	GO_INTRAMOLECULAR_OXIDOREDUCTASE_ACTIVITY	GO_INTRAMOLECULAR_OXIDOREDUCTASE_ACTIVITY	11/1230	53/17237	0.00110019	0.011925	0.0093443	QSOX1/PDIA5/HYI/PTGES/HSD3B1/PDIA4/TMX1/ERP44/PDIA3/PDIA6/P4HB	11
GO_ACTIN_BASED_CELL_PROJECTION	GO_ACTIN_BASED_CELL_PROJECTION	GO_ACTIN_BASED_CELL_PROJECTION	25/1230	181/17237	0.0011125	0.0120326	0.00942861	SLC4A7/FGD4/PLS3/TGFB1/SCARB1/MYO1B/CA2/PLEKHG6/DYNC1H1/VASP/FSCN1/DAG1/MYO6/CLIC4/INPPL1/TBC1D10A/ITGB1/FMR1/SYNE2/ITGAV/B4GALT1/MYO10/UBE2K/APP/EZR	25
GO_PROTEIN_HYDROXYLATION	GO_PROTEIN_HYDROXYLATION	GO_PROTEIN_HYDROXYLATION	6/1230	18/17237	0.00114694	0.0123311	0.00966244	P4HA2/PLOD1/EGLN3/P4HA1/ASPH/P4HB	6
GO_COLLAGEN_FIBRIL_ORGANIZATION	GO_COLLAGEN_FIBRIL_ORGANIZATION	GO_COLLAGEN_FIBRIL_ORGANIZATION	9/1230	38/17237	0.00114742	0.0123311	0.00966244	TGFB2/MMP11/PLOD3/LOX/P4HA1/SERPINH1/COL5A1/ANXA2/COL1A1	9
GO_REGULATION_OF_STEROL_TRANSPORT	GO_REGULATION_OF_STEROL_TRANSPORT	GO_REGULATION_OF_STEROL_TRANSPORT	9/1230	38/17237	0.00114742	0.0123311	0.00966244	PLA2G10/ABCA7/LIPG/ABCA1/TSPO/LRP1/PLTP/LEP/PPARG	9
GO_NOTCH_SIGNALING_PATHWAY	GO_NOTCH_SIGNALING_PATHWAY	GO_NOTCH_SIGNALING_PATHWAY	18/1230	114/17237	0.00116076	0.012448	0.00975408	ANGPT4/SNAI1/TGFB1/ADAM10/NOTCH2/MAML2/SPEN/MIB2/DTX4/SEL1L/ADAM17/TGFBR2/NCSTN/EP300/ANXA4/APP/UBC/KRT19	18
GO_REGULATION_OF_REACTIVE_OXYGEN_SPECIES_METABOLIC_PROCESS	GO_REGULATION_OF_REACTIVE_OXYGEN_SPECIES_METABOLIC_PROCESS	GO_REGULATION_OF_REACTIVE_OXYGEN_SPECIES_METABOLIC_PROCESS	22/1230	152/17237	0.00116363	0.0124523	0.00975743	PTK2B/GCH1/TGFB1/HK2/INSR/MYCN/PRCP/PID1/DNM2/TSPO/STAT3/GADD45A/TGFBR2/PINK1/KLF4/GRB2/LEP/P2RX4/KLF2/EGFR/CAV1/ARF4	22
GO_REGULATION_OF_EPITHELIAL_CELL_PROLIFERATION	GO_REGULATION_OF_EPITHELIAL_CELL_PROLIFERATION	GO_REGULATION_OF_EPITHELIAL_CELL_PROLIFERATION	35/1230	285/17237	0.00116719	0.012464	0.00976661	FLT4/TGFB2/NOG/SFRP1/ACVRL1/ERBB2/SMAD3/TGFB1/BMPR2/OSR2/TNFAIP3/HTRA1/EDNRB/CAV2/STAT1/ENG/LAMC1/LAMB1/RREB1/PTN/XBP1/GATA3/TGFBR3/ID1/PGF/LIMS1/MMP12/B4GALT1/SPARC/LEP/ERRFI1/EGFR/MAGED1/CAV1/CDKN1C	35
GO_LIPID_LOCALIZATION	GO_LIPID_LOCALIZATION	GO_LIPID_LOCALIZATION	33/1230	264/17237	0.00118012	0.0125755	0.00985401	SLCO2A1/KISS1R/PLA2G10/ATP11A/SLC27A1/ABCA7/APOL6/LIPG/MFSD2A/NRIP1/PRKAG2/SCARB1/SOAT1/NCOA1/LDLR/ACSL4/ABCA1/LRP10/TSPO/PRKAB2/GM2A/CPT1A/ESYT2/ANO6/HEXB/TMEM30A/PLTP/LEP/PPARG/PSAP/CAV1/NPC2/HDLBP	33
GO_HYDROLASE_ACTIVITY_HYDROLYZING_O_GLYCOSYL_COMPOUNDS	GO_HYDROLASE_ACTIVITY_HYDROLYZING_O_GLYCOSYL_COMPOUNDS	GO_HYDROLASE_ACTIVITY_HYDROLYZING_O_GLYCOSYL_COMPOUNDS	16/1230	96/17237	0.00119022	0.0126564	0.00991738	MAN2A1/GAA/GANAB/MOGS/MAN1B1/FUCA2/CTSA/NAGLU/EDEM1/MAN1A2/EDEM2/GLB1/GM2A/HEXB/HEXA/NEU1	16
GO_NEGATIVE_REGULATION_OF_IMMUNE_SYSTEM_PROCESS	GO_NEGATIVE_REGULATION_OF_IMMUNE_SYSTEM_PROCESS	GO_NEGATIVE_REGULATION_OF_IMMUNE_SYSTEM_PROCESS	43/1230	372/17237	0.00119334	0.012663	0.00992253	TGFB2/PDCD1LG2/TAP1/SFRP1/ERBB2/PTK2B/PLCL2/CD276/SERPING1/TSC22D3/TGFB1/ADA/PAG1/RUNX1/TNFAIP3/HTRA1/PKN1/INHA/IRF1/HLA-G/ADAR/UBASH3B/LYN/BST2/SEC14L1/PIK3R1/GATA2/HLA-E/EIF2AK2/FSTL3/NDFIP1/HMOX1/N4BP2L2/ELF1/GBP1/CD55/CD46/PPARG/CD59/CEBPB/TMBIM6/EZR/LGALS3	43
GO_INTERFERON_GAMMA_MEDIATED_SIGNALING_PATHWAY	GO_INTERFERON_GAMMA_MEDIATED_SIGNALING_PATHWAY	GO_INTERFERON_GAMMA_MEDIATED_SIGNALING_PATHWAY	13/1230	70/17237	0.00121221	0.0128093	0.0100372	IRF9/JAK1/OAS3/STAT1/IRF1/IFNGR2/HLA-G/SP100/HLA-C/HLA-E/IFNGR1/GBP1/B2M	13
KEGG_RENAL_CELL_CARCINOMA	KEGG_RENAL_CELL_CARCINOMA	KEGG_RENAL_CELL_CARCINOMA	13/1230	70/17237	0.00121221	0.0128093	0.0100372	TGFB2/TGFB1/EGLN3/PIK3CB/PIK3R1/RAPGEF1/EP300/EPAS1/PGF/GRB2/PAK2/MAPK3/SLC2A1	13
GO_POSITIVE_REGULATION_OF_CELLULAR_COMPONENT_BIOGENESIS	GO_POSITIVE_REGULATION_OF_CELLULAR_COMPONENT_BIOGENESIS	GO_POSITIVE_REGULATION_OF_CELLULAR_COMPONENT_BIOGENESIS	46/1230	406/17237	0.00124551	0.0131338	0.0102915	KISS1R/EPHB2/SFRP1/SMAD3/PTK2B/EPHB3/TGFB1/TPBG/PIEZO1/BAIAP2L1/SDC4/ARHGEF5/PHLDB2/CDC42EP5/DNM2/CTGF/NCKAP1/RALB/VASP/CAPG/FSCN1/DAG1/GSN/PINK1/ROCK1/ZMYND8/SETX/EPS8L2/EP300/FMR1/ID1/CDC42EP1/LIMS1/FNBP1L/GRB2/SEPT9/CTTN/SH3GLB1/ACTR2/ACTR3/TPR/CAV1/SDCBP/TPM1/ARPC1B/ARPC2	46
GO_REGULATION_OF_TISSUE_REMODELING	GO_REGULATION_OF_TISSUE_REMODELING	GO_REGULATION_OF_TISSUE_REMODELING	12/1230	62/17237	0.00127137	0.0133785	0.0104832	FLT4/SFRP1/ADAM8/TGFB1/TNFAIP3/CSF1R/CA2/UBASH3B/B4GALT1/ATP6AP1/LEP/TMBIM1	12
GO_NEGATIVE_REGULATION_OF_PROTEIN_BINDING	GO_NEGATIVE_REGULATION_OF_PROTEIN_BINDING	GO_NEGATIVE_REGULATION_OF_PROTEIN_BINDING	14/1230	79/17237	0.00128645	0.013509	0.0105855	NOG/ADAM15/PTPRF/RALB/AES/ROCK1/ID1/GOLGA2/MAPK3/HSPA5/CAV1/TMBIM6/B2M/ANXA2	14
GO_VENTRICULAR_SEPTUM_DEVELOPMENT	GO_VENTRICULAR_SEPTUM_DEVELOPMENT	GO_VENTRICULAR_SEPTUM_DEVELOPMENT	11/1230	54/17237	0.00129404	0.0135606	0.0106259	HEG1/FGFRL1/SOX4/GJA5/LTBP1/CYR61/DNM2/LUZP1/CITED2/TRIP11/GATA3	11
GO_REGULATION_OF_MAP_KINASE_ACTIVITY	GO_REGULATION_OF_MAP_KINASE_ACTIVITY	GO_REGULATION_OF_MAP_KINASE_ACTIVITY	38/1230	319/17237	0.00130003	0.0135951	0.010653	KISS1R/SFRP1/ERBB2/PTK2B/TIAM1/PDE6H/FGFR1/ADAM8/DUSP4/TGFB1/ADAM9/INSR/SASH1/ITGA1/PKN1/ARHGEF5/EFNA1/TAOK3/LYN/GADD45A/PEA15/KIDINS220/PIK3CB/HIPK3/IGF1R/RAPGEF1/FLT1/EIF2AK2/MAP3K2/GADD45B/TPD52L1/MAPK3/DUSP1/EGFR/MAGED1/CAV1/CD81/UBC	38
KEGG_ENDOCYTOSIS	KEGG_ENDOCYTOSIS	KEGG_ENDOCYTOSIS	25/1230	183/17237	0.00130282	0.0135962	0.0106538	IL2RB/ASAP3/IQSEC1/CBLB/CBL/LDLR/HSPA2/CSF1R/HLA-G/DNM2/ERBB3/EPN2/ARFGAP1/ARFGAP3/HLA-C/IGF1R/SH3GL1/HLA-E/FLT1/DNM1L/CLTB/SH3GLB1/CHMP2B/EGFR/HSPA1A	25
GO_SMALL_GTPASE_MEDIATED_SIGNAL_TRANSDUCTION	GO_SMALL_GTPASE_MEDIATED_SIGNAL_TRANSDUCTION	GO_SMALL_GTPASE_MEDIATED_SIGNAL_TRANSDUCTION	41/1230	352/17237	0.00132524	0.0137962	0.0108105	RASGRF2/TIAM1/DOCK5/RRAD/SH2D3A/CDC42EP5/MYO9B/ARHGAP29/RAPGEF2/BCAR3/ARHGEF3/RAB8B/DOCK7/RHOU/IQGAP1/KSR1/NCKAP1/RALB/RRAS/RREB1/PLK2/RHOD/ROCK1/RALBP1/EPS8L2/RAPGEF1/RAC3/RHOBTB3/RAB6A/CDC42EP1/RHOB/ARL5B/GRB2/HMOX1/ROCK2/SDCBP/RND3/RHEB/RAB2A/ARF4/RHOC	41
GO_IMMUNE_EFFECTOR_PROCESS	GO_IMMUNE_EFFECTOR_PROCESS	GO_IMMUNE_EFFECTOR_PROCESS	53/1230	486/17237	0.00132745	0.0137962	0.0108105	IRF9/PTK2B/PLCL2/SPON2/SERPING1/ADA/IFITM1/WIPF1/MX1/NOTCH2/OAS3/STAT2/IFNAR1/STAT1/IFIH1/IRF1/ADAR/LYN/DDIT4/ADAM17/BST2/NCKAP1/ISG20/PIK3CB/PIK3R1/ISG15/DNAJC3/TRIM56/GATA2/PTK2/PLSCR1/EIF2AK2/GATA3/CYFIP2/EIF2AK4/SNAP23/CTSH/GRB2/BNIP3L/SERINC3/MYO10/GBP1/CD55/CD46/MAPK3/ACTR2/ACTR3/IFITM3/CEBPB/ARPC1B/LGALS1/ARPC2/ACTB	53
GO_CELL_PROJECTION_MEMBRANE	GO_CELL_PROJECTION_MEMBRANE	GO_CELL_PROJECTION_MEMBRANE	36/1230	298/17237	0.00134269	0.013926	0.0109122	TIAM1/ITGA5/ABCA7/PTH1R/SLC39A6/AIF1L/PIEZO1/MACF1/SCARB1/ARHGEF2/SPTBN1/DIAPH1/DNM2/ADAM17/NCKAP1/VASP/FSCN1/DHRS3/MFSD10/TLN1/MYO6/EPS8L2/ITGB1/SYNE2/PLEKHA1/FERMT2/ITGAV/CLTB/B4GALT1/MYO10/TPM1/DPP4/ATF4/EZR/ARF4/ARPC2	36
GO_CARDIAC_CHAMBER_DEVELOPMENT	GO_CARDIAC_CHAMBER_DEVELOPMENT	GO_CARDIAC_CHAMBER_DEVELOPMENT	21/1230	144/17237	0.00135174	0.0139911	0.0109632	HEG1/FGFRL1/SOX4/NOTCH2/ADAMTS1/GJA5/LTBP1/PKP2/CYR61/DNM2/LUZP1/DHRS3/PARVA/CITED2/TRIP11/GATA3/TGFBR3/DSP/MYH10/FHL2/TPM1	21
GO_POSITIVE_REGULATION_OF_EPITHELIAL_CELL_PROLIFERATION	GO_POSITIVE_REGULATION_OF_EPITHELIAL_CELL_PROLIFERATION	GO_POSITIVE_REGULATION_OF_EPITHELIAL_CELL_PROLIFERATION	22/1230	154/17237	0.00138386	0.0142943	0.0112008	FLT4/NOG/SFRP1/ACVRL1/ERBB2/TGFB1/BMPR2/OSR2/TNFAIP3/HTRA1/CAV2/LAMC1/LAMB1/RREB1/PTN/XBP1/ID1/PGF/MMP12/B4GALT1/EGFR/CAV1	22
GO_PLATELET_AGGREGATION	GO_PLATELET_AGGREGATION	GO_PLATELET_AGGREGATION	9/1230	39/17237	0.00139855	0.0144165	0.0112966	FLNA/PIK3CB/MYH9/TLN1/ACTN1/VCL/CSRP1/MYL12A/ACTB	9
GO_CELLULAR_RESPONSE_TO_AMINO_ACID_STARVATION	GO_CELLULAR_RESPONSE_TO_AMINO_ACID_STARVATION	GO_CELLULAR_RESPONSE_TO_AMINO_ACID_STARVATION	7/1230	25/17237	0.00142077	0.0145954	0.0114368	EIF2AK2/EIF2AK4/SLC38A2/DAP/ATF3/SH3GLB1/ATF4	7
GO_SH3_DOMAIN_BINDING	GO_SH3_DOMAIN_BINDING	GO_SH3_DOMAIN_BINDING	18/1230	116/17237	0.00142342	0.0145954	0.0114368	ADAM15/ADAM19/ADAM9/ADAM10/CBL/ADAM12/SH3BP5/DNM2/LYN/ADAM17/VASP/PTPN12/INPPL1/RAPGEF1/PLSCR1/GRB2/ERRFI1/QKI	18
GO_UROGENITAL_SYSTEM_DEVELOPMENT	GO_UROGENITAL_SYSTEM_DEVELOPMENT	GO_UROGENITAL_SYSTEM_DEVELOPMENT	36/1230	299/17237	0.00142458	0.0145954	0.0114368	NOG/EPHB2/SFRP1/SMAD3/WFS1/FGFR1/EPHB3/TGFB1/OSR2/SOX4/WWTR1/SDC4/ADAMTS1/STAT1/FBN1/MYO1E/ODC1/CA2/IQGAP1/COL4A1/LAMA5/SEC63/GATA2/GATA3/TMED10/ID3/PGF/FSTL3/NIPBL/CTSH/SMARCC1/EGR1/ITGB4/PSAP/CENPF/CDKN1C	36
KEGG_MAPK_SIGNALING_PATHWAY	KEGG_MAPK_SIGNALING_PATHWAY	KEGG_MAPK_SIGNALING_PATHWAY	33/1230	267/17237	0.00142784	0.0145992	0.0114397	RASGRF2/TGFB2/IL1R2/PLA2G10/FGFR1/FLNB/DUSP4/TGFB1/IL1R1/FLNA/RAPGEF2/HSPA2/TAOK3/GADD45A/TGFBR2/RRAS/PPP3CA/MAP4K4/RAC3/TAOK1/MAP3K2/MKNK2/TNFRSF1A/GRB2/GADD45B/PAK2/MAPK3/DUSP1/EGFR/ATF4/FOS/JUND/HSPA1A	33
GO_POSITIVE_REGULATION_OF_STRESS_ACTIVATED_PROTEIN_KINASE_SIGNALING_CASCADE	GO_POSITIVE_REGULATION_OF_STRESS_ACTIVATED_PROTEIN_KINASE_SIGNALING_CASCADE	GO_POSITIVE_REGULATION_OF_STRESS_ACTIVATED_PROTEIN_KINASE_SIGNALING_CASCADE	20/1230	135/17237	0.00143147	0.0146067	0.0114456	FLT4/TGFB2/PTK2B/TIAM1/SEMA4C/SASH1/PKN1/ARHGEF5/TAOK3/LYN/GADD45A/CTGF/TAOK1/EIF2AK2/MAP3K2/GADD45B/TPD52L1/LEP/ARL6IP5/SDCBP	20
GO_ACTIN_DEPENDENT_ATPASE_ACTIVITY	GO_ACTIN_DEPENDENT_ATPASE_ACTIVITY	GO_ACTIN_DEPENDENT_ATPASE_ACTIVITY	5/1230	13/17237	0.00145451	0.0146349	0.0114677	MYO9B/MYO1B/MYH9/MYH10/MYO10	5
GO_ASYMMETRIC_CELL_DIVISION	GO_ASYMMETRIC_CELL_DIVISION	GO_ASYMMETRIC_CELL_DIVISION	5/1230	13/17237	0.00145451	0.0146349	0.0114677	DOCK7/GOLGA2/ING2/ACTR2/ACTR3	5
GO_COPI_VESICLE_COAT	GO_COPI_VESICLE_COAT	GO_COPI_VESICLE_COAT	5/1230	13/17237	0.00145451	0.0146349	0.0114677	COPA/TMED7/TMED3/ARCN1/COPB1	5
GO_GALACTOSE_METABOLIC_PROCESS	GO_GALACTOSE_METABOLIC_PROCESS	GO_GALACTOSE_METABOLIC_PROCESS	5/1230	13/17237	0.00145451	0.0146349	0.0114677	GLB1/GALM/B4GALT1/GALK1/GALE	5
GO_NEGATIVE_REGULATION_OF_SUBSTRATE_ADHESION_DEPENDENT_CELL_SPREADING	GO_NEGATIVE_REGULATION_OF_SUBSTRATE_ADHESION_DEPENDENT_CELL_SPREADING	GO_NEGATIVE_REGULATION_OF_SUBSTRATE_ADHESION_DEPENDENT_CELL_SPREADING	5/1230	13/17237	0.00145451	0.0146349	0.0114677	CORO1C/ACTN4/RCC2/GBP1/FBLN1	5
GO_REGULATION_OF_TRANSLATIONAL_INITIATION_IN_RESPONSE_TO_STRESS	GO_REGULATION_OF_TRANSLATIONAL_INITIATION_IN_RESPONSE_TO_STRESS	GO_REGULATION_OF_TRANSLATIONAL_INITIATION_IN_RESPONSE_TO_STRESS	5/1230	13/17237	0.00145451	0.0146349	0.0114677	DNAJC3/EIF2AK2/EIF2AK4/PPP1R15A/ATF4	5
GO_SPONGIOTROPHOBLAST_LAYER_DEVELOPMENT	GO_SPONGIOTROPHOBLAST_LAYER_DEVELOPMENT	GO_SPONGIOTROPHOBLAST_LAYER_DEVELOPMENT	5/1230	13/17237	0.00145451	0.0146349	0.0114677	ASCL2/ADM/SOCS3/BIRC6/ZFP36L1	5
GO_RESPONSE_TO_OSMOTIC_STRESS	GO_RESPONSE_TO_OSMOTIC_STRESS	GO_RESPONSE_TO_OSMOTIC_STRESS	12/1230	63/17237	0.00147041	0.0147655	0.01157	PTK2B/TSC22D3/ARHGEF2/PKN1/LRRC8A/PLK3/TSPO/NFAT5/ERRFI1/SERPINB6/SLC2A1/DDX3X	12
GO_NEGATIVE_REGULATION_OF_MAPK_CASCADE	GO_NEGATIVE_REGULATION_OF_MAPK_CASCADE	GO_NEGATIVE_REGULATION_OF_MAPK_CASCADE	21/1230	145/17237	0.00147694	0.0147855	0.0115857	SFRP1/DUSP4/TAOK3/LYN/DAG1/PINK1/HIPK3/IGF1R/RAPGEF1/ASH1L/KLF4/RNF149/HSPH1/GBP1/ATF3/ERRFI1/DUSP1/CAV1/FBLN1/TIMP3/EZR	21
GO_NEGATIVE_REGULATION_OF_GROWTH	GO_NEGATIVE_REGULATION_OF_GROWTH	GO_NEGATIVE_REGULATION_OF_GROWTH	30/1230	236/17237	0.00148109	0.0147855	0.0115857	TGFB2/NOG/SFRP1/ACVRL1/SMAD3/ADAM15/SEMA4C/SEMA4B/PLAC8/TGFB1/BMPR2/RRAD/MT1F/MT1X/WWC3/SEMA7A/WWC2/SH3BP4/TGFBR2/BST2/MT1H/PTK2/MT1G/MT1E/IFRD1/LGMN/SERPINE2/PPARG/RTN4/DDX3X	30
GO_NEGATIVE_REGULATION_OF_VIRAL_PROCESS	GO_NEGATIVE_REGULATION_OF_VIRAL_PROCESS	GO_NEGATIVE_REGULATION_OF_VIRAL_PROCESS	15/1230	89/17237	0.00148996	0.0147855	0.0115857	IFITM1/MX1/OAS3/STAT1/ADAR/BST2/ISG20/SP100/ISG15/GSN/PLSCR1/EIF2AK2/EIF2AK4/IFITM3/FBLN1	15
GO_POST_EMBRYONIC_DEVELOPMENT	GO_POST_EMBRYONIC_DEVELOPMENT	GO_POST_EMBRYONIC_DEVELOPMENT	15/1230	89/17237	0.00148996	0.0147855	0.0115857	SCUBE1/HEG1/MFAP2/IGF2R/FBN1/MYO1E/IMPAD1/CSRNP1/INPPL1/PLEKHA1/GATA3/ATRX/GNAQ/KLF4/CCDC47	15
KEGG_ANTIGEN_PROCESSING_AND_PRESENTATION	KEGG_ANTIGEN_PROCESSING_AND_PRESENTATION	KEGG_ANTIGEN_PROCESSING_AND_PRESENTATION	15/1230	89/17237	0.00148996	0.0147855	0.0115857	TAP2/TAP1/TAPBP/HSPA2/HLA-G/HLA-C/HLA-E/CANX/LGMN/CTSB/HSPA5/PDIA3/CALR/HSPA1A/B2M	15
KEGG_PROSTATE_CANCER	KEGG_PROSTATE_CANCER	KEGG_PROSTATE_CANCER	15/1230	89/17237	0.00148996	0.0147855	0.0115857	ERBB2/FGFR1/TCF7L2/CREB5/PIK3CB/CREB3L2/PIK3R1/IGF1R/EP300/GRB2/MAPK3/EGFR/HSP90B1/ATF4/CCNE1	15
GO_PLATELET_ALPHA_GRANULE_LUMEN	GO_PLATELET_ALPHA_GRANULE_LUMEN	GO_PLATELET_ALPHA_GRANULE_LUMEN	11/1230	55/17237	0.00151507	0.0150051	0.0117578	TGFB2/SERPING1/TGFB1/QSOX1/SERPINE1/TIMP1/ACTN1/ACTN4/SPARC/APP/FN1	11
GO_GLIOGENESIS	GO_GLIOGENESIS	GO_GLIOGENESIS	24/1230	175/17237	0.00152681	0.0150918	0.0118257	TGFB2/ERBB2/PTK2B/SRGAP2/TGFB1/MMP14/MXRA8/SOX4/CD9/METRN/NDRG1/TSPO/GPC1/STAT3/LYN/ERBB3/GCM1/LAMB1/DAG1/GSN/HEXB/MAPK3/FN1/RTN4	24
GO_DENDRITIC_SPINE_DEVELOPMENT	GO_DENDRITIC_SPINE_DEVELOPMENT	GO_DENDRITIC_SPINE_DEVELOPMENT	6/1230	19/17237	0.00157594	0.0154564	0.0121115	EPHB2/SRGAP2/EPHB3/ACSL4/PAK2/ARF4	6
GO_NEGATIVE_REGULATION_OF_ENDOPLASMIC_RETICULUM_STRESS_INDUCED_INTRINSIC_APOPTOTIC_SIGNALING_PATHWAY	GO_NEGATIVE_REGULATION_OF_ENDOPLASMIC_RETICULUM_STRESS_INDUCED_INTRINSIC_APOPTOTIC_SIGNALING_PATHWAY	GO_NEGATIVE_REGULATION_OF_ENDOPLASMIC_RETICULUM_STRESS_INDUCED_INTRINSIC_APOPTOTIC_SIGNALING_PATHWAY	6/1230	19/17237	0.00157594	0.0154564	0.0121115	WFS1/HYOU1/XBP1/HERPUD1/TMBIM6/HSPA1A	6
GO_REGULATION_OF_HYDROGEN_PEROXIDE_INDUCED_CELL_DEATH	GO_REGULATION_OF_HYDROGEN_PEROXIDE_INDUCED_CELL_DEATH	GO_REGULATION_OF_HYDROGEN_PEROXIDE_INDUCED_CELL_DEATH	6/1230	19/17237	0.00157594	0.0154564	0.0121115	PYCR1/PINK1/HSPH1/ENDOG/PSAP/TXN	6
GO_REGULATION_OF_PROTEIN_EXIT_FROM_ENDOPLASMIC_RETICULUM	GO_REGULATION_OF_PROTEIN_EXIT_FROM_ENDOPLASMIC_RETICULUM	GO_REGULATION_OF_PROTEIN_EXIT_FROM_ENDOPLASMIC_RETICULUM	6/1230	19/17237	0.00157594	0.0154564	0.0121115	OS9/EDEM1/EDEM2/TMEM30A/GCC2/BCAP31	6
GO_CELLULAR_RESPONSE_TO_INSULIN_STIMULUS	GO_CELLULAR_RESPONSE_TO_INSULIN_STIMULUS	GO_CELLULAR_RESPONSE_TO_INSULIN_STIMULUS	21/1230	146/17237	0.0016119	0.0157785	0.0123638	GRB10/INSR/BAIAP2L1/CAV2/TCIRG1/AP3S1/PIK3R1/XBP1/GFPT1/IGF1R/DENND4C/YWHAG/PHIP/ATP6AP1/EIF4EBP2/GRB2/EIF4EBP1/SMARCC1/PPARG/ERRFI1/ATP6V0E1	21
GO_PROTEIN_SERINE_THREONINE_KINASE_ACTIVITY	GO_PROTEIN_SERINE_THREONINE_KINASE_ACTIVITY	GO_PROTEIN_SERINE_THREONINE_KINASE_ACTIVITY	49/1230	445/17237	0.0016193	0.0158203	0.0123965	TGFB2/ACVRL1/PTK2B/TRIO/PRKD3/NUAK2/BMPR2/HUNK/PRKAG2/CDK19/PKN1/LTBP1/CDK17/PLK3/DAPK1/STK10/ENG/TAOK3/TGFBR2/SMG1/PRKAB2/AKAP13/PLK2/PIM1/PINK1/MAP4K4/HIPK3/ROCK1/MAPK6/MAST4/TAOK1/EIF2AK2/PKN2/MAP3K2/MKNK2/TGFBR3/UHMK1/EIF2AK4/WNK1/RIOK3/NRBP1/ICK/PAK2/ROCK2/MAPK3/SGK1/PIM3/EGFR/CDK7	49
GO_ENZYME_INHIBITOR_ACTIVITY	GO_ENZYME_INHIBITOR_ACTIVITY	GO_ENZYME_INHIBITOR_ACTIVITY	43/1230	378/17237	0.00163277	0.0159211	0.0124755	RTN4RL2/RECK/PCSK1N/PDE6H/CST6/ANGPTL4/SERPING1/CAMK2N1/PRKAG2/BGN/SH3BP5/TAOK3/PPME1/IQGAP1/BST2/TIMP2/SOCS3/CALU/SERPINH1/PTN/DNAJC3/SERPINE1/TIMP1/TFPI/FAF2/ITIH5/ANXA4/YWHAG/CRIM1/WNK1/BIRC6/PPP1R12A/SERPINE2/CD46/SERPINB6/PRPSAP1/APP/TNFAIP8/TMBIM6/TIMP3/PPP1R14B/ANXA2/CDKN1C	43
GO_REGULATION_OF_ACTIN_FILAMENT_LENGTH	GO_REGULATION_OF_ACTIN_FILAMENT_LENGTH	GO_REGULATION_OF_ACTIN_FILAMENT_LENGTH	22/1230	156/17237	0.00163885	0.0159496	0.0124979	PTK2B/MYADM/WIPF1/BAIAP2L1/CDC42EP5/SPTBN1/LIMA1/NCKAP1/SSH2/VASP/CAPG/GSN/CDC42EP1/GRB2/CTTN/CORO1B/ACTR2/SH3BGRL3/ACTR3/TMOD3/ARPC1B/ARPC2	22
GO_POSITIVE_REGULATION_OF_BINDING	GO_POSITIVE_REGULATION_OF_BINDING	GO_POSITIVE_REGULATION_OF_BINDING	19/1230	127/17237	0.0016555	0.0160807	0.0126006	TGFB2/PLCL2/TIAM1/TCF7L2/TGFB1/RAPGEF2/BAMBI/RALB/ARHGEF7/CTBP2/PLK2/EP300/GATA3/KLF4/HERPUD1/CAV1/B2M/ANXA2/TXN	19
GO_REGULATION_OF_ERK1_AND_ERK2_CASCADE	GO_REGULATION_OF_ERK1_AND_ERK2_CASCADE	GO_REGULATION_OF_ERK1_AND_ERK2_CASCADE	30/1230	238/17237	0.00169115	0.0163729	0.0128296	FLT4/ERBB2/PTK2B/TIAM1/ABCA7/ECE1/CCR1/ARHGEF5/RAPGEF2/SEMA7A/CYR61/CSF1R/LYN/CTGF/RRAS/RAPGEF1/KLF4/ATP6AP1/NPTN/GBP1/ATF3/MAPK3/ERRFI1/DUSP1/EGFR/CAV1/FN1/FBLN1/TIMP3/EZR	30
GO_APICAL_JUNCTION_ASSEMBLY	GO_APICAL_JUNCTION_ASSEMBLY	GO_APICAL_JUNCTION_ASSEMBLY	9/1230	40/17237	0.00169207	0.0163729	0.0128296	CLDN19/MTDH/F11R/ACTN4/ITGB1/VCL/PKN2/CTNNA1/RHOC	9
GO_EPITHELIAL_TO_MESENCHYMAL_TRANSITION	GO_EPITHELIAL_TO_MESENCHYMAL_TRANSITION	GO_EPITHELIAL_TO_MESENCHYMAL_TRANSITION	11/1230	56/17237	0.00176605	0.0170235	0.0133394	TGFB2/NOG/SFRP1/ADAM15/SNAI1/TGFB1/EFNA1/TGFBR3/LIMS1/S100A4/RTN4	11
KEGG_VIBRIO_CHOLERAE_INFECTION	KEGG_VIBRIO_CHOLERAE_INFECTION	KEGG_VIBRIO_CHOLERAE_INFECTION	11/1230	56/17237	0.00176605	0.0170235	0.0133394	KDELR3/TCIRG1/SEC61A1/PDIA4/TJP1/ATP6AP1/KDELR1/KDELR2/ATP6V0E1/SEC61G/ACTB	11
GO_HEPARIN_BINDING	GO_HEPARIN_BINDING	GO_HEPARIN_BINDING	22/1230	157/17237	0.0017807	0.017132	0.0134244	SFRP1/FGFRL1/PCSK6/FGFR1/PTPRF/CRISPLD2/LIPG/CCDC80/ADAMTS1/CYR61/NAV2/PRG2/CTGF/FSTL1/PTN/TGFBR3/PGF/COL5A1/SOD3/SERPINE2/APP/FN1	22
GO_GUANYL_NUCLEOTIDE_EXCHANGE_FACTOR_ACTIVITY	GO_GUANYL_NUCLEOTIDE_EXCHANGE_FACTOR_ACTIVITY	GO_GUANYL_NUCLEOTIDE_EXCHANGE_FACTOR_ACTIVITY	36/1230	303/17237	0.00179721	0.017258	0.0135231	RASGRF2/IL2RB/ERBB2/CSF2RB/ARHGEF16/FGD4/TRIO/TIAM1/DOCK5/FGFR1/IQSEC1/HERC1/JAK1/SH2D3A/ARHGEF2/ARHGEF5/RAPGEF2/SPTBN1/BCAR3/ITSN2/ARHGEF3/PLEKHG6/DOCK7/AKAP9/ERBB3/ARHGEF7/AKAP13/EPS8L2/TBC1D10A/RAPGEF1/DENND4C/PTK2/FNBP1L/GRB2/EGFR/ARF4	36
GO_REGULATION_OF_RHO_PROTEIN_SIGNAL_TRANSDUCTION	GO_REGULATION_OF_RHO_PROTEIN_SIGNAL_TRANSDUCTION	GO_REGULATION_OF_RHO_PROTEIN_SIGNAL_TRANSDUCTION	17/1230	109/17237	0.0018016	0.0172674	0.0135305	RASGRF2/ARHGEF16/FGD4/TRIO/TIAM1/ARHGEF2/ARHGEF5/MYO9B/ABCA1/ITSN2/ARHGEF3/PLEKHG6/ARHGDIB/ARHGEF7/AKAP13/EPS8L2/ITGB1	17
GO_REGULATION_OF_PLASMA_MEMBRANE_ORGANIZATION	GO_REGULATION_OF_PLASMA_MEMBRANE_ORGANIZATION	GO_REGULATION_OF_PLASMA_MEMBRANE_ORGANIZATION	13/1230	73/17237	0.00180644	0.0172809	0.0135411	TGFB2/ARHGEF16/TGFB1/PID1/SPTBN1/DNM2/PIK3R1/ITGB1/GBP1/SH3GLB1/TMBIM1/TMEM59/EZR	13
KEGG_GALACTOSE_METABOLISM	KEGG_GALACTOSE_METABOLISM	KEGG_GALACTOSE_METABOLISM	7/1230	26/17237	0.00182587	0.0174338	0.0136609	HK2/PFKP/GAA/GLB1/B4GALT1/GALK1/GALE	7
GO_POSITIVE_REGULATION_OF_TRANSMEMBRANE_RECEPTOR_PROTEIN_SERINE_THREONINE_KINASE_SIGNALING_PATHWAY	GO_POSITIVE_REGULATION_OF_TRANSMEMBRANE_RECEPTOR_PROTEIN_SERINE_THREONINE_KINASE_SIGNALING_PATHWAY	GO_POSITIVE_REGULATION_OF_TRANSMEMBRANE_RECEPTOR_PROTEIN_SERINE_THREONINE_KINASE_SIGNALING_PATHWAY	16/1230	100/17237	0.00185023	0.017633	0.013817	TGFB2/ACVRL1/TGFB1/BMPR2/INHA/BMP1/CYR61/ENG/ADAM17/GIPC1/CITED2/TGFBR3/GDF15/ING2/SDCBP/CDKN1C	16
GO_RECEPTOR_METABOLIC_PROCESS	GO_RECEPTOR_METABOLIC_PROCESS	GO_RECEPTOR_METABOLIC_PROCESS	14/1230	82/17237	0.00186226	0.0176809	0.0138545	TGFB1/CD9/DNM2/ADM/PICALM/LMBRD1/ITGB1/GRB2/LGMN/PPARG/SH3GLB1/CAV1/CD81/EZR	14
GO_REGULATION_OF_TRANSLATIONAL_INITIATION	GO_REGULATION_OF_TRANSLATIONAL_INITIATION	GO_REGULATION_OF_TRANSLATIONAL_INITIATION	14/1230	82/17237	0.00186226	0.0176809	0.0138545	PPP1R15B/DNAJC3/FMR1/EIF2AK2/UHMK1/EIF2AK4/EIF4G1/PPP1R15A/EIF4EBP2/EIF4EBP1/TPR/EIF3A/ATF4/DDX3X	14
GO_REGULATION_OF_INTRACELLULAR_PROTEIN_TRANSPORT	GO_REGULATION_OF_INTRACELLULAR_PROTEIN_TRANSPORT	GO_REGULATION_OF_INTRACELLULAR_PROTEIN_TRANSPORT	43/1230	381/17237	0.00190129	0.0180177	0.0141184	ERBB2/SMAD3/TCF7L2/TGFB1/UGCG/SOX4/WWTR1/FLNA/PLK3/MXI1/OS9/RHOU/AXIN2/BAMBI/PPP3CA/LITAF/NUCB1/SP100/EDEM1/EDEM2/IFI27/MBTPS1/PIK3R1/XBP1/PINK1/EP300/CDH1/TMEM30A/GNAQ/GCC2/UHMK1/BNIP3L/JUP/CYB5R1/LEP/NPEPPS/SH3GLB1/ASPH/BCAP31/EGFR/TPR/SRI/TXN	43
GO_TRANSCRIPTIONAL_ACTIVATOR_ACTIVITY_RNA_POLYMERASE_II_TRANSCRIPTION_REGULATORY_REGION_SEQUENCE_SPECIFIC_BINDING	GO_TRANSCRIPTIONAL_ACTIVATOR_ACTIVITY_RNA_POLYMERASE_II_TRANSCRIPTION_REGULATORY_REGION_SEQUENCE_SPECIFIC_BINDING	GO_TRANSCRIPTIONAL_ACTIVATOR_ACTIVITY_RNA_POLYMERASE_II_TRANSCRIPTION_REGULATORY_REGION_SEQUENCE_SPECIFIC_BINDING	37/1230	315/17237	0.00191592	0.0181223	0.0142004	OSR2/SOX4/RUNX1/ELF4/IRF1/STAT3/GCM1/CSRNP1/CREB3L2/MAFK/HLTF/ZNF292/MAFG/GATA2/PLSCR1/EP300/EPAS1/KLF5/GATA3/KLF4/NR6A1/FOSB/NFAT5/REL/ARID3A/ELF1/GRHL1/EGR1/ATF3/CAMTA1/JUNB/ELF3/MAFF/CEBPD/ATF4/CEBPB/FOS	37
GO_REGULATION_OF_CELLULAR_COMPONENT_SIZE	GO_REGULATION_OF_CELLULAR_COMPONENT_SIZE	GO_REGULATION_OF_CELLULAR_COMPONENT_SIZE	39/1230	337/17237	0.00192748	0.0181976	0.0142594	PTK2B/SEMA4C/SEMA4B/BMPR2/MYADM/WIPF1/MACF1/BAIAP2L1/CDC42EP5/LRRC8A/SPTBN1/LIMA1/SEMA7A/DNM2/NCKAP1/SSH2/VASP/CAPG/GSN/GOLGA4/RB1CC1/ANO6/EP300/CDC42EP1/IFRD1/GRB2/CRABP2/CTTN/TNFRSF12A/CORO1B/ACTR2/SH3BGRL3/ACTR3/TMOD3/FN1/RTN4/EZR/ARPC1B/ARPC2	39
GO_HORMONE_RECEPTOR_BINDING	GO_HORMONE_RECEPTOR_BINDING	GO_HORMONE_RECEPTOR_BINDING	23/1230	168/17237	0.00193644	0.0182141	0.0142723	TCF7L2/JAK1/NRIP1/NCOA1/PKN1/STAT3/WIPI1/CTBP2/XBP1/ACTN4/EP300/NSD1/ETS2/TRIP12/FHL2/LEP/PPARG/CDK7/DDX17/FUS/CCNE1/CEBPB/CALR	23
GO_REGULATION_OF_AXONOGENESIS	GO_REGULATION_OF_AXONOGENESIS	GO_REGULATION_OF_AXONOGENESIS	23/1230	168/17237	0.00193644	0.0182141	0.0142723	EPHB2/TIAM1/SEMA4C/PLXNB2/SEMA4B/EPHB3/BMPR2/MACF1/METRN/EFNA1/SKIL/SEMA7A/DNM2/SSH2/GOLGA4/PTK2/EP300/IFRD1/CRABP2/CTTN/TNFRSF12A/FN1/RTN4	23
GO_REGULATION_OF_PROTEIN_CATABOLIC_PROCESS	GO_REGULATION_OF_PROTEIN_CATABOLIC_PROCESS	GO_REGULATION_OF_PROTEIN_CATABOLIC_PROCESS	44/1230	393/17237	0.00198201	0.0186081	0.014581	SMAD3/PTK2B/ADAM8/ADAM9/LPCAT1/TNFAIP3/FLNA/ANKIB1/PLK3/ODC1/RNF217/OS9/PSMB8/TIMP2/SH3D19/PLK2/EDEM1/EDEM2/XBP1/PINK1/TIMP1/GIPC1/PTK2/FMR1/SMC5/TMF1/GOLGA2/NDFIP1/SMARCC1/SERPINE2/HERPUD1/DUSP1/UBE2K/BCAP31/EGFR/TPR/CAV1/SDCBP/CD81/CENPF/TIMP3/EZR/UBC/ANXA2	44
GO_REGULATION_OF_ENDOCYTOSIS	GO_REGULATION_OF_ENDOCYTOSIS	GO_REGULATION_OF_ENDOCYTOSIS	26/1230	199/17237	0.00201436	0.0188767	0.0147915	HIP1/ABCA7/TGFB1/SCARB1/CBL/DNM2/EPN2/PIK3CB/PICALM/ARFGAP1/SERPINE1/ACTN4/ATXN2/ITGB1/ANO6/GATA2/ITGAV/PPARG/LMAN2/CAV1/SDCBP/CALR/CD63/B2M/ANXA2/LGALS3	26
GO_REGULATION_OF_ANTIGEN_RECEPTOR_MEDIATED_SIGNALING_PATHWAY	GO_REGULATION_OF_ANTIGEN_RECEPTOR_MEDIATED_SIGNALING_PATHWAY	GO_REGULATION_OF_ANTIGEN_RECEPTOR_MEDIATED_SIGNALING_PATHWAY	9/1230	41/17237	0.00203292	0.0190153	0.0149001	PLCL2/ADA/CMTM3/LYN/SLC39A10/ELF1/GBP1/EZR/LGALS3	9
GO_CLUSTER_OF_ACTIN_BASED_CELL_PROJECTIONS	GO_CLUSTER_OF_ACTIN_BASED_CELL_PROJECTIONS	GO_CLUSTER_OF_ACTIN_BASED_CELL_PROJECTIONS	20/1230	139/17237	0.00204776	0.0190689	0.0149421	SLC4A7/FLNB/PTH1R/PLS3/PLEC/MYO1E/LIMA1/MYO1B/MYH9/MFSD10/GIPC1/ACTN1/ACTN4/VCL/DNM1L/B4GALT1/SLC38A2/MYH10/ACTR3/EZR	20
GO_PEPTIDYL_PROLINE_MODIFICATION	GO_PEPTIDYL_PROLINE_MODIFICATION	GO_PEPTIDYL_PROLINE_MODIFICATION	11/1230	57/17237	0.00204991	0.0190689	0.0149421	P4HA2/EGLN3/FKBP10/P4HA1/FKBP14/FKBP9/NKTR/FKBP11/PPIC/P4HB/PPIB	11
HALLMARK_CHOLESTEROL_HOMEOSTASIS	HALLMARK_CHOLESTEROL_HOMEOSTASIS	HALLMARK_CHOLESTEROL_HOMEOSTASIS	13/1230	74/17237	0.00205123	0.0190689	0.0149421	CD9/LDLR/SCD/GPX8/ATXN2/PLSCR1/LGMN/NFIL3/TNFRSF12A/ATF3/PPARG/ERRFI1/LGALS3	13
GO_REGULATION_OF_NUCLEOCYTOPLASMIC_TRANSPORT	GO_REGULATION_OF_NUCLEOCYTOPLASMIC_TRANSPORT	GO_REGULATION_OF_NUCLEOCYTOPLASMIC_TRANSPORT	28/1230	220/17237	0.00205374	0.0190689	0.0149421	SMAD3/TCF7L2/TGFB1/SOX4/WWTR1/FLNA/IWS1/MXI1/AXIN2/BAMBI/PPP3CA/LITAF/SP100/IFI27/MBTPS1/PIK3R1/XBP1/EP300/CDH1/GNAQ/UHMK1/JUP/PPP1R12A/LEP/EGFR/TPR/SRI/TXN	28
GO_CELLULAR_RESPONSE_TO_CALCIUM_ION	GO_CELLULAR_RESPONSE_TO_CALCIUM_ION	GO_CELLULAR_RESPONSE_TO_CALCIUM_ION	10/1230	49/17237	0.00209158	0.0191479	0.0150041	SLC25A24/IQGAP1/CLIC4/FOSB/ENDOG/JUNB/ASPH/FUS/FOS/JUND	10
GO_REGULATION_OF_BLOOD_PRESSURE	GO_REGULATION_OF_BLOOD_PRESSURE	GO_REGULATION_OF_BLOOD_PRESSURE	23/1230	169/17237	0.00209405	0.0191479	0.0150041	ACVRL1/POMC/ECE1/GCH1/BMPR2/PRCP/GJA5/EDNRB/F11R/NAV2/ENG/LNPEP/AGTRAP/ATP1A1/WNK1/CTSZ/ATP6AP2/HMOX1/LEP/PPARG/SGK1/P2RX4/TPM1	23
GO_ENDOPLASMIC_RETICULUM_CALCIUM_ION_HOMEOSTASIS	GO_ENDOPLASMIC_RETICULUM_CALCIUM_ION_HOMEOSTASIS	GO_ENDOPLASMIC_RETICULUM_CALCIUM_ION_HOMEOSTASIS	6/1230	20/17237	0.00211676	0.0191479	0.0150041	WFS1/ATP2A2/HERPUD1/BCAP31/APP/TMBIM6	6
GO_FILAMENTOUS_ACTIN	GO_FILAMENTOUS_ACTIN	GO_FILAMENTOUS_ACTIN	6/1230	20/17237	0.00211676	0.0191479	0.0150041	FLNA/MYO6/RAC3/FERMT2/TPM1/TPM4	6
GO_NUCLEUS_LOCALIZATION	GO_NUCLEUS_LOCALIZATION	GO_NUCLEUS_LOCALIZATION	6/1230	20/17237	0.00211676	0.0191479	0.0150041	SYNE1/SUN2/DOCK7/PTK2/SYNE2/MYH10	6
GO_RESPONSE_TO_LIPOPROTEIN_PARTICLE	GO_RESPONSE_TO_LIPOPROTEIN_PARTICLE	GO_RESPONSE_TO_LIPOPROTEIN_PARTICLE	6/1230	20/17237	0.00211676	0.0191479	0.0150041	CD9/ABCA1/ADAM17/ITGB1/PPARG/CD81	6
GO_POSITIVE_REGULATION_OF_NEURON_DIFFERENTIATION	GO_POSITIVE_REGULATION_OF_NEURON_DIFFERENTIATION	GO_POSITIVE_REGULATION_OF_NEURON_DIFFERENTIATION	36/1230	306/17237	0.0021296	0.0191479	0.0150041	PTK2B/TIAM1/PLXNB2/FGFR1/BMPR2/MACF1/NCOA1/ADAMTS1/METRN/SKIL/RAPGEF2/ITSN2/SEMA7A/LYN/TIMP2/KIDINS220/PTN/ZMYND8/GOLGA4/SETX/CUX1/ITGB1/RAPGEF1/GATA2/EP300/FMR1/TMEM30A/EIF4G1/NPTN/GRN/CRABP2/NEU1/SERPINE2/TNFRSF12A/SGK1/FN1	36
GO_CELLULAR_RESPONSE_TO_ARSENIC_CONTAINING_SUBSTANCE	GO_CELLULAR_RESPONSE_TO_ARSENIC_CONTAINING_SUBSTANCE	GO_CELLULAR_RESPONSE_TO_ARSENIC_CONTAINING_SUBSTANCE	5/1230	14/17237	0.0021305	0.0191479	0.0150041	MKNK2/HMOX1/ATF3/ATF4/DDX3X	5
GO_CELLULAR_RESPONSE_TO_VITAMIN_D	GO_CELLULAR_RESPONSE_TO_VITAMIN_D	GO_CELLULAR_RESPONSE_TO_VITAMIN_D	5/1230	14/17237	0.0021305	0.0191479	0.0150041	SFRP1/ADAMTS1/PIM1/PTN/ITGB1	5
GO_ESTABLISHMENT_OF_NUCLEUS_LOCALIZATION	GO_ESTABLISHMENT_OF_NUCLEUS_LOCALIZATION	GO_ESTABLISHMENT_OF_NUCLEUS_LOCALIZATION	5/1230	14/17237	0.0021305	0.0191479	0.0150041	SYNE1/SUN2/PTK2/SYNE2/MYH10	5
GO_FIBRIL	GO_FIBRIL	GO_FIBRIL	5/1230	14/17237	0.0021305	0.0191479	0.0150041	MFAP2/LTBP1/FBN1/MFAP5/FBN2	5
GO_GLUCOCORTICOID_RECEPTOR_BINDING	GO_GLUCOCORTICOID_RECEPTOR_BINDING	GO_GLUCOCORTICOID_RECEPTOR_BINDING	5/1230	14/17237	0.0021305	0.0191479	0.0150041	NRIP1/STAT3/EP300/ETS2/CEBPB	5
GO_INSULIN_LIKE_GROWTH_FACTOR_RECEPTOR_SIGNALING_PATHWAY	GO_INSULIN_LIKE_GROWTH_FACTOR_RECEPTOR_SIGNALING_PATHWAY	GO_INSULIN_LIKE_GROWTH_FACTOR_RECEPTOR_SIGNALING_PATHWAY	5/1230	14/17237	0.0021305	0.0191479	0.0150041	IGF2R/GRB10/PIK3R1/IGF1R/CRIM1	5
GO_METALLOENDOPEPTIDASE_INHIBITOR_ACTIVITY	GO_METALLOENDOPEPTIDASE_INHIBITOR_ACTIVITY	GO_METALLOENDOPEPTIDASE_INHIBITOR_ACTIVITY	5/1230	14/17237	0.0021305	0.0191479	0.0150041	RECK/BST2/TIMP2/TIMP1/TIMP3	5
GO_NEGATIVE_REGULATION_OF_GLUCOSE_IMPORT	GO_NEGATIVE_REGULATION_OF_GLUCOSE_IMPORT	GO_NEGATIVE_REGULATION_OF_GLUCOSE_IMPORT	5/1230	14/17237	0.0021305	0.0191479	0.0150041	GRB10/PID1/PEA15/LMBRD1/LEP	5
GO_POST_EMBRYONIC_ORGAN_DEVELOPMENT	GO_POST_EMBRYONIC_ORGAN_DEVELOPMENT	GO_POST_EMBRYONIC_ORGAN_DEVELOPMENT	5/1230	14/17237	0.0021305	0.0191479	0.0150041	MFAP2/FBN1/MYO1E/KLF4/LDHA	5
GO_RESPONSE_TO_LAMINAR_FLUID_SHEAR_STRESS	GO_RESPONSE_TO_LAMINAR_FLUID_SHEAR_STRESS	GO_RESPONSE_TO_LAMINAR_FLUID_SHEAR_STRESS	5/1230	14/17237	0.0021305	0.0191479	0.0150041	TGFB1/ABCA1/XBP1/KLF4/KLF2	5
GO_RESPONSE_TO_LOW_DENSITY_LIPOPROTEIN_PARTICLE	GO_RESPONSE_TO_LOW_DENSITY_LIPOPROTEIN_PARTICLE	GO_RESPONSE_TO_LOW_DENSITY_LIPOPROTEIN_PARTICLE	5/1230	14/17237	0.0021305	0.0191479	0.0150041	CD9/ABCA1/ITGB1/PPARG/CD81	5
HALLMARK_KRAS_SIGNALING_UP	HALLMARK_KRAS_SIGNALING_UP	HALLMARK_KRAS_SIGNALING_UP	26/1230	200/17237	0.0021624	0.0194001	0.0152017	FLT4/EPHB2/PDCD1LG2/MMP11/GALNT3/PCSK1N/ADAM8/ANGPTL4/MYCN/IL10RA/CBL/TNFAIP3/RGS16/ENG/CA2/PSMB8/ADAM17/GLRX/NIN/AKAP12/TFPI/KLF4/IGFBP3/PPP1R15A/TOR1AIP2/JUP	26
GO_GLAND_DEVELOPMENT	GO_GLAND_DEVELOPMENT	GO_GLAND_DEVELOPMENT	44/1230	395/17237	0.0021857	0.0195744	0.0153382	TGFB2/NOG/SFRP1/SMAD3/PAM/IGSF3/FGFR1/IGF2R/EPHB3/MAN2A1/TGFB1/ADA/HK2/INSR/NCOA1/CSF1R/TSPO/JARID2/TGFBR2/DAG1/PTN/XBP1/LAMA5/RB1CC1/CITED2/SEC63/GATA2/EP300/CDH1/GATA3/TGFBR3/FSTL3/B4GALT1/SMARCC1/SERPINE2/MAPK3/PSAP/ELF3/EGFR/CAV1/CCNE1/CEBPB/EZR/CDKN1C	44
GO_STEM_CELL_DIFFERENTIATION	GO_STEM_CELL_DIFFERENTIATION	GO_STEM_CELL_DIFFERENTIATION	25/1230	190/17237	0.00220604	0.0197216	0.0154536	TGFB2/NOG/SFRP1/ADAM15/EFNB1/SEMA4C/SNAI1/FGFR1/SEMA4B/TGFB1/WWTR1/EFNA1/EDNRB/STAT1/SEMA7A/JARID2/LAMA5/CORO1C/CHD2/TGFBR3/LIMS1/PUM1/MAPK3/S100A4/RTN4	25
GO_ACETYLGALACTOSAMINYLTRANSFERASE_ACTIVITY	GO_ACETYLGALACTOSAMINYLTRANSFERASE_ACTIVITY	GO_ACETYLGALACTOSAMINYLTRANSFERASE_ACTIVITY	8/1230	34/17237	0.00224017	0.019886	0.0155824	GALNT3/GALNT7/GALNT2/GALNT6/CSGALNACT2/CHSY1/CHPF/GALNT1	8
GO_ADP_BINDING	GO_ADP_BINDING	GO_ADP_BINDING	8/1230	34/17237	0.00224017	0.019886	0.0155824	TAP1/PRKAG2/MYO9B/MYH9/MYO6/ATP1A1/CYB5R3/MYH10	8
GO_HEART_VALVE_DEVELOPMENT	GO_HEART_VALVE_DEVELOPMENT	GO_HEART_VALVE_DEVELOPMENT	8/1230	34/17237	0.00224017	0.019886	0.0155824	TGFB2/FGFRL1/SOX4/NOTCH2/GJA5/EFNA1/CYR61/GATA3	8
GO_NEGATIVE_REGULATION_OF_EXTRINSIC_APOPTOTIC_SIGNALING_PATHWAY_VIA_DEATH_DOMAIN_RECEPTORS	GO_NEGATIVE_REGULATION_OF_EXTRINSIC_APOPTOTIC_SIGNALING_PATHWAY_VIA_DEATH_DOMAIN_RECEPTORS	GO_NEGATIVE_REGULATION_OF_EXTRINSIC_APOPTOTIC_SIGNALING_PATHWAY_VIA_DEATH_DOMAIN_RECEPTORS	8/1230	34/17237	0.00224017	0.019886	0.0155824	TNFAIP3/ARHGEF2/TNFSF10/DAPK1/PEA15/SERPINE1/HMOX1/TMBIM1	8
GO_CARBOHYDRATE_HOMEOSTASIS	GO_CARBOHYDRATE_HOMEOSTASIS	GO_CARBOHYDRATE_HOMEOSTASIS	23/1230	170/17237	0.00226244	0.0200142	0.0156829	POMC/WFS1/TCF7L2/SOX4/HK2/INSR/IL1R1/PRCP/SIDT2/STAT3/ASPSCR1/PPP3CA/VPS13C/SLC16A1/PIK3R1/XBP1/EP300/PYGL/ENDOG/LEP/PPARG/FN1/LGALS1	23
GO_NEGATIVE_REGULATION_OF_PROTEOLYSIS	GO_NEGATIVE_REGULATION_OF_PROTEOLYSIS	GO_NEGATIVE_REGULATION_OF_PROTEOLYSIS	38/1230	329/17237	0.00226254	0.0200142	0.0156829	RECK/PCSK1N/CST6/SERPING1/SH3RF1/DNAJC1/BST2/TIMP2/SERPINH1/PICALM/POR/SERPINE1/TIMP1/GIPC1/GLG1/EP300/TFPI/ITIH5/KLF4/CRIM1/BIRC6/PPP1R15A/PAK2/SMARCC1/SERPINE2/CD55/CD46/HERPUD1/SERPINB6/TMEM59/CD59/TPR/APP/SDCBP/TNFAIP8/CENPF/DDX3X/TIMP3	38
GO_REGULATION_OF_LEUKOCYTE_DIFFERENTIATION	GO_REGULATION_OF_LEUKOCYTE_DIFFERENTIATION	GO_REGULATION_OF_LEUKOCYTE_DIFFERENTIATION	29/1230	232/17237	0.00226944	0.0200401	0.0157031	SFRP1/ERBB2/ADAM8/CCR1/TGFB1/ADA/MMP14/RUNX1/INHA/CSF1R/IRF1/HLA-G/CA2/UBASH3B/LYN/TGFBR2/PIK3R1/XBP1/KLF10/GATA2/GATA3/FSTL3/ATP6AP1/NDFIP1/CD46/CEBPB/FOS/LGALS1/LGALS3	29
GO_NEGATIVE_REGULATION_OF_IMMUNE_EFFECTOR_PROCESS	GO_NEGATIVE_REGULATION_OF_IMMUNE_EFFECTOR_PROCESS	GO_NEGATIVE_REGULATION_OF_IMMUNE_EFFECTOR_PROCESS	16/1230	102/17237	0.00228095	0.0201066	0.0157553	TGFB2/TAP1/SERPING1/TGFB1/HTRA1/BST2/SEC14L1/HLA-E/EIF2AK2/NDFIP1/HMOX1/CD55/CD46/CD59/TMBIM6/LGALS3	16
GO_AGING	GO_AGING	GO_AGING	32/1230	264/17237	0.00228583	0.0201145	0.0157615	PTH1R/SERPING1/TGFB1/ADA/EDNRB/ENG/TSPO/ADM/LRP1/STAT3/CTGF/TGFBR2/TIMP2/SOCS3/LITAF/GSN/SERPINE1/TIMP1/SEC63/SMC5/LIMS1/PPP1R15A/CANX/ENDOG/RPN2/CTNNA1/CAV1/TIMP3/FOS/CALR/JUND/CDKN1C	32
GO_I_BAND	GO_I_BAND	GO_I_BAND	18/1230	121/17237	0.00230829	0.020266	0.0158801	FLNB/NEXN/PPP1R12B/PPP3CA/FBXO32/PARVA/PALLD/DST/ACTN1/ACTN4/SYNE2/FERMT2/JUP/FHL2/PPP1R12A/SRI/KRT19/KRT8	18
GO_CELLULAR_RESPONSE_TO_DEXAMETHASONE_STIMULUS	GO_CELLULAR_RESPONSE_TO_DEXAMETHASONE_STIMULUS	GO_CELLULAR_RESPONSE_TO_DEXAMETHASONE_STIMULUS	7/1230	27/17237	0.00231508	0.020266	0.0158801	TGFB1/FBXO32/SMYD3/ABCG2/EP300/ERRFI1/HNRNPU	7
GO_REGULATION_OF_ENDOTHELIAL_CELL_DIFFERENTIATION	GO_REGULATION_OF_ENDOTHELIAL_CELL_DIFFERENTIATION	GO_REGULATION_OF_ENDOTHELIAL_CELL_DIFFERENTIATION	7/1230	27/17237	0.00231508	0.020266	0.0158801	ACVRL1/CDH5/ROCK1/ID1/TNFRSF1A/PPP1R12A/ROCK2	7
GO_ARTERY_DEVELOPMENT	GO_ARTERY_DEVELOPMENT	GO_ARTERY_DEVELOPMENT	13/1230	75/17237	0.00232268	0.0202973	0.0159047	ACVRL1/LOXL1/BMPR2/SOX4/GJA5/LOX/LTBP1/ENG/DNM2/LRP1/LUZP1/HPGD/MYH10	13
GO_MULTICELLULAR_ORGANISM_METABOLIC_PROCESS	GO_MULTICELLULAR_ORGANISM_METABOLIC_PROCESS	GO_MULTICELLULAR_ORGANISM_METABOLIC_PROCESS	15/1230	93/17237	0.00233568	0.0203756	0.0159661	MMP11/ADAM15/MMP14/MRC2/MMP15/MMP2/COL4A2/COL4A1/SERPINH1/TRAM2/ID1/MMP12/COL5A1/CTSB/COL1A1	15
GO_NEGATIVE_REGULATION_OF_BINDING	GO_NEGATIVE_REGULATION_OF_BINDING	GO_NEGATIVE_REGULATION_OF_BINDING	19/1230	131/17237	0.00238419	0.020763	0.0162696	NOG/ADAM15/PTPRF/RALB/PPP3CA/SP100/AES/ROCK1/RSF1/ID1/GOLGA2/HMOX1/MAPK3/HSPA5/CAV1/SRI/TMBIM6/B2M/ANXA2	19
GO_GOLGI_ASSOCIATED_VESICLE_MEMBRANE	GO_GOLGI_ASSOCIATED_VESICLE_MEMBRANE	GO_GOLGI_ASSOCIATED_VESICLE_MEMBRANE	10/1230	50/17237	0.00245037	0.021157	0.0165783	COPA/TMED7/TMED3/CLTB/HM13/ARCN1/TMED2/COPB1/KDELR1/ITM2B	10
GO_RECEPTOR_INTERNALIZATION	GO_RECEPTOR_INTERNALIZATION	GO_RECEPTOR_INTERNALIZATION	10/1230	50/17237	0.00245037	0.021157	0.0165783	CD9/DNM2/ADM/PICALM/LMBRD1/ITGB1/GRB2/CAV1/CD81/EZR	10
GO_RHO_PROTEIN_SIGNAL_TRANSDUCTION	GO_RHO_PROTEIN_SIGNAL_TRANSDUCTION	GO_RHO_PROTEIN_SIGNAL_TRANSDUCTION	10/1230	50/17237	0.00245037	0.021157	0.0165783	CDC42EP5/MYO9B/ARHGAP29/ARHGEF3/RHOD/ROCK1/EPS8L2/CDC42EP1/RHOB/ROCK2	10
GO_STAT_CASCADE	GO_STAT_CASCADE	GO_STAT_CASCADE	10/1230	50/17237	0.00245037	0.021157	0.0165783	IFNAR2/STAT2/IFNAR1/STAT1/STAT3/LYN/SOCS3/LEP/MAPK3/CSH1	10
GO_TRANSFORMING_GROWTH_FACTOR_BETA_RECEPTOR_BINDING	GO_TRANSFORMING_GROWTH_FACTOR_BETA_RECEPTOR_BINDING	GO_TRANSFORMING_GROWTH_FACTOR_BETA_RECEPTOR_BINDING	10/1230	50/17237	0.00245037	0.021157	0.0165783	TGFB2/SMAD3/TGFB1/INHA/BMP1/ENG/TGFBR2/BAMBI/TGFBR3/GDF15	10
GO_REGULATION_OF_EPITHELIAL_CELL_DIFFERENTIATION	GO_REGULATION_OF_EPITHELIAL_CELL_DIFFERENTIATION	GO_REGULATION_OF_EPITHELIAL_CELL_DIFFERENTIATION	18/1230	122/17237	0.00253165	0.0218214	0.017099	ACVRL1/WWTR1/MYCN/STAT1/CDH5/KIAA1109/ROCK1/MAFG/GATA3/GNAQ/ID1/TNFRSF1A/PPP1R12A/ROCK2/ERRFI1/MAFF/CAV1/RHEB	18
GO_COATED_PIT	GO_COATED_PIT	GO_COATED_PIT	12/1230	67/17237	0.00254029	0.0218214	0.017099	LDLR/SH3BP4/DNM2/LRP10/LRP1/PICALM/MYO6/DNM1L/CLTB/CTTN/EGFR/APP	12
GO_POSITIVE_REGULATION_OF_ENDOTHELIAL_CELL_MIGRATION	GO_POSITIVE_REGULATION_OF_ENDOTHELIAL_CELL_MIGRATION	GO_POSITIVE_REGULATION_OF_ENDOTHELIAL_CELL_MIGRATION	12/1230	67/17237	0.00254029	0.0218214	0.017099	FLT4/ANGPT4/PTK2B/FGFR1/TGFB1/BMPR2/SASH1/SCARB1/GATA3/RHOB/SPARC/ROCK2	12
GO_REGULATION_OF_CYSTEINE_TYPE_ENDOPEPTIDASE_ACTIVITY	GO_REGULATION_OF_CYSTEINE_TYPE_ENDOPEPTIDASE_ACTIVITY	GO_REGULATION_OF_CYSTEINE_TYPE_ENDOPEPTIDASE_ACTIVITY	27/1230	213/17237	0.00258745	0.0221512	0.0173574	HIP1/SMAD3/EGLN3/TNFSF10/SH3RF1/DAPK1/CYR61/CTGF/IFI27/POR/GSN/TBC1D10A/NLRP2/EP300/CYFIP2/KLF4/CTSH/PAK2/DAP/PPARG/ARL6IP5/HERPUD1/ASPH/BCAP31/TNFAIP8/DDX3X/RPS27L	27
GO_REGULATION_OF_PEPTIDYL_TYROSINE_PHOSPHORYLATION	GO_REGULATION_OF_PEPTIDYL_TYROSINE_PHOSPHORYLATION	GO_REGULATION_OF_PEPTIDYL_TYROSINE_PHOSPHORYLATION	27/1230	213/17237	0.00258745	0.0221512	0.0173574	GPRC5A/ANGPT4/SFRP1/PTK2B/ITGA5/TGFB1/ARHGEF2/EFNA1/IFNAR1/SH3BP5/CSF1R/STAT3/LYN/ADAM17/ERBB3/SOCS3/ITGB1/IL6ST/TNFRSF1A/HSPH1/PAK2/LEP/ERRFI1/EGFR/CAV1/APP/CD81	27
GO_PLATELET_ACTIVATION	GO_PLATELET_ACTIVATION	GO_PLATELET_ACTIVATION	20/1230	142/17237	0.00264548	0.0226097	0.0177166	DGKZ/CD9/FLNA/LYN/ITPR2/PIK3CB/MYH9/PIK3R1/TLN1/ACTN1/PLSCR1/VCL/GNAQ/RHOB/CSRP1/MAPK3/YWHAZ/MYL12A/ACTB/COL1A1	20
GO_EXOCYTOSIS	GO_EXOCYTOSIS	GO_EXOCYTOSIS	36/1230	310/17237	0.00265455	0.0226489	0.0177473	TGFB2/MICAL3/TNFAIP2/CCR1/LLGL2/SERPING1/TGFB1/SYT8/QSOX1/CD9/FLNA/LGALS3BP/RAB8B/LYN/FAM3C/MIA3/TLN1/SDF4/SERPINE1/TIMP1/ACTN1/ACTN4/GATA2/VCL/TMED10/LAMP2/SNAP23/MYH10/CYB5R1/VMP1/SPARC/PSAP/APP/FN1/TIMP3/CD63	36
GO_CORE_PROMOTER_BINDING	GO_CORE_PROMOTER_BINDING	GO_CORE_PROMOTER_BINDING	21/1230	152/17237	0.00266198	0.0226643	0.0177594	IRF9/NRIP1/SOX4/RUNX1/STAT1/GADD45A/RREB1/XBP1/SMYD3/KLF10/CHD2/GATA2/EP300/NSD1/GATA3/KLF4/NFIL3/PPARG/ATF4/HNRNPU/FOS	21
GO_METALLOENDOPEPTIDASE_ACTIVITY	GO_METALLOENDOPEPTIDASE_ACTIVITY	GO_METALLOENDOPEPTIDASE_ACTIVITY	17/1230	113/17237	0.00266995	0.0226643	0.0177594	MMP11/ADAM15/ADAM19/ECE1/ADAM8/MMP14/ADAM9/ADAM10/ADAMTS1/MMP15/MMP2/ADAM12/PAPPA2/PAPPA/BMP1/ADAM17/MMP12	17
GO_REGULATION_OF_STEM_CELL_DIFFERENTIATION	GO_REGULATION_OF_STEM_CELL_DIFFERENTIATION	GO_REGULATION_OF_STEM_CELL_DIFFERENTIATION	17/1230	113/17237	0.00266995	0.0226643	0.0177594	TGFB2/SFRP1/SMAD3/SNAI1/TCF7L2/TGFB1/WWTR1/PHLDB2/EFNA1/AXIN2/TGFBR2/BAMBI/DAG1/EIF2AK2/N4BP2L2/SDCBP/COL1A1	17
GO_REGULATED_EXOCYTOSIS	GO_REGULATED_EXOCYTOSIS	GO_REGULATED_EXOCYTOSIS	28/1230	224/17237	0.00267431	0.0226643	0.0177594	TGFB2/SERPING1/TGFB1/SYT8/QSOX1/CD9/FLNA/LGALS3BP/LYN/FAM3C/TLN1/SDF4/SERPINE1/TIMP1/ACTN1/ACTN4/GATA2/VCL/TMED10/LAMP2/SNAP23/CYB5R1/SPARC/PSAP/APP/FN1/TIMP3/CD63	28
GO_DEVELOPMENTAL_MATURATION	GO_DEVELOPMENTAL_MATURATION	GO_DEVELOPMENTAL_MATURATION	25/1230	193/17237	0.00273213	0.0231155	0.018113	NTN4/TGFB2/ACVRL1/RECK/PTK2B/FGFR1/PTH1R/MMP2/CDH5/CLN5/DAG1/PICALM/XBP1/ANO6/GATA2/EPAS1/GATA3/GNAQ/ARCN1/LEP/PPARG/KLF2/APP/CD63/CDKN1C	25
GO_REGULATION_OF_DEVELOPMENTAL_GROWTH	GO_REGULATION_OF_DEVELOPMENTAL_GROWTH	GO_REGULATION_OF_DEVELOPMENTAL_GROWTH	34/1230	289/17237	0.00278337	0.0232805	0.0182423	NOG/SFRP1/SEMA4C/FGFR1/SEMA4B/PLAC8/BMPR2/INSR/MACF1/WWC3/ITSN2/SEMA7A/WWC2/DNM2/STAT3/TGFBR2/POR/GOLGA4/TNKS2/PTK2/EP300/NIPBL/CELF1/IFRD1/LGMN/CRABP2/CTTN/TNFRSF12A/LEP/APP/FN1/RTN4/EZR/PPIB	34
GO_CHONDROCYTE_DEVELOPMENT	GO_CHONDROCYTE_DEVELOPMENT	GO_CHONDROCYTE_DEVELOPMENT	6/1230	21/17237	0.0027866	0.0232805	0.0182423	COL27A1/BMPR2/IMPAD1/CHSY1/TGFBR2/SERPINH1	6
GO_REGULATION_OF_MEMBRANE_PROTEIN_ECTODOMAIN_PROTEOLYSIS	GO_REGULATION_OF_MEMBRANE_PROTEIN_ECTODOMAIN_PROTEOLYSIS	GO_REGULATION_OF_MEMBRANE_PROTEIN_ECTODOMAIN_PROTEOLYSIS	6/1230	21/17237	0.0027866	0.0232805	0.0182423	ADAM8/ADAM9/TIMP2/SH3D19/TIMP1/TIMP3	6
GO_REGULATION_OF_POSTTRANSCRIPTIONAL_GENE_SILENCING	GO_REGULATION_OF_POSTTRANSCRIPTIONAL_GENE_SILENCING	GO_REGULATION_OF_POSTTRANSCRIPTIONAL_GENE_SILENCING	6/1230	21/17237	0.0027866	0.0232805	0.0182423	TGFB1/NCOR2/ADAR/STAT3/FMR1/PUM1	6
GO_ROUGH_ENDOPLASMIC_RETICULUM_MEMBRANE	GO_ROUGH_ENDOPLASMIC_RETICULUM_MEMBRANE	GO_ROUGH_ENDOPLASMIC_RETICULUM_MEMBRANE	6/1230	21/17237	0.0027866	0.0232805	0.0182423	PLOD3/PLOD1/PLOD2/DNAJC3/BCAP31/SSR4	6
GO_RUFFLE_ORGANIZATION	GO_RUFFLE_ORGANIZATION	GO_RUFFLE_ORGANIZATION	6/1230	21/17237	0.0027866	0.0232805	0.0182423	LIMA1/CSF1R/INPPL1/PLEKHA1/CORO1B/TPM1	6
KEGG_GLYCOSAMINOGLYCAN_DEGRADATION	KEGG_GLYCOSAMINOGLYCAN_DEGRADATION	KEGG_GLYCOSAMINOGLYCAN_DEGRADATION	6/1230	21/17237	0.0027866	0.0232805	0.0182423	HGSNAT/NAGLU/GLB1/GNS/HEXB/HEXA	6
GO_CARDIAC_CHAMBER_MORPHOGENESIS	GO_CARDIAC_CHAMBER_MORPHOGENESIS	GO_CARDIAC_CHAMBER_MORPHOGENESIS	16/1230	104/17237	0.00279206	0.0232805	0.0182423	HEG1/FGFRL1/SOX4/NOTCH2/ADAMTS1/GJA5/PKP2/CYR61/DHRS3/PARVA/CITED2/GATA3/TGFBR3/DSP/FHL2/TPM1	16
GO_DEVELOPMENTAL_GROWTH	GO_DEVELOPMENTAL_GROWTH	GO_DEVELOPMENTAL_GROWTH	38/1230	333/17237	0.00279311	0.0232805	0.0182423	TGFB2/COL27A1/HEG1/SFRP1/SMAD3/ADAM15/TIAM1/TGFB1/PDLIM5/WWTR1/NOTCH2/SEMA7A/ADM/IQGAP1/TGFBR2/PTPN12/GSN/CLIC4/ITGB1/TNKS2/VCL/ANKRD11/PLEKHA1/GATA3/ATRX/TGFBR3/EIF2AK4/NIPBL/IFRD1/LEP/TMED2/PSAP/KLF2/ZFP36L1/APP/CCNE1/TIMP3/CDKN1C	38
GO_BASAL_PART_OF_CELL	GO_BASAL_PART_OF_CELL	GO_BASAL_PART_OF_CELL	10/1230	51/17237	0.00285687	0.0237511	0.0186111	SLC23A2/BMPR2/ITGA1/PRCP/PHLDB2/DOCK7/HOMER3/DST/CAV1/CLDN4	10
GO_CELLULAR_RESPONSE_TO_BIOTIC_STIMULUS	GO_CELLULAR_RESPONSE_TO_BIOTIC_STIMULUS	GO_CELLULAR_RESPONSE_TO_BIOTIC_STIMULUS	22/1230	163/17237	0.00287002	0.0237511	0.0186111	WFS1/SPON2/TGFB1/ADAM9/SCARB1/TNFAIP3/CDK19/MTDH/EDNRB/ABCA1/TSPO/LYN/PPP1R15B/LITAF/XBP1/SERPINE1/CCDC47/MAPK3/HSPA5/FN1/CEBPB/B2M	22
GO_POSITIVE_REGULATION_OF_HEMOPOIESIS	GO_POSITIVE_REGULATION_OF_HEMOPOIESIS	GO_POSITIVE_REGULATION_OF_HEMOPOIESIS	22/1230	163/17237	0.00287002	0.0237511	0.0186111	ADAM8/CCR1/TGFB1/ADA/MMP14/RUNX1/CSF1R/HLA-G/CA2/TGFBR2/ISG15/XBP1/KLF10/GATA2/GATA3/ATP6AP1/N4BP2L2/CD46/LEP/FOS/LGALS1/LGALS3	22
GO_MORPHOGENESIS_OF_AN_EPITHELIAL_SHEET	GO_MORPHOGENESIS_OF_AN_EPITHELIAL_SHEET	GO_MORPHOGENESIS_OF_AN_EPITHELIAL_SHEET	9/1230	43/17237	0.00287779	0.0237511	0.0186111	ACVRL1/ITGA5/FLNA/CYR61/ADAM17/DAG1/MMP12/COL5A1/RHOC	9
GO_REGULATION_OF_GLYCOPROTEIN_METABOLIC_PROCESS	GO_REGULATION_OF_GLYCOPROTEIN_METABOLIC_PROCESS	GO_REGULATION_OF_GLYCOPROTEIN_METABOLIC_PROCESS	9/1230	43/17237	0.00287779	0.0237511	0.0186111	ABCA7/TCF7L2/INSR/SOAT1/EP300/GOLGA2/ITM2C/TMEM59/ITM2B	9
GO_RESPONSE_TO_COLD	GO_RESPONSE_TO_COLD	GO_RESPONSE_TO_COLD	9/1230	43/17237	0.00287779	0.0237511	0.0186111	SLC27A1/PCSK1N/PLAC8/HSPA2/ADM/DNAJC3/EIF2AK4/PPARG/FOS	9
GO_FC_GAMMA_RECEPTOR_SIGNALING_PATHWAY	GO_FC_GAMMA_RECEPTOR_SIGNALING_PATHWAY	GO_FC_GAMMA_RECEPTOR_SIGNALING_PATHWAY	15/1230	95/17237	0.00288871	0.0238024	0.0186512	WIPF1/LYN/NCKAP1/PIK3CB/PIK3R1/PTK2/CYFIP2/GRB2/MYO10/MAPK3/ACTR2/ACTR3/ARPC1B/ARPC2/ACTB	15
GO_CADHERIN_BINDING	GO_CADHERIN_BINDING	GO_CADHERIN_BINDING	7/1230	28/17237	0.00289936	0.0238125	0.0186591	FXYD5/NDRG1/VCL/JUP/CD46/P2RX4/CTNNA1	7
GO_REGULATION_OF_ERAD_PATHWAY	GO_REGULATION_OF_ERAD_PATHWAY	GO_REGULATION_OF_ERAD_PATHWAY	7/1230	28/17237	0.00289936	0.0238125	0.0186591	OS9/EDEM1/EDEM2/XBP1/HERPUD1/BCAP31/CAV1	7
GO_MEMBRANE_BUDDING	GO_MEMBRANE_BUDDING	GO_MEMBRANE_BUDDING	17/1230	114/17237	0.00293445	0.0239895	0.0187978	HIP1/SEC23A/SEC24D/SEC16A/PICALM/LMAN1/SEC31A/TMED10/FNBP1L/CTSZ/USO1/GOLGA2/TMED2/TMED9/CHMP2B/CD59/ANXA2	17
GO_PHAGOCYTIC_VESICLE	GO_PHAGOCYTIC_VESICLE	GO_PHAGOCYTIC_VESICLE	14/1230	86/17237	0.00294785	0.0239895	0.0187978	SRGAP2/ADAM8/ABCA1/TCIRG1/RAB8B/HLA-G/HLA-C/HLA-E/LAMP2/LAMP1/ITGAV/ATG12/ATP6V0E1/B2M	14
GO_POSITIVE_REGULATION_OF_REACTIVE_OXYGEN_SPECIES_METABOLIC_PROCESS	GO_POSITIVE_REGULATION_OF_REACTIVE_OXYGEN_SPECIES_METABOLIC_PROCESS	GO_POSITIVE_REGULATION_OF_REACTIVE_OXYGEN_SPECIES_METABOLIC_PROCESS	14/1230	86/17237	0.00294785	0.0239895	0.0187978	PTK2B/TGFB1/INSR/PID1/DNM2/TSPO/GADD45A/TGFBR2/KLF4/GRB2/LEP/P2RX4/KLF2/EGFR	14
GO_REGULATION_OF_HEART_RATE	GO_REGULATION_OF_HEART_RATE	GO_REGULATION_OF_HEART_RATE	14/1230	86/17237	0.00294785	0.0239895	0.0187978	ADA/GJA5/DSG2/PKP2/ADM/AKAP9/ATP2A2/EPAS1/DSC2/DSP/JUP/CAV1/SRI/TPM1	14
KEGG_TGF_BETA_SIGNALING_PATHWAY	KEGG_TGF_BETA_SIGNALING_PATHWAY	KEGG_TGF_BETA_SIGNALING_PATHWAY	14/1230	86/17237	0.00294785	0.0239895	0.0187978	TGFB2/NOG/ACVRL1/SMAD3/TGFB1/BMPR2/LTBP1/TGFBR2/ROCK1/EP300/ID1/ID3/ROCK2/MAPK3	14
GO_REGULATION_OF_ACTIN_FILAMENT_BUNDLE_ASSEMBLY	GO_REGULATION_OF_ACTIN_FILAMENT_BUNDLE_ASSEMBLY	GO_REGULATION_OF_ACTIN_FILAMENT_BUNDLE_ASSEMBLY	13/1230	77/17237	0.00295416	0.0239895	0.0187978	KISS1R/ASAP3/SFRP1/SMAD3/SDC4/ARHGEF5/PHLDB2/CTGF/PIK3R1/ROCK1/ID1/ROCK2/TPM1	13
GO_RHO_GUANYL_NUCLEOTIDE_EXCHANGE_FACTOR_ACTIVITY	GO_RHO_GUANYL_NUCLEOTIDE_EXCHANGE_FACTOR_ACTIVITY	GO_RHO_GUANYL_NUCLEOTIDE_EXCHANGE_FACTOR_ACTIVITY	13/1230	77/17237	0.00295416	0.0239895	0.0187978	RASGRF2/ARHGEF16/FGD4/TRIO/TIAM1/ARHGEF2/ARHGEF5/ITSN2/ARHGEF3/PLEKHG6/ARHGEF7/AKAP13/EPS8L2	13
GO_GLYCOPROTEIN_CATABOLIC_PROCESS	GO_GLYCOPROTEIN_CATABOLIC_PROCESS	GO_GLYCOPROTEIN_CATABOLIC_PROCESS	5/1230	15/17237	0.00300957	0.0243611	0.019089	GPC1/MAN1B1/EDEM1/EDEM2/STT3B	5
GO_MANNOSIDASE_ACTIVITY	GO_MANNOSIDASE_ACTIVITY	GO_MANNOSIDASE_ACTIVITY	5/1230	15/17237	0.00300957	0.0243611	0.019089	MAN2A1/MAN1B1/EDEM1/MAN1A2/EDEM2	5
GO_ODONTOGENESIS	GO_ODONTOGENESIS	GO_ODONTOGENESIS	16/1230	105/17237	0.00308116	0.0249007	0.0195119	TGFB2/PAM/OSR2/HTRA1/ADAMTS1/CA2/ADM/AXIN2/LAMB1/LAMA5/ANKRD11/ID3/ITGB4/CTNNA1/BSG/COL1A1	16
KEGG_TIGHT_JUNCTION	KEGG_TIGHT_JUNCTION	KEGG_TIGHT_JUNCTION	19/1230	134/17237	0.00309291	0.0249557	0.019555	JAM2/CLDN19/LLGL2/F11R/MPDZ/RRAS/MYH9/JAM3/ACTN1/ACTN4/ASH1L/TJP1/MYH10/CTTN/CTNNA1/CLDN7/CLDN4/MYL12A/ACTB	19
GO_ENZYME_ACTIVATOR_ACTIVITY	GO_ENZYME_ACTIVATOR_ACTIVITY	GO_ENZYME_ACTIVATOR_ACTIVITY	50/1230	471/17237	0.00311304	0.0250186	0.0196042	DEPDC7/ANGPT4/ASAP3/SRGAP2/LLGL2/TGFB1/MMP14/PRKAG2/SYDE1/MMP15/DNAJC10/CDC42EP5/DNAJC1/MYO9B/ARHGAP29/RGS16/RAPGEF2/PLEKHG6/PPP1R12B/ARHGAP21/MYO9A/IQGAP1/AXIN2/ERBB3/ARHGDIB/CTSA/ARFGAP1/PINK1/RALBP1/GM2A/CHML/ARFGAP3/TBC1D10A/ADAP2/GNAQ/CDC42EP1/IGFBP3/PPP1R15A/CTSH/ARHGAP10/TOR1AIP2/PAK2/ERRFI1/PSAP/SH3BGRL3/CAV1/APP/FN1/FBLN1/RPS27L	50
GO_CELL_CYCLE_ARREST	GO_CELL_CYCLE_ARREST	GO_CELL_CYCLE_ARREST	21/1230	154/17237	0.00312027	0.0250186	0.0196042	TGFB2/SMAD3/TCF7L2/TGFB1/PRKAG2/MACF1/NOTCH2/INHA/SKIL/IRF1/GADD45A/PRKAB2/DST/UHMK1/EIF2AK4/PPP1R15A/DUSP1/CDK7/RHEB/CALR/CDKN1C	21
GO_RESPONSE_TO_INTERFERON_GAMMA	GO_RESPONSE_TO_INTERFERON_GAMMA	GO_RESPONSE_TO_INTERFERON_GAMMA	20/1230	144/17237	0.00312035	0.0250186	0.0196042	IRF9/JAK1/GCH1/IFITM1/OAS3/STAT1/DAPK1/IRF1/IFNGR2/HLA-G/BST2/SP100/SEC61A1/HLA-C/HLA-E/EPRS/IFNGR1/GBP1/IFITM3/B2M	20
GO_REGULATION_OF_GLUCOSE_IMPORT	GO_REGULATION_OF_GLUCOSE_IMPORT	GO_REGULATION_OF_GLUCOSE_IMPORT	11/1230	60/17237	0.00313042	0.0250186	0.0196042	GRB10/HK2/PRKAG2/INSR/PID1/ASPSCR1/PEA15/PIK3R1/LMBRD1/RTN2/LEP	11
GO_REGULATION_OF_PATHWAY_RESTRICTED_SMAD_PROTEIN_PHOSPHORYLATION	GO_REGULATION_OF_PATHWAY_RESTRICTED_SMAD_PROTEIN_PHOSPHORYLATION	GO_REGULATION_OF_PATHWAY_RESTRICTED_SMAD_PROTEIN_PHOSPHORYLATION	11/1230	60/17237	0.00313042	0.0250186	0.0196042	TGFB2/NOG/ACVRL1/PMEPA1/TGFB1/BMPR2/INHA/BMP1/ENG/GDF15/SDCBP	11
GO_REGULATION_OF_PHOSPHOPROTEIN_PHOSPHATASE_ACTIVITY	GO_REGULATION_OF_PHOSPHOPROTEIN_PHOSPHATASE_ACTIVITY	GO_REGULATION_OF_PHOSPHOPROTEIN_PHOSPHATASE_ACTIVITY	11/1230	60/17237	0.00313042	0.0250186	0.0196042	ITGA1/ANKLE2/PPME1/SLC39A10/ROCK1/EIF2AK2/PPP1R15A/PPP2R5E/PPP1R12A/ROCK2/HSP90B1	11
GO_REGULATION_OF_ANATOMICAL_STRUCTURE_SIZE	GO_REGULATION_OF_ANATOMICAL_STRUCTURE_SIZE	GO_REGULATION_OF_ANATOMICAL_STRUCTURE_SIZE	50/1230	472/17237	0.00324823	0.0259191	0.0203099	PLOD3/PTK2B/DOCK5/SEMA4C/ECE1/SEMA4B/GCH1/BMPR2/MYADM/WIPF1/MACF1/BAIAP2L1/ITGA1/GJA5/EDNRB/CDC42EP5/LRRC8A/SPTBN1/LIMA1/SEMA7A/DNM2/ADM/NCKAP1/SSH2/VASP/CAPG/GSN/GOLGA4/RB1CC1/ANO6/EP300/CDC42EP1/IFRD1/GRB2/HMOX1/CRABP2/CTTN/TNFRSF12A/LEP/CORO1B/ACTR2/SH3BGRL3/ACTR3/CAV1/TMOD3/FN1/RTN4/EZR/ARPC1B/ARPC2	50
GO_POSITIVE_REGULATION_OF_ACTIN_FILAMENT_POLYMERIZATION	GO_POSITIVE_REGULATION_OF_ACTIN_FILAMENT_POLYMERIZATION	GO_POSITIVE_REGULATION_OF_ACTIN_FILAMENT_POLYMERIZATION	12/1230	69/17237	0.00327472	0.0259528	0.0203363	PTK2B/BAIAP2L1/CDC42EP5/VASP/GSN/CDC42EP1/GRB2/CTTN/ACTR2/ACTR3/ARPC1B/ARPC2	12
GO_POSITIVE_REGULATION_OF_AXONOGENESIS	GO_POSITIVE_REGULATION_OF_AXONOGENESIS	GO_POSITIVE_REGULATION_OF_AXONOGENESIS	12/1230	69/17237	0.00327472	0.0259528	0.0203363	TIAM1/PLXNB2/BMPR2/MACF1/METRN/SKIL/SEMA7A/GOLGA4/EP300/CRABP2/TNFRSF12A/FN1	12
GO_CELLULAR_RESPONSE_TO_ACID_CHEMICAL	GO_CELLULAR_RESPONSE_TO_ACID_CHEMICAL	GO_CELLULAR_RESPONSE_TO_ACID_CHEMICAL	23/1230	175/17237	0.00328692	0.0259528	0.0203363	SFRP1/PTK2B/ADAMTS1/MMP2/CAPN2/ABCA1/PID1/SH3BP4/LYN/COL4A1/XBP1/CPT1A/SETX/EP300/ID3/KLF4/EGR1/LEP/PPARG/EGFR/FN1/CEBPB/COL1A1	23
GO_ORGANELLE_LOCALIZATION	GO_ORGANELLE_LOCALIZATION	GO_ORGANELLE_LOCALIZATION	45/1230	415/17237	0.00328789	0.0259528	0.0203363	SYNE1/LLGL2/SEC23A/SUN2/SYT8/ARHGEF2/SEC24D/SEC16A/DNM2/DOCK7/ARHGAP21/DYNC1H1/LYN/WIPI1/MYH9/AP3S1/NIN/MAP4/ACTN4/GATA2/LMAN1/PTK2/SEC31A/SYNE2/RAB6A/TMED10/SNAP23/FNBP1L/CTSZ/USO1/ATP6AP1/CANX/GOLGA2/GRN/MYH10/TMED2/DYNC1LI2/TMED9/ACTR2/CHMP2B/CD59/ACTR3/CENPF/EZR/YWHAZ	45
GO_COATED_MEMBRANE	GO_COATED_MEMBRANE	GO_COATED_MEMBRANE	14/1230	87/17237	0.00328794	0.0259528	0.0203363	IGF2R/SEC23A/SEC24D/EPN2/AP3S1/PICALM/COPA/SEC31A/TMED7/TMED3/CLTB/ARCN1/COPB1/EGFR	14
GO_CORTICAL_CYTOSKELETON_ORGANIZATION	GO_CORTICAL_CYTOSKELETON_ORGANIZATION	GO_CORTICAL_CYTOSKELETON_ORGANIZATION	8/1230	36/17237	0.00328842	0.0259528	0.0203363	LLGL2/WIPF1/FMNL2/TLN1/ROCK1/ROCK2/EZR/CALR	8
GO_NEGATIVE_REGULATION_OF_SMOOTH_MUSCLE_CELL_PROLIFERATION	GO_NEGATIVE_REGULATION_OF_SMOOTH_MUSCLE_CELL_PROLIFERATION	GO_NEGATIVE_REGULATION_OF_SMOOTH_MUSCLE_CELL_PROLIFERATION	8/1230	36/17237	0.00328842	0.0259528	0.0203363	TNFAIP3/KLF4/IGFBP3/HMOX1/PPARG/SF1/CAV1/TPM1	8
GO_SARCOLEMMA	GO_SARCOLEMMA	GO_SARCOLEMMA	18/1230	125/17237	0.00331278	0.0260845	0.0204394	BGN/PLEC/AHNAK/PPP3CA/DAG1/ITGB1/ATP1A1/RTN2/LAMP1/SLC38A2/CTSB/CD59/SRI/EZR/BSG/KRT19/ANXA2/KRT8	18
KEGG_ENDOMETRIAL_CANCER	KEGG_ENDOMETRIAL_CANCER	KEGG_ENDOMETRIAL_CANCER	10/1230	52/17237	0.00331543	0.0260845	0.0204394	ERBB2/TCF7L2/AXIN2/PIK3CB/PIK3R1/CDH1/GRB2/MAPK3/CTNNA1/EGFR	10
GO_REGULATION_OF_AUTOPHAGY	GO_REGULATION_OF_AUTOPHAGY	GO_REGULATION_OF_AUTOPHAGY	30/1230	249/17237	0.00336616	0.0264424	0.0207199	HERC1/QSOX1/MTDH/DAPK1/SH3BP4/TSPO/RALB/PIK3CB/CTSA/VPS13C/PLK2/XBP1/PAFAH1B2/PINK1/RB1CC1/EP300/DNM1L/EIF2AK4/SUPT5H/GOLGA2/BNIP3L/VMP1/DAP/CTTN/LEP/MAPK3/SH3GLB1/PSAP/TMEM59/ATP6V0E1	30
GO_GASTRULATION	GO_GASTRULATION	GO_GASTRULATION	21/1230	155/17237	0.00337314	0.0264561	0.0207306	NOG/SFRP1/SMAD3/ITGA5/SNAI1/DUSP4/BMPR2/MMP14/MMP15/MMP2/COL4A2/UGDH/TGFBR2/LAMB1/ITGB1/KLF4/ITGAV/ETS2/ITGB4/DUSP1/FN1	21
GO_REGULATION_OF_INTRINSIC_APOPTOTIC_SIGNALING_PATHWAY	GO_REGULATION_OF_INTRINSIC_APOPTOTIC_SIGNALING_PATHWAY	GO_REGULATION_OF_INTRINSIC_APOPTOTIC_SIGNALING_PATHWAY	20/1230	145/17237	0.00338329	0.0264946	0.0207608	WFS1/SNAI1/ARHGEF2/HYOU1/SKIL/XBP1/PINK1/DNM1L/IVNS1ABP/ING2/HSPH1/SERINC3/HERPUD1/MCL1/BCAP31/CAV1/TMBIM6/DDX3X/P4HB/HSPA1A	20
GO_NEGATIVE_REGULATION_OF_ERBB_SIGNALING_PATHWAY	GO_NEGATIVE_REGULATION_OF_ERBB_SIGNALING_PATHWAY	GO_NEGATIVE_REGULATION_OF_ERBB_SIGNALING_PATHWAY	9/1230	44/17237	0.00339305	0.0265299	0.0207885	GPRC5A/ITGA1/CBL/ARHGEF7/GRB2/LGMN/ERRFI1/EGFR/UBC	9
GO_MICROTUBULE_CYTOSKELETON_ORGANIZATION	GO_MICROTUBULE_CYTOSKELETON_ORGANIZATION	GO_MICROTUBULE_CYTOSKELETON_ORGANIZATION	39/1230	348/17237	0.00339972	0.0265409	0.0207971	NAV1/MAP7D3/SRGAP2/LLGL2/NCKAP5L/SUN2/ARHGEF2/PHLDB2/FLNA/PLK3/DOCK7/DYNC1H1/GADD45A/AKAP9/CEP350/MYH9/SLC16A1/NIN/PLK2/DAG1/MAP4/DST/CAMSAP2/TACC1/PTK2/MAP7D1/GCC2/GOLGA2/CAPN6/PPP1R12A/ROCK2/WEE1/CHD4/SGK1/DYNC1LI2/SON/CAV1/EZR/LMNA	39
GO_PEPTIDYL_TYROSINE_MODIFICATION	GO_PEPTIDYL_TYROSINE_MODIFICATION	GO_PEPTIDYL_TYROSINE_MODIFICATION	24/1230	186/17237	0.00345281	0.0269138	0.0210893	FLT4/EPHB2/ERBB2/CSF2RB/PTK2B/FGFR1/EPHB3/JAK1/INSR/CSF1R/ZMYM2/LYN/ERBB3/CUX1/IGF1R/PTK2/FLT1/EIF2AK2/NPTN/WEE1/LEP/MAPK3/CDC37/EGFR	24
GO_RESPONSE_TO_CORTICOSTEROID	GO_RESPONSE_TO_CORTICOSTEROID	GO_RESPONSE_TO_CORTICOSTEROID	23/1230	176/17237	0.00353279	0.0274948	0.0215446	PAM/TGFB1/ADAM9/INSR/ADM/CTGF/SOCS3/FBXO32/SMYD3/ABCG2/EP300/FOSB/SPARC/ERRFI1/SGK1/DUSP1/JUNB/CAV1/CCNE1/FN1/HNRNPU/FOS/COL1A1	23
GO_REGULATION_OF_ATPASE_ACTIVITY	GO_REGULATION_OF_ATPASE_ACTIVITY	GO_REGULATION_OF_ATPASE_ACTIVITY	11/1230	61/17237	0.00357817	0.0278052	0.0217877	ABCA7/DNAJC10/DNAJC1/HSPA2/DNM2/PLSCR1/DNAJB11/TOR1AIP2/TPM2/TPM1/HNRNPU	11
GO_REGULATION_OF_EXTRACELLULAR_MATRIX_ORGANIZATION	GO_REGULATION_OF_EXTRACELLULAR_MATRIX_ORGANIZATION	GO_REGULATION_OF_EXTRACELLULAR_MATRIX_ORGANIZATION	7/1230	29/17237	0.00359015	0.0278288	0.0218062	TGFB2/SMAD3/TGFB1/PHLDB2/FSCN1/DAG1/DPP4	7
GO_ACROSOMAL_MEMBRANE	GO_ACROSOMAL_MEMBRANE	GO_ACROSOMAL_MEMBRANE	6/1230	22/17237	0.00360325	0.0278288	0.0218062	CAV2/TRIP11/SUN1/CD46/CAV1/BSG	6
GO_NEGATIVE_REGULATION_OF_TRANSLATIONAL_INITIATION	GO_NEGATIVE_REGULATION_OF_TRANSLATIONAL_INITIATION	GO_NEGATIVE_REGULATION_OF_TRANSLATIONAL_INITIATION	6/1230	22/17237	0.00360325	0.0278288	0.0218062	FMR1/EIF2AK4/EIF4EBP2/EIF4EBP1/TPR/ATF4	6
KEGG_GLYCOSAMINOGLYCAN_BIOSYNTHESIS_CHONDROITIN_SULFATE	KEGG_GLYCOSAMINOGLYCAN_BIOSYNTHESIS_CHONDROITIN_SULFATE	KEGG_GLYCOSAMINOGLYCAN_BIOSYNTHESIS_CHONDROITIN_SULFATE	6/1230	22/17237	0.00360325	0.0278288	0.0218062	CSGALNACT2/DSE/XYLT1/CHSY1/CHPF/B4GALT7	6
GO_NEGATIVE_REGULATION_OF_CELLULAR_CATABOLIC_PROCESS	GO_NEGATIVE_REGULATION_OF_CELLULAR_CATABOLIC_PROCESS	GO_NEGATIVE_REGULATION_OF_CELLULAR_CATABOLIC_PROCESS	21/1230	156/17237	0.00364292	0.0280494	0.0219791	HERC1/NBAS/QSOX1/TSPO/STAT3/DDIT4/TIMP2/VPS13C/PINK1/TIMP1/GIPC1/GOLGA2/DAP/SMARCC1/LEP/TPR/SDCBP/CENPF/TIMP3/PABPC1/ANXA2	21
GO_PROTEIN_LOCALIZATION_TO_NUCLEUS	GO_PROTEIN_LOCALIZATION_TO_NUCLEUS	GO_PROTEIN_LOCALIZATION_TO_NUCLEUS	21/1230	156/17237	0.00364292	0.0280494	0.0219791	SYNE1/TGFB2/ABCA7/TGFB1/SUN2/CBLB/SPTBN1/ADAR/STAT3/PPP3CA/DAG1/PIK3R1/SYNE2/SUN1/TOR1AIP2/MAPK3/TPR/PDIA3/LMNA/CALR/COL1A1	21
GO_EXTRINSIC_COMPONENT_OF_PLASMA_MEMBRANE	GO_EXTRINSIC_COMPONENT_OF_PLASMA_MEMBRANE	GO_EXTRINSIC_COMPONENT_OF_PLASMA_MEMBRANE	19/1230	136/17237	0.00365681	0.0280735	0.021998	SCUBE1/PTK2B/TIAM1/JAK1/CAV2/LYN/IQGAP1/ATP2A2/ESYT2/PTK2/FMR1/CDH1/FERMT2/JUP/SERPINE2/ERRFI1/CTNNA1/ANXA2/S100A6	19
GO_EMBRYONIC_ORGAN_DEVELOPMENT	GO_EMBRYONIC_ORGAN_DEVELOPMENT	GO_EMBRYONIC_ORGAN_DEVELOPMENT	44/1230	406/17237	0.00366273	0.0280735	0.021998	TGFB2/NOG/EPHB2/SMAD3/MFAP2/SNAI1/FGFR1/PLCD3/ADA/OSR2/MMP14/MYCN/HS6ST1/NCOA1/ASCL2/GJA5/EFNA1/FBN1/CYR61/ENG/ADM/TGFBR2/GCM1/SOCS3/NAGLU/INSIG1/CITED2/GATA2/EPAS1/GATA3/ID3/NIPBL/BIRC6/GRB2/TMED2/MAPK3/FBN2/JUNB/EGFR/ZFP36L1/CEBPB/KRT19/KRT8/CDKN1C	44
GO_PROTEIN_TARGETING	GO_PROTEIN_TARGETING	GO_PROTEIN_TARGETING	44/1230	406/17237	0.00366273	0.0280735	0.021998	TGFB2/TGFB1/MYADM/CBLB/SPTBN1/RAB8B/ADAR/OS9/TSPO/HOMER3/STAT3/PPP3CA/VPS13C/AKAP12/DAG1/SEC61A1/PIK3R1/RHOD/GOLGA4/GIPC1/TRAM2/TRAM1/SCARB2/SEC63/TRIP11/RAB6A/YWHAG/SSR1/GCC2/SEC62/TMED2/MAPK3/SSR3/CDC37/TPR/PDIA3/SDCBP/SPCS2/YWHAZ/BSG/SSR2/LMNA/SEC61G/ANXA2	44
GO_REGULATION_OF_STRIATED_MUSCLE_CONTRACTION	GO_REGULATION_OF_STRIATED_MUSCLE_CONTRACTION	GO_REGULATION_OF_STRIATED_MUSCLE_CONTRACTION	13/1230	79/17237	0.00371903	0.0284618	0.0223023	GJA5/DSG2/PKP2/CTGF/ATP2A2/ATP1A1/DSC2/DSP/JUP/P2RX4/ASPH/CAV1/SRI	13
GO_CLATHRIN_COATED_VESICLE	GO_CLATHRIN_COATED_VESICLE	GO_CLATHRIN_COATED_VESICLE	21/1230	157/17237	0.00393047	0.0300006	0.0235081	HIP1/ECE1/IGF2R/CD9/LDLR/MYO1E/SH3BP4/DNM2/LRP1/TGOLN2/WIPI1/EPN2/PICALM/MYO6/LMBRD1/TMED10/CLTB/CLINT1/TMED9/BCAP31/EGFR	21
GO_ACTIN_POLYMERIZATION_OR_DEPOLYMERIZATION	GO_ACTIN_POLYMERIZATION_OR_DEPOLYMERIZATION	GO_ACTIN_POLYMERIZATION_OR_DEPOLYMERIZATION	8/1230	37/17237	0.00393792	0.0300006	0.0235081	MICAL3/WIPF1/TTC17/DIAPH1/VASP/GSN/COBLL1/CTTN	8
GO_GLIAL_CELL_MIGRATION	GO_GLIAL_CELL_MIGRATION	GO_GLIAL_CELL_MIGRATION	8/1230	37/17237	0.00393792	0.0300006	0.0235081	TGFB2/SRGAP2/MMP14/TSPO/LAMB1/HEXB/FN1/RTN4	8
GO_REGULATION_OF_MUSCLE_CONTRACTION	GO_REGULATION_OF_MUSCLE_CONTRACTION	GO_REGULATION_OF_MUSCLE_CONTRACTION	20/1230	147/17237	0.00396482	0.030125	0.0236056	DOCK5/ADA/GJA5/DSG2/PKP2/PPP1R12B/CTGF/ATP2A2/FLT1/ATP1A1/DSC2/TNNI2/DSP/JUP/CTTN/P2RX4/ASPH/CAV1/SRI/TPM1	20
GO_ENDOCHONDRAL_BONE_MORPHOGENESIS	GO_ENDOCHONDRAL_BONE_MORPHOGENESIS	GO_ENDOCHONDRAL_BONE_MORPHOGENESIS	9/1230	45/17237	0.0039781	0.030125	0.0236056	COL27A1/BMPR2/MMP14/IMPAD1/AXIN2/TGFBR2/SERPINH1/INPPL1/COL1A1	9
GO_EXOCRINE_SYSTEM_DEVELOPMENT	GO_EXOCRINE_SYSTEM_DEVELOPMENT	GO_EXOCRINE_SYSTEM_DEVELOPMENT	9/1230	45/17237	0.0039781	0.030125	0.0236056	TGFB2/IGSF3/FGFR1/TGFB1/INSR/DAG1/XBP1/LAMA5/EGFR	9
GO_REGULATION_OF_PLASMA_LIPOPROTEIN_PARTICLE_LEVELS	GO_REGULATION_OF_PLASMA_LIPOPROTEIN_PARTICLE_LEVELS	GO_REGULATION_OF_PLASMA_LIPOPROTEIN_PARTICLE_LEVELS	9/1230	45/17237	0.0039781	0.030125	0.0236056	ABCA7/LIPG/SCARB1/SOAT1/LDLR/ABCA1/PLA2G7/PLTP/HMOX1	9
GO_EXTRINSIC_COMPONENT_OF_MEMBRANE	GO_EXTRINSIC_COMPONENT_OF_MEMBRANE	GO_EXTRINSIC_COMPONENT_OF_MEMBRANE	30/1230	252/17237	0.0040149	0.0303582	0.0237883	SCUBE1/PTK2B/TIAM1/JAK1/CAV2/GOLGA3/LYN/IQGAP1/ASPSCR1/WIPI1/ATP2A2/PIK3CB/VPS13C/NUCB1/PIK3R1/SNX10/ESYT2/PTK2/FMR1/CDH1/MGLL/FERMT2/JUP/SERPINE2/ERRFI1/CTNNA1/TPR/EZR/ANXA2/S100A6	30
GO_POSITIVE_REGULATION_OF_PROTEIN_POLYMERIZATION	GO_POSITIVE_REGULATION_OF_PROTEIN_POLYMERIZATION	GO_POSITIVE_REGULATION_OF_PROTEIN_POLYMERIZATION	14/1230	89/17237	0.00406438	0.0306864	0.0240454	PTK2B/BAIAP2L1/CDC42EP5/VASP/GSN/PINK1/CDC42EP1/GRB2/CTTN/ACTR2/ACTR3/CAV1/ARPC1B/ARPC2	14
KEGG_COLORECTAL_CANCER	KEGG_COLORECTAL_CANCER	KEGG_COLORECTAL_CANCER	11/1230	62/17237	0.00407572	0.0307261	0.0240765	TGFB2/SMAD3/TCF7L2/TGFB1/AXIN2/TGFBR2/PIK3CB/PIK3R1/RAC3/MAPK3/FOS	11
GO_REGULATION_OF_MYELOID_LEUKOCYTE_DIFFERENTIATION	GO_REGULATION_OF_MYELOID_LEUKOCYTE_DIFFERENTIATION	GO_REGULATION_OF_MYELOID_LEUKOCYTE_DIFFERENTIATION	16/1230	108/17237	0.00410023	0.0308069	0.0241398	SFRP1/CCR1/RUNX1/INHA/CSF1R/CA2/UBASH3B/LYN/PIK3R1/KLF10/GATA2/FSTL3/ATP6AP1/NDFIP1/CEBPB/FOS	16
GO_APICOLATERAL_PLASMA_MEMBRANE	GO_APICOLATERAL_PLASMA_MEMBRANE	GO_APICOLATERAL_PLASMA_MEMBRANE	5/1230	16/17237	0.00412303	0.0308069	0.0241398	MPDZ/TJP1/JUP/CLDN7/CLDN4	5
GO_NEGATIVE_REGULATION_OF_ADHERENS_JUNCTION_ORGANIZATION	GO_NEGATIVE_REGULATION_OF_ADHERENS_JUNCTION_ORGANIZATION	GO_NEGATIVE_REGULATION_OF_ADHERENS_JUNCTION_ORGANIZATION	5/1230	16/17237	0.00412303	0.0308069	0.0241398	ACVRL1/MMP14/PHLDB2/CORO1C/RCC2	5
GO_NEGATIVE_REGULATION_OF_INTERLEUKIN_2_PRODUCTION	GO_NEGATIVE_REGULATION_OF_INTERLEUKIN_2_PRODUCTION	GO_NEGATIVE_REGULATION_OF_INTERLEUKIN_2_PRODUCTION	5/1230	16/17237	0.00412303	0.0308069	0.0241398	CD276/TNFAIP3/GATA3/GBP1/EZR	5
GO_NEGATIVE_REGULATION_OF_SMOOTH_MUSCLE_CELL_MIGRATION	GO_NEGATIVE_REGULATION_OF_SMOOTH_MUSCLE_CELL_MIGRATION	GO_NEGATIVE_REGULATION_OF_SMOOTH_MUSCLE_CELL_MIGRATION	5/1230	16/17237	0.00412303	0.0308069	0.0241398	LRP1/SERPINE1/IGFBP3/CORO1B/TPM1	5
GO_RETROGRADE_PROTEIN_TRANSPORT_ER_TO_CYTOSOL	GO_RETROGRADE_PROTEIN_TRANSPORT_ER_TO_CYTOSOL	GO_RETROGRADE_PROTEIN_TRANSPORT_ER_TO_CYTOSOL	5/1230	16/17237	0.00412303	0.0308069	0.0241398	SEL1L/FAF2/HM13/HERPUD1/HSP90B1	5
GO_RESPONSE_TO_CARBOHYDRATE	GO_RESPONSE_TO_CARBOHYDRATE	GO_RESPONSE_TO_CARBOHYDRATE	22/1230	168/17237	0.00416351	0.0310633	0.0243408	PTK2B/TCF7L2/TGFB1/SOX4/IL1R1/SIDT2/LYN/CTGF/TGFBR2/PPP3CA/XBP1/GFPT1/EP300/PPP1R15A/ENDOG/SPARC/EGR1/LEP/CTSB/FN1/LGALS1/LDHA	22
GO_REGULATION_OF_PROTEIN_COMPLEX_ASSEMBLY	GO_REGULATION_OF_PROTEIN_COMPLEX_ASSEMBLY	GO_REGULATION_OF_PROTEIN_COMPLEX_ASSEMBLY	41/1230	375/17237	0.00421731	0.0314183	0.024619	PMEPA1/FBLIM1/PTK2B/TGFB1/MYADM/WIPF1/PIEZO1/BAIAP2L1/ARHGEF5/CDC42EP5/SPTBN1/NCKAP1/RALB/VASP/CAPG/FSCN1/GSN/PINK1/INSIG1/SETX/EIF2AK2/DNM1L/CDC42EP1/GRB2/EIF4EBP1/ZNF451/DNAJC15/CTTN/SH3GLB1/SGK1/CORO1B/ACTR2/CHMP2B/ACTR3/TPR/CAV1/TMOD3/CLDN7/DDX3X/ARPC1B/ARPC2	41
GO_ESTABLISHMENT_OF_PROTEIN_LOCALIZATION_TO_MEMBRANE	GO_ESTABLISHMENT_OF_PROTEIN_LOCALIZATION_TO_MEMBRANE	GO_ESTABLISHMENT_OF_PROTEIN_LOCALIZATION_TO_MEMBRANE	31/1230	264/17237	0.00428379	0.0318666	0.0249702	TSPAN14/MYADM/MACF1/F11R/SPTBN1/PKP2/RAB8B/SEC61A1/ROCK1/LAMA5/GOLGA4/TRAM2/TRAM1/SEC63/CDH1/SSR1/GCC2/TNFRSF1A/SEC62/JUP/ROCK2/TMED2/SSR3/PKP3/EGFR/SDCBP/EZR/BSG/SSR2/ANXA2/KRT18	31
GO_EXTRINSIC_APOPTOTIC_SIGNALING_PATHWAY	GO_EXTRINSIC_APOPTOTIC_SIGNALING_PATHWAY	GO_EXTRINSIC_APOPTOTIC_SIGNALING_PATHWAY	15/1230	99/17237	0.00431957	0.0320855	0.0251418	TGFB2/SMAD3/TGFB1/DAPK1/SGPP1/ERBB3/PIK3R1/MKNK2/ITGAV/TNFRSF1A/TNFRSF12A/MCL1/DDX3X/KRT8/KRT18	15
GO_ESTABLISHMENT_OF_ENDOTHELIAL_BARRIER	GO_ESTABLISHMENT_OF_ENDOTHELIAL_BARRIER	GO_ESTABLISHMENT_OF_ENDOTHELIAL_BARRIER	7/1230	30/17237	0.00439924	0.0323915	0.0253815	MYADM/F11R/RAPGEF2/ENG/RAPGEF1/TJP1/EZR	7
GO_LAMININ_BINDING	GO_LAMININ_BINDING	GO_LAMININ_BINDING	7/1230	30/17237	0.00439924	0.0323915	0.0253815	NTN4/ADAM9/GPC1/DAG1/ITGB1/LGALS1/LGALS3	7
GO_PROTEIN_COMPLEX_INVOLVED_IN_CELL_ADHESION	GO_PROTEIN_COMPLEX_INVOLVED_IN_CELL_ADHESION	GO_PROTEIN_COMPLEX_INVOLVED_IN_CELL_ADHESION	7/1230	30/17237	0.00439924	0.0323915	0.0253815	ITGA5/ITGA1/LYN/MYH9/ITGB1/ITGAV/ITGB4	7
GO_REGULATION_OF_ENDOPLASMIC_RETICULUM_STRESS_INDUCED_INTRINSIC_APOPTOTIC_SIGNALING_PATHWAY	GO_REGULATION_OF_ENDOPLASMIC_RETICULUM_STRESS_INDUCED_INTRINSIC_APOPTOTIC_SIGNALING_PATHWAY	GO_REGULATION_OF_ENDOPLASMIC_RETICULUM_STRESS_INDUCED_INTRINSIC_APOPTOTIC_SIGNALING_PATHWAY	7/1230	30/17237	0.00439924	0.0323915	0.0253815	WFS1/HYOU1/XBP1/SERINC3/HERPUD1/TMBIM6/HSPA1A	7
GO_REPRODUCTIVE_BEHAVIOR	GO_REPRODUCTIVE_BEHAVIOR	GO_REPRODUCTIVE_BEHAVIOR	7/1230	30/17237	0.00439924	0.0323915	0.0253815	NCOA1/MBD2/HEXB/GNAQ/GRN/SERPINE2/APP	7
GO_RESPONSE_TO_GROWTH_HORMONE	GO_RESPONSE_TO_GROWTH_HORMONE	GO_RESPONSE_TO_GROWTH_HORMONE	7/1230	30/17237	0.00439924	0.0323915	0.0253815	PXN/STAT3/LYN/PIK3R1/PTK2/MAPK3/CSH1	7
GO_POSITIVE_REGULATION_OF_CELL_CELL_ADHESION	GO_POSITIVE_REGULATION_OF_CELL_CELL_ADHESION	GO_POSITIVE_REGULATION_OF_CELL_CELL_ADHESION	29/1230	243/17237	0.00446207	0.0328063	0.0257066	PDCD1LG2/CD276/EFNB1/ADAM8/TGFB1/ADA/PIEZO1/EBI3/HLA-G/LYN/TGFBR2/PIK3R1/XBP1/CITED2/IL6ST/HLA-E/GATA3/FSTL3/GRB2/HSPH1/MYO10/PAK2/CD55/CD46/LEP/CD59/CAV1/DPP4/LGALS1	29
GO_RESPONSE_TO_HYDROGEN_PEROXIDE	GO_RESPONSE_TO_HYDROGEN_PEROXIDE	GO_RESPONSE_TO_HYDROGEN_PEROXIDE	16/1230	109/17237	0.00449569	0.0329778	0.025841	PTK2B/ADA/ADAM9/TNFAIP3/PPP1R15B/KLF6/SETX/EP300/PLEKHA1/KLF4/RHOB/HMOX1/DUSP1/KLF2/LDHA/COL1A1	16
GO_NEGATIVE_REGULATION_OF_CYTOKINE_PRODUCTION	GO_NEGATIVE_REGULATION_OF_CYTOKINE_PRODUCTION	GO_NEGATIVE_REGULATION_OF_CYTOKINE_PRODUCTION	26/1230	211/17237	0.00450421	0.0329778	0.025841	TGFB2/PDCD1LG2/POMC/CD276/TGFB1/TNFAIP3/INHA/UBE2L6/IFIH1/PRG2/TSPO/BST2/ISG15/ANXA4/GATA3/KLF4/REL/NDFIP1/HMOX1/GBP1/ERRFI1/KLF2/FN1/FBLN1/EZR/UBC	26
GO_NEGATIVE_REGULATION_OF_INTRINSIC_APOPTOTIC_SIGNALING_PATHWAY	GO_NEGATIVE_REGULATION_OF_INTRINSIC_APOPTOTIC_SIGNALING_PATHWAY	GO_NEGATIVE_REGULATION_OF_INTRINSIC_APOPTOTIC_SIGNALING_PATHWAY	14/1230	90/17237	0.00450499	0.0329778	0.025841	WFS1/SNAI1/ARHGEF2/HYOU1/XBP1/PINK1/IVNS1ABP/ING2/HSPH1/HERPUD1/MCL1/TMBIM6/DDX3X/HSPA1A	14
GO_REGULATION_OF_MUSCLE_ADAPTATION	GO_REGULATION_OF_MUSCLE_ADAPTATION	GO_REGULATION_OF_MUSCLE_ADAPTATION	11/1230	63/17237	0.00462684	0.0337719	0.0264632	ECE1/MTMR4/ATP2A2/PPP3CA/AKAP13/FBXO32/EP300/IL6ST/KLF4/ERRFI1/P2RX4	11
GO_REGULATION_OF_OSTEOCLAST_DIFFERENTIATION	GO_REGULATION_OF_OSTEOCLAST_DIFFERENTIATION	GO_REGULATION_OF_OSTEOCLAST_DIFFERENTIATION	11/1230	63/17237	0.00462684	0.0337719	0.0264632	SFRP1/CCR1/CSF1R/CA2/UBASH3B/PIK3R1/KLF10/FSTL3/ATP6AP1/CEBPB/FOS	11
GO_REGULATION_OF_OXIDATIVE_STRESS_INDUCED_CELL_DEATH	GO_REGULATION_OF_OXIDATIVE_STRESS_INDUCED_CELL_DEATH	GO_REGULATION_OF_OXIDATIVE_STRESS_INDUCED_CELL_DEATH	9/1230	46/17237	0.00463911	0.0338126	0.0264951	PYCR1/PINK1/HSPH1/ENDOG/PSAP/MCL1/ATF4/P4HB/TXN	9
GO_ENDOPLASMIC_RETICULUM_ORGANIZATION	GO_ENDOPLASMIC_RETICULUM_ORGANIZATION	GO_ENDOPLASMIC_RETICULUM_ORGANIZATION	8/1230	38/17237	0.00468205	0.0339785	0.0266251	SEC16A/CAV2/SEC61A1/LMAN1/CCDC47/TOR1AIP2/VMP1/RTN4	8
GO_PEPTIDASE_ACTIVATOR_ACTIVITY	GO_PEPTIDASE_ACTIVATOR_ACTIVITY	GO_PEPTIDASE_ACTIVATOR_ACTIVITY	8/1230	38/17237	0.00468205	0.0339785	0.0266251	MMP14/PINK1/CTSH/CAV1/APP/FN1/FBLN1/RPS27L	8
GO_REGULATION_OF_ACTION_POTENTIAL	GO_REGULATION_OF_ACTION_POTENTIAL	GO_REGULATION_OF_ACTION_POTENTIAL	8/1230	38/17237	0.00468205	0.0339785	0.0266251	GJA5/DSG2/PKP2/ATP2A2/DSC2/DSP/JUP/CAV1	8
GO_SINGLE_ORGANISM_MEMBRANE_BUDDING	GO_SINGLE_ORGANISM_MEMBRANE_BUDDING	GO_SINGLE_ORGANISM_MEMBRANE_BUDDING	12/1230	72/17237	0.00468892	0.0339795	0.0266259	SEC23A/SEC24D/SEC16A/LMAN1/SEC31A/TMED10/CTSZ/USO1/GOLGA2/TMED2/TMED9/CD59	12
GO_CIRCULATORY_SYSTEM_PROCESS	GO_CIRCULATORY_SYSTEM_PROCESS	GO_CIRCULATORY_SYSTEM_PROCESS	40/1230	366/17237	0.00470018	0.0340123	0.0266516	HEG1/ACVRL1/POMC/PLOD3/DOCK5/ECE1/GCH1/SERPING1/TGFB1/BMPR2/ITGA1/PRCP/GJA5/EDNRB/F11R/STAT1/PKP2/GAA/NAV2/ENG/LNPEP/ADM/AKAP13/RCAN1/AGTRAP/ATP1A1/DNM1L/CYB5R3/WNK1/TNNI2/CTSZ/ATP6AP2/HMOX1/LEP/PPARG/SGK1/MYOF/P2RX4/CAV1/TPM1	40
GO_STRUCTURAL_CONSTITUENT_OF_CYTOSKELETON	GO_STRUCTURAL_CONSTITUENT_OF_CYTOSKELETON	GO_STRUCTURAL_CONSTITUENT_OF_CYTOSKELETON	15/1230	100/17237	0.00475533	0.0343622	0.0269258	HIP1/KRT17/TUBB2A/SPTBN1/TUBB6/TLN1/DSP/ACTR2/ACTR3/TPM1/ARPC1B/TUBA1C/KRT19/ARPC2/ACTB	15
GO_LEUKOCYTE_CELL_CELL_ADHESION	GO_LEUKOCYTE_CELL_CELL_ADHESION	GO_LEUKOCYTE_CELL_CELL_ADHESION	30/1230	255/17237	0.00476632	0.0343924	0.0269494	SMAD3/CD276/ITGA5/CERCAM/TGFB1/ADA/SOX4/EBI3/ELF4/IFNAR1/STK10/IRF1/ADAM17/NCSTN/MYH9/PPP3CA/ROCK1/ITGB1/HLA-E/CD151/GATA3/EIF2AK4/EGR1/LEP/DDOST/ZFP36L1/DPP4/CEBPB/EZR/B2M	30
GO_POSTSYNAPSE	GO_POSTSYNAPSE	GO_POSTSYNAPSE	41/1230	378/17237	0.00484178	0.034887	0.027337	SYNE1/PTK2B/TIAM1/SEMA4C/SRGAP2/BMPR2/CAMK2N1/PDLIM5/IL1R1/ADAM10/ARHGEF2/SPTBN1/DNM2/TSPO/HOMER3/LYN/AXIN2/KCTD12/MPDZ/PPP3CA/DAG1/PICALM/ARFGAP1/MAP4/ZMYND8/GIPC1/ITGB1/FMR1/ATP1A1/PJA2/CANX/NPTN/MYH10/CTTN/P2RX4/APP/SRI/FUS/RTN4/ARF4/SEPT11	41
GO_LEUKOCYTE_ACTIVATION	GO_LEUKOCYTE_ACTIVATION	GO_LEUKOCYTE_ACTIVATION	44/1230	414/17237	0.0052145	0.0375192	0.0293995	IL2RB/SMAD3/PTK2B/PLCL2/CD276/TGFB1/ADA/ADAM9/SOX4/ADAM10/NOTCH2/EBI3/ELF4/LRRC8A/NDRG1/IFNAR1/IRF1/LYN/ADAM17/TGFBR2/BST2/CRTC3/NCSTN/MYH9/PPP3CA/PIK3R1/KLF6/ITGB1/GATA2/MT1G/EP300/HLA-E/CD151/GATA3/EIF2AK4/SNAP23/EGR1/LEP/DDOST/ZFP36L1/DPP4/CEBPB/LGALS1/B2M	44
GO_CORE_PROMOTER_SEQUENCE_SPECIFIC_DNA_BINDING	GO_CORE_PROMOTER_SEQUENCE_SPECIFIC_DNA_BINDING	GO_CORE_PROMOTER_SEQUENCE_SPECIFIC_DNA_BINDING	15/1230	101/17237	0.00522611	0.0375492	0.0294231	NRIP1/SOX4/STAT1/RREB1/SMYD3/KLF10/CHD2/GATA2/EP300/NSD1/GATA3/NFIL3/PPARG/ATF4/FOS	15
GO_POSITIVE_REGULATION_OF_PROTEIN_BINDING	GO_POSITIVE_REGULATION_OF_PROTEIN_BINDING	GO_POSITIVE_REGULATION_OF_PROTEIN_BINDING	12/1230	73/17237	0.00525597	0.0376566	0.0295072	PLCL2/TIAM1/TCF7L2/RAPGEF2/BAMBI/RALB/ARHGEF7/PLK2/EP300/HERPUD1/CAV1/B2M	12
KEGG_CHRONIC_MYELOID_LEUKEMIA	KEGG_CHRONIC_MYELOID_LEUKEMIA	KEGG_CHRONIC_MYELOID_LEUKEMIA	12/1230	73/17237	0.00525597	0.0376566	0.0295072	TGFB2/SMAD3/TGFB1/CBLB/CBL/RUNX1/TGFBR2/PIK3CB/CTBP2/PIK3R1/GRB2/MAPK3	12
GO_CELLULAR_RESPONSE_TO_GLUCOSE_STARVATION	GO_CELLULAR_RESPONSE_TO_GLUCOSE_STARVATION	GO_CELLULAR_RESPONSE_TO_GLUCOSE_STARVATION	7/1230	31/17237	0.00533872	0.0381953	0.0299293	NUAK2/UPP1/XBP1/SH3GLB1/SLC2A1/HSPA5/ATF4	7
GO_CHAPERONE_MEDIATED_PROTEIN_FOLDING	GO_CHAPERONE_MEDIATED_PROTEIN_FOLDING	GO_CHAPERONE_MEDIATED_PROTEIN_FOLDING	9/1230	47/17237	0.00538245	0.0383452	0.0300468	FKBP10/FKBP14/FKBP9/FKBP11/PDIA4/CANX/HSPH1/CALR/PPIB	9
GO_INTRA_GOLGI_VESICLE_MEDIATED_TRANSPORT	GO_INTRA_GOLGI_VESICLE_MEDIATED_TRANSPORT	GO_INTRA_GOLGI_VESICLE_MEDIATED_TRANSPORT	9/1230	47/17237	0.00538245	0.0383452	0.0300468	GOLGA3/COG6/COPA/GOLGA4/CUX1/TRIP11/RAB6A/GCC2/COPB1	9
GO_POSITIVE_REGULATION_OF_ORGANELLE_ASSEMBLY	GO_POSITIVE_REGULATION_OF_ORGANELLE_ASSEMBLY	GO_POSITIVE_REGULATION_OF_ORGANELLE_ASSEMBLY	9/1230	47/17237	0.00538245	0.0383452	0.0300468	SDC4/ARHGEF5/RALB/CAPG/FSCN1/EP300/SEPT9/SH3GLB1/SDCBP	9
GO_NEGATIVE_REGULATION_OF_IMMUNE_RESPONSE	GO_NEGATIVE_REGULATION_OF_IMMUNE_RESPONSE	GO_NEGATIVE_REGULATION_OF_IMMUNE_RESPONSE	17/1230	121/17237	0.00546005	0.0384918	0.0301616	TGFB2/TAP1/SERPING1/TGFB1/TNFAIP3/HLA-G/ADAR/LYN/BST2/HLA-E/NDFIP1/HMOX1/CD55/CD46/PPARG/CD59/LGALS3	17
GO_REGULATION_OF_PROTEIN_KINASE_B_SIGNALING	GO_REGULATION_OF_PROTEIN_KINASE_B_SIGNALING	GO_REGULATION_OF_PROTEIN_KINASE_B_SIGNALING	17/1230	121/17237	0.00546005	0.0384918	0.0301616	TCF7L2/ADAM8/TGFB1/INSR/MTDH/RRAS/DAG1/PINK1/LMBRD1/RAPGEF1/PTK2/PLEKHA1/GATA3/KLF4/LEP/EGFR/TXN	17
GO_POSITIVE_REGULATION_OF_LEUKOCYTE_DIFFERENTIATION	GO_POSITIVE_REGULATION_OF_LEUKOCYTE_DIFFERENTIATION	GO_POSITIVE_REGULATION_OF_LEUKOCYTE_DIFFERENTIATION	18/1230	131/17237	0.00547899	0.0384918	0.0301616	ADAM8/CCR1/TGFB1/ADA/MMP14/RUNX1/CSF1R/HLA-G/CA2/TGFBR2/XBP1/KLF10/GATA3/ATP6AP1/CD46/FOS/LGALS1/LGALS3	18
GO_ENDOCYTIC_VESICLE_LUMEN	GO_ENDOCYTIC_VESICLE_LUMEN	GO_ENDOCYTIC_VESICLE_LUMEN	5/1230	17/17237	0.00550205	0.0384918	0.0301616	HYOU1/HSPH1/SPARC/HSP90B1/CALR	5
GO_LAMIN_BINDING	GO_LAMIN_BINDING	GO_LAMIN_BINDING	5/1230	17/17237	0.00550205	0.0384918	0.0301616	SYNE1/SUN2/IFI27/SUN1/BNIP3L	5
GO_MATURE_B_CELL_DIFFERENTIATION	GO_MATURE_B_CELL_DIFFERENTIATION	GO_MATURE_B_CELL_DIFFERENTIATION	5/1230	17/17237	0.00550205	0.0384918	0.0301616	PTK2B/PLCL2/ADA/NOTCH2/LGALS1	5
GO_NEGATIVE_REGULATION_OF_ANOIKIS	GO_NEGATIVE_REGULATION_OF_ANOIKIS	GO_NEGATIVE_REGULATION_OF_ANOIKIS	5/1230	17/17237	0.00550205	0.0384918	0.0301616	ITGA5/ITGB1/PTK2/MCL1/CAV1	5
GO_NEGATIVE_REGULATION_OF_GLUCOSE_TRANSPORT	GO_NEGATIVE_REGULATION_OF_GLUCOSE_TRANSPORT	GO_NEGATIVE_REGULATION_OF_GLUCOSE_TRANSPORT	5/1230	17/17237	0.00550205	0.0384918	0.0301616	GRB10/PID1/PEA15/LMBRD1/LEP	5
GO_POSITIVE_REGULATION_OF_EXTRINSIC_APOPTOTIC_SIGNALING_PATHWAY_VIA_DEATH_DOMAIN_RECEPTORS	GO_POSITIVE_REGULATION_OF_EXTRINSIC_APOPTOTIC_SIGNALING_PATHWAY_VIA_DEATH_DOMAIN_RECEPTORS	GO_POSITIVE_REGULATION_OF_EXTRINSIC_APOPTOTIC_SIGNALING_PATHWAY_VIA_DEATH_DOMAIN_RECEPTORS	5/1230	17/17237	0.00550205	0.0384918	0.0301616	SFRP1/SKIL/PEA15/ATF3/TIMP3	5
GO_POSITIVE_REGULATION_OF_STEROL_TRANSPORT	GO_POSITIVE_REGULATION_OF_STEROL_TRANSPORT	GO_POSITIVE_REGULATION_OF_STEROL_TRANSPORT	5/1230	17/17237	0.00550205	0.0384918	0.0301616	ABCA7/LIPG/ABCA1/LRP1/PLTP	5
GO_RESPONSE_TO_MANGANESE_ION	GO_RESPONSE_TO_MANGANESE_ION	GO_RESPONSE_TO_MANGANESE_ION	5/1230	17/17237	0.00550205	0.0384918	0.0301616	ADAM9/INSR/TSPO/HSPA5/ATF4	5
GO_RETINOID_X_RECEPTOR_BINDING	GO_RETINOID_X_RECEPTOR_BINDING	GO_RETINOID_X_RECEPTOR_BINDING	5/1230	17/17237	0.00550205	0.0384918	0.0301616	NRIP1/NCOA1/NSD1/PPARG/FUS	5
KEGG_DILATED_CARDIOMYOPATHY	KEGG_DILATED_CARDIOMYOPATHY	KEGG_DILATED_CARDIOMYOPATHY	14/1230	92/17237	0.00550209	0.0384918	0.0301616	TGFB2/ITGA5/TGFB1/ITGA1/ATP2A2/DAG1/ITGB1/ITGAV/TPM2/ITGB4/TPM1/LMNA/TPM4/ACTB	14
GO_REGULATION_OF_TYPE_I_INTERFERON_MEDIATED_SIGNALING_PATHWAY	GO_REGULATION_OF_TYPE_I_INTERFERON_MEDIATED_SIGNALING_PATHWAY	GO_REGULATION_OF_TYPE_I_INTERFERON_MEDIATED_SIGNALING_PATHWAY	8/1230	39/17237	0.0055294	0.0385228	0.0301859	JAK1/IFNAR2/STAT2/IFNAR1/STAT1/ADAR/UBE2K/CDC37	8
GO_SULFUR_COMPOUND_CATABOLIC_PROCESS	GO_SULFUR_COMPOUND_CATABOLIC_PROCESS	GO_SULFUR_COMPOUND_CATABOLIC_PROCESS	8/1230	39/17237	0.0055294	0.0385228	0.0301859	ACAN/BGN/PCYOX1/GPC1/GLB1/GNS/HEXB/HEXA	8
GO_TRABECULA_MORPHOGENESIS	GO_TRABECULA_MORPHOGENESIS	GO_TRABECULA_MORPHOGENESIS	8/1230	39/17237	0.0055294	0.0385228	0.0301859	HEG1/SFRP1/ADAMTS1/MMP2/TGFBR3/FHL2/FBN2/COL1A1	8
GO_SIGNAL_TRANSDUCTION_BY_PROTEIN_PHOSPHORYLATION	GO_SIGNAL_TRANSDUCTION_BY_PROTEIN_PHOSPHORYLATION	GO_SIGNAL_TRANSDUCTION_BY_PROTEIN_PHOSPHORYLATION	43/1230	404/17237	0.00556258	0.0387006	0.0303252	RASGRF2/TGFB2/IL2RB/ACVRL1/ERBB2/CSF2RB/PTK2B/FGFR1/JAK1/DUSP4/TGFB1/BMPR2/INSR/SH2D3A/PKN1/CDC42EP5/RAPGEF2/SPTBN1/STK10/TAOK3/LYN/PSMB8/TGFBR2/KSR1/AKAP9/ERBB3/PEA15/MAP4K4/RB1CC1/SETX/MAPK6/TAOK1/PTK2/MAP3K2/CTSH/ITGAV/GRB2/PAK2/MAPK3/EGFR/TPR/CAV1/UBC	43
GO_POSITIVE_REGULATION_OF_CYTOKINE_PRODUCTION	GO_POSITIVE_REGULATION_OF_CYTOKINE_PRODUCTION	GO_POSITIVE_REGULATION_OF_CYTOKINE_PRODUCTION	40/1230	370/17237	0.0056467	0.0388575	0.0304482	FLT4/HEG1/SMAD3/CD276/SPON2/ADAM8/TGFB1/RUNX1/ARHGEF2/EBI3/IFNAR1/SPTBN1/IFIH1/SEMA7A/CSF1R/IRF1/PRG2/HLA-G/LRRFIP1/ADAM17/PIK3R1/XBP1/SERPINE1/NLRP2/EP300/IL6ST/HLA-E/EIF2AK2/GATA3/TMF1/GSDMD/ATP6AP2/HMOX1/CD46/LEP/ATF4/CEBPB/DDX3X/HSPA1A/B2M	40
GO_ARP2_3_PROTEIN_COMPLEX	GO_ARP2_3_PROTEIN_COMPLEX	GO_ARP2_3_PROTEIN_COMPLEX	4/1230	11/17237	0.00566976	0.0388575	0.0304482	ACTR2/ACTR3/ARPC1B/ARPC2	4
GO_BASEMENT_MEMBRANE_ORGANIZATION	GO_BASEMENT_MEMBRANE_ORGANIZATION	GO_BASEMENT_MEMBRANE_ORGANIZATION	4/1230	11/17237	0.00566976	0.0388575	0.0304482	MMP11/PLOD3/COL4A1/DAG1	4
GO_BONE_TRABECULA_MORPHOGENESIS	GO_BONE_TRABECULA_MORPHOGENESIS	GO_BONE_TRABECULA_MORPHOGENESIS	4/1230	11/17237	0.00566976	0.0388575	0.0304482	SFRP1/MMP2/FBN2/COL1A1	4
GO_BRANCHING_INVOLVED_IN_LABYRINTHINE_LAYER_MORPHOGENESIS	GO_BRANCHING_INVOLVED_IN_LABYRINTHINE_LAYER_MORPHOGENESIS	GO_BRANCHING_INVOLVED_IN_LABYRINTHINE_LAYER_MORPHOGENESIS	4/1230	11/17237	0.00566976	0.0388575	0.0304482	ADM/GCM1/SOCS3/GRB2	4
GO_L_ASCORBIC_ACID_METABOLIC_PROCESS	GO_L_ASCORBIC_ACID_METABOLIC_PROCESS	GO_L_ASCORBIC_ACID_METABOLIC_PROCESS	4/1230	11/17237	0.00566976	0.0388575	0.0304482	SLC23A2/SLC2A3/CYB5R3/SLC2A1	4
GO_LEYDIG_CELL_DIFFERENTIATION	GO_LEYDIG_CELL_DIFFERENTIATION	GO_LEYDIG_CELL_DIFFERENTIATION	4/1230	11/17237	0.00566976	0.0388575	0.0304482	MGST1/PLEKHA1/TMF1/SF1	4
GO_MHC_CLASS_I_PROTEIN_COMPLEX	GO_MHC_CLASS_I_PROTEIN_COMPLEX	GO_MHC_CLASS_I_PROTEIN_COMPLEX	4/1230	11/17237	0.00566976	0.0388575	0.0304482	HLA-G/HLA-C/HLA-E/B2M	4
GO_NEGATIVE_REGULATION_OF_PROTEIN_ACTIVATION_CASCADE	GO_NEGATIVE_REGULATION_OF_PROTEIN_ACTIVATION_CASCADE	GO_NEGATIVE_REGULATION_OF_PROTEIN_ACTIVATION_CASCADE	4/1230	11/17237	0.00566976	0.0388575	0.0304482	SERPING1/CD55/CD46/CD59	4
GO_POSITIVE_REGULATION_OF_MEMBRANE_INVAGINATION	GO_POSITIVE_REGULATION_OF_MEMBRANE_INVAGINATION	GO_POSITIVE_REGULATION_OF_MEMBRANE_INVAGINATION	4/1230	11/17237	0.00566976	0.0388575	0.0304482	ABCA7/ANO6/GATA2/PPARG	4
GO_REGULATION_OF_EXTRACELLULAR_MATRIX_ASSEMBLY	GO_REGULATION_OF_EXTRACELLULAR_MATRIX_ASSEMBLY	GO_REGULATION_OF_EXTRACELLULAR_MATRIX_ASSEMBLY	4/1230	11/17237	0.00566976	0.0388575	0.0304482	SMAD3/TGFB1/PHLDB2/DAG1	4
GO_POST_GOLGI_VESICLE_MEDIATED_TRANSPORT	GO_POST_GOLGI_VESICLE_MEDIATED_TRANSPORT	GO_POST_GOLGI_VESICLE_MEDIATED_TRANSPORT	13/1230	83/17237	0.00572852	0.0390377	0.0305894	MACF1/SPTBN1/MYO1B/DNM2/TGOLN2/WIPI1/VPS13C/CHIC2/GOLGA4/GCC2/SNAP23/LAMP1/KRT18	13
GO_SECRETION_BY_CELL	GO_SECRETION_BY_CELL	GO_SECRETION_BY_CELL	50/1230	486/17237	0.00574384	0.0390377	0.0305894	TGFB2/PCSK6/MICAL3/TNFAIP2/CCR1/LLGL2/SERPING1/TGFB1/SYT8/QSOX1/CD9/FLNA/ABCA1/LGALS3BP/RAB8B/GLS/ADM/LYN/CTGF/FAM3C/MIA3/TLN1/PDIA4/SDF4/SERPINE1/TIMP1/GIPC1/ARFGAP3/ACTN1/ACTN4/GATA2/VCL/GATA3/TMED10/LAMP2/SNAP23/TMF1/CANX/SLC38A2/MYH10/CYB5R1/VMP1/SPARC/SERPINE2/LEP/PSAP/APP/FN1/TIMP3/CD63	50
GO_CARDIAC_EPITHELIAL_TO_MESENCHYMAL_TRANSITION	GO_CARDIAC_EPITHELIAL_TO_MESENCHYMAL_TRANSITION	GO_CARDIAC_EPITHELIAL_TO_MESENCHYMAL_TRANSITION	6/1230	24/17237	0.00575016	0.0390377	0.0305894	TGFB2/ADAM15/SNAI1/EFNA1/TGFBR3/RTN4	6
GO_EPHRIN_RECEPTOR_BINDING	GO_EPHRIN_RECEPTOR_BINDING	GO_EPHRIN_RECEPTOR_BINDING	6/1230	24/17237	0.00575016	0.0390377	0.0305894	EFNB1/EFNA4/CBL/EFNA1/GRB2/SDCBP	6
GO_POSITIVE_REGULATION_OF_CELL_JUNCTION_ASSEMBLY	GO_POSITIVE_REGULATION_OF_CELL_JUNCTION_ASSEMBLY	GO_POSITIVE_REGULATION_OF_CELL_JUNCTION_ASSEMBLY	6/1230	24/17237	0.00575016	0.0390377	0.0305894	SFRP1/SMAD3/SDC4/ROCK1/LIMS1/CAV1	6
GO_POSITIVE_REGULATION_OF_OSTEOCLAST_DIFFERENTIATION	GO_POSITIVE_REGULATION_OF_OSTEOCLAST_DIFFERENTIATION	GO_POSITIVE_REGULATION_OF_OSTEOCLAST_DIFFERENTIATION	6/1230	24/17237	0.00575016	0.0390377	0.0305894	CCR1/CSF1R/CA2/KLF10/ATP6AP1/FOS	6
GO_REGULATION_OF_ANOIKIS	GO_REGULATION_OF_ANOIKIS	GO_REGULATION_OF_ANOIKIS	6/1230	24/17237	0.00575016	0.0390377	0.0305894	ITGA5/AES/ITGB1/PTK2/MCL1/CAV1	6
GO_FATTY_ACID_TRANSPORT	GO_FATTY_ACID_TRANSPORT	GO_FATTY_ACID_TRANSPORT	10/1230	56/17237	0.00576361	0.0390765	0.0306198	SLCO2A1/KISS1R/SLC27A1/MFSD2A/PRKAG2/ACSL4/PRKAB2/CPT1A/LEP/PPARG	10
GO_ENDOCYTIC_VESICLE_MEMBRANE	GO_ENDOCYTIC_VESICLE_MEMBRANE	GO_ENDOCYTIC_VESICLE_MEMBRANE	20/1230	152/17237	0.00578962	0.039169	0.0306923	SCARB1/CD9/LDLR/TCIRG1/RAB8B/HLA-G/DNM2/LRP1/EPN2/PICALM/HLA-C/HLA-E/LAMP2/LAMP1/ATG12/EGFR/CAV1/ATP6V0E1/B2M/UBC	20
GO_REGULATION_OF_HEMOPOIESIS	GO_REGULATION_OF_HEMOPOIESIS	GO_REGULATION_OF_HEMOPOIESIS	35/1230	314/17237	0.00579276	0.039169	0.0306923	SFRP1/ERBB2/PTK2B/ADAM8/CCR1/TGFB1/ADA/MMP14/RUNX1/INHA/CSF1R/IRF1/HLA-G/CA2/UBASH3B/LYN/TGFBR2/RBFOX2/PIK3R1/ISG15/XBP1/KLF10/GATA2/EIF2AK2/GATA3/FSTL3/ATP6AP1/NDFIP1/N4BP2L2/CD46/LEP/CEBPB/FOS/LGALS1/LGALS3	35
GO_TRANSCRIPTIONAL_ACTIVATOR_ACTIVITY_RNA_POLYMERASE_II_CORE_PROMOTER_PROXIMAL_REGION_SEQUENCE_SPECIFIC_BINDING	GO_TRANSCRIPTIONAL_ACTIVATOR_ACTIVITY_RNA_POLYMERASE_II_CORE_PROMOTER_PROXIMAL_REGION_SEQUENCE_SPECIFIC_BINDING	GO_TRANSCRIPTIONAL_ACTIVATOR_ACTIVITY_RNA_POLYMERASE_II_CORE_PROMOTER_PROXIMAL_REGION_SEQUENCE_SPECIFIC_BINDING	27/1230	226/17237	0.00584591	0.0394755	0.0309325	SOX4/ELF4/IRF1/STAT3/GCM1/CREB3L2/HLTF/ZNF292/GATA2/PLSCR1/EPAS1/KLF5/GATA3/KLF4/NR6A1/FOSB/NFAT5/ELF1/GRHL1/EGR1/CAMTA1/JUNB/ELF3/CEBPD/ATF4/CEBPB/FOS	27
GO_MUSCLE_CELL_DIFFERENTIATION	GO_MUSCLE_CELL_DIFFERENTIATION	GO_MUSCLE_CELL_DIFFERENTIATION	28/1230	237/17237	0.00590148	0.0397975	0.0311848	SYNE1/SEMA4C/TCF7L2/NEXN/PDLIM5/EDNRB/CAPN2/CAV2/ADAM12/ADM/ATP2A2/MYH9/PPP3CA/AKAP13/SMYD3/ITGB1/EPAS1/IFRD1/MYH10/FHL2/QKI/TMOD3/TPM1/LMNA/LGALS1/CALR/KRT19/KRT8	28
GO_REGULATION_OF_PROTEIN_POLYMERIZATION	GO_REGULATION_OF_PROTEIN_POLYMERIZATION	GO_REGULATION_OF_PROTEIN_POLYMERIZATION	22/1230	173/17237	0.00590997	0.0398017	0.0311881	PTK2B/MYADM/WIPF1/BAIAP2L1/CDC42EP5/SPTBN1/NCKAP1/VASP/CAPG/GSN/PINK1/CDC42EP1/GRB2/CTTN/SGK1/CORO1B/ACTR2/ACTR3/CAV1/TMOD3/ARPC1B/ARPC2	22
GO_MIDBODY	GO_MIDBODY	GO_MIDBODY	18/1230	132/17237	0.00593302	0.0399037	0.031268	PKN1/SVIL/DNM2/IQGAP1/RALB/CAPG/CLIC4/TACC1/PKN2/RCC2/BIRC6/MYH10/SH3GLB1/SLC2A1/HSPA5/HSP90B1/CENPF/ANXA2	18
GO_TAXIS	GO_TAXIS	GO_TAXIS	48/1230	464/17237	0.00606359	0.0407276	0.0319136	NTN4/TGFB2/NOG/EPHB2/PLA2G10/ERBB2/ARHGEF16/CXCR6/EFNB1/SEMA4C/PLXNB2/SPON2/ADAM8/CMTM4/SEMA4B/CCR1/EPHB3/EFNA4/CMTM3/ITGA1/ARHGEF5/EFNA1/EDNRB/SPTBN1/SEMA7A/CYR61/ENG/CSF1R/GPC1/VASP/PIK3CB/DAG1/PARVA/TYMP/RALBP1/ANO6/PTK2/FLT1/GATA3/ITGAV/MYH10/GRB2/MAPK3/CORO1B/BIN2/APP/EZR/LGALS3	48
GO_REGULATION_OF_RAS_PROTEIN_SIGNAL_TRANSDUCTION	GO_REGULATION_OF_RAS_PROTEIN_SIGNAL_TRANSDUCTION	GO_REGULATION_OF_RAS_PROTEIN_SIGNAL_TRANSDUCTION	23/1230	184/17237	0.00611165	0.0409959	0.0321239	RASGRF2/TGFB2/ARHGEF16/FGD4/TRIO/TIAM1/IQSEC1/NOTCH2/ARHGEF2/ARHGEF5/MYO9B/ABCA1/ITSN2/ARHGEF3/PLEKHG6/DNM2/ARHGDIB/TIMP2/ARHGEF7/AKAP13/EPS8L2/ITGB1/RAPGEF1	23
GO_POSITIVE_REGULATION_OF_PATHWAY_RESTRICTED_SMAD_PROTEIN_PHOSPHORYLATION	GO_POSITIVE_REGULATION_OF_PATHWAY_RESTRICTED_SMAD_PROTEIN_PHOSPHORYLATION	GO_POSITIVE_REGULATION_OF_PATHWAY_RESTRICTED_SMAD_PROTEIN_PHOSPHORYLATION	9/1230	48/17237	0.00621463	0.0416315	0.0326218	TGFB2/ACVRL1/TGFB1/BMPR2/INHA/BMP1/ENG/GDF15/SDCBP	9
GO_REGULATION_OF_LIPID_METABOLIC_PROCESS	GO_REGULATION_OF_LIPID_METABOLIC_PROCESS	GO_REGULATION_OF_LIPID_METABOLIC_PROCESS	32/1230	282/17237	0.00624219	0.0417607	0.0327231	HCAR2/SLC27A1/PTK2B/SNAI1/TGFB1/LPCAT1/PRKAG2/SCARB1/LDLR/CYR61/TSPO/LYN/CRTC3/PRKAB2/PIK3R1/XBP1/POR/CPT1A/INSIG1/PTK2/FLT1/ATP1A1/KLF4/TNFRSF1A/DNAJC15/LEP/PPARG/PSAP/SF1/CAV1/NPC2/CD81	32
GO_ENDOSOMAL_PART	GO_ENDOSOMAL_PART	GO_ENDOSOMAL_PART	45/1230	430/17237	0.00628907	0.0420186	0.0329252	ERBB2/PMEPA1/ABCA7/ECE1/SUN2/INSR/LDLR/NDRG1/TCIRG1/MYO1B/HLA-G/LNPEP/MTMR4/WIPI1/RHOD/SNX10/TM9SF2/HLA-C/SH3GL1/NDFIP2/HLA-E/LAMP2/RCC2/CTSH/LAMP1/RHOB/ATP6AP1/TMEM165/NDFIP1/RNF13/TMBIM1/CD164/CTSB/CHMP2B/TMEM59/EGFR/CAV1/APP/IFITM3/ATP6V0E1/CD63/ITM2B/B2M/UBC/ANXA2	45
GO_FIBROBLAST_GROWTH_FACTOR_RECEPTOR_SIGNALING_PATHWAY	GO_FIBROBLAST_GROWTH_FACTOR_RECEPTOR_SIGNALING_PATHWAY	GO_FIBROBLAST_GROWTH_FACTOR_RECEPTOR_SIGNALING_PATHWAY	13/1230	84/17237	0.00634642	0.0421786	0.0330506	NOG/GALNT3/FGFRL1/FGFR1/CBL/CTGF/IQGAP1/RBFOX2/SETX/GRB2/MAPK3/HNRNPH1/UBC	13
GO_NEGATIVE_REGULATION_OF_DEVELOPMENTAL_GROWTH	GO_NEGATIVE_REGULATION_OF_DEVELOPMENTAL_GROWTH	GO_NEGATIVE_REGULATION_OF_DEVELOPMENTAL_GROWTH	13/1230	84/17237	0.00634642	0.0421786	0.0330506	NOG/SFRP1/SEMA4C/SEMA4B/PLAC8/WWC3/SEMA7A/WWC2/TGFBR2/PTK2/IFRD1/LGMN/RTN4	13
GO_TISSUE_MIGRATION	GO_TISSUE_MIGRATION	GO_TISSUE_MIGRATION	13/1230	84/17237	0.00634642	0.0421786	0.0330506	FAT2/PTK2B/SCARB1/PKN1/STAT1/MYH9/GIPC1/ITGB1/PTK2/PKN2/ID1/CORO1B/DPP4	13
KEGG_SMALL_CELL_LUNG_CANCER	KEGG_SMALL_CELL_LUNG_CANCER	KEGG_SMALL_CELL_LUNG_CANCER	13/1230	84/17237	0.00634642	0.0421786	0.0330506	LAMA4/COL4A2/COL4A1/LAMC1/PIK3CB/LAMB1/PIK3R1/LAMA5/ITGB1/PTK2/ITGAV/CCNE1/FN1	13
GO_INTRINSIC_APOPTOTIC_SIGNALING_PATHWAY_IN_RESPONSE_TO_ENDOPLASMIC_RETICULUM_STRESS	GO_INTRINSIC_APOPTOTIC_SIGNALING_PATHWAY_IN_RESPONSE_TO_ENDOPLASMIC_RETICULUM_STRESS	GO_INTRINSIC_APOPTOTIC_SIGNALING_PATHWAY_IN_RESPONSE_TO_ENDOPLASMIC_RETICULUM_STRESS	7/1230	32/17237	0.00642087	0.04245	0.0332633	DNAJC10/XBP1/PPP1R15A/UBE2K/ATF4/CEBPB/TMBIM6	7
GO_PEPTIDE_HORMONE_PROCESSING	GO_PEPTIDE_HORMONE_PROCESSING	GO_PEPTIDE_HORMONE_PROCESSING	7/1230	32/17237	0.00642087	0.04245	0.0332633	POMC/PCSK1N/PCSK6/ECE1/PCSK7/CTSZ/ATP6AP2	7
GO_REGULATION_OF_ACTIN_CYTOSKELETON_REORGANIZATION	GO_REGULATION_OF_ACTIN_CYTOSKELETON_REORGANIZATION	GO_REGULATION_OF_ACTIN_CYTOSKELETON_REORGANIZATION	7/1230	32/17237	0.00642087	0.04245	0.0332633	PTK2B/TGFB1/BAIAP2L1/F11R/CSF1R/ARHGDIB/RHOD	7
GO_SALIVARY_GLAND_DEVELOPMENT	GO_SALIVARY_GLAND_DEVELOPMENT	GO_SALIVARY_GLAND_DEVELOPMENT	7/1230	32/17237	0.00642087	0.04245	0.0332633	TGFB2/FGFR1/TGFB1/DAG1/XBP1/LAMA5/EGFR	7
GO_ENDODERMAL_CELL_DIFFERENTIATION	GO_ENDODERMAL_CELL_DIFFERENTIATION	GO_ENDODERMAL_CELL_DIFFERENTIATION	8/1230	40/17237	0.00648874	0.0427867	0.0335271	ITGA5/MMP14/MMP15/MMP2/COL4A2/LAMB1/ITGAV/FN1	8
GO_ESTROGEN_RECEPTOR_BINDING	GO_ESTROGEN_RECEPTOR_BINDING	GO_ESTROGEN_RECEPTOR_BINDING	8/1230	40/17237	0.00648874	0.0427867	0.0335271	NRIP1/NCOA1/WIPI1/XBP1/NSD1/PPARG/DDX17/FUS	8
KEGG_B_CELL_RECEPTOR_SIGNALING_PATHWAY	KEGG_B_CELL_RECEPTOR_SIGNALING_PATHWAY	KEGG_B_CELL_RECEPTOR_SIGNALING_PATHWAY	12/1230	75/17237	0.00655311	0.042991	0.0336871	DAPP1/IFITM1/LYN/PIK3CB/PPP3CA/PIK3R1/RAC3/NFAT5/GRB2/MAPK3/CD81/FOS	12
GO_AMMONIUM_TRANSPORT	GO_AMMONIUM_TRANSPORT	GO_AMMONIUM_TRANSPORT	10/1230	57/17237	0.00655376	0.042991	0.0336871	SLC6A2/ADA/PRKAG2/LYN/PRKAB2/SEC14L1/SLC44A2/CPT1A/SNAP23/SLC38A2	10
GO_ENDOTHELIAL_CELL_MIGRATION	GO_ENDOTHELIAL_CELL_MIGRATION	GO_ENDOTHELIAL_CELL_MIGRATION	10/1230	57/17237	0.00655376	0.042991	0.0336871	PTK2B/SCARB1/STAT1/MYH9/GIPC1/ITGB1/PTK2/ID1/CORO1B/DPP4	10
GO_INTRINSIC_COMPONENT_OF_GOLGI_MEMBRANE	GO_INTRINSIC_COMPONENT_OF_GOLGI_MEMBRANE	GO_INTRINSIC_COMPONENT_OF_GOLGI_MEMBRANE	10/1230	57/17237	0.00655376	0.042991	0.0336871	GALNT2/ST3GAL5/ZDHHC9/CSGALNACT2/QSOX1/PCSK7/ENTPD4/ST3GAL6/ST8SIA4/CUX1	10
GO_RAS_GUANYL_NUCLEOTIDE_EXCHANGE_FACTOR_ACTIVITY	GO_RAS_GUANYL_NUCLEOTIDE_EXCHANGE_FACTOR_ACTIVITY	GO_RAS_GUANYL_NUCLEOTIDE_EXCHANGE_FACTOR_ACTIVITY	27/1230	228/17237	0.00656727	0.0430237	0.0337128	RASGRF2/IL2RB/ERBB2/CSF2RB/ARHGEF16/FGD4/TRIO/TIAM1/FGFR1/JAK1/ARHGEF2/ARHGEF5/RAPGEF2/SPTBN1/ITSN2/ARHGEF3/PLEKHG6/AKAP9/ERBB3/ARHGEF7/AKAP13/EPS8L2/RAPGEF1/DENND4C/PTK2/GRB2/EGFR	27
GO_AMIDE_BINDING	GO_AMIDE_BINDING	GO_AMIDE_BINDING	31/1230	272/17237	0.00660734	0.0432011	0.0338518	TGFB2/KISS1R/TAP1/PLOD1/PTH1R/ECE1/KDELR3/INSR/TAPBP/EDNRB/HLA-G/LNPEP/MGST1/NKTR/PTGES/PIK3R1/PPIC/HLA-C/ITGB1/IGF1R/HLA-E/TPP2/CLTB/ITM2C/NPEPPS/CTSB/KDELR1/KDELR2/CALR/ITM2B/PPIB	31
GO_TRANSCRIPTION_FACTOR_ACTIVITY_RNA_POLYMERASE_II_CORE_PROMOTER_PROXIMAL_REGION_SEQUENCE_SPECIFIC_BINDING	GO_TRANSCRIPTION_FACTOR_ACTIVITY_RNA_POLYMERASE_II_CORE_PROMOTER_PROXIMAL_REGION_SEQUENCE_SPECIFIC_BINDING	GO_TRANSCRIPTION_FACTOR_ACTIVITY_RNA_POLYMERASE_II_CORE_PROMOTER_PROXIMAL_REGION_SEQUENCE_SPECIFIC_BINDING	36/1230	328/17237	0.00661145	0.0432011	0.0338518	SNAI1/SOX4/TEAD1/ASCL2/ELF4/SKIL/DLX4/FOSL2/IRF1/STAT3/GCM1/CREB3L2/HLTF/ZNF292/GATA2/PLSCR1/EPAS1/KLF5/GATA3/KLF4/NR6A1/FOSB/NFAT5/ETS2/ELF1/NFIL3/GRHL1/EGR1/ATF3/CAMTA1/JUNB/ELF3/CEBPD/ATF4/CEBPB/FOS	36
GO_KINASE_REGULATOR_ACTIVITY	GO_KINASE_REGULATOR_ACTIVITY	GO_KINASE_REGULATOR_ACTIVITY	23/1230	186/17237	0.00695546	0.0453316	0.0355213	RTN4RL2/ANGPT4/TGFB1/CAMK2N1/PRKAG2/BGN/SH3BP5/TAOK3/IQGAP1/ERBB3/SOCS3/KIDINS220/PIK3R1/DNAJC3/YWHAG/KLF4/CCNL1/WNK1/PAK2/CCNL2/CDC37/CCNE1/CDKN1C	23
GO_PROTEIN_C_TERMINUS_BINDING	GO_PROTEIN_C_TERMINUS_BINDING	GO_PROTEIN_C_TERMINUS_BINDING	23/1230	186/17237	0.00695546	0.0453316	0.0355213	ERBB2/HSPG2/DGKZ/SASH1/HOMER3/CTGF/KSR1/MPDZ/ATP2A2/DST/ATXN2/EP300/ID1/HIC2/NIPBL/RABAC1/PRRC2C/CDK7/SDCBP/CENPF/ATF4/FBLN1/PABPC1	23
GO_POSITIVE_REGULATION_OF_ENDOCYTOSIS	GO_POSITIVE_REGULATION_OF_ENDOCYTOSIS	GO_POSITIVE_REGULATION_OF_ENDOCYTOSIS	16/1230	114/17237	0.00696674	0.0453467	0.035533	HIP1/ABCA7/CBL/DNM2/SERPINE1/ACTN4/ITGB1/ANO6/GATA2/ITGAV/PPARG/LMAN2/CAV1/CALR/CD63/B2M	16
GO_CELL_DIFFERENTIATION_INVOLVED_IN_EMBRYONIC_PLACENTA_DEVELOPMENT	GO_CELL_DIFFERENTIATION_INVOLVED_IN_EMBRYONIC_PLACENTA_DEVELOPMENT	GO_CELL_DIFFERENTIATION_INVOLVED_IN_EMBRYONIC_PLACENTA_DEVELOPMENT	6/1230	25/17237	0.00711733	0.0460044	0.0360484	SNAI1/ASCL2/GCM1/SOCS3/KRT19/KRT8	6
GO_CHONDROITIN_SULFATE_BIOSYNTHETIC_PROCESS	GO_CHONDROITIN_SULFATE_BIOSYNTHETIC_PROCESS	GO_CHONDROITIN_SULFATE_BIOSYNTHETIC_PROCESS	6/1230	25/17237	0.00711733	0.0460044	0.0360484	CSGALNACT2/DSE/BGN/XYLT1/CHSY1/CHPF	6
GO_REGULATION_OF_HOMOTYPIC_CELL_CELL_ADHESION	GO_REGULATION_OF_HOMOTYPIC_CELL_CELL_ADHESION	GO_REGULATION_OF_HOMOTYPIC_CELL_CELL_ADHESION	34/1230	307/17237	0.00712391	0.0460044	0.0360484	PDCD1LG2/ERBB2/CD276/EFNB1/ADAM8/TGFB1/ADA/PAG1/EBI3/IRF1/HLA-G/UBASH3B/LYN/TGFBR2/PIK3R1/XBP1/GSN/IL6ST/HLA-E/GATA3/GRB2/HSPH1/NDFIP1/PAK2/SERPINE2/CD55/CD46/LEP/CD59/CAV1/DPP4/CEBPB/LGALS1/LGALS3	34
GO_ACETYLGLUCOSAMINYLTRANSFERASE_ACTIVITY	GO_ACETYLGLUCOSAMINYLTRANSFERASE_ACTIVITY	GO_ACETYLGLUCOSAMINYLTRANSFERASE_ACTIVITY	9/1230	49/17237	0.00714232	0.0460044	0.0360484	B3GNT7/MGAT5/EXTL3/MGAT4A/XYLT1/MGAT1/HEXB/MGAT4B/HEXA	9
GO_REGULATION_OF_NITRIC_OXIDE_SYNTHASE_ACTIVITY	GO_REGULATION_OF_NITRIC_OXIDE_SYNTHASE_ACTIVITY	GO_REGULATION_OF_NITRIC_OXIDE_SYNTHASE_ACTIVITY	9/1230	49/17237	0.00714232	0.0460044	0.0360484	PTK2B/GCH1/SCARB1/ENG/DNM2/PTS/LEP/EGFR/CAV1	9
GO_REGULATION_OF_NUCLEOSIDE_METABOLIC_PROCESS	GO_REGULATION_OF_NUCLEOSIDE_METABOLIC_PROCESS	GO_REGULATION_OF_NUCLEOSIDE_METABOLIC_PROCESS	9/1230	49/17237	0.00714232	0.0460044	0.0360484	PRKAG2/INSR/PID1/TSPO/STAT3/DDIT4/PINK1/DNM1L/DNAJC15	9
GO_CENTROSOME_LOCALIZATION	GO_CENTROSOME_LOCALIZATION	GO_CENTROSOME_LOCALIZATION	5/1230	18/17237	0.00717709	0.0460044	0.0360484	SUN2/NIN/SYNE2/DYNC1LI2/EZR	5
GO_LABYRINTHINE_LAYER_BLOOD_VESSEL_DEVELOPMENT	GO_LABYRINTHINE_LAYER_BLOOD_VESSEL_DEVELOPMENT	GO_LABYRINTHINE_LAYER_BLOOD_VESSEL_DEVELOPMENT	5/1230	18/17237	0.00717709	0.0460044	0.0360484	PLCD3/HS6ST1/CYR61/TMED2/JUNB	5
GO_MANNOSE_BINDING	GO_MANNOSE_BINDING	GO_MANNOSE_BINDING	5/1230	18/17237	0.00717709	0.0460044	0.0360484	IGF2R/CLN5/LMAN1/LMAN2/BSG	5
GO_NEGATIVE_REGULATION_OF_RESPONSE_TO_REACTIVE_OXYGEN_SPECIES	GO_NEGATIVE_REGULATION_OF_RESPONSE_TO_REACTIVE_OXYGEN_SPECIES	GO_NEGATIVE_REGULATION_OF_RESPONSE_TO_REACTIVE_OXYGEN_SPECIES	5/1230	18/17237	0.00717709	0.0460044	0.0360484	PYCR1/PINK1/HSPH1/PSAP/TXN	5
GO_OVULATION	GO_OVULATION	GO_OVULATION	5/1230	18/17237	0.00717709	0.0460044	0.0360484	NRIP1/IL1R1/ADAMTS1/HPGD/LEP	5
GO_RESPONSE_TO_PLATELET_DERIVED_GROWTH_FACTOR	GO_RESPONSE_TO_PLATELET_DERIVED_GROWTH_FACTOR	GO_RESPONSE_TO_PLATELET_DERIVED_GROWTH_FACTOR	5/1230	18/17237	0.00717709	0.0460044	0.0360484	IQGAP1/PTN/ERRFI1/CORO1B/FN1	5
GO_REGULATION_OF_LIPID_TRANSPORT	GO_REGULATION_OF_LIPID_TRANSPORT	GO_REGULATION_OF_LIPID_TRANSPORT	14/1230	95/17237	0.00732272	0.0468784	0.0367333	PLA2G10/POMC/ABCA7/LIPG/ACSL4/ABCA1/TSPO/LRP1/ITGAV/TMF1/PLTP/LEP/PPARG/P2RX4	14
GO_CELLULAR_RESPONSE_TO_ABIOTIC_STIMULUS	GO_CELLULAR_RESPONSE_TO_ABIOTIC_STIMULUS	GO_CELLULAR_RESPONSE_TO_ABIOTIC_STIMULUS	30/1230	263/17237	0.00736771	0.0471067	0.0369122	SFRP1/ARHGEF2/CNN2/IRF1/DNM2/TSPO/GADD45A/PIK3R1/PTN/OPN3/ITGB1/EP300/ATP1A1/MAP3K2/EIF2AK4/NIPBL/PPP1R15A/RHOB/TNFRSF1A/SLC38A2/GRB2/EGR1/MAPK3/ERRFI1/SERPINB6/CTSB/CAV1/ATF4/DDX3X/COL1A1	30
GO_PHAGOCYTIC_VESICLE_MEMBRANE	GO_PHAGOCYTIC_VESICLE_MEMBRANE	GO_PHAGOCYTIC_VESICLE_MEMBRANE	10/1230	58/17237	0.00742543	0.0473559	0.0371074	TCIRG1/RAB8B/HLA-G/HLA-C/HLA-E/LAMP2/LAMP1/ATG12/ATP6V0E1/B2M	10
GO_PROTEOGLYCAN_BIOSYNTHETIC_PROCESS	GO_PROTEOGLYCAN_BIOSYNTHETIC_PROCESS	GO_PROTEOGLYCAN_BIOSYNTHETIC_PROCESS	10/1230	58/17237	0.00742543	0.0473559	0.0371074	EXTL3/CSGALNACT2/BMPR2/DSE/HS6ST1/BGN/XYLT1/DSEL/CHSY1/CHPF	10
GO_PROTEIN_POLYMERIZATION	GO_PROTEIN_POLYMERIZATION	GO_PROTEIN_POLYMERIZATION	11/1230	67/17237	0.00744685	0.0474326	0.0371675	MAP7D3/TTC17/DIAPH1/AKAP9/GSN/DNM1L/COBLL1/GOLGA2/CTTN/UBE2K/CAV1	11
GO_STRUCTURAL_CONSTITUENT_OF_MUSCLE	GO_STRUCTURAL_CONSTITUENT_OF_MUSCLE	GO_STRUCTURAL_CONSTITUENT_OF_MUSCLE	8/1230	41/17237	0.00756894	0.0481495	0.0377293	NEXN/PLEC/DAG1/TPM2/ASPH/TPM1/TPM4/KRT19	8
GO_NEURON_PROJECTION_REGENERATION	GO_NEURON_PROJECTION_REGENERATION	GO_NEURON_PROJECTION_REGENERATION	7/1230	33/17237	0.00765807	0.0483595	0.0378939	RTN4RL2/PTPRF/TSPO/ADM/CALU/JAM3/CTNNA1	7
GO_NUCLEOTIDE_SUGAR_METABOLIC_PROCESS	GO_NUCLEOTIDE_SUGAR_METABOLIC_PROCESS	GO_NUCLEOTIDE_SUGAR_METABOLIC_PROCESS	7/1230	33/17237	0.00765807	0.0483595	0.0378939	UGGT1/SLC35A3/UGDH/GFPT1/MGAT1/UXS1/PGM3	7
GO_REGULATION_OF_PROTEIN_EXPORT_FROM_NUCLEUS	GO_REGULATION_OF_PROTEIN_EXPORT_FROM_NUCLEUS	GO_REGULATION_OF_PROTEIN_EXPORT_FROM_NUCLEUS	7/1230	33/17237	0.00765807	0.0483595	0.0378939	TCF7L2/SOX4/SP100/IFI27/UHMK1/TPR/TXN	7
GO_RESPONSE_TO_DEXAMETHASONE	GO_RESPONSE_TO_DEXAMETHASONE	GO_RESPONSE_TO_DEXAMETHASONE	7/1230	33/17237	0.00765807	0.0483595	0.0378939	TGFB1/FBXO32/SMYD3/ABCG2/EP300/ERRFI1/HNRNPU	7
GO_RESPONSE_TO_VITAMIN_D	GO_RESPONSE_TO_VITAMIN_D	GO_RESPONSE_TO_VITAMIN_D	7/1230	33/17237	0.00765807	0.0483595	0.0378939	SFRP1/TGFB1/INSR/ADAMTS1/PIM1/PTN/ITGB1	7
GO_REGULATION_OF_MULTI_ORGANISM_PROCESS	GO_REGULATION_OF_MULTI_ORGANISM_PROCESS	GO_REGULATION_OF_MULTI_ORGANISM_PROCESS	48/1230	470/17237	0.00766496	0.0483595	0.0378939	TAP2/TAP1/ADA/IFITM1/MX1/SASH1/OAS3/TNFAIP3/HTRA1/EDNRB/STAT2/CAV2/STAT1/ADAR/BST2/ARHGDIB/ISG20/SEC14L1/FUCA2/SP100/ISG15/GSN/TIMP1/RSF1/PLSCR1/EP300/EIF2AK2/PKN2/EIF2AK4/SUPT5H/ITGAV/B4GALT1/PAK2/PUM1/CD55/MAPK3/CHMP2B/PRDX4/CAV1/CLDN7/IFITM3/FBLN1/DDX3X/P4HB/LGALS1/PABPC1/B2M/PPIB	48
GO_NEGATIVE_REGULATION_OF_ESTABLISHMENT_OF_PROTEIN_LOCALIZATION	GO_NEGATIVE_REGULATION_OF_ESTABLISHMENT_OF_PROTEIN_LOCALIZATION	GO_NEGATIVE_REGULATION_OF_ESTABLISHMENT_OF_PROTEIN_LOCALIZATION	25/1230	209/17237	0.00766898	0.0483595	0.0378939	SFRP1/SOX4/WWTR1/PID1/MXI1/OS9/AXIN2/PPP3CA/LITAF/MIDN/SP100/NDFIP2/ANXA4/HSPH1/NDFIP1/GBP1/TMBIM1/PIM3/TMEM59/SRI/FN1/TMBIM6/FBLN1/EZR/TXN	25
GO_REGULATION_OF_PROTEIN_SECRETION	GO_REGULATION_OF_PROTEIN_SECRETION	GO_REGULATION_OF_PROTEIN_SECRETION	41/1230	389/17237	0.00784563	0.0494118	0.0387184	TGFB2/HCAR2/SFRP1/PAM/CD276/TIAM1/TCF7L2/ADAM8/LLGL2/TGFB1/ADAM9/SOX4/GJA5/DNAJC1/IFNAR1/SIDT2/SPTBN1/CSF1R/LYN/ITPR2/PPP3CA/MIDN/SLC16A1/XBP1/CPT1A/NLRP2/EP300/HLA-E/ANXA4/DNM1L/GATA3/GSDMD/GBP1/LEP/SLC2A1/PIM3/SRI/FN1/TMBIM6/FBLN1/EZR	41
GO_RESPONSE_TO_ESTRADIOL	GO_RESPONSE_TO_ESTRADIOL	GO_RESPONSE_TO_ESTRADIOL	19/1230	146/17237	0.00790342	0.0497138	0.038955	SFRP1/PAM/TGFB1/NRIP1/INSR/NCOA1/MMP15/STAT3/CTGF/SOCS3/PTN/GRN/ENDOG/LEP/DUSP1/EGFR/CCNE1/CALR/COL1A1	19
GO_POSITIVE_REGULATION_OF_CELL_CYCLE	GO_POSITIVE_REGULATION_OF_CELL_CYCLE	GO_POSITIVE_REGULATION_OF_CELL_CYCLE	36/1230	332/17237	0.00796516	0.0499458	0.0391368	TGFB2/FGFR1/TGFB1/SOX4/INSR/NDRG1/PLK3/SVIL/HSPA2/CSPP1/GADD45A/CTGF/ADAM17/PLK2/PIM1/GIPC1/CITED2/EP300/SMC5/PKN2/ATRX/RCC2/CCNL1/PHIP/GOLGA2/EIF4EBP1/ARID3A/ROCK2/CCNL2/EGFR/TPR/TMOD3/APP/DDX3X/CALR/UBC	36
GO_4_HYDROXYPROLINE_METABOLIC_PROCESS	GO_4_HYDROXYPROLINE_METABOLIC_PROCESS	GO_4_HYDROXYPROLINE_METABOLIC_PROCESS	4/1230	12/17237	0.00802929	0.0499458	0.0391368	EGLN3/P4HA1/PRDX4/P4HB	4
GO_ACTIVIN_BINDING	GO_ACTIVIN_BINDING	GO_ACTIVIN_BINDING	4/1230	12/17237	0.00802929	0.0499458	0.0391368	ACVRL1/ENG/TGFBR3/FSTL3	4
GO_CELL_ADHESION_MEDIATED_BY_INTEGRIN	GO_CELL_ADHESION_MEDIATED_BY_INTEGRIN	GO_CELL_ADHESION_MEDIATED_BY_INTEGRIN	4/1230	12/17237	0.00802929	0.0499458	0.0391368	ITGA5/ADAM9/ADAM17/ITGB1	4
GO_EARLY_ENDOSOME_TO_GOLGI_TRANSPORT	GO_EARLY_ENDOSOME_TO_GOLGI_TRANSPORT	GO_EARLY_ENDOSOME_TO_GOLGI_TRANSPORT	4/1230	12/17237	0.00802929	0.0499458	0.0391368	LMAN1/RAB6A/SURF4/TMED9	4
GO_INVADOPODIUM	GO_INVADOPODIUM	GO_INVADOPODIUM	4/1230	12/17237	0.00802929	0.0499458	0.0391368	SVIL/FSCN1/ITGB1/DPP4	4
GO_NEGATIVE_REGULATION_OF_GLYCOPROTEIN_BIOSYNTHETIC_PROCESS	GO_NEGATIVE_REGULATION_OF_GLYCOPROTEIN_BIOSYNTHETIC_PROCESS	GO_NEGATIVE_REGULATION_OF_GLYCOPROTEIN_BIOSYNTHETIC_PROCESS	4/1230	12/17237	0.00802929	0.0499458	0.0391368	ABCA7/ITM2C/TMEM59/ITM2B	4
GO_PERK_MEDIATED_UNFOLDED_PROTEIN_RESPONSE	GO_PERK_MEDIATED_UNFOLDED_PROTEIN_RESPONSE	GO_PERK_MEDIATED_UNFOLDED_PROTEIN_RESPONSE	4/1230	12/17237	0.00802929	0.0499458	0.0391368	ATF3/HERPUD1/HSPA5/ATF4	4
GO_REGULATION_OF_MACROPHAGE_CYTOKINE_PRODUCTION	GO_REGULATION_OF_MACROPHAGE_CYTOKINE_PRODUCTION	GO_REGULATION_OF_MACROPHAGE_CYTOKINE_PRODUCTION	4/1230	12/17237	0.00802929	0.0499458	0.0391368	TGFB2/SPON2/TGFB1/SEMA7A	4

## Sheet: enrich_EVT-2
	ID	Description	GeneRatio	BgRatio	pvalue	p.adjust	qvalue	geneID	Count
HALLMARK_TNFA_SIGNALING_VIA_NFKB	HALLMARK_TNFA_SIGNALING_VIA_NFKB	HALLMARK_TNFA_SIGNALING_VIA_NFKB	49/423	200/17237	4.32068e-35	1.75679e-31	1.19251e-31	CCL20/DUSP2/PLEK/IL1B/CCL2/CXCL3/BCL2A1/CD83/CXCL2/ICAM1/G0S2/CCL4/NR4A2/CD44/AREG/PLAUR/MARCKS/IER3/SOD2/JUNB/GADD45B/ZFP36/DUSP1/KLF2/KLF6/NAMPT/NINJ1/IL6ST/NFKBIA/ABCA1/GADD45A/BTG2/SOCS3/PPP1R15A/EGR1/LITAF/TNFAIP3/CDKN1A/JUN/FOS/IFNGR2/ATP2B1/PNRC1/CCNL1/IER2/SGK1/MCL1/PDLIM5/EIF1	49
HALLMARK_EPITHELIAL_MESENCHYMAL_TRANSITION	HALLMARK_EPITHELIAL_MESENCHYMAL_TRANSITION	HALLMARK_EPITHELIAL_MESENCHYMAL_TRANSITION	43/423	200/17237	2.3994e-28	4.87798e-25	3.31117e-25	MGP/EMP3/IGFBP4/CD44/TGFBI/PMP22/CTHRC1/AREG/ACTA2/PLAUR/DCN/CDH11/TAGLN/PCOLCE/LUM/TIMP1/VIM/VCAN/COL1A2/GADD45B/CAPG/IGFBP3/TPM2/SERPINE2/GJA1/COL3A1/SPP1/LGALS1/COL1A1/SPARC/COL5A1/COL6A2/WIPF1/DAB2/TGFBR3/GADD45A/TPM1/MYL9/FLNA/TGFB1/TNFAIP3/JUN/CALD1	43
GO_ENDOCYTIC_VESICLE	GO_ENDOCYTIC_VESICLE	GO_ENDOCYTIC_VESICLE	41/423	256/17237	6.62783e-22	8.98292e-19	6.09761e-19	HLA-DQA2/CYBB/NCF2/FCGR1A/MSR1/STAB1/CCL2/CD163/CD36/HLA-DQB1/ARRB2/RAB32/HLA-A/HLA-DPA1/HLA-DPB1/NCF4/CORO1A/CD74/HLA-DRA/AP1S2/HLA-B/APOE/HLA-DRB1/CYBA/HLA-C/CD9/HBA1/SPARC/HLA-E/HBA2/ABCA1/ATP6V0B/COLEC12/STX7/CLTC/B2M/UBC/UBB/RAB13/ATP6V0D1/AP2S1	41
KEGG_LYSOSOME	KEGG_LYSOSOME	KEGG_LYSOSOME	28/423	121/17237	9.63387e-20	9.79283e-17	6.64737e-17	CTSS/LAPTM5/CD68/AP1S2/LIPA/CTSD/ACP5/LGMN/CTSZ/CTSB/PPT1/TPP1/ASAH1/GNS/CTSC/NPC2/M6PR/ATP6V0B/DNASE2/PSAP/SCARB2/CTSA/CD63/CLTC/NEU1/ATP6AP1/HEXA/ATP6V0D1	28
GO_ENDOCYTIC_VESICLE_MEMBRANE	GO_ENDOCYTIC_VESICLE_MEMBRANE	GO_ENDOCYTIC_VESICLE_MEMBRANE	30/423	152/17237	5.79388e-19	4.71159e-16	3.19822e-16	HLA-DQA2/CYBB/FCGR1A/MSR1/STAB1/CD163/CD36/HLA-DQB1/RAB32/HLA-A/HLA-DPA1/HLA-DPB1/CORO1A/CD74/HLA-DRA/AP1S2/HLA-B/HLA-DRB1/CYBA/HLA-C/CD9/HLA-E/ATP6V0B/COLEC12/CLTC/B2M/UBC/UBB/ATP6V0D1/AP2S1	30
GO_RESPONSE_TO_INTERFERON_GAMMA	GO_RESPONSE_TO_INTERFERON_GAMMA	GO_RESPONSE_TO_INTERFERON_GAMMA	29/423	144/17237	1.265e-18	8.57246e-16	5.81898e-16	HLA-DQA2/CCL20/MRC1/LGALS9/FCGR1A/CCL2/AIF1/HLA-DQB1/HLA-A/HLA-DPA1/CCL3/HLA-DPB1/ICAM1/CCL4/CCL3L1/HLA-DRA/CCL4L2/CD44/HLA-B/IFITM2/HLA-DRB1/HLA-C/BST2/HLA-E/IFITM3/STAT1/IFNGR2/JAK1/B2M	29
GO_CELLULAR_RESPONSE_TO_INTERFERON_GAMMA	GO_CELLULAR_RESPONSE_TO_INTERFERON_GAMMA	GO_CELLULAR_RESPONSE_TO_INTERFERON_GAMMA	26/423	122/17237	1.81733e-17	1.05561e-14	7.16549e-15	HLA-DQA2/CCL20/MRC1/LGALS9/FCGR1A/CCL2/AIF1/HLA-DQB1/HLA-A/HLA-DPA1/CCL3/HLA-DPB1/ICAM1/CCL4/CCL3L1/HLA-DRA/CCL4L2/CD44/HLA-B/HLA-DRB1/HLA-C/HLA-E/STAT1/IFNGR2/JAK1/B2M	26
KEGG_LEISHMANIA_INFECTION	KEGG_LEISHMANIA_INFECTION	KEGG_LEISHMANIA_INFECTION	21/423	72/17237	2.30264e-17	1.17032e-14	7.94412e-15	HLA-DQA2/NCF2/ITGB2/FCGR1A/HLA-DMA/IL1B/FCGR2A/HLA-DQB1/HLA-DPA1/HLA-DPB1/NCF4/HLA-DRA/HLA-DRB1/CYBA/NFKBIA/TGFB1/STAT1/JUN/FOS/IFNGR2/JAK1	21
HALLMARK_INTERFERON_GAMMA_RESPONSE	HALLMARK_INTERFERON_GAMMA_RESPONSE	HALLMARK_INTERFERON_GAMMA_RESPONSE	31/423	200/17237	2.07784e-16	9.38721e-14	6.37204e-14	FCGR1A/HLA-DMA/CCL2/HLA-A/ICAM1/CD74/TXNIP/SAMHD1/HLA-B/IFI27/IFITM2/HLA-DRB1/SOD2/PSMB8/ISG15/BST2/NAMPT/VAMP5/LAP3/NFKBIA/RNF213/IFITM3/HIF1A/SOCS3/UPP1/EPSTI1/STAT1/TNFAIP3/CDKN1A/SRI/B2M	31
HALLMARK_APOPTOSIS	HALLMARK_APOPTOSIS	HALLMARK_APOPTOSIS	28/423	161/17237	2.85934e-16	1.16261e-13	7.89177e-14	IL1B/CD14/TXNIP/CD44/DCN/CCND2/IER3/SOD2/LUM/TIMP1/TSPO/GADD45B/TIMP2/PPT1/HGF/GSN/TGFBR3/IFITM3/GADD45A/BTG2/ANKH/CDKN1A/JUN/HMOX1/BNIP3L/MCL1/BAX/GPX4	28
GO_ACTIVATION_OF_IMMUNE_RESPONSE	GO_ACTIVATION_OF_IMMUNE_RESPONSE	GO_ACTIVATION_OF_IMMUNE_RESPONSE	44/423	427/17237	6.82378e-16	2.52232e-13	1.71215e-13	HLA-DQA2/MNDA/C1QC/LGALS9/ITGB2/FCGR1A/LY96/VSIG4/MEF2C/CTSS/PTPRC/C1QB/C1QA/FCER1G/CD36/FCGR2A/HLA-DQB1/C2/CD14/HLA-DPA1/HLA-DPB1/C5AR1/HLA-DRA/IFI16/CFD/HLA-DRB1/PSMB8/LGMN/CTSB/PYCARD/WIPF1/NFKBIA/LYN/TNFAIP3/CYFIP1/CNPY3/COLEC12/BAX/UBC/UBB/ARPC3/ACTR2/ACTB/GRB2	44
GO_CYTOKINE_MEDIATED_SIGNALING_PATHWAY	GO_CYTOKINE_MEDIATED_SIGNALING_PATHWAY	GO_CYTOKINE_MEDIATED_SIGNALING_PATHWAY	45/423	452/17237	1.13665e-15	3.85135e-13	2.61429e-13	HLA-DQA2/CCL20/FCGR1A/IL1B/CCL2/CXCL3/HLA-DQB1/CXCL2/HLA-A/HLA-DPA1/CCL3/HLA-DPB1/ICAM1/CCL4/CD74/CCL3L1/HLA-DRA/CCL4L2/SAMHD1/CD44/LEP/HLA-B/IFI27/IFITM2/DCN/HLA-DRB1/PSMB8/HLA-C/CSF1R/ISG15/BST2/PYCARD/IL6ST/HLA-E/IFITM3/SOCS3/EGR1/STAT1/IFNGR2/JAK1/TNFRSF1A/B2M/UBC/UBB/CIB1	45
GO_INFLAMMATORY_RESPONSE	GO_INFLAMMATORY_RESPONSE	GO_INFLAMMATORY_RESPONSE	45/423	454/17237	1.34018e-15	4.19168e-13	2.84531e-13	CCL20/CHI3L1/CYBB/LGALS9/ITGB2/LY96/STAB1/IL1B/CCL2/AIF1/CD163/CXCL3/LYZ/FOLR2/FCER1G/CD14/CXCL2/CCL3/ICAM1/CCL4/RARRES2/C5AR1/S100A8/CCL3L1/IFI16/CCL4L2/IGFBP4/LIPA/HLA-DRB1/CYBA/CSF1R/S100A9/GJA1/SPP1/PYCARD/HIF1A/NFKBIZ/LYN/TGFB1/TNFAIP3/FOS/HMOX1/RBPJ/TNFRSF1A/MIF	45
HALLMARK_ALLOGRAFT_REJECTION	HALLMARK_ALLOGRAFT_REJECTION	HALLMARK_ALLOGRAFT_REJECTION	30/423	200/17237	1.61405e-15	4.68766e-13	3.18199e-13	SPI1/IGSF6/ITGB2/HLA-DMA/STAB1/IL1B/CCL2/CTSS/PTPRC/C2/HLA-A/ICAM1/CCL4/NCF4/CD74/HLA-DRA/SRGN/CCND2/TIMP1/CAPG/HLA-E/HIF1A/LYN/FLNA/TGFB1/STAT1/IFNGR2/BCAT1/B2M/GALNT1	30
GO_RESPONSE_TO_MOLECULE_OF_BACTERIAL_ORIGIN	GO_RESPONSE_TO_MOLECULE_OF_BACTERIAL_ORIGIN	GO_RESPONSE_TO_MOLECULE_OF_BACTERIAL_ORIGIN	37/423	321/17237	4.59454e-15	1.24543e-12	8.45396e-13	CCL20/TREM2/MRC1/LGALS9/LY96/IL1B/CCL2/MEF2C/CXCL3/CD36/CD14/CXCL2/CCL3/ICAM1/C5AR1/S100A8/DCN/TSPO/ACP5/JUNB/PYCARD/SPARC/NFKBIA/ABCA1/HIF1A/LYN/SOCS3/MTDH/TGFB1/LITAF/TNFAIP3/JUN/FOS/ADAM9/MGST2/TNFRSF1A/B2M	37
GO_VACUOLAR_LUMEN	GO_VACUOLAR_LUMEN	GO_VACUOLAR_LUMEN	23/423	115/17237	5.85606e-15	1.48817e-12	1.01017e-12	CTSS/RAB32/CD74/OGN/DCN/LUM/CTSD/VCAN/LGMN/CTSB/PPT1/TPP1/GPC3/RNASET2/ASAH1/GNS/PSAP/SCARB2/CTSA/CD63/NEU1/B2M/HEXA	23
GO_ANTIGEN_PROCESSING_AND_PRESENTATION	GO_ANTIGEN_PROCESSING_AND_PRESENTATION	GO_ANTIGEN_PROCESSING_AND_PRESENTATION	30/423	213/17237	9.23357e-15	2.20845e-12	1.4991e-12	HLA-DQA2/CYBB/NCF2/FCGR1A/HLA-DMA/CTSS/FCER1G/CD36/HLA-DQB1/RAB32/FCGRT/HLA-A/HLA-DPA1/HLA-DPB1/ICAM1/NCF4/CD74/HLA-DRA/AP1S2/HLA-B/HLA-DRB1/CYBA/PSMB8/HLA-C/CTSD/LGMN/HLA-E/CLTC/B2M/AP2S1	30
GO_PLATELET_DEGRANULATION	GO_PLATELET_DEGRANULATION	GO_PLATELET_DEGRANULATION	22/423	107/17237	1.2526e-14	2.82949e-12	1.92065e-12	GAS6/PLEK/A2M/F13A1/FCER1G/CD36/RARRES2/SRGN/CFD/TIMP1/HGF/TMSB4X/CD9/SPARC/LYN/FLNA/PHACTR2/TGFB1/PSAP/CALM3/CD63/VEGFB	22
GO_MHC_PROTEIN_COMPLEX	GO_MHC_PROTEIN_COMPLEX	GO_MHC_PROTEIN_COMPLEX	13/423	27/17237	1.43204e-14	3.06456e-12	2.08023e-12	HLA-DQA2/HLA-DMA/HLA-DQB1/HLA-A/HLA-DPA1/HLA-DPB1/CD74/HLA-DRA/HLA-B/HLA-DRB1/HLA-C/HLA-E/B2M	13
GO_POSITIVE_REGULATION_OF_MAPK_CASCADE	GO_POSITIVE_REGULATION_OF_MAPK_CASCADE	GO_POSITIVE_REGULATION_OF_MAPK_CASCADE	44/423	470/17237	2.22577e-14	4.525e-12	3.07157e-12	CCL20/CHI3L1/TREM2/GAS6/LGALS9/IL1B/CCL2/CD36/ARRB2/CCL3/ICAM1/CCL4/CD74/C5AR1/ZEB2/CCL3L1/CCL4L2/IGFBP4/CD44/LEP/PLA2G2A/CSF1R/GADD45B/TIMP2/HGF/IGFBP3/NRP1/PYCARD/GADD45A/CD81/ITGA1/TGFB1/JUN/PSAP/GNAI2/ADAM9/VEGFB/ATP6AP1/UBC/UBB/MIF/LAMTOR2/CIB1/SDCBP	44
GO_LYSOSOMAL_LUMEN	GO_LYSOSOMAL_LUMEN	GO_LYSOSOMAL_LUMEN	20/423	88/17237	2.66764e-14	5.16505e-12	3.50604e-12	CTSS/CD74/OGN/DCN/LUM/CTSD/VCAN/LGMN/CTSB/PPT1/TPP1/GPC3/RNASET2/ASAH1/GNS/PSAP/SCARB2/CTSA/NEU1/HEXA	20
GO_ANTIGEN_PROCESSING_AND_PRESENTATION_OF_PEPTIDE_ANTIGEN	GO_ANTIGEN_PROCESSING_AND_PRESENTATION_OF_PEPTIDE_ANTIGEN	GO_ANTIGEN_PROCESSING_AND_PRESENTATION_OF_PEPTIDE_ANTIGEN	27/423	177/17237	2.84163e-14	5.25185e-12	3.56495e-12	HLA-DQA2/CYBB/NCF2/FCGR1A/HLA-DMA/CTSS/FCER1G/CD36/HLA-DQB1/HLA-A/HLA-DPA1/HLA-DPB1/NCF4/CD74/HLA-DRA/AP1S2/HLA-B/HLA-DRB1/CYBA/PSMB8/HLA-C/CTSD/LGMN/HLA-E/CLTC/B2M/AP2S1	27
GO_POSITIVE_REGULATION_OF_ERK1_AND_ERK2_CASCADE	GO_POSITIVE_REGULATION_OF_ERK1_AND_ERK2_CASCADE	GO_POSITIVE_REGULATION_OF_ERK1_AND_ERK2_CASCADE	26/423	172/17237	1.07522e-13	1.90079e-11	1.29026e-11	CCL20/CHI3L1/TREM2/GAS6/LGALS9/IL1B/CCL2/CD36/ARRB2/CCL3/ICAM1/CCL4/CD74/C5AR1/CCL3L1/CCL4L2/CD44/PLA2G2A/CSF1R/NRP1/PYCARD/JUN/VEGFB/ATP6AP1/MIF/CIB1	26
GO_POSITIVE_REGULATION_OF_DEFENSE_RESPONSE	GO_POSITIVE_REGULATION_OF_DEFENSE_RESPONSE	GO_POSITIVE_REGULATION_OF_DEFENSE_RESPONSE	37/423	364/17237	2.3965e-13	4.06007e-11	2.75597e-11	LGALS9/ITGB2/LY96/IL1B/CCL2/MEF2C/CTSS/GPSM3/FCER1G/CD36/CD14/CCL3/CCL4/S100A8/CCL3L1/IFI16/CCL4L2/PLA2G2A/CYBA/PSMB8/PLA2G7/LGMN/S100A9/CTSB/GJA1/PYCARD/IL6ST/HLA-E/NFKBIA/LYN/TGFB1/TNFAIP3/CNPY3/COLEC12/TNFRSF1A/UBC/UBB	37
GO_POSITIVE_REGULATION_OF_RESPONSE_TO_EXTERNAL_STIMULUS	GO_POSITIVE_REGULATION_OF_RESPONSE_TO_EXTERNAL_STIMULUS	GO_POSITIVE_REGULATION_OF_RESPONSE_TO_EXTERNAL_STIMULUS	33/423	296/17237	3.79505e-13	6.17227e-11	4.18974e-11	GAS6/LGALS9/LY96/IL1B/CCL2/AIF1/CXCL3/GPSM3/FCER1G/CXCL2/CCL3/CCL4/RARRES2/CD74/C5AR1/S100A8/CCL3L1/CCL4L2/CXCL14/DCN/PLA2G2A/CYBA/PLA2G7/S100A9/NRP1/IL6ST/HIF1A/TGFB1/BNIP3L/VEGFB/ADAM10/TNFRSF1A/MIF	33
HALLMARK_COMPLEMENT	HALLMARK_COMPLEMENT	HALLMARK_COMPLEMENT	27/423	200/17237	5.89669e-13	9.22151e-11	6.25956e-11	C1QC/PLEK/CTSS/C1QA/FCER1G/CD36/C2/MMP12/LIPA/PLAUR/APOC1/PLA2G7/CTSD/TIMP1/LGMN/S100A9/TIMP2/CTSB/LAP3/CTSC/LYN/TNFAIP3/CALM3/GNAI2/ATOX1/ADAM9/GRB2	27
GO_INTERFERON_GAMMA_MEDIATED_SIGNALING_PATHWAY	GO_INTERFERON_GAMMA_MEDIATED_SIGNALING_PATHWAY	GO_INTERFERON_GAMMA_MEDIATED_SIGNALING_PATHWAY	17/423	70/17237	7.38265e-13	1.11177e-10	7.54671e-11	HLA-DQA2/FCGR1A/HLA-DQB1/HLA-A/HLA-DPA1/HLA-DPB1/ICAM1/HLA-DRA/CD44/HLA-B/HLA-DRB1/HLA-C/HLA-E/STAT1/IFNGR2/JAK1/B2M	17
GO_POSITIVE_REGULATION_OF_LOCOMOTION	GO_POSITIVE_REGULATION_OF_LOCOMOTION	GO_POSITIVE_REGULATION_OF_LOCOMOTION	39/423	420/17237	9.43738e-13	1.37044e-10	9.30256e-11	CCL20/GAS6/LGALS9/IL1B/CCL2/AIF1/CXCL3/GPSM3/PTPRC/CXCL2/CCL3/ICAM1/CCL4/RARRES2/CORO1A/CD74/C5AR1/ENPP2/CXCL14/PLA2G7/CSF1R/ACP5/HGF/LGALS1/COL1A1/NRP1/PYCARD/SPARC/NRP2/DAB2/HIF1A/LYN/TGFB1/JUN/ADAM9/VEGFB/ADAM10/CIB1/SDCBP	39
GO_REGULATION_OF_ERK1_AND_ERK2_CASCADE	GO_REGULATION_OF_ERK1_AND_ERK2_CASCADE	GO_REGULATION_OF_ERK1_AND_ERK2_CASCADE	29/423	238/17237	1.13369e-12	1.58951e-10	1.07896e-10	CCL20/CHI3L1/TREM2/GAS6/LGALS9/IL1B/CCL2/CD36/ARRB2/CCL3/ICAM1/CCL4/CD74/C5AR1/CCL3L1/CCL4L2/CD44/PLA2G2A/CSF1R/NRP1/DUSP1/PYCARD/RRAS/LYN/JUN/VEGFB/ATP6AP1/MIF/CIB1	29
GO_CELL_CHEMOTAXIS	GO_CELL_CHEMOTAXIS	GO_CELL_CHEMOTAXIS	24/423	162/17237	1.52109e-12	2.06158e-10	1.3994e-10	CCL20/GAS6/ITGB2/IL1B/CCL2/CXCL3/FOLR2/FCER1G/ARRB2/CXCL2/CCL3/CCL4/CORO1A/C5AR1/S100A8/CCL3L1/CCL4L2/CXCL14/S100A9/HGF/NRP1/ITGA1/CKLF/RAB13	24
GO_CELLULAR_RESPONSE_TO_BIOTIC_STIMULUS	GO_CELLULAR_RESPONSE_TO_BIOTIC_STIMULUS	GO_CELLULAR_RESPONSE_TO_BIOTIC_STIMULUS	24/423	163/17237	1.74395e-12	2.28739e-10	1.55268e-10	CCL20/TREM2/MRC1/LY96/IL1B/CCL2/MEF2C/CD36/CD14/CCL3/ICAM1/TXNIP/TSPO/PYCARD/NFKBIA/ABCA1/HIF1A/LYN/MTDH/TGFB1/LITAF/TNFAIP3/ADAM9/B2M	24
GO_REGULATION_OF_LEUKOCYTE_MIGRATION	GO_REGULATION_OF_LEUKOCYTE_MIGRATION	GO_REGULATION_OF_LEUKOCYTE_MIGRATION	23/423	149/17237	1.85747e-12	2.36015e-10	1.60207e-10	CCL20/GAS6/LGALS9/IL1B/CCL2/AIF1/CXCL3/GPSM3/CXCL2/CCL3/ICAM1/CCL4/RARRES2/CD74/C5AR1/MSN/CXCL14/PLA2G7/PYCARD/LYN/HMOX1/VEGFB/ADAM10	23
GO_POSITIVE_REGULATION_OF_LEUKOCYTE_MIGRATION	GO_POSITIVE_REGULATION_OF_LEUKOCYTE_MIGRATION	GO_POSITIVE_REGULATION_OF_LEUKOCYTE_MIGRATION	20/423	109/17237	1.9432e-12	2.39425e-10	1.62522e-10	CCL20/GAS6/LGALS9/IL1B/CCL2/AIF1/CXCL3/GPSM3/CXCL2/CCL3/ICAM1/CCL4/RARRES2/CD74/C5AR1/CXCL14/PLA2G7/PYCARD/VEGFB/ADAM10	20
GO_POSITIVE_REGULATION_OF_CELL_ADHESION	GO_POSITIVE_REGULATION_OF_CELL_ADHESION	GO_POSITIVE_REGULATION_OF_CELL_ADHESION	36/423	376/17237	3.02592e-12	3.61864e-10	2.45633e-10	HLA-DQA2/LGALS9/IL1B/CCL2/AGR2/AIF1/PTPRC/CD83/CD36/HLA-DQB1/HLA-A/HLA-DPA1/HLA-DPB1/CORO1A/CD74/HLA-DRA/CD44/LEP/HLA-DRB1/EGFL6/LGALS1/NINJ1/PYCARD/IL6ST/HLA-E/TPM1/LYN/FLNA/TGFB1/CITED2/CD63/ADAM9/S100A10/LIMS1/CIB1/GRB2	36
HALLMARK_INFLAMMATORY_RESPONSE	HALLMARK_INFLAMMATORY_RESPONSE	HALLMARK_INFLAMMATORY_RESPONSE	26/423	200/17237	3.86522e-12	4.36555e-10	2.96333e-10	CCL20/CYBB/MSR1/STAB1/IL1B/CCL2/RGS1/CD14/ICAM1/C5AR1/EMP3/PLAUR/TIMP1/BST2/GPC3/KLF6/NAMPT/NFKBIA/ABCA1/HIF1A/BTG2/LYN/CDKN1A/SRI/IFNGR2/ATP2B1	26
HALLMARK_KRAS_SIGNALING_UP	HALLMARK_KRAS_SIGNALING_UP	HALLMARK_KRAS_SIGNALING_UP	26/423	200/17237	3.86522e-12	4.36555e-10	2.96333e-10	CCL20/ITGB2/LY96/CD37/IL1B/CTSS/LAPTM5/F13A1/FCER1G/MAFB/TMEM176B/G0S2/GYPC/GPNMB/PLAUR/CCND2/PSMB8/GNG11/IGFBP3/SPP1/NRP1/GLRX/LCP1/PPP1R15A/ANKH/TNFAIP3	26
GO_EXTRACELLULAR_STRUCTURE_ORGANIZATION	GO_EXTRACELLULAR_STRUCTURE_ORGANIZATION	GO_EXTRACELLULAR_STRUCTURE_ORGANIZATION	32/423	304/17237	4.16324e-12	4.57506e-10	3.10555e-10	GAS6/ITGB2/A2M/CTSS/CD36/MMP12/ICAM1/CD44/TGFBI/DCN/HAPLN1/LUM/TIMP1/VCAN/EGFL6/COL1A2/CAPG/TIMP2/COL3A1/COL6A1/SPP1/COL1A1/SPARC/COL5A1/COL6A2/COL14A1/GSN/LCP1/ITGA1/TGFB1/CST3/ADAM10	32
GO_SIDE_OF_MEMBRANE	GO_SIDE_OF_MEMBRANE	GO_SIDE_OF_MEMBRANE	38/423	428/17237	7.3445e-12	7.85862e-10	5.33443e-10	HLA-DQA2/PTPRC/FOLR2/CD83/FCER1G/CD36/HLA-DQB1/RGS1/CD14/HLA-A/HLA-DPA1/HLA-DPB1/ICAM1/CD74/HLA-DRA/HLA-B/HLA-DRB1/HLA-C/GNG11/CTSB/SERPINE2/CD9/IL6ST/HLA-E/TGFBR3/ABCA1/RGS2/ITGA1/LYN/ATP6AP2/ATP2B1/GNAI2/CTSA/ADAM9/JAK1/B2M/S100A6/GNG5	38
GO_WOUND_HEALING	GO_WOUND_HEALING	GO_WOUND_HEALING	40/423	470/17237	7.56951e-12	7.8917e-10	5.35688e-10	CCL20/GAS6/PLEK/IL1B/A2M/F13A1/FCER1G/CD36/ARRB2/MMP12/S100A8/PLAUR/DCN/TIMP1/COL1A2/SERPINE2/GJA1/COL3A1/HBE1/COL1A1/RAP2B/KLF6/NINJ1/CD9/SPARC/COL5A1/JMJD1C/GSN/HBG2/HIF1A/LCP1/TPM1/LYN/MYL9/FLNA/TGFB1/HMOX1/MYL12A/CLIC1/ACTB	40
GO_LUMENAL_SIDE_OF_MEMBRANE	GO_LUMENAL_SIDE_OF_MEMBRANE	GO_LUMENAL_SIDE_OF_MEMBRANE	12/423	33/17237	9.09658e-12	9.2293e-10	6.26485e-10	HLA-DQA2/HLA-DQB1/HLA-A/HLA-DPA1/HLA-DPB1/CD74/HLA-DRA/HLA-B/HLA-DRB1/HLA-C/HLA-E/CTSA	12
GO_POSITIVE_REGULATION_OF_LEUKOCYTE_CHEMOTAXIS	GO_POSITIVE_REGULATION_OF_LEUKOCYTE_CHEMOTAXIS	GO_POSITIVE_REGULATION_OF_LEUKOCYTE_CHEMOTAXIS	17/423	81/17237	9.39894e-12	9.2293e-10	6.26485e-10	GAS6/LGALS9/IL1B/CCL2/AIF1/CXCL3/GPSM3/CXCL2/CCL3/CCL4/RARRES2/CD74/C5AR1/CXCL14/PLA2G7/VEGFB/ADAM10	17
GO_LEUKOCYTE_MIGRATION	GO_LEUKOCYTE_MIGRATION	GO_LEUKOCYTE_MIGRATION	29/423	259/17237	9.53346e-12	9.2293e-10	6.26485e-10	CCL20/GAS6/ITGB2/IL1B/CCL2/CXCL3/FOLR2/FCER1G/CCL3/ICAM1/CCL4/CORO1A/CD74/C5AR1/S100A8/CCL3L1/CCL4L2/CD44/ATP1B1/LEP/MSN/S100A9/COL1A2/COL1A1/ITGA1/LYN/CKLF/MIF/GRB2	29
GO_REGULATION_OF_LEUKOCYTE_CHEMOTAXIS	GO_REGULATION_OF_LEUKOCYTE_CHEMOTAXIS	GO_REGULATION_OF_LEUKOCYTE_CHEMOTAXIS	18/423	96/17237	1.71946e-11	1.62589e-09	1.10366e-09	GAS6/LGALS9/IL1B/CCL2/AIF1/CXCL3/GPSM3/CXCL2/CCL3/CCL4/RARRES2/CD74/C5AR1/CXCL14/PLA2G7/LYN/VEGFB/ADAM10	18
GO_RECEPTOR_MEDIATED_ENDOCYTOSIS	GO_RECEPTOR_MEDIATED_ENDOCYTOSIS	GO_RECEPTOR_MEDIATED_ENDOCYTOSIS	27/423	231/17237	1.85589e-11	1.71501e-09	1.16415e-09	MRC1/ITGB2/FCGR1A/MSR1/STAB1/CD163/FOLR2/FCER1G/CD36/ARRB2/CD14/ENPP2/APOE/ENPP1/PPT1/CD9/HBA1/SPARC/DAB2/HBA2/CD81/GRN/M6PR/COLEC12/CLTC/AP2S1/GRB2	27
GO_RESPONSE_TO_ALCOHOL	GO_RESPONSE_TO_ALCOHOL	GO_RESPONSE_TO_ALCOHOL	34/423	362/17237	2.12284e-11	1.9181e-09	1.30201e-09	SPI1/IL1B/CCL2/CD14/CCL3/ICAM1/S100A8/TXNIP/LEP/MSN/AREG/TSPO/ACP5/JUNB/CTSB/SPP1/COL1A1/DUSP1/KLF2/KLF6/SPARC/GSN/ABCA1/HIF1A/SOCS3/GRN/TGFB1/CDKN1A/FOS/HMBS/ATP2B1/EIF4EBP1/CALM3/BAX	34
HALLMARK_HYPOXIA	HALLMARK_HYPOXIA	HALLMARK_HYPOXIA	25/423	200/17237	2.42117e-11	2.14011e-09	1.4527e-09	TGFBI/S100A4/PLAUR/DCN/IER3/IGFBP3/GPC3/ZFP36/DUSP1/GLRX/KLF6/COL5A1/PPP1R15A/CITED2/TNFAIP3/CDKN1A/JUN/FOS/HMOX1/PNRC1/RBPJ/BNIP3L/HEXA/MIF/WSB1	25
HALLMARK_IL6_JAK_STAT3_SIGNALING	HALLMARK_IL6_JAK_STAT3_SIGNALING	HALLMARK_IL6_JAK_STAT3_SIGNALING	17/423	87/17237	3.16303e-11	2.73636e-09	1.85744e-09	IL1B/A2M/CXCL3/CD36/CD14/CD44/PLA2G2A/CD9/IL6ST/SOCS3/TGFB1/STAT1/JUN/HMOX1/IFNGR2/TNFRSF1A/GRB2	17
GO_ENDOSOMAL_PART	GO_ENDOSOMAL_PART	GO_ENDOSOMAL_PART	37/423	430/17237	3.51032e-11	2.97354e-09	2.01844e-09	HLA-DQA2/MRC1/FCGR1A/LY96/HLA-DMA/CTSS/HLA-DQB1/CD68/RAB32/CD14/HLA-A/HLA-DPA1/HLA-DPB1/NCF4/HLA-DRA/HLA-B/HLA-DRB1/HLA-C/CTSB/RAP2B/HLA-E/IFITM3/ACAP2/ATP6V0B/CD63/RNF13/STX7/CLTC/B2M/ATP6AP1/UBC/UBB/RAB13/LAMTOR2/ATP6V0D1/AP2S1/VPS28	37
GO_LYTIC_VACUOLE_MEMBRANE	GO_LYTIC_VACUOLE_MEMBRANE	GO_LYTIC_VACUOLE_MEMBRANE	29/423	275/17237	4.17251e-11	3.46234e-09	2.35023e-09	HLA-DQA2/HLA-DMA/LAPTM5/HLA-DQB1/CD68/HLA-DPA1/HLA-DPB1/CD74/HLA-DRA/AP1S2/ENPP1/HLA-DRB1/COL6A1/DAB2/IFITM3/LITAF/M6PR/PSAP/SCARB2/CTSA/BLOC1S1/CD63/RNF13/STX7/CLTC/NEU1/LAMTOR2/ATP6V0D1/AP2S1	29
GO_RESPONSE_TO_EXTRACELLULAR_STIMULUS	GO_RESPONSE_TO_EXTRACELLULAR_STIMULUS	GO_RESPONSE_TO_EXTRACELLULAR_STIMULUS	37/423	441/17237	7.27633e-11	5.91711e-09	4.01653e-09	GAS6/IL1B/CCL2/AIF1/FOLR2/C2/ICAM1/NR4A2/IFI16/UCP2/LEP/APOE/CYBA/TSPO/PITX2/ACP5/SPP1/ZFP36/COL1A1/SPARC/GLUL/SLC38A2/GSN/ABCA1/LYN/SOCS3/PPP1R15A/UPP1/CPEB4/TGFB1/CDKN1A/JUN/FOS/HMOX1/HMBS/ATP2B1/GNAI2	37
GO_POSITIVE_REGULATION_OF_CHEMOTAXIS	GO_POSITIVE_REGULATION_OF_CHEMOTAXIS	GO_POSITIVE_REGULATION_OF_CHEMOTAXIS	19/423	120/17237	1.02636e-10	8.1827e-09	5.55442e-09	GAS6/LGALS9/IL1B/CCL2/AIF1/CXCL3/GPSM3/CXCL2/CCL3/CCL4/RARRES2/CD74/C5AR1/CXCL14/PLA2G7/NRP1/TGFB1/VEGFB/ADAM10	19
GO_ER_TO_GOLGI_TRANSPORT_VESICLE	GO_ER_TO_GOLGI_TRANSPORT_VESICLE	GO_ER_TO_GOLGI_TRANSPORT_VESICLE	15/423	71/17237	1.43684e-10	1.1235e-08	7.62632e-09	HLA-DQA2/HLA-DQB1/HLA-A/HLA-DPA1/HLA-DPB1/CD74/HLA-DRA/HLA-B/AREG/HLA-DRB1/HLA-C/CTSZ/HLA-E/CTSC/B2M	15
GO_POSITIVE_REGULATION_OF_CYTOKINE_PRODUCTION	GO_POSITIVE_REGULATION_OF_CYTOKINE_PRODUCTION	GO_POSITIVE_REGULATION_OF_CYTOKINE_PRODUCTION	33/423	370/17237	1.66421e-10	1.27673e-08	8.66644e-09	CCL20/LGALS9/LY96/IL1B/CCL2/GPSM3/CD83/FCER1G/CD36/CD14/HLA-A/HLA-DPA1/CCL3/HLA-DPB1/CD74/C5AR1/IFI16/LEP/CYBA/LUM/AGPAT2/CSF1R/HGF/PYCARD/IL6ST/HLA-E/HIF1A/TGFB1/ATP6AP2/HMOX1/B2M/MIF/DDX3X	33
GO_POSITIVE_REGULATION_OF_CELL_ACTIVATION	GO_POSITIVE_REGULATION_OF_CELL_ACTIVATION	GO_POSITIVE_REGULATION_OF_CELL_ACTIVATION	30/423	311/17237	1.74839e-10	1.31647e-08	8.9362e-09	HLA-DQA2/GAS6/LGALS9/PLEK/IL1B/CCL2/MEF2C/AIF1/PTPRC/CD83/FCER1G/HLA-DQB1/HLA-A/HLA-DPA1/HLA-DPB1/CORO1A/CD74/HLA-DRA/LEP/HLA-DRB1/LGALS1/PYCARD/IL6ST/HLA-E/CD81/LYN/TGFB1/CDKN1A/MIF/GRB2	30
GO_COATED_VESICLE_MEMBRANE	GO_COATED_VESICLE_MEMBRANE	GO_COATED_VESICLE_MEMBRANE	20/423	139/17237	1.94896e-10	1.44082e-08	9.78025e-09	HLA-DQA2/FCGR1A/HLA-DQB1/HLA-A/HLA-DPA1/HLA-DPB1/CD74/HLA-DRA/AP1S2/HLA-B/AREG/HLA-DRB1/HLA-C/CD9/HLA-E/DAB2/NECAP2/CLTC/B2M/AP2S1	20
GO_RESPONSE_TO_INORGANIC_SUBSTANCE	GO_RESPONSE_TO_INORGANIC_SUBSTANCE	GO_RESPONSE_TO_INORGANIC_SUBSTANCE	38/423	479/17237	2.03276e-10	1.47593e-08	1.00186e-08	IL1B/MEF2C/ALOX5AP/C1QA/CD14/ICAM1/S100A8/TXNIP/UCP2/AREG/MT1H/SOD2/MT1G/TSPO/ACP5/JUNB/COL1A1/DUSP1/KLF2/KLF6/CD9/HBA1/SPARC/MT1X/HBA2/GSN/HIF1A/PPP1R15A/TNFAIP3/JUN/FOS/HMOX1/HMBS/MT1F/CALM3/ADAM9/BAX/B2M	38
KEGG_GRAFT_VERSUS_HOST_DISEASE	KEGG_GRAFT_VERSUS_HOST_DISEASE	KEGG_GRAFT_VERSUS_HOST_DISEASE	12/423	42/17237	2.32109e-10	1.65571e-08	1.12389e-08	HLA-DQA2/HLA-DMA/IL1B/HLA-DQB1/HLA-A/HLA-DPA1/HLA-DPB1/HLA-DRA/HLA-B/HLA-DRB1/HLA-C/HLA-E	12
GO_CELL_SUBSTRATE_JUNCTION	GO_CELL_SUBSTRATE_JUNCTION	GO_CELL_SUBSTRATE_JUNCTION	34/423	398/17237	2.75601e-10	1.93206e-08	1.31148e-08	PTPRC/ICAM1/CD44/MSN/PLAUR/MARCKS/VIM/TSPAN4/GJA1/NRP1/CD9/LAP3/RRAS/DAB2/GSN/LASP1/CD81/LCP1/ITGA1/FLNA/CYFIP1/SCARB2/CORO1C/ADAM9/JAK1/CD99/ADAM10/CLTC/B2M/ARPC3/ACTR2/LIMS1/ACTB/SDCBP	34
GO_GRANULOCYTE_MIGRATION	GO_GRANULOCYTE_MIGRATION	GO_GRANULOCYTE_MIGRATION	15/423	75/17237	3.27437e-10	2.21893e-08	1.50621e-08	CCL20/ITGB2/IL1B/CCL2/CXCL3/FCER1G/CCL3/CCL4/C5AR1/S100A8/CCL3L1/CCL4L2/S100A9/ITGA1/CKLF	15
GO_PLATELET_ALPHA_GRANULE	GO_PLATELET_ALPHA_GRANULE	GO_PLATELET_ALPHA_GRANULE	15/423	75/17237	3.27437e-10	2.21893e-08	1.50621e-08	GAS6/A2M/F13A1/CD36/SRGN/CFD/TIMP1/HGF/TMSB4X/SERPINE2/CD9/SPARC/PHACTR2/TGFB1/VEGFB	15
GO_REGULATION_OF_TUMOR_NECROSIS_FACTOR_SUPERFAMILY_CYTOKINE_PRODUCTION	GO_REGULATION_OF_TUMOR_NECROSIS_FACTOR_SUPERFAMILY_CYTOKINE_PRODUCTION	GO_REGULATION_OF_TUMOR_NECROSIS_FACTOR_SUPERFAMILY_CYTOKINE_PRODUCTION	17/423	101/17237	3.73206e-10	2.48763e-08	1.6886e-08	GAS6/LGALS9/LY96/CCL2/FCER1G/CD36/ARRB2/CD14/CCL3/GPNMB/CYBA/TSPO/ACP5/ZFP36/PYCARD/HLA-E/TNFAIP3	17
GO_RESPONSE_TO_CORTICOSTEROID	GO_RESPONSE_TO_CORTICOSTEROID	GO_RESPONSE_TO_CORTICOSTEROID	22/423	176/17237	3.88767e-10	2.54956e-08	1.73064e-08	IL1B/CCL2/AIF1/AREG/PTGDS/JUNB/COL1A1/DUSP1/SPARC/HIF1A/SOCS3/TGFB1/CDKN1A/FOS/HMBS/ATP2B1/CALM3/SGK1/HNMT/ADAM9/BAX/MDK	22
GO_CELLULAR_RESPONSE_TO_EXTERNAL_STIMULUS	GO_CELLULAR_RESPONSE_TO_EXTERNAL_STIMULUS	GO_CELLULAR_RESPONSE_TO_EXTERNAL_STIMULUS	27/423	264/17237	3.98274e-10	2.57045e-08	1.74482e-08	GAS6/IL1B/AIF1/FOLR2/ICAM1/NR4A2/IFI16/UCP2/LEP/CYBA/CTSB/GJA1/COL1A1/GLUL/SLC38A2/HIF1A/GADD45A/LYN/PPP1R15A/UPP1/CPEB4/CDKN1A/JUN/FOS/HMOX1/ATP2B1/TNFRSF1A	27
KEGG_TYPE_I_DIABETES_MELLITUS	KEGG_TYPE_I_DIABETES_MELLITUS	KEGG_TYPE_I_DIABETES_MELLITUS	12/423	44/17237	4.23455e-10	2.69026e-08	1.82615e-08	HLA-DQA2/HLA-DMA/IL1B/HLA-DQB1/HLA-A/HLA-DPA1/HLA-DPB1/HLA-DRA/HLA-B/HLA-DRB1/HLA-C/HLA-E	12
KEGG_ANTIGEN_PROCESSING_AND_PRESENTATION	KEGG_ANTIGEN_PROCESSING_AND_PRESENTATION	KEGG_ANTIGEN_PROCESSING_AND_PRESENTATION	16/423	89/17237	4.47397e-10	2.79864e-08	1.89972e-08	HLA-DQA2/HLA-DMA/CTSS/HLA-DQB1/HLA-A/HLA-DPA1/HLA-DPB1/CD74/HLA-DRA/HLA-B/HLA-DRB1/HLA-C/LGMN/CTSB/HLA-E/B2M	16
GO_LEUKOCYTE_CHEMOTAXIS	GO_LEUKOCYTE_CHEMOTAXIS	GO_LEUKOCYTE_CHEMOTAXIS	18/423	117/17237	5.20678e-10	3.20769e-08	2.17738e-08	CCL20/GAS6/ITGB2/IL1B/CCL2/CXCL3/FOLR2/FCER1G/CCL3/CCL4/CORO1A/C5AR1/S100A8/CCL3L1/CCL4L2/S100A9/ITGA1/CKLF	18
GO_ER_TO_GOLGI_TRANSPORT_VESICLE_MEMBRANE	GO_ER_TO_GOLGI_TRANSPORT_VESICLE_MEMBRANE	GO_ER_TO_GOLGI_TRANSPORT_VESICLE_MEMBRANE	13/423	55/17237	5.54736e-10	3.3665e-08	2.28518e-08	HLA-DQA2/HLA-DQB1/HLA-A/HLA-DPA1/HLA-DPB1/CD74/HLA-DRA/HLA-B/AREG/HLA-DRB1/HLA-C/HLA-E/B2M	13
GO_LEUKOCYTE_DIFFERENTIATION	GO_LEUKOCYTE_DIFFERENTIATION	GO_LEUKOCYTE_DIFFERENTIATION	28/423	292/17237	8.26379e-10	4.94126e-08	3.35413e-08	SPI1/LYL1/TREM2/GAS6/LGALS9/MEF2C/PTPRC/FCER1G/MAFB/CD74/IFI16/LEP/MT1G/CSF1R/ZFP36L2/ACP5/JUNB/GPC3/LGALS1/KLF6/RRAS/LYN/EGR1/TGFB1/JUN/RBPJ/BAX/B2M	28
GO_RESPONSE_TO_TYPE_I_INTERFERON	GO_RESPONSE_TO_TYPE_I_INTERFERON	GO_RESPONSE_TO_TYPE_I_INTERFERON	14/423	68/17237	8.55024e-10	5.03845e-08	3.4201e-08	HLA-A/SAMHD1/HLA-B/IFI27/IFITM2/PSMB8/HLA-C/ISG15/BST2/HLA-E/IFITM3/EGR1/STAT1/JAK1	14
GO_RESPONSE_TO_CARBOHYDRATE	GO_RESPONSE_TO_CARBOHYDRATE	GO_RESPONSE_TO_CARBOHYDRATE	21/423	168/17237	9.79305e-10	5.68836e-08	3.86126e-08	GAS6/IL1B/ICAM1/TXNIP/UCP2/LEP/CYBA/ACP5/CTSB/GJA1/LGALS1/SPARC/COL6A2/GLUL/HIF1A/LYN/PPP1R15A/EGR1/TGFB1/HMBS/COLEC12	21
GO_REGULATION_OF_CELL_ACTIVATION	GO_REGULATION_OF_CELL_ACTIVATION	GO_REGULATION_OF_CELL_ACTIVATION	37/423	484/17237	9.98764e-10	5.71968e-08	3.88252e-08	HLA-DQA2/MNDA/LST1/GAS6/LGALS9/PLEK/IL1B/CCL2/MEF2C/AIF1/PTPRC/CD83/FCER1G/HLA-DQB1/HLA-A/HLA-DPA1/HLA-DPB1/CORO1A/CD74/HLA-DRA/LEP/APOE/HLA-DRB1/SERPINE2/LGALS1/PYCARD/IL6ST/HLA-E/GSN/CD81/LYN/TGFB1/TNFAIP3/CDKN1A/HMOX1/MIF/GRB2	37
KEGG_ALLOGRAFT_REJECTION	KEGG_ALLOGRAFT_REJECTION	KEGG_ALLOGRAFT_REJECTION	11/423	38/17237	1.13218e-09	6.39369e-08	4.34004e-08	HLA-DQA2/HLA-DMA/HLA-DQB1/HLA-A/HLA-DPA1/HLA-DPB1/HLA-DRA/HLA-B/HLA-DRB1/HLA-C/HLA-E	11
GO_REGULATION_OF_INNATE_IMMUNE_RESPONSE	GO_REGULATION_OF_INNATE_IMMUNE_RESPONSE	GO_REGULATION_OF_INNATE_IMMUNE_RESPONSE	31/423	357/17237	1.17024e-09	6.51808e-08	4.42447e-08	LGALS9/ITGB2/LY96/A2M/CTSS/FCER1G/CD36/ARRB2/CD14/HLA-A/IFI16/SAMHD1/LEP/HLA-B/CYBA/PSMB8/LGMN/CTSB/PYCARD/HLA-E/NFKBIA/LYN/SOCS3/STAT1/TNFAIP3/IFNGR2/CNPY3/COLEC12/JAK1/UBC/UBB	31
GO_CLATHRIN_COATED_ENDOCYTIC_VESICLE_MEMBRANE	GO_CLATHRIN_COATED_ENDOCYTIC_VESICLE_MEMBRANE	GO_CLATHRIN_COATED_ENDOCYTIC_VESICLE_MEMBRANE	12/423	48/17237	1.27991e-09	7.03257e-08	4.77371e-08	HLA-DQA2/FCGR1A/HLA-DQB1/HLA-DPA1/HLA-DPB1/CD74/HLA-DRA/AP1S2/HLA-DRB1/CD9/CLTC/AP2S1	12
GO_MHC_CLASS_II_PROTEIN_COMPLEX	GO_MHC_CLASS_II_PROTEIN_COMPLEX	GO_MHC_CLASS_II_PROTEIN_COMPLEX	8/423	16/17237	1.33431e-09	7.23374e-08	4.91026e-08	HLA-DQA2/HLA-DMA/HLA-DQB1/HLA-DPA1/HLA-DPB1/CD74/HLA-DRA/HLA-DRB1	8
GO_REGULATION_OF_LEUKOCYTE_PROLIFERATION	GO_REGULATION_OF_LEUKOCYTE_PROLIFERATION	GO_REGULATION_OF_LEUKOCYTE_PROLIFERATION	23/423	206/17237	1.47897e-09	7.91249e-08	5.371e-08	MNDA/LST1/LGALS9/IL1B/MEF2C/AIF1/PTPRC/HLA-A/HLA-DPA1/HLA-DPB1/CORO1A/CD74/LEP/HLA-DRB1/PYCARD/IL6ST/HLA-E/CD81/LYN/TGFB1/TNFAIP3/CDKN1A/MIF	23
GO_REGULATED_EXOCYTOSIS	GO_REGULATED_EXOCYTOSIS	GO_REGULATED_EXOCYTOSIS	24/423	224/17237	1.50007e-09	7.92116e-08	5.37688e-08	GAS6/PLEK/A2M/F13A1/FCER1G/CD36/CCL3/RARRES2/CORO1A/SRGN/CFD/TIMP1/HGF/TMSB4X/CD9/SPARC/LYN/FLNA/PHACTR2/TGFB1/PSAP/CALM3/CD63/VEGFB	24
GO_POSITIVE_REGULATION_OF_CELL_CELL_ADHESION	GO_POSITIVE_REGULATION_OF_CELL_CELL_ADHESION	GO_POSITIVE_REGULATION_OF_CELL_CELL_ADHESION	25/423	243/17237	1.59181e-09	8.23697e-08	5.59125e-08	HLA-DQA2/LGALS9/IL1B/CCL2/AIF1/PTPRC/CD83/HLA-DQB1/HLA-A/HLA-DPA1/HLA-DPB1/CORO1A/CD74/HLA-DRA/CD44/LEP/HLA-DRB1/LGALS1/PYCARD/IL6ST/HLA-E/LYN/TGFB1/CITED2/GRB2	25
GO_RESPONSE_TO_PEPTIDE	GO_RESPONSE_TO_PEPTIDE	GO_RESPONSE_TO_PEPTIDE	33/423	404/17237	1.60039e-09	8.23697e-08	5.59125e-08	IL1B/CCL2/NR4A2/UCP2/LEP/AREG/ENPP1/TIMP1/GNG11/JUNB/CTSB/GJA1/COL1A1/KLF2/KLF6/NAMPT/SPARC/NFKBIA/HIF1A/BTG2/LYN/SOCS3/EGR1/STAT1/TNFAIP3/ATP6V0B/EIF4EBP1/ATP6V1F/ATP6AP1/RAB13/ATP6V0D1/GNG5/GRB2	33
GO_EXTRACELLULAR_MATRIX	GO_EXTRACELLULAR_MATRIX	GO_EXTRACELLULAR_MATRIX	34/423	426/17237	1.63416e-09	8.3056e-08	5.63784e-08	CHI3L1/MMP12/RARRES2/MGP/EGFL7/OGN/TGFBI/MMP23B/CTHRC1/APOE/DCN/PCOLCE/HAPLN1/LUM/CTSD/TIMP1/VCAN/EGFL6/COL1A2/TIMP2/GPC3/SERPINE2/COL3A1/COL6A1/LGALS1/COL1A1/SPARC/COL5A1/COL6A2/COL14A1/TGFBR3/TGFB1/CST3/GSTO1	34
GO_IMMUNE_RESPONSE_REGULATING_CELL_SURFACE_RECEPTOR_SIGNALING_PATHWAY	GO_IMMUNE_RESPONSE_REGULATING_CELL_SURFACE_RECEPTOR_SIGNALING_PATHWAY	GO_IMMUNE_RESPONSE_REGULATING_CELL_SURFACE_RECEPTOR_SIGNALING_PATHWAY	29/423	323/17237	1.89997e-09	9.5374e-08	6.47399e-08	HLA-DQA2/MNDA/FCGR1A/MEF2C/PTPRC/FCER1G/FCGR2A/HLA-DQB1/FCGRT/HLA-DPA1/HLA-DPB1/C5AR1/HLA-DRA/HLA-DRB1/PSMB8/WIPF1/NFKBIA/LYN/JUN/FOS/CYFIP1/CALM3/BAX/UBC/UBB/ARPC3/ACTR2/ACTB/GRB2	29
GO_PEPTIDE_ANTIGEN_BINDING	GO_PEPTIDE_ANTIGEN_BINDING	GO_PEPTIDE_ANTIGEN_BINDING	10/423	31/17237	1.9934e-09	9.88433e-08	6.70948e-08	HLA-DQB1/FCGRT/HLA-A/HLA-DPA1/HLA-DPB1/HLA-DRA/HLA-B/HLA-DRB1/HLA-C/HLA-E	10
GO_MYELOID_LEUKOCYTE_MIGRATION	GO_MYELOID_LEUKOCYTE_MIGRATION	GO_MYELOID_LEUKOCYTE_MIGRATION	16/423	99/17237	2.28966e-09	1.11046e-07	7.5378e-08	CCL20/ITGB2/IL1B/CCL2/CXCL3/FOLR2/FCER1G/CCL3/CCL4/C5AR1/S100A8/CCL3L1/CCL4L2/S100A9/ITGA1/CKLF	16
KEGG_VIRAL_MYOCARDITIS	KEGG_VIRAL_MYOCARDITIS	KEGG_VIRAL_MYOCARDITIS	14/423	73/17237	2.29411e-09	1.11046e-07	7.5378e-08	HLA-DQA2/ITGB2/HLA-DMA/HLA-DQB1/HLA-A/HLA-DPA1/HLA-DPB1/ICAM1/HLA-DRA/HLA-B/HLA-DRB1/HLA-C/HLA-E/ACTB	14
GO_PHAGOCYTIC_VESICLE	GO_PHAGOCYTIC_VESICLE	GO_PHAGOCYTIC_VESICLE	15/423	86/17237	2.44529e-09	1.16971e-07	7.94e-08	CYBB/NCF2/CD36/RAB32/HLA-A/NCF4/CORO1A/HLA-B/CYBA/HLA-C/HLA-E/ABCA1/ATP6V0B/B2M/ATP6V0D1	15
GO_REGULATION_OF_RESPONSE_TO_WOUNDING	GO_REGULATION_OF_RESPONSE_TO_WOUNDING	GO_REGULATION_OF_RESPONSE_TO_WOUNDING	33/423	413/17237	2.78666e-09	1.31751e-07	8.94324e-08	PLEK/IL1B/CCL2/A2M/GPSM3/FCER1G/CD36/C2/CCL3/CCL4/C5AR1/S100A8/CCL3L1/CCL4L2/LEP/APOE/PLAUR/PLA2G2A/PLA2G7/ACP5/S100A9/HGF/SERPINE2/GJA1/SPP1/IL6ST/METRNL/GSN/LYN/SOCS3/TNFAIP3/VEGFB/TNFRSF1A	33
GO_POSITIVE_REGULATION_OF_PEPTIDYL_TYROSINE_PHOSPHORYLATION	GO_POSITIVE_REGULATION_OF_PEPTIDYL_TYROSINE_PHOSPHORYLATION	GO_POSITIVE_REGULATION_OF_PEPTIDYL_TYROSINE_PHOSPHORYLATION	20/423	162/17237	3.07008e-09	1.43482e-07	9.73957e-08	TREM2/GAS6/CD36/ARRB2/ICAM1/CD74/CD44/LEP/ENPP2/CSF1R/HGF/NRP1/IL6ST/CD81/LYN/SOCS3/TGFB1/VEGFB/TNFRSF1A/MIF	20
GO_COLLAGEN_TRIMER	GO_COLLAGEN_TRIMER	GO_COLLAGEN_TRIMER	15/423	88/17237	3.40588e-09	1.57367e-07	1.06821e-07	C1QC/MSR1/C1QB/C1QA/CTHRC1/DCN/LUM/COL1A2/COL3A1/COL6A1/COL1A1/COL5A1/COL6A2/COL14A1/COLEC12	15
GO_IMMUNE_EFFECTOR_PROCESS	GO_IMMUNE_EFFECTOR_PROCESS	GO_IMMUNE_EFFECTOR_PROCESS	36/423	486/17237	3.93739e-09	1.79881e-07	1.22103e-07	C1QC/FCGR1A/VSIG4/PTPRC/C1QB/TYROBP/C1QA/FCER1G/FCGR2A/HLA-DQB1/C2/CCL3/ICAM1/CORO1A/CD74/IFI16/SAMHD1/CFD/IFITM2/HLA-DRB1/ISG15/BST2/LGALS1/PYCARD/WIPF1/IFITM3/LCP1/CTSC/LYN/STAT1/CYFIP1/BNIP3L/ARPC3/ACTR2/ACTB/GRB2	36
GO_TAXIS	GO_TAXIS	GO_TAXIS	35/423	464/17237	4.09506e-09	1.85006e-07	1.25582e-07	CCL20/GAS6/LGALS9/ITGB2/IL1B/CCL2/CXCL3/FOLR2/FCER1G/ARRB2/CXCL2/CCL3/CCL4/RARRES2/CORO1A/C5AR1/S100A8/CCL3L1/OGN/CCL4L2/ENPP2/PLAUR/CXCL14/CSF1R/S100A9/HGF/TYMP/NRP1/NRP2/ITGA1/CKLF/VEGFB/MIF/RAB13/GRB2	35
GO_ANCHORING_JUNCTION	GO_ANCHORING_JUNCTION	GO_ANCHORING_JUNCTION	36/423	489/17237	4.63194e-09	2.06961e-07	1.40485e-07	PTPRC/ICAM1/DES/CD44/MSN/PLAUR/MARCKS/VIM/TSPAN4/GJA1/NRP1/CD9/LAP3/RRAS/DAB2/GSN/LASP1/CD81/LCP1/ITGA1/LYN/FLNA/CYFIP1/SCARB2/CORO1C/ADAM9/JAK1/CD99/ADAM10/CLTC/B2M/ARPC3/ACTR2/LIMS1/ACTB/SDCBP	36
GO_NEGATIVE_REGULATION_OF_NEURON_APOPTOTIC_PROCESS	GO_NEGATIVE_REGULATION_OF_NEURON_APOPTOTIC_PROCESS	GO_NEGATIVE_REGULATION_OF_NEURON_APOPTOTIC_PROCESS	18/423	135/17237	5.53345e-09	2.44554e-07	1.66003e-07	CCL2/MEF2C/CORO1A/C5AR1/NR4A2/APOE/SOD2/LGMN/PPT1/NRP1/HIF1A/BTG2/CPEB4/JUN/HMOX1/VEGFB/BAX/MDK	18
GO_RESPONSE_TO_ACID_CHEMICAL	GO_RESPONSE_TO_ACID_CHEMICAL	GO_RESPONSE_TO_ACID_CHEMICAL	28/423	319/17237	6.00962e-09	2.62743e-07	1.7835e-07	IL1B/CCL2/FOLR2/CD36/ICAM1/UCP2/LEP/CYBA/ACP5/COL1A2/COL3A1/COL6A1/COL1A1/DUSP1/CD9/SPARC/GSN/TGFBR3/ABCA1/HIF1A/LYN/EGR1/CPEB4/HMBS/TWF2/RPL36AL/LAMTOR2/TMBIM6	28
GO_ANTIGEN_PROCESSING_AND_PRESENTATION_OF_EXOGENOUS_PEPTIDE_ANTIGEN_VIA_MHC_CLASS_I	GO_ANTIGEN_PROCESSING_AND_PRESENTATION_OF_EXOGENOUS_PEPTIDE_ANTIGEN_VIA_MHC_CLASS_I	GO_ANTIGEN_PROCESSING_AND_PRESENTATION_OF_EXOGENOUS_PEPTIDE_ANTIGEN_VIA_MHC_CLASS_I	13/423	66/17237	6.118e-09	2.64636e-07	1.79635e-07	CYBB/NCF2/FCGR1A/FCER1G/CD36/HLA-A/NCF4/HLA-B/CYBA/PSMB8/HLA-C/HLA-E/B2M	13
GO_POSITIVE_REGULATION_OF_LEUKOCYTE_PROLIFERATION	GO_POSITIVE_REGULATION_OF_LEUKOCYTE_PROLIFERATION	GO_POSITIVE_REGULATION_OF_LEUKOCYTE_PROLIFERATION	18/423	136/17237	6.23572e-09	2.66889e-07	1.81164e-07	LGALS9/IL1B/MEF2C/AIF1/PTPRC/HLA-A/HLA-DPA1/HLA-DPB1/CORO1A/CD74/LEP/PYCARD/IL6ST/HLA-E/CD81/LYN/CDKN1A/MIF	18
GO_ANTIGEN_PROCESSING_AND_PRESENTATION_OF_PEPTIDE_OR_POLYSACCHARIDE_ANTIGEN_VIA_MHC_CLASS_II	GO_ANTIGEN_PROCESSING_AND_PRESENTATION_OF_PEPTIDE_OR_POLYSACCHARIDE_ANTIGEN_VIA_MHC_CLASS_II	GO_ANTIGEN_PROCESSING_AND_PRESENTATION_OF_PEPTIDE_OR_POLYSACCHARIDE_ANTIGEN_VIA_MHC_CLASS_II	15/423	94/17237	8.72273e-09	3.69444e-07	2.50779e-07	HLA-DQA2/HLA-DMA/CTSS/FCER1G/HLA-DQB1/HLA-DPA1/HLA-DPB1/CD74/HLA-DRA/AP1S2/HLA-DRB1/CTSD/LGMN/CLTC/AP2S1	15
GO_CLATHRIN_COATED_VESICLE_MEMBRANE	GO_CLATHRIN_COATED_VESICLE_MEMBRANE	GO_CLATHRIN_COATED_VESICLE_MEMBRANE	14/423	81/17237	9.46207e-09	3.96627e-07	2.6923e-07	HLA-DQA2/FCGR1A/HLA-DQB1/HLA-DPA1/HLA-DPB1/CD74/HLA-DRA/AP1S2/HLA-DRB1/CD9/DAB2/NECAP2/CLTC/AP2S1	14
GO_RESPONSE_TO_REACTIVE_OXYGEN_SPECIES	GO_RESPONSE_TO_REACTIVE_OXYGEN_SPECIES	GO_RESPONSE_TO_REACTIVE_OXYGEN_SPECIES	21/423	191/17237	1.01583e-08	4.21466e-07	2.86091e-07	CYBB/IL1B/TXNIP/UCP2/APOE/AREG/SOD2/CYBA/COL1A1/DUSP1/KLF2/KLF6/HBA1/HBA2/HIF1A/TPM1/TNFAIP3/JUN/FOS/HMOX1/ADAM9	21
GO_REGULATION_OF_NEURON_APOPTOTIC_PROCESS	GO_REGULATION_OF_NEURON_APOPTOTIC_PROCESS	GO_REGULATION_OF_NEURON_APOPTOTIC_PROCESS	21/423	192/17237	1.11517e-08	4.58006e-07	3.10895e-07	CCL2/MEF2C/CCL3/CORO1A/C5AR1/NR4A2/APOE/SOD2/LGMN/PPT1/NRP1/HIF1A/BTG2/ITGA1/CPEB4/JUN/HMOX1/MCL1/VEGFB/BAX/MDK	21
GO_ACTIN_BINDING	GO_ACTIN_BINDING	GO_ACTIN_BINDING	31/423	393/17237	1.15953e-08	4.71466e-07	3.20031e-07	GMFG/AIF1/BIN1/CORO1A/S100A4/MSN/MARCKS/TAGLN/CCDC88A/IQGAP2/CAPG/TMSB4X/TPM2/FSCN1/WIPF1/GSN/LASP1/LCP1/TPM1/COTL1/FLNA/PHACTR2/CYFIP1/CALD1/CORO1C/TWF2/PDLIM5/TPM3/ARPC3/ACTR2/TMSB10	31
GO_NEGATIVE_REGULATION_OF_IMMUNE_SYSTEM_PROCESS	GO_NEGATIVE_REGULATION_OF_IMMUNE_SYSTEM_PROCESS	GO_NEGATIVE_REGULATION_OF_IMMUNE_SYSTEM_PROCESS	30/423	372/17237	1.21604e-08	4.89546e-07	3.32304e-07	MNDA/LST1/C1QC/LGALS9/LY96/CCL2/A2M/PTPRC/FCER1G/MAFB/ARRB2/CD14/HLA-A/TMEM176B/CCL3/CD74/IFI16/HLA-B/HLA-DRB1/BST2/COL3A1/HLA-E/NFKBIA/LYN/TGFB1/TNFAIP3/HMOX1/MIF/CIB1/TMBIM6	30
GO_SECRETION_BY_CELL	GO_SECRETION_BY_CELL	GO_SECRETION_BY_CELL	35/423	486/17237	1.34258e-08	5.35188e-07	3.63286e-07	CHI3L1/GAS6/PLEK/A2M/F13A1/FCER1G/CD36/CCL3/RARRES2/CORO1A/SRGN/LEP/CFD/TIMP1/PPT1/HGF/TMSB4X/SERPINE2/CD9/SPARC/VAMP5/SLC38A2/GLS/ABCA1/LYN/FLNA/PHACTR2/TGFB1/PSAP/RBPJ/CALM3/CD63/CKLF/VEGFB/RAB13	35
GO_REGULATION_OF_PEPTIDYL_TYROSINE_PHOSPHORYLATION	GO_REGULATION_OF_PEPTIDYL_TYROSINE_PHOSPHORYLATION	GO_REGULATION_OF_PEPTIDYL_TYROSINE_PHOSPHORYLATION	22/423	213/17237	1.4371e-08	5.67305e-07	3.85087e-07	TREM2/GAS6/ITGB2/CD36/ARRB2/ICAM1/CD74/CD44/LEP/ENPP2/CSF1R/HGF/NRP1/RAP2B/IL6ST/CD81/LYN/SOCS3/TGFB1/VEGFB/TNFRSF1A/MIF	22
GO_RESPONSE_TO_VITAMIN	GO_RESPONSE_TO_VITAMIN	GO_RESPONSE_TO_VITAMIN	15/423	98/17237	1.56784e-08	6.12966e-07	4.16081e-07	GAS6/IL1B/CCL2/FOLR2/LEP/TSPO/PITX2/ACP5/SPP1/COL1A1/SPARC/GSN/TGFB1/HMBS/ATP2B1	15
GO_ANTIGEN_BINDING	GO_ANTIGEN_BINDING	GO_ANTIGEN_BINDING	16/423	114/17237	1.86577e-08	7.1568e-07	4.85803e-07	HLA-DMA/HLA-DQB1/FCGRT/HLA-A/HLA-DPA1/HLA-DPB1/CD74/HLA-DRA/ATP1B1/HLA-B/HLA-DRB1/HLA-C/TSPAN4/HLA-E/CD81/TGFB1	16
GO_POSITIVE_REGULATION_OF_ENDOCYTOSIS	GO_POSITIVE_REGULATION_OF_ENDOCYTOSIS	GO_POSITIVE_REGULATION_OF_ENDOCYTOSIS	16/423	114/17237	1.86577e-08	7.1568e-07	4.85803e-07	GAS6/IL1B/CCL2/FCER1G/CD36/ARRB2/C2/CD14/CYBA/PPT1/GPC3/PYCARD/DAB2/CD63/B2M/VPS28	16
GO_REGULATION_OF_CHEMOTAXIS	GO_REGULATION_OF_CHEMOTAXIS	GO_REGULATION_OF_CHEMOTAXIS	20/423	180/17237	1.91163e-08	7.26419e-07	4.93093e-07	GAS6/LGALS9/IL1B/CCL2/AIF1/CXCL3/GPSM3/CXCL2/CCL3/CCL4/RARRES2/CD74/C5AR1/CXCL14/PLA2G7/NRP1/LYN/TGFB1/VEGFB/ADAM10	20
GO_REGULATION_OF_ENDOCYTOSIS	GO_REGULATION_OF_ENDOCYTOSIS	GO_REGULATION_OF_ENDOCYTOSIS	21/423	199/17237	2.1057e-08	7.83356e-07	5.31742e-07	GAS6/IL1B/CCL2/BIN1/FCER1G/CD36/ARRB2/C2/CD14/APOC1/CYBA/PPT1/GPC3/PYCARD/DAB2/TGFB1/CD63/B2M/AP2S1/SDCBP/VPS28	21
GO_POSITIVE_REGULATION_OF_REACTIVE_OXYGEN_SPECIES_METABOLIC_PROCESS	GO_POSITIVE_REGULATION_OF_REACTIVE_OXYGEN_SPECIES_METABOLIC_PROCESS	GO_POSITIVE_REGULATION_OF_REACTIVE_OXYGEN_SPECIES_METABOLIC_PROCESS	14/423	86/17237	2.10645e-08	7.83356e-07	5.31742e-07	ITGB2/IL1B/AIF1/CD36/ICAM1/LEP/CYBA/TSPO/DDAH2/KLF2/GADD45A/TGFB1/CDKN1A/GRB2	14
GO_RESPONSE_TO_INTERLEUKIN_1	GO_RESPONSE_TO_INTERLEUKIN_1	GO_RESPONSE_TO_INTERLEUKIN_1	16/423	115/17237	2.11926e-08	7.83356e-07	5.31742e-07	CCL20/CHI3L1/LGALS9/CCL2/CCL3/ICAM1/CCL4/CCL3L1/CCL4L2/CYBA/KLF2/PYCARD/HIF1A/EGR1/HNMT/AES	16
HALLMARK_P53_PATHWAY	HALLMARK_P53_PATHWAY	HALLMARK_P53_PATHWAY	21/423	200/17237	2.30031e-08	8.42618e-07	5.71969e-07	TXNIP/S100A4/CCND2/IER3/CTSD/RAP2B/NINJ1/GADD45A/CD81/BTG2/PPP1R15A/UPP1/TGFB1/CDKN1A/JUN/FOS/HMOX1/RPS27L/BAX/S100A10/H2AFJ	21
GO_LIPOPOLYSACCHARIDE_MEDIATED_SIGNALING_PATHWAY	GO_LIPOPOLYSACCHARIDE_MEDIATED_SIGNALING_PATHWAY	GO_LIPOPOLYSACCHARIDE_MEDIATED_SIGNALING_PATHWAY	9/423	31/17237	3.70321e-08	1.3444e-06	9.12578e-07	LY96/IL1B/CCL2/CD14/CCL3/NFKBIA/LYN/MTDH/TGFB1	9
GO_AGING	GO_AGING	GO_AGING	24/423	264/17237	3.83287e-08	1.37802e-06	9.35401e-07	ITGB2/IL1B/CCL2/ICAM1/UCP2/DCN/SOD2/TIMP1/TSPO/TIMP2/COL3A1/GSN/CTSC/SOCS3/PPP1R15A/TGFB1/LITAF/CDKN1A/JUN/FOS/ATP2B1/BAX/MIF/LIMS1	24
GO_LEUKOCYTE_ACTIVATION	GO_LEUKOCYTE_ACTIVATION	GO_LEUKOCYTE_ACTIVATION	31/423	414/17237	3.86361e-08	1.37802e-06	9.35401e-07	SPI1/LYL1/ITGB2/MEF2C/AIF1/PTPRC/TYROBP/FCER1G/MAFB/CCL3/ICAM1/CORO1A/CD74/LEP/MT1G/ZFP36L2/BST2/LGALS1/KLF6/PYCARD/HLA-E/LCP1/LYN/EGR1/TGFB1/JUN/RBPJ/ADAM9/ADAM10/BAX/B2M	31
GO_CELLULAR_RESPONSE_TO_EXTRACELLULAR_STIMULUS	GO_CELLULAR_RESPONSE_TO_EXTRACELLULAR_STIMULUS	GO_CELLULAR_RESPONSE_TO_EXTRACELLULAR_STIMULUS	20/423	188/17237	3.99831e-08	1.41366e-06	9.59593e-07	GAS6/AIF1/FOLR2/ICAM1/NR4A2/IFI16/UCP2/LEP/COL1A1/GLUL/SLC38A2/LYN/PPP1R15A/UPP1/CPEB4/CDKN1A/JUN/FOS/HMOX1/ATP2B1	20
GO_REGULATION_OF_HOMOTYPIC_CELL_CELL_ADHESION	GO_REGULATION_OF_HOMOTYPIC_CELL_CELL_ADHESION	GO_REGULATION_OF_HOMOTYPIC_CELL_CELL_ADHESION	26/423	307/17237	4.39249e-08	1.53964e-06	1.04511e-06	HLA-DQA2/LGALS9/IL1B/CCL2/AIF1/PTPRC/CD83/HLA-DQB1/HLA-A/HLA-DPA1/HLA-DPB1/CORO1A/CD74/HLA-DRA/CD44/LEP/HLA-DRB1/SERPINE2/LGALS1/PYCARD/IL6ST/HLA-E/GSN/LYN/TGFB1/GRB2	26
GO_VESICLE_LUMEN	GO_VESICLE_LUMEN	GO_VESICLE_LUMEN	15/423	106/17237	4.65186e-08	1.61662e-06	1.09736e-06	GAS6/A2M/F13A1/RARRES2/SRGN/APOE/CFD/TIMP1/HGF/TMSB4X/HBA1/SPARC/HBA2/TGFB1/VEGFB	15
GO_PHAGOCYTOSIS	GO_PHAGOCYTOSIS	GO_PHAGOCYTOSIS	20/423	190/17237	4.77747e-08	1.6462e-06	1.11744e-06	TREM2/GAS6/FCGR1A/AIF1/FCER1G/CD36/FCGR2A/CD14/CORO1A/WIPF1/GSN/ABCA1/LYN/CYFIP1/CORO1C/COLEC12/ARPC3/ACTR2/ACTB/GRB2	20
GO_SECRETORY_GRANULE	GO_SECRETORY_GRANULE	GO_SECRETORY_GRANULE	28/423	352/17237	5.05462e-08	1.70228e-06	1.15551e-06	GAS6/NCF2/ITGB2/IL1B/A2M/F13A1/CD36/RARRES2/SRGN/CFD/PLA2G2A/CYBA/TIMP1/HGF/TMSB4X/SERPINE2/COL1A1/CD9/SPARC/ITGA1/PHACTR2/TGFB1/SRI/CD63/VEGFB/STX7/HEXA/RAB13	28
GO_CLATHRIN_COATED_ENDOCYTIC_VESICLE	GO_CLATHRIN_COATED_ENDOCYTIC_VESICLE	GO_CLATHRIN_COATED_ENDOCYTIC_VESICLE	12/423	65/17237	5.07499e-08	1.70228e-06	1.15551e-06	HLA-DQA2/FCGR1A/HLA-DQB1/HLA-DPA1/HLA-DPB1/CD74/HLA-DRA/AP1S2/HLA-DRB1/CD9/CLTC/AP2S1	12
GO_COLLAGEN_BINDING	GO_COLLAGEN_BINDING	GO_COLLAGEN_BINDING	12/423	65/17237	5.07499e-08	1.70228e-06	1.15551e-06	CTSS/CD44/SRGN/TGFBI/DCN/PCOLCE/LUM/CTSB/SPARC/COL14A1/ITGA1/ADAM9	12
GO_REGULATION_OF_LEUKOCYTE_MEDIATED_CYTOTOXICITY	GO_REGULATION_OF_LEUKOCYTE_MEDIATED_CYTOTOXICITY	GO_REGULATION_OF_LEUKOCYTE_MEDIATED_CYTOTOXICITY	11/423	53/17237	5.14954e-08	1.70228e-06	1.15551e-06	LGALS9/CCL2/PTPRC/ARRB2/HLA-A/ICAM1/LEP/HLA-B/HLA-E/STX7/B2M	11
KEGG_AUTOIMMUNE_THYROID_DISEASE	KEGG_AUTOIMMUNE_THYROID_DISEASE	KEGG_AUTOIMMUNE_THYROID_DISEASE	11/423	53/17237	5.14954e-08	1.70228e-06	1.15551e-06	HLA-DQA2/HLA-DMA/HLA-DQB1/HLA-A/HLA-DPA1/HLA-DPB1/HLA-DRA/HLA-B/HLA-DRB1/HLA-C/HLA-E	11
GO_EXOCYTOSIS	GO_EXOCYTOSIS	GO_EXOCYTOSIS	26/423	310/17237	5.34358e-08	1.75218e-06	1.18938e-06	GAS6/PLEK/A2M/F13A1/FCER1G/CD36/CCL3/RARRES2/CORO1A/SRGN/CFD/TIMP1/HGF/TMSB4X/CD9/SPARC/VAMP5/LYN/FLNA/PHACTR2/TGFB1/PSAP/CALM3/CD63/VEGFB/RAB13	26
GO_REGULATION_OF_ACTIN_FILAMENT_BASED_PROCESS	GO_REGULATION_OF_ACTIN_FILAMENT_BASED_PROCESS	GO_REGULATION_OF_ACTIN_FILAMENT_BASED_PROCESS	26/423	312/17237	6.0805e-08	1.97786e-06	1.34257e-06	PLEK/GMFG/MEF2C/ICAM1/CORO1A/CCDC88A/CSF1R/BST2/IQGAP2/CAPG/FSCN1/PYCARD/SH3BGRL3/WIPF1/CDC42EP5/GSN/TPM1/TGFB1/SRI/CYFIP1/ARHGDIB/TWF2/S100A10/ARPC3/ACTR2/GRB2	26
GO_REGULATION_OF_VASCULATURE_DEVELOPMENT	GO_REGULATION_OF_VASCULATURE_DEVELOPMENT	GO_REGULATION_OF_VASCULATURE_DEVELOPMENT	22/423	233/17237	7.28433e-08	2.35064e-06	1.59562e-06	CHI3L1/ITGB2/STAB1/IL1B/CCL2/C5AR1/LEP/ENPP2/DCN/HGF/SPARC/RRAS/HIF1A/PPP1R15A/EGR1/MTDH/STAT1/TNFAIP3/HMOX1/JAK1/VEGFB/CIB1	22
GO_REGULATION_OF_INFLAMMATORY_RESPONSE	GO_REGULATION_OF_INFLAMMATORY_RESPONSE	GO_REGULATION_OF_INFLAMMATORY_RESPONSE	25/423	294/17237	7.41128e-08	2.37278e-06	1.61064e-06	IL1B/CCL2/A2M/GPSM3/FCER1G/C2/CCL3/CCL4/C5AR1/S100A8/CCL3L1/CCL4L2/LEP/APOE/PLA2G2A/PLA2G7/ACP5/S100A9/HGF/IL6ST/METRNL/LYN/SOCS3/TNFAIP3/TNFRSF1A	25
GO_PLATELET_ALPHA_GRANULE_LUMEN	GO_PLATELET_ALPHA_GRANULE_LUMEN	GO_PLATELET_ALPHA_GRANULE_LUMEN	11/423	55/17237	7.7347e-08	2.45698e-06	1.66779e-06	GAS6/A2M/F13A1/SRGN/CFD/TIMP1/HGF/TMSB4X/SPARC/TGFB1/VEGFB	11
GO_COATED_VESICLE	GO_COATED_VESICLE	GO_COATED_VESICLE	22/423	234/17237	7.86104e-08	2.47775e-06	1.6819e-06	HLA-DQA2/FCGR1A/HLA-DQB1/HLA-A/HLA-DPA1/HLA-DPB1/CD74/HLA-DRA/AP1S2/HLA-B/AREG/HLA-DRB1/HLA-C/CTSZ/CD9/HLA-E/DAB2/CTSC/NECAP2/CLTC/B2M/AP2S1	22
GO_REGULATION_OF_RESPONSE_TO_CYTOKINE_STIMULUS	GO_REGULATION_OF_RESPONSE_TO_CYTOKINE_STIMULUS	GO_REGULATION_OF_RESPONSE_TO_CYTOKINE_STIMULUS	17/423	144/17237	9.20395e-08	2.87871e-06	1.95407e-06	TREM2/GAS6/PTPRC/CD74/AGPAT2/PYCARD/IL6ST/HIF1A/SOCS3/STAT1/TNFAIP3/IFNGR2/JAK1/AES/TNFRSF1A/UBC/UBB	17
GO_ORGANONITROGEN_COMPOUND_CATABOLIC_PROCESS	GO_ORGANONITROGEN_COMPOUND_CATABOLIC_PROCESS	GO_ORGANONITROGEN_COMPOUND_CATABOLIC_PROCESS	27/423	343/17237	1.08979e-07	3.38251e-06	2.29605e-06	CHI3L1/LYVE1/OGN/SAMHD1/CD44/BLVRA/ENPP2/DCN/LUM/VCAN/BLVRB/DDAH2/PPT1/TPP1/GPC3/TYMP/GLUL/GNS/GLS/UPP1/TGFB1/HMOX1/BCAT1/SAT2/HNMT/NEU1/HEXA	27
GO_CHEMOKINE_RECEPTOR_BINDING	GO_CHEMOKINE_RECEPTOR_BINDING	GO_CHEMOKINE_RECEPTOR_BINDING	11/423	57/17237	1.14125e-07	3.51539e-06	2.38625e-06	CCL20/CCL2/CXCL3/CXCL2/CCL3/CCL4/CCL3L1/CCL4L2/CXCL14/CKLF/JAK1	11
GO_RESPONSE_TO_KETONE	GO_RESPONSE_TO_KETONE	GO_RESPONSE_TO_KETONE	19/423	182/17237	1.18275e-07	3.61584e-06	2.45443e-06	GAS6/IL1B/CCL2/TXNIP/MSN/TSPO/JUNB/DUSP1/KLF2/KLF6/TGFBR3/SOCS3/TGFB1/CDKN1A/FOS/HMBS/ATP2B1/CALM3/BAX	19
GO_PHAGOCYTIC_VESICLE_MEMBRANE	GO_PHAGOCYTIC_VESICLE_MEMBRANE	GO_PHAGOCYTIC_VESICLE_MEMBRANE	11/423	58/17237	1.37764e-07	4.1802e-06	2.83752e-06	CYBB/RAB32/HLA-A/CORO1A/HLA-B/CYBA/HLA-C/HLA-E/ATP6V0B/B2M/ATP6V0D1	11
GO_TOLL_LIKE_RECEPTOR_SIGNALING_PATHWAY	GO_TOLL_LIKE_RECEPTOR_SIGNALING_PATHWAY	GO_TOLL_LIKE_RECEPTOR_SIGNALING_PATHWAY	13/423	85/17237	1.44834e-07	4.36219e-06	2.96106e-06	LGALS9/ITGB2/LY96/CTSS/CD36/CD14/LGMN/CTSB/NFKBIA/CNPY3/COLEC12/UBC/UBB	13
GO_HEMOGLOBIN_COMPLEX	GO_HEMOGLOBIN_COMPLEX	GO_HEMOGLOBIN_COMPLEX	6/423	12/17237	1.71905e-07	5.13945e-06	3.48865e-06	HBE1/AHSP/HBA1/HBA2/HBG2/HBZ	6
KEGG_CELL_ADHESION_MOLECULES_CAMS	KEGG_CELL_ADHESION_MOLECULES_CAMS	KEGG_CELL_ADHESION_MOLECULES_CAMS	16/423	134/17237	1.87928e-07	5.57747e-06	3.78599e-06	HLA-DQA2/ITGB2/HLA-DMA/PTPRC/HLA-DQB1/HLA-A/HLA-DPA1/HLA-DPB1/ICAM1/HLA-DRA/HLA-B/HLA-DRB1/HLA-C/VCAN/HLA-E/CD99	16
GO_CHEMOKINE_ACTIVITY	GO_CHEMOKINE_ACTIVITY	GO_CHEMOKINE_ACTIVITY	10/423	48/17237	2.02438e-07	5.96459e-06	4.04876e-06	CCL20/CCL2/CXCL3/CXCL2/CCL3/CCL4/CCL3L1/CCL4L2/CXCL14/CKLF	10
GO_REGULATION_OF_HOMEOSTATIC_PROCESS	GO_REGULATION_OF_HOMEOSTATIC_PROCESS	GO_REGULATION_OF_HOMEOSTATIC_PROCESS	31/423	447/17237	2.15835e-07	6.31357e-06	4.28565e-06	SPI1/LGALS9/IL1B/PTPRC/FCER1G/CD36/MAFB/CCL3/CORO1A/CD74/UCP2/DCN/HLA-DRB1/CYBA/TSPO/CSF1R/ISG15/GJA1/SPP1/METRNL/HIF1A/LYN/TGFB1/TNFAIP3/SRI/CALM3/BAX/B2M/ATP6AP1/MIF/GSTO1	31
GO_RESPONSE_TO_METAL_ION	GO_RESPONSE_TO_METAL_ION	GO_RESPONSE_TO_METAL_ION	26/423	333/17237	2.2071e-07	6.41005e-06	4.35114e-06	MEF2C/ALOX5AP/C1QA/CD14/ICAM1/S100A8/TXNIP/MT1H/MT1G/TSPO/ACP5/JUNB/DUSP1/SPARC/MT1X/GSN/HIF1A/JUN/FOS/HMOX1/HMBS/MT1F/CALM3/ADAM9/BAX/B2M	26
GO_NEGATIVE_REGULATION_OF_NEURON_DEATH	GO_NEGATIVE_REGULATION_OF_NEURON_DEATH	GO_NEGATIVE_REGULATION_OF_NEURON_DEATH	18/423	171/17237	2.2487e-07	6.48454e-06	4.4017e-06	CCL2/MEF2C/CORO1A/C5AR1/NR4A2/APOE/SOD2/LGMN/PPT1/NRP1/HIF1A/BTG2/CPEB4/JUN/HMOX1/VEGFB/BAX/MDK	18
GO_PROTEINACEOUS_EXTRACELLULAR_MATRIX	GO_PROTEINACEOUS_EXTRACELLULAR_MATRIX	GO_PROTEINACEOUS_EXTRACELLULAR_MATRIX	27/423	356/17237	2.30811e-07	6.609e-06	4.48619e-06	CHI3L1/MMP12/MGP/OGN/TGFBI/MMP23B/CTHRC1/DCN/HAPLN1/LUM/TIMP1/VCAN/EGFL6/COL1A2/TIMP2/GPC3/COL3A1/COL6A1/LGALS1/COL1A1/SPARC/COL5A1/COL6A2/COL14A1/TGFBR3/TGFB1/GSTO1	27
GO_TRANSMEMBRANE_RECEPTOR_PROTEIN_TYROSINE_KINASE_SIGNALING_PATHWAY	GO_TRANSMEMBRANE_RECEPTOR_PROTEIN_TYROSINE_KINASE_SIGNALING_PATHWAY	GO_TRANSMEMBRANE_RECEPTOR_PROTEIN_TYROSINE_KINASE_SIGNALING_PATHWAY	33/423	498/17237	2.48417e-07	7.04777e-06	4.78403e-06	CYBB/NCF2/CCL2/NCF4/TXNIP/AREG/CYBA/CSF1R/HGF/NRP1/NAMPT/NRP2/LYN/TGFB1/ATP6V0B/CYFIP1/EIF4EBP1/ATP6V1F/JAK1/VEGFB/ADAM10/ATP6AP1/MYL12A/UBC/ZFAND5/UBB/ARPC3/ACTR2/ATP6V0D1/ACTB/AP2S1/SDCBP/GRB2	33
GO_RESPONSE_TO_MECHANICAL_STIMULUS	GO_RESPONSE_TO_MECHANICAL_STIMULUS	GO_RESPONSE_TO_MECHANICAL_STIMULUS	20/423	210/17237	2.49601e-07	7.04777e-06	4.78403e-06	CHI3L1/IL1B/CCL2/TXNIP/DCN/CYBA/JUNB/CTSB/SERPINE2/GJA1/COL3A1/COL1A1/SLC38A2/NFKBIA/HIF1A/GADD45A/BTG2/JUN/FOS/TNFRSF1A	20
GO_RESPONSE_TO_NUTRIENT	GO_RESPONSE_TO_NUTRIENT	GO_RESPONSE_TO_NUTRIENT	19/423	191/17237	2.53438e-07	7.10675e-06	4.82406e-06	GAS6/IL1B/CCL2/FOLR2/C2/LEP/TSPO/PITX2/ACP5/SPP1/COL1A1/SPARC/GSN/ABCA1/TGFB1/HMOX1/HMBS/ATP2B1/GNAI2	19
GO_REGULATION_OF_LYMPHOCYTE_MIGRATION	GO_REGULATION_OF_LYMPHOCYTE_MIGRATION	GO_REGULATION_OF_LYMPHOCYTE_MIGRATION	9/423	38/17237	2.57121e-07	7.16065e-06	4.86065e-06	CCL20/CCL2/AIF1/CCL3/CCL4/MSN/CXCL14/PYCARD/ADAM10	9
GO_REGULATION_OF_HEMOPOIESIS	GO_REGULATION_OF_HEMOPOIESIS	GO_REGULATION_OF_HEMOPOIESIS	25/423	314/17237	2.62022e-07	7.2475e-06	4.9196e-06	SPI1/GAS6/C1QC/LGALS9/IL1B/MEF2C/TYROBP/CD83/MAFB/TMEM176B/CCL3/CD74/LEP/HLA-B/CSF1R/ISG15/LGALS1/NFKBIA/HIF1A/LYN/TGFB1/JUN/FOS/ATP6AP1/CIB1	25
GO_REGULATION_OF_NEURON_DEATH	GO_REGULATION_OF_NEURON_DEATH	GO_REGULATION_OF_NEURON_DEATH	22/423	252/17237	2.88346e-07	7.92171e-06	5.37725e-06	CCL2/MEF2C/CCL3/CORO1A/C5AR1/NR4A2/APOE/SOD2/LGMN/PPT1/NRP1/HIF1A/BTG2/ITGA1/CPEB4/JUN/HMOX1/MCL1/VEGFB/BAX/MDK/UBB	22
GO_REGULATION_OF_LEUKOCYTE_MEDIATED_IMMUNITY	GO_REGULATION_OF_LEUKOCYTE_MEDIATED_IMMUNITY	GO_REGULATION_OF_LEUKOCYTE_MEDIATED_IMMUNITY	17/423	156/17237	2.96548e-07	8.09237e-06	5.4931e-06	LGALS9/IL1B/CCL2/PTPRC/FCER1G/ARRB2/HLA-A/ICAM1/LEP/HLA-B/BST2/HLA-E/LYN/TGFB1/HMOX1/STX7/B2M	17
GO_RESPONSE_TO_LIPOPROTEIN_PARTICLE	GO_RESPONSE_TO_LIPOPROTEIN_PARTICLE	GO_RESPONSE_TO_LIPOPROTEIN_PARTICLE	7/423	20/17237	2.99976e-07	8.13136e-06	5.51956e-06	ITGB2/CCL2/FCER1G/CD36/CD9/ABCA1/CD81	7
GO_EXTRACELLULAR_MATRIX_DISASSEMBLY	GO_EXTRACELLULAR_MATRIX_DISASSEMBLY	GO_EXTRACELLULAR_MATRIX_DISASSEMBLY	12/423	76/17237	3.06352e-07	8.24917e-06	5.59954e-06	A2M/CTSS/MMP12/CD44/DCN/TIMP1/CAPG/TIMP2/SPP1/GSN/LCP1/ADAM10	12
GO_CELLULAR_RESPONSE_TO_LIPOPROTEIN_PARTICLE_STIMULUS	GO_CELLULAR_RESPONSE_TO_LIPOPROTEIN_PARTICLE_STIMULUS	GO_CELLULAR_RESPONSE_TO_LIPOPROTEIN_PARTICLE_STIMULUS	6/423	13/17237	3.12645e-07	8.36325e-06	5.67697e-06	ITGB2/CCL2/FCER1G/CD36/CD9/CD81	6
GO_RESPONSE_TO_TUMOR_NECROSIS_FACTOR	GO_RESPONSE_TO_TUMOR_NECROSIS_FACTOR	GO_RESPONSE_TO_TUMOR_NECROSIS_FACTOR	21/423	233/17237	3.16783e-07	8.41857e-06	5.71452e-06	CCL20/CHI3L1/CCL2/CD14/CCL3/ICAM1/CCL4/CCL3L1/CCL4L2/CYBA/PSMB8/COL1A1/KLF2/PYCARD/STAT1/ADAM9/ADAM10/TNFRSF1A/UBC/UBB/CIB1	21
GO_ANTIGEN_PROCESSING_AND_PRESENTATION_OF_PEPTIDE_ANTIGEN_VIA_MHC_CLASS_I	GO_ANTIGEN_PROCESSING_AND_PRESENTATION_OF_PEPTIDE_ANTIGEN_VIA_MHC_CLASS_I	GO_ANTIGEN_PROCESSING_AND_PRESENTATION_OF_PEPTIDE_ANTIGEN_VIA_MHC_CLASS_I	13/423	91/17237	3.2894e-07	8.68488e-06	5.8953e-06	CYBB/NCF2/FCGR1A/FCER1G/CD36/HLA-A/NCF4/HLA-B/CYBA/PSMB8/HLA-C/HLA-E/B2M	13
GO_REGULATION_OF_CELL_KILLING	GO_REGULATION_OF_CELL_KILLING	GO_REGULATION_OF_CELL_KILLING	11/423	63/17237	3.33701e-07	8.75374e-06	5.94204e-06	LGALS9/CCL2/PTPRC/ARRB2/HLA-A/ICAM1/LEP/HLA-B/HLA-E/STX7/B2M	11
GO_GROWTH_FACTOR_BINDING	GO_GROWTH_FACTOR_BINDING	GO_GROWTH_FACTOR_BINDING	15/423	123/17237	3.44048e-07	8.96729e-06	6.087e-06	A2M/CD36/IGFBP4/COL1A2/IGFBP3/COL3A1/COL6A1/COL1A1/NRP1/DUSP1/COL5A1/NRP2/IL6ST/TGFBR3/SDCBP	15
HALLMARK_UV_RESPONSE_UP	HALLMARK_UV_RESPONSE_UP	HALLMARK_UV_RESPONSE_UP	17/423	158/17237	3.56307e-07	9.22768e-06	6.26375e-06	ARRB2/CXCL2/ICAM1/SOD2/JUNB/PPT1/CREG1/IL6ST/NFKBIA/GLS/BTG2/LYN/FOS/HMOX1/ATP6V1F/AP2S1/TMBIM6	17
GO_NEGATIVE_REGULATION_OF_INTRACELLULAR_SIGNAL_TRANSDUCTION	GO_NEGATIVE_REGULATION_OF_INTRACELLULAR_SIGNAL_TRANSDUCTION	GO_NEGATIVE_REGULATION_OF_INTRACELLULAR_SIGNAL_TRANSDUCTION	30/423	437/17237	4.2251e-07	1.08217e-05	7.34575e-06	DUSP2/PLEK/IL1B/ARRB2/CD74/CD44/APOE/PLAUR/DCN/SOD2/TIMP2/SERPINE2/DUSP1/PYCARD/NFKBIA/HIF1A/RGS2/LYN/SOCS3/STAT1/LITAF/TNFAIP3/SRI/CALM3/MCL1/MIF/CIB1/GSTO1/DDX3X/TMBIM6	30
GO_SECRETORY_VESICLE	GO_SECRETORY_VESICLE	GO_SECRETORY_VESICLE	31/423	461/17237	4.23179e-07	1.08217e-05	7.34575e-06	GAS6/NCF2/ITGB2/IL1B/A2M/F13A1/CD36/RARRES2/SRGN/CFD/PLA2G2A/CYBA/TIMP1/PPT1/HGF/TMSB4X/SERPINE2/COL1A1/CD9/SPARC/ITGA1/PHACTR2/TGFB1/SRI/CD63/VEGFB/STX7/RABAC1/HEXA/RAB13/ATP6V0D1	31
GO_PATTERN_RECOGNITION_RECEPTOR_SIGNALING_PATHWAY	GO_PATTERN_RECOGNITION_RECEPTOR_SIGNALING_PATHWAY	GO_PATTERN_RECOGNITION_RECEPTOR_SIGNALING_PATHWAY	14/423	109/17237	4.45558e-07	1.13227e-05	7.68587e-06	LGALS9/ITGB2/LY96/CTSS/CD36/CD14/LGMN/CTSB/NFKBIA/TNFAIP3/CNPY3/COLEC12/UBC/UBB	14
KEGG_ASTHMA	KEGG_ASTHMA	KEGG_ASTHMA	8/423	30/17237	4.4864e-07	1.13303e-05	7.69097e-06	HLA-DQA2/HLA-DMA/FCER1G/HLA-DQB1/HLA-DPA1/HLA-DPB1/HLA-DRA/HLA-DRB1	8
GO_REGENERATION	GO_REGENERATION	GO_REGENERATION	17/423	161/17237	4.66621e-07	1.17116e-05	7.94985e-06	GAS6/CCL2/C5AR1/UCP2/APOE/TSPO/HGF/GJA1/NINJ1/GSN/TGFBR3/LCP1/SOCS3/TGFB1/CDKN1A/JUN/HMBS	17
GO_MULTICELLULAR_ORGANISMAL_MACROMOLECULE_METABOLIC_PROCESS	GO_MULTICELLULAR_ORGANISMAL_MACROMOLECULE_METABOLIC_PROCESS	GO_MULTICELLULAR_ORGANISMAL_MACROMOLECULE_METABOLIC_PROCESS	12/423	79/17237	4.7322e-07	1.18044e-05	8.0128e-06	CTSS/MMP12/CTSD/COL1A2/CTSB/COL3A1/COL6A1/COL1A1/PEPD/COL5A1/COL6A2/HIF1A	12
GO_POSITIVE_REGULATION_OF_RESPONSE_TO_WOUNDING	GO_POSITIVE_REGULATION_OF_RESPONSE_TO_WOUNDING	GO_POSITIVE_REGULATION_OF_RESPONSE_TO_WOUNDING	17/423	162/17237	5.09769e-07	1.26386e-05	8.57905e-06	PLEK/IL1B/CCL2/GPSM3/FCER1G/CD36/CCL3/CCL4/S100A8/CCL3L1/CCL4L2/PLA2G2A/PLA2G7/S100A9/IL6ST/VEGFB/TNFRSF1A	17
GO_MUSCLE_SYSTEM_PROCESS	GO_MUSCLE_SYSTEM_PROCESS	GO_MUSCLE_SYSTEM_PROCESS	23/423	282/17237	5.19908e-07	1.28118e-05	8.69664e-06	IL1B/MEF2C/DES/ATP1B1/LEP/ACTA2/CYBA/VIM/TPM2/GJA1/GSN/TPM1/RGS2/ITGA1/MYL9/HMOX1/CALM3/CALD1/VEGFB/PDLIM5/MYL12A/TPM3/MYL6	23
GO_RESPONSE_TO_LOW_DENSITY_LIPOPROTEIN_PARTICLE	GO_RESPONSE_TO_LOW_DENSITY_LIPOPROTEIN_PARTICLE	GO_RESPONSE_TO_LOW_DENSITY_LIPOPROTEIN_PARTICLE	6/423	14/17237	5.35811e-07	1.31241e-05	8.90866e-06	ITGB2/FCER1G/CD36/CD9/ABCA1/CD81	6
GO_RESPONSE_TO_TOXIC_SUBSTANCE	GO_RESPONSE_TO_TOXIC_SUBSTANCE	GO_RESPONSE_TO_TOXIC_SUBSTANCE	21/423	241/17237	5.54878e-07	1.35098e-05	9.17044e-06	IL1B/CCL2/MEF2C/CCL3/CCL4/APOE/SOD2/S100A9/HBA1/HBA2/HIF1A/LYN/PPP1R15A/CDKN1A/FOS/HMBS/JAK1/MGST2/BAX/GPX4/GSTO1	21
GO_VASCULATURE_DEVELOPMENT	GO_VASCULATURE_DEVELOPMENT	GO_VASCULATURE_DEVELOPMENT	31/423	469/17237	6.13171e-07	1.48402e-05	1.00735e-05	SPI1/LYL1/CCL2/MEF2C/EGFL7/TGFBI/LEP/APOE/ACTA2/PITX2/COL1A2/JUNB/GPC3/TYMP/GJA1/COL3A1/COL1A1/NRP1/COL5A1/NRP2/RNF213/HIF1A/SOCS3/EGR1/JUN/HMOX1/RBPJ/VEGFB/BAX/ZFAND5/CIB1	31
GO_RESPONSE_TO_AMINO_ACID	GO_RESPONSE_TO_AMINO_ACID	GO_RESPONSE_TO_AMINO_ACID	14/423	112/17237	6.24512e-07	1.4973e-05	1.01636e-05	CCL2/FOLR2/ICAM1/CYBA/COL1A2/COL3A1/COL6A1/COL1A1/GSN/LYN/CPEB4/HMBS/LAMTOR2/TMBIM6	14
GO_REGULATION_OF_EPITHELIAL_CELL_PROLIFERATION	GO_REGULATION_OF_EPITHELIAL_CELL_PROLIFERATION	GO_REGULATION_OF_EPITHELIAL_CELL_PROLIFERATION	23/423	285/17237	6.26021e-07	1.4973e-05	1.01636e-05	CCL2/MEF2C/MMP12/C5AR1/EGFL7/LEP/APOE/CYBA/GPC3/GJA1/NRP1/SPARC/NRP2/GLUL/TGFBR3/HIF1A/TGFB1/STAT1/TNFAIP3/JUN/VEGFB/BAX/LIMS1	23
GO_REGULATION_OF_DNA_TEMPLATED_TRANSCRIPTION_IN_RESPONSE_TO_STRESS	GO_REGULATION_OF_DNA_TEMPLATED_TRANSCRIPTION_IN_RESPONSE_TO_STRESS	GO_REGULATION_OF_DNA_TEMPLATED_TRANSCRIPTION_IN_RESPONSE_TO_STRESS	11/423	67/17237	6.37652e-07	1.50721e-05	1.02309e-05	KLF2/HIF1A/PPP1R15A/EGR1/CITED2/JUN/HMOX1/RBPJ/UBC/UBB/TMBIM6	11
GO_REGULATION_OF_PROTEIN_SERINE_THREONINE_KINASE_ACTIVITY	GO_REGULATION_OF_PROTEIN_SERINE_THREONINE_KINASE_ACTIVITY	GO_REGULATION_OF_PROTEIN_SERINE_THREONINE_KINASE_ACTIVITY	31/423	470/17237	6.41824e-07	1.50721e-05	1.02309e-05	DUSP2/CHI3L1/IL1B/CD74/C5AR1/ZEB2/APOE/MARCKS/CCND2/CSF1R/GADD45B/HGF/DUSP1/PYCARD/GADD45A/CD81/RGS2/ITGA1/LYN/TGFB1/TNFAIP3/CDKN1A/CCNL1/CALM3/GNAI2/ADAM9/UBC/UBB/MIF/LAMTOR2/CIB1	31
GO_RESPONSE_TO_OXIDATIVE_STRESS	GO_RESPONSE_TO_OXIDATIVE_STRESS	GO_RESPONSE_TO_OXIDATIVE_STRESS	26/423	352/17237	6.43103e-07	1.50721e-05	1.02309e-05	CYBB/IL1B/AIF1/CD36/NR4A2/TXNIP/UCP2/APOE/AREG/SOD2/CYBA/COL1A1/DUSP1/KLF2/KLF6/HBA1/HBA2/HIF1A/TPM1/TNFAIP3/JUN/FOS/HMOX1/ATOX1/ADAM9/GPX4	26
GO_REGULATION_OF_PROTEIN_COMPLEX_ASSEMBLY	GO_REGULATION_OF_PROTEIN_COMPLEX_ASSEMBLY	GO_REGULATION_OF_PROTEIN_COMPLEX_ASSEMBLY	27/423	375/17237	6.44992e-07	1.50721e-05	1.02309e-05	PLEK/GMFG/CD36/ICAM1/CORO1A/MSN/STXBP6/IQGAP2/CAPG/FSCN1/PYCARD/WIPF1/CDC42EP5/GSN/LCP1/RGS2/TGFB1/JUN/CYFIP1/EIF4EBP1/TWF2/SGK1/BAX/ARPC3/ACTR2/GRB2/DDX3X	27
GO_ENZYME_ACTIVATOR_ACTIVITY	GO_ENZYME_ACTIVATOR_ACTIVITY	GO_ENZYME_ACTIVATOR_ACTIVITY	31/423	471/17237	6.71714e-07	1.56068e-05	1.05939e-05	GAS6/GMFG/A2M/ALOX5AP/RGS1/CCL3/NCF4/ATP1B1/APOE/APOC1/PCOLCE/RGS10/IQGAP2/IGFBP3/PYCARD/SH3BGRL3/CDC42EP5/RGS2/CTSC/PPP1R15A/ACAP2/TGFB1/ADAP2/CDKN1A/JUN/PSAP/ARHGDIB/CALM3/CTSA/MGST2/RPS27L	31
GO_POSITIVE_REGULATION_OF_INFLAMMATORY_RESPONSE	GO_POSITIVE_REGULATION_OF_INFLAMMATORY_RESPONSE	GO_POSITIVE_REGULATION_OF_INFLAMMATORY_RESPONSE	14/423	113/17237	6.97124e-07	1.61051e-05	1.09322e-05	IL1B/CCL2/GPSM3/FCER1G/CCL3/CCL4/S100A8/CCL3L1/CCL4L2/PLA2G2A/PLA2G7/S100A9/IL6ST/TNFRSF1A	14
GO_ACTIVATION_OF_INNATE_IMMUNE_RESPONSE	GO_ACTIVATION_OF_INNATE_IMMUNE_RESPONSE	GO_ACTIVATION_OF_INNATE_IMMUNE_RESPONSE	19/423	204/17237	7.02634e-07	1.61407e-05	1.09563e-05	LGALS9/ITGB2/LY96/CTSS/FCER1G/CD36/CD14/IFI16/PSMB8/LGMN/CTSB/PYCARD/NFKBIA/LYN/TNFAIP3/CNPY3/COLEC12/UBC/UBB	19
GO_AMINOGLYCAN_CATABOLIC_PROCESS	GO_AMINOGLYCAN_CATABOLIC_PROCESS	GO_AMINOGLYCAN_CATABOLIC_PROCESS	11/423	68/17237	7.4414e-07	1.69982e-05	1.15384e-05	CHI3L1/LYVE1/OGN/CD44/DCN/LUM/VCAN/GPC3/GNS/TGFB1/HEXA	11
GO_MEMBRANE_MICRODOMAIN	GO_MEMBRANE_MICRODOMAIN	GO_MEMBRANE_MICRODOMAIN	23/423	288/17237	7.51715e-07	1.70753e-05	1.15907e-05	PTPRC/CD36/CD14/ICAM1/ATP1B1/CTSD/BST2/CTSB/PPT1/GJA1/RAP2B/ABCA1/ITGA1/LYN/EFHD2/HMOX1/ATP2B1/GNAI2/CORO1C/TNFRSF1A/S100A10/LAMTOR2/SDCBP	23
GO_GLYCOSAMINOGLYCAN_BINDING	GO_GLYCOSAMINOGLYCAN_BINDING	GO_GLYCOSAMINOGLYCAN_BINDING	19/423	205/17237	7.57197e-07	1.71042e-05	1.16104e-05	TREM2/STAB1/CCL2/LYVE1/OGN/CD44/GPNMB/APOE/DCN/PCOLCE/HAPLN1/VCAN/SERPINE2/NRP1/COL5A1/NRP2/TGFBR3/VEGFB/MDK	19
GO_MYELOID_LEUKOCYTE_ACTIVATION	GO_MYELOID_LEUKOCYTE_ACTIVATION	GO_MYELOID_LEUKOCYTE_ACTIVATION	13/423	98/17237	7.89208e-07	1.76314e-05	1.19682e-05	SPI1/AIF1/TYROBP/FCER1G/CCL3/MT1G/PYCARD/LYN/TGFB1/JUN/RBPJ/ADAM9/ADAM10	13
GO_REGULATION_OF_ENDOTHELIAL_CELL_PROLIFERATION	GO_REGULATION_OF_ENDOTHELIAL_CELL_PROLIFERATION	GO_REGULATION_OF_ENDOTHELIAL_CELL_PROLIFERATION	13/423	98/17237	7.89208e-07	1.76314e-05	1.19682e-05	CCL2/EGFL7/LEP/APOE/CYBA/GJA1/NRP1/SPARC/NRP2/HIF1A/STAT1/JUN/VEGFB	13
GO_APOPTOTIC_SIGNALING_PATHWAY	GO_APOPTOTIC_SIGNALING_PATHWAY	GO_APOPTOTIC_SIGNALING_PATHWAY	23/423	289/17237	7.98508e-07	1.76959e-05	1.2012e-05	LY96/IL1B/BCL2A1/CD14/G0S2/IFI16/SRGN/IFI27/SOD2/PYCARD/PPP1R15A/TGFB1/CDKN1A/JUN/HMOX1/BNIP3L/MCL1/RPS27L/BAX/TNFRSF1A/CIB1/DDX3X/TMBIM6	23
GO_RESPONSE_TO_OXYGEN_LEVELS	GO_RESPONSE_TO_OXYGEN_LEVELS	GO_RESPONSE_TO_OXYGEN_LEVELS	24/423	311/17237	8.008e-07	1.76959e-05	1.2012e-05	IL1B/CCL2/ICAM1/NR4A2/UCP2/ATP1B1/LEP/COL1A1/TGFBR3/HIF1A/SOCS3/PPP1R15A/EGR1/CPEB4/TGFB1/CITED2/CDKN1A/HMOX1/HMBS/RBPJ/EIF4EBP1/BNIP3L/UBC/UBB	24
GO_REGULATION_OF_CELL_CELL_ADHESION	GO_REGULATION_OF_CELL_CELL_ADHESION	GO_REGULATION_OF_CELL_CELL_ADHESION	27/423	380/17237	8.34601e-07	1.83432e-05	1.24513e-05	HLA-DQA2/LGALS9/IL1B/CCL2/AIF1/PTPRC/CD83/HLA-DQB1/HLA-A/HLA-DPA1/HLA-DPB1/CORO1A/CD74/HLA-DRA/CD44/LEP/HLA-DRB1/SERPINE2/LGALS1/PYCARD/IL6ST/HLA-E/GSN/LYN/TGFB1/CITED2/GRB2	27
GO_CELLULAR_RESPONSE_TO_CADMIUM_ION	GO_CELLULAR_RESPONSE_TO_CADMIUM_ION	GO_CELLULAR_RESPONSE_TO_CADMIUM_ION	6/423	15/17237	8.74553e-07	1.91179e-05	1.29772e-05	MT1H/MT1G/MT1X/GSN/HMOX1/MT1F	6
GO_COMPLEX_OF_COLLAGEN_TRIMERS	GO_COMPLEX_OF_COLLAGEN_TRIMERS	GO_COMPLEX_OF_COLLAGEN_TRIMERS	7/423	23/17237	8.90053e-07	1.93527e-05	1.31366e-05	DCN/LUM/COL1A2/COL3A1/COL6A1/COL1A1/COL5A1	7
GO_NEGATIVE_REGULATION_OF_MULTI_ORGANISM_PROCESS	GO_NEGATIVE_REGULATION_OF_MULTI_ORGANISM_PROCESS	GO_NEGATIVE_REGULATION_OF_MULTI_ORGANISM_PROCESS	16/423	151/17237	9.68133e-07	2.09385e-05	1.4213e-05	HPGDS/CD36/CCL3/CCL4/IFI16/IFITM2/PTGDS/TIMP1/ISG15/BST2/GSN/IFITM3/STAT1/TNFAIP3/JUN/ARHGDIB	16
GO_MYELOID_CELL_DIFFERENTIATION	GO_MYELOID_CELL_DIFFERENTIATION	GO_MYELOID_CELL_DIFFERENTIATION	18/423	189/17237	9.96293e-07	2.14335e-05	1.4549e-05	SPI1/LGALS9/MEF2C/IFI16/MT1G/CSF1R/ACP5/JUNB/GPC3/KLF2/TGFBR3/HBZ/LYN/TGFB1/JUN/DNASE2/RBPJ/CIB1	18
GO_REGULATION_OF_REACTIVE_OXYGEN_SPECIES_METABOLIC_PROCESS	GO_REGULATION_OF_REACTIVE_OXYGEN_SPECIES_METABOLIC_PROCESS	GO_REGULATION_OF_REACTIVE_OXYGEN_SPECIES_METABOLIC_PROCESS	16/423	152/17237	1.05809e-06	2.26432e-05	1.53702e-05	ITGB2/IL1B/AIF1/CD36/ICAM1/LEP/CYBA/TSPO/ACP5/DDAH2/KLF2/HIF1A/GADD45A/TGFB1/CDKN1A/GRB2	16
GO_SECRETORY_GRANULE_LUMEN	GO_SECRETORY_GRANULE_LUMEN	GO_SECRETORY_GRANULE_LUMEN	12/423	85/17237	1.06467e-06	2.26645e-05	1.53847e-05	GAS6/A2M/F13A1/RARRES2/SRGN/CFD/TIMP1/HGF/TMSB4X/SPARC/TGFB1/VEGFB	12
GO_CELLULAR_RESPONSE_TO_LIPID	GO_CELLULAR_RESPONSE_TO_LIPID	GO_CELLULAR_RESPONSE_TO_LIPID	30/423	457/17237	1.07813e-06	2.28316e-05	1.54981e-05	CCL20/MRC1/LY96/IL1B/CCL2/MEF2C/CD36/CD14/CCL3/ICAM1/NR4A2/LEP/MSN/TSPO/COL1A1/PYCARD/NFKBIA/ABCA1/HIF1A/LYN/MTDH/TGFB1/LITAF/TNFAIP3/HMBS/ATP2B1/TWF2/SGK1/ADAM9/B2M	30
GO_POSITIVE_REGULATION_OF_TUMOR_NECROSIS_FACTOR_SUPERFAMILY_CYTOKINE_PRODUCTION	GO_POSITIVE_REGULATION_OF_TUMOR_NECROSIS_FACTOR_SUPERFAMILY_CYTOKINE_PRODUCTION	GO_POSITIVE_REGULATION_OF_TUMOR_NECROSIS_FACTOR_SUPERFAMILY_CYTOKINE_PRODUCTION	10/423	57/17237	1.09745e-06	2.31204e-05	1.56941e-05	LGALS9/LY96/CCL2/FCER1G/CD36/CD14/CCL3/CYBA/PYCARD/HLA-E	10
GO_REGULATION_OF_APOPTOTIC_SIGNALING_PATHWAY	GO_REGULATION_OF_APOPTOTIC_SIGNALING_PATHWAY	GO_REGULATION_OF_APOPTOTIC_SIGNALING_PATHWAY	26/423	363/17237	1.15005e-06	2.41036e-05	1.63615e-05	LGALS9/IL1B/ARRB2/ICAM1/G0S2/CD74/S100A8/NR4A2/CD44/PLAUR/SOD2/S100A9/HGF/NRP1/PYCARD/GSN/HIF1A/CTSC/TNFAIP3/HMOX1/MCL1/BAX/UBB/MIF/DDX3X/TMBIM6	26
GO_NEGATIVE_REGULATION_OF_CYTOKINE_PRODUCTION	GO_NEGATIVE_REGULATION_OF_CYTOKINE_PRODUCTION	GO_NEGATIVE_REGULATION_OF_CYTOKINE_PRODUCTION	19/423	211/17237	1.17394e-06	2.44782e-05	1.66158e-05	GAS6/LGALS9/CD83/ARRB2/SRGN/GPNMB/HLA-DRB1/TSPO/ACP5/ISG15/BST2/HGF/KLF2/PYCARD/TGFB1/TNFAIP3/HMOX1/UBC/UBB	19
GO_REGULATION_OF_PLASMA_LIPOPROTEIN_PARTICLE_LEVELS	GO_REGULATION_OF_PLASMA_LIPOPROTEIN_PARTICLE_LEVELS	GO_REGULATION_OF_PLASMA_LIPOPROTEIN_PARTICLE_LEVELS	9/423	45/17237	1.20049e-06	2.4904e-05	1.69048e-05	MSR1/CD36/APOE/PLTP/APOC1/PLA2G2A/PLA2G7/ABCA1/HMOX1	9
GO_MHC_CLASS_II_PROTEIN_COMPLEX_BINDING	GO_MHC_CLASS_II_PROTEIN_COMPLEX_BINDING	GO_MHC_CLASS_II_PROTEIN_COMPLEX_BINDING	6/423	16/17237	1.37036e-06	2.82837e-05	1.9199e-05	HLA-DMA/CD74/HLA-DRA/ATP1B1/HLA-DRB1/CD81	6
GO_REGULATION_OF_ACTIN_FILAMENT_LENGTH	GO_REGULATION_OF_ACTIN_FILAMENT_LENGTH	GO_REGULATION_OF_ACTIN_FILAMENT_LENGTH	16/423	156/17237	1.49826e-06	3.07674e-05	2.08849e-05	PLEK/GMFG/ICAM1/CORO1A/IQGAP2/CAPG/PYCARD/SH3BGRL3/WIPF1/CDC42EP5/GSN/CYFIP1/TWF2/ARPC3/ACTR2/GRB2	16
GO_CELLULAR_RESPONSE_TO_INTERLEUKIN_1	GO_CELLULAR_RESPONSE_TO_INTERLEUKIN_1	GO_CELLULAR_RESPONSE_TO_INTERLEUKIN_1	12/423	88/17237	1.55525e-06	3.1777e-05	2.15702e-05	CCL20/CHI3L1/CCL2/CCL3/ICAM1/CCL4/CCL3L1/CCL4L2/KLF2/PYCARD/HIF1A/EGR1	12
GO_NEGATIVE_REGULATION_OF_GROWTH	GO_NEGATIVE_REGULATION_OF_GROWTH	GO_NEGATIVE_REGULATION_OF_GROWTH	20/423	236/17237	1.59606e-06	3.24138e-05	2.20025e-05	CD36/MT1H/ENPP1/MT1G/LGMN/BST2/PPT1/GPC3/SERPINE2/GJA1/FRZB/SPP1/NRP1/MT1X/HIF1A/CCDC85B/TGFB1/CDKN1A/MT1F/DDX3X	20
GO_ACTIN_FILAMENT_BINDING	GO_ACTIN_FILAMENT_BINDING	GO_ACTIN_FILAMENT_BINDING	14/423	121/17237	1.61033e-06	3.24138e-05	2.20025e-05	AIF1/BIN1/CORO1A/MARCKS/IQGAP2/FSCN1/WIPF1/LASP1/LCP1/FLNA/CYFIP1/CORO1C/ARPC3/ACTR2	14
GO_NEGATIVE_REGULATION_OF_IMMUNE_RESPONSE	GO_NEGATIVE_REGULATION_OF_IMMUNE_RESPONSE	GO_NEGATIVE_REGULATION_OF_IMMUNE_RESPONSE	14/423	121/17237	1.61033e-06	3.24138e-05	2.20025e-05	LGALS9/A2M/PTPRC/ARRB2/HLA-A/IFI16/HLA-B/BST2/COL3A1/HLA-E/LYN/TGFB1/TNFAIP3/HMOX1	14
GO_POSITIVE_REGULATION_OF_PROTEIN_COMPLEX_ASSEMBLY	GO_POSITIVE_REGULATION_OF_PROTEIN_COMPLEX_ASSEMBLY	GO_POSITIVE_REGULATION_OF_PROTEIN_COMPLEX_ASSEMBLY	18/423	197/17237	1.81844e-06	3.64225e-05	2.47236e-05	PLEK/CD36/ICAM1/MSN/IQGAP2/CAPG/FSCN1/PYCARD/CDC42EP5/GSN/LCP1/RGS2/TGFB1/JUN/BAX/ARPC3/ACTR2/GRB2	18
GO_REGULATION_OF_OSSIFICATION	GO_REGULATION_OF_OSSIFICATION	GO_REGULATION_OF_OSSIFICATION	17/423	178/17237	1.91462e-06	3.81611e-05	2.59037e-05	MEF2C/CCL3/MGP/SRGN/CTHRC1/AREG/BMP2K/ENPP1/HGF/GJA1/IL6ST/HIF1A/TGFB1/ANKH/RBPJ/ATP6AP1/CLIC1	17
GO_REGULATION_OF_BIOMINERAL_TISSUE_DEVELOPMENT	GO_REGULATION_OF_BIOMINERAL_TISSUE_DEVELOPMENT	GO_REGULATION_OF_BIOMINERAL_TISSUE_DEVELOPMENT	11/423	75/17237	2.03812e-06	4.02372e-05	2.7313e-05	GAS6/MEF2C/CCL3/MGP/SRGN/BMP2K/ENPP1/GJA1/HIF1A/TGFB1/ANKH	11
HALLMARK_ANGIOGENESIS	HALLMARK_ANGIOGENESIS	HALLMARK_ANGIOGENESIS	8/423	36/17237	2.03858e-06	4.02372e-05	2.7313e-05	S100A4/CCND2/LUM/TIMP1/VCAN/COL3A1/SPP1/NRP1	8
GO_ANTIGEN_PROCESSING_AND_PRESENTATION_OF_ENDOGENOUS_ANTIGEN	GO_ANTIGEN_PROCESSING_AND_PRESENTATION_OF_ENDOGENOUS_ANTIGEN	GO_ANTIGEN_PROCESSING_AND_PRESENTATION_OF_ENDOGENOUS_ANTIGEN	6/423	17/17237	2.07408e-06	4.07401e-05	2.76544e-05	HLA-A/CD74/HLA-B/HLA-C/HLA-E/B2M	6
GO_RESPONSE_TO_STEROID_HORMONE	GO_RESPONSE_TO_STEROID_HORMONE	GO_RESPONSE_TO_STEROID_HORMONE	31/423	497/17237	2.08541e-06	4.07658e-05	2.76718e-05	IL1B/CCL2/AIF1/NR4A2/TXNIP/LEP/MSN/AREG/PTGDS/TSPO/JUNB/SPP1/COL1A1/DUSP1/SPARC/HIF1A/SOCS3/GRN/TGFB1/CITED2/CDKN1A/FOS/HMOX1/HMBS/ATP2B1/CALM3/SGK1/HNMT/ADAM9/BAX/MDK	31
GO_PLATELET_ACTIVATION	GO_PLATELET_ACTIVATION	GO_PLATELET_ACTIVATION	15/423	142/17237	2.19635e-06	4.27287e-05	2.90042e-05	GAS6/PLEK/FCER1G/ARRB2/COL1A2/COL3A1/COL1A1/RAP2B/CD9/LYN/MYL9/FLNA/MYL12A/CLIC1/ACTB	15
GO_REGULATION_OF_IMMUNE_EFFECTOR_PROCESS	GO_REGULATION_OF_IMMUNE_EFFECTOR_PROCESS	GO_REGULATION_OF_IMMUNE_EFFECTOR_PROCESS	28/423	424/17237	2.2096e-06	4.27287e-05	2.90042e-05	LGALS9/IL1B/CCL2/A2M/PTPRC/FCER1G/CD36/ARRB2/C2/HLA-A/ICAM1/CD74/C5AR1/ATP1B1/AP1S2/LEP/HLA-B/BST2/HLA-E/LYN/TGFB1/TNFAIP3/HMOX1/STX7/B2M/MIF/AP2S1/TMBIM6	28
GO_POSITIVE_REGULATION_OF_LYMPHOCYTE_MIGRATION	GO_POSITIVE_REGULATION_OF_LYMPHOCYTE_MIGRATION	GO_POSITIVE_REGULATION_OF_LYMPHOCYTE_MIGRATION	7/423	26/17237	2.24073e-06	4.27287e-05	2.90042e-05	CCL20/AIF1/CCL3/CCL4/CXCL14/PYCARD/ADAM10	7
GO_NEGATIVE_REGULATION_OF_APOPTOTIC_SIGNALING_PATHWAY	GO_NEGATIVE_REGULATION_OF_APOPTOTIC_SIGNALING_PATHWAY	GO_NEGATIVE_REGULATION_OF_APOPTOTIC_SIGNALING_PATHWAY	18/423	200/17237	2.25939e-06	4.27287e-05	2.90042e-05	IL1B/ARRB2/ICAM1/CD74/NR4A2/CD44/PLAUR/SOD2/HGF/NRP1/HIF1A/TNFAIP3/HMOX1/MCL1/BAX/MIF/DDX3X/TMBIM6	18
HALLMARK_IL2_STAT5_SIGNALING	HALLMARK_IL2_STAT5_SIGNALING	HALLMARK_IL2_STAT5_SIGNALING	18/423	200/17237	2.25939e-06	4.27287e-05	2.90042e-05	CD83/CD44/ENPP1/CCND2/PLAGL1/GADD45B/CAPG/CTSZ/COL6A1/SPP1/NRP1/KLF6/IFITM3/CD81/NFKBIZ/CYFIP1/GPX4/GSTO1	18
HALLMARK_MYOGENESIS	HALLMARK_MYOGENESIS	HALLMARK_MYOGENESIS	18/423	200/17237	2.25939e-06	4.27287e-05	2.90042e-05	MEF2C/BIN1/CD36/DES/CFD/TAGLN/GADD45B/IGFBP3/TPM2/COL3A1/COL1A1/SPARC/COL6A2/GSN/TGFB1/CDKN1A/ATP6AP1/TPM3	18
HALLMARK_XENOBIOTIC_METABOLISM	HALLMARK_XENOBIOTIC_METABOLISM	HALLMARK_XENOBIOTIC_METABOLISM	18/423	200/17237	2.25939e-06	4.27287e-05	2.90042e-05	CD36/TMEM176B/IGFBP4/APOE/PTGDS/BLVRB/MAN1A1/DDAH2/NINJ1/UPP1/HMOX1/DHRS7/BCAT1/TNFRSF1A/SSR3/PDLIM5/GSTO1/TMBIM6	18
GO_NEGATIVE_REGULATION_OF_LOCOMOTION	GO_NEGATIVE_REGULATION_OF_LOCOMOTION	GO_NEGATIVE_REGULATION_OF_LOCOMOTION	21/423	263/17237	2.28718e-06	4.3054e-05	2.92251e-05	CCL2/AIF1/APOE/IFITM2/DCN/TIMP1/BST2/IGFBP3/COL3A1/NRP1/RAP2B/RRAS/GSN/IFITM3/TPM1/TGFB1/CITED2/HMOX1/ARHGDIB/CORO1C/CD63	21
GO_BLOOD_MICROPARTICLE	GO_BLOOD_MICROPARTICLE	GO_BLOOD_MICROPARTICLE	15/423	143/17237	2.39959e-06	4.49619e-05	3.05201e-05	C1QC/A2M/F13A1/C1QB/APOE/MSN/HBE1/HBA1/HBA2/GSN/HBG2/TGFB1/CLIC1/ACTB/SDCBP	15
GO_POSITIVE_REGULATION_OF_CHEMOKINE_PRODUCTION	GO_POSITIVE_REGULATION_OF_CHEMOKINE_PRODUCTION	GO_POSITIVE_REGULATION_OF_CHEMOKINE_PRODUCTION	9/423	49/17237	2.55167e-06	4.75921e-05	3.23055e-05	LGALS9/IL1B/CD74/CSF1R/PYCARD/HIF1A/HMOX1/MIF/DDX3X	9
GO_RESPONSE_TO_HYDROGEN_PEROXIDE	GO_RESPONSE_TO_HYDROGEN_PEROXIDE	GO_RESPONSE_TO_HYDROGEN_PEROXIDE	13/423	109/17237	2.69006e-06	4.99442e-05	3.39021e-05	TXNIP/AREG/COL1A1/DUSP1/KLF2/KLF6/HBA1/HBA2/HIF1A/TNFAIP3/JUN/HMOX1/ADAM9	13
GO_HEMOSTASIS	GO_HEMOSTASIS	GO_HEMOSTASIS	23/423	311/17237	2.80604e-06	5.18607e-05	3.5203e-05	GAS6/PLEK/A2M/F13A1/FCER1G/CD36/ARRB2/PLAUR/COL1A2/SERPINE2/COL3A1/HBE1/COL1A1/RAP2B/CD9/JMJD1C/HBG2/LYN/MYL9/FLNA/MYL12A/CLIC1/ACTB	23
GO_MULTICELLULAR_ORGANISM_METABOLIC_PROCESS	GO_MULTICELLULAR_ORGANISM_METABOLIC_PROCESS	GO_MULTICELLULAR_ORGANISM_METABOLIC_PROCESS	12/423	93/17237	2.82466e-06	5.19686e-05	3.52763e-05	CTSS/MMP12/CTSD/COL1A2/CTSB/COL3A1/COL6A1/COL1A1/PEPD/COL5A1/COL6A2/HIF1A	12
GO_POSITIVE_REGULATION_OF_INNATE_IMMUNE_RESPONSE	GO_POSITIVE_REGULATION_OF_INNATE_IMMUNE_RESPONSE	GO_POSITIVE_REGULATION_OF_INNATE_IMMUNE_RESPONSE	20/423	246/17237	3.02606e-06	5.52403e-05	3.74971e-05	LGALS9/ITGB2/LY96/CTSS/FCER1G/CD36/CD14/IFI16/PSMB8/LGMN/CTSB/PYCARD/HLA-E/NFKBIA/LYN/TNFAIP3/CNPY3/COLEC12/UBC/UBB	20
GO_RESPONSE_TO_DRUG	GO_RESPONSE_TO_DRUG	GO_RESPONSE_TO_DRUG	28/423	431/17237	3.02966e-06	5.52403e-05	3.74971e-05	GAS6/IL1B/CCL2/MEF2C/MMP12/ICAM1/TXNIP/CYBA/AGPAT2/TSPO/JUNB/TIMP2/LGALS1/COL1A1/ABCA1/HIF1A/LYN/SOCS3/PPP1R15A/TGFB1/CDKN1A/JUN/FOS/HMBS/VEGFB/BAX/B2M/MDK	28
GO_NEGATIVE_REGULATION_OF_CELL_KILLING	GO_NEGATIVE_REGULATION_OF_CELL_KILLING	GO_NEGATIVE_REGULATION_OF_CELL_KILLING	6/423	18/17237	3.04687e-06	5.53061e-05	3.75417e-05	LGALS9/PTPRC/ARRB2/HLA-A/HLA-B/HLA-E	6
GO_NEGATIVE_REGULATION_OF_INNATE_IMMUNE_RESPONSE	GO_NEGATIVE_REGULATION_OF_INNATE_IMMUNE_RESPONSE	GO_NEGATIVE_REGULATION_OF_INNATE_IMMUNE_RESPONSE	8/423	38/17237	3.15589e-06	5.70305e-05	3.87123e-05	LGALS9/A2M/ARRB2/HLA-A/IFI16/HLA-B/HLA-E/TNFAIP3	8
GO_POSITIVE_REGULATION_OF_KINASE_ACTIVITY	GO_POSITIVE_REGULATION_OF_KINASE_ACTIVITY	GO_POSITIVE_REGULATION_OF_KINASE_ACTIVITY	30/423	482/17237	3.19103e-06	5.74104e-05	3.89701e-05	CHI3L1/GAS6/IL1B/PTPRC/CD74/C5AR1/ZEB2/LEP/MARCKS/CCND2/CCDC88A/CSF1R/GADD45B/HGF/GADD45A/CD81/ITGA1/LYN/TGFB1/CDKN1A/CCNL1/CALM3/GNAI2/ADAM9/BAX/UBC/UBB/MIF/LAMTOR2/CIB1	30
GO_FC_RECEPTOR_SIGNALING_PATHWAY	GO_FC_RECEPTOR_SIGNALING_PATHWAY	GO_FC_RECEPTOR_SIGNALING_PATHWAY	18/423	206/17237	3.44254e-06	6.16624e-05	4.18564e-05	FCGR1A/FCER1G/FCGR2A/FCGRT/PSMB8/WIPF1/NFKBIA/LYN/JUN/FOS/CYFIP1/CALM3/UBC/UBB/ARPC3/ACTR2/ACTB/GRB2	18
GO_SINGLE_ORGANISM_CELL_ADHESION	GO_SINGLE_ORGANISM_CELL_ADHESION	GO_SINGLE_ORGANISM_CELL_ADHESION	29/423	459/17237	3.48588e-06	6.21648e-05	4.21975e-05	GAS6/ITGB2/PLEK/IL1B/PTPRC/FCER1G/MAFB/ICAM1/CD74/S100A8/CD44/LEP/MSN/ZFP36L2/S100A9/RAP2B/COL14A1/HLA-E/LCP1/MYL9/EGR1/FLNA/TGFB1/ADAM9/BAX/B2M/MYL12A/CLIC1/ACTB	29
GO_POSITIVE_REGULATION_OF_T_CELL_PROLIFERATION	GO_POSITIVE_REGULATION_OF_T_CELL_PROLIFERATION	GO_POSITIVE_REGULATION_OF_T_CELL_PROLIFERATION	12/423	95/17237	3.54599e-06	6.25747e-05	4.24757e-05	LGALS9/IL1B/AIF1/PTPRC/HLA-A/HLA-DPA1/HLA-DPB1/CORO1A/LEP/PYCARD/IL6ST/HLA-E	12
GO_MHC_CLASS_I_PROTEIN_COMPLEX	GO_MHC_CLASS_I_PROTEIN_COMPLEX	GO_MHC_CLASS_I_PROTEIN_COMPLEX	5/423	11/17237	3.55503e-06	6.25747e-05	4.24757e-05	HLA-A/HLA-B/HLA-C/HLA-E/B2M	5
GO_PLATELET_DERIVED_GROWTH_FACTOR_BINDING	GO_PLATELET_DERIVED_GROWTH_FACTOR_BINDING	GO_PLATELET_DERIVED_GROWTH_FACTOR_BINDING	5/423	11/17237	3.55503e-06	6.25747e-05	4.24757e-05	COL1A2/COL3A1/COL6A1/COL1A1/COL5A1	5
GO_CYTOKINE_RECEPTOR_BINDING	GO_CYTOKINE_RECEPTOR_BINDING	GO_CYTOKINE_RECEPTOR_BINDING	21/423	271/17237	3.67441e-06	6.43972e-05	4.37128e-05	CCL20/IL1B/CCL2/CXCL3/CXCL2/CCL3/CCL4/CCL3L1/CCL4L2/CXCL14/PYCARD/IL6ST/TGFBR3/TGFB1/STAT1/CKLF/JAK1/VEGFB/MIF/SDCBP/GRB2	21
GO_RESPONSE_TO_TRANSITION_METAL_NANOPARTICLE	GO_RESPONSE_TO_TRANSITION_METAL_NANOPARTICLE	GO_RESPONSE_TO_TRANSITION_METAL_NANOPARTICLE	15/423	148/17237	3.69088e-06	6.44082e-05	4.37203e-05	C1QA/ICAM1/S100A8/MT1H/MT1G/TSPO/ACP5/MT1X/PPP1R15A/HMOX1/HMBS/MT1F/ADAM9/BAX/B2M	15
GO_HUMORAL_IMMUNE_RESPONSE	GO_HUMORAL_IMMUNE_RESPONSE	GO_HUMORAL_IMMUNE_RESPONSE	17/423	187/17237	3.76448e-06	6.54119e-05	4.44016e-05	TREM2/C1QC/VSIG4/CCL2/MEF2C/C1QB/CD83/C1QA/HLA-DQB1/C2/HLA-A/CFD/HLA-DRB1/BST2/HLA-E/RBPJ/B2M	17
GO_PLATELET_AGGREGATION	GO_PLATELET_AGGREGATION	GO_PLATELET_AGGREGATION	8/423	39/17237	3.88591e-06	6.72346e-05	4.56388e-05	GAS6/PLEK/RAP2B/MYL9/FLNA/MYL12A/CLIC1/ACTB	8
GO_REGULATION_OF_VESICLE_MEDIATED_TRANSPORT	GO_REGULATION_OF_VESICLE_MEDIATED_TRANSPORT	GO_REGULATION_OF_VESICLE_MEDIATED_TRANSPORT	29/423	462/17237	3.95873e-06	6.80073e-05	4.61634e-05	GAS6/LGALS9/IL1B/CCL2/BIN1/FCER1G/CD36/ARRB2/C2/CD14/CORO1A/MSN/STXBP6/APOC1/CYBA/PPT1/GPC3/NRP1/PYCARD/DAB2/LYN/TGFB1/HMOX1/CD63/B2M/ATP6AP1/AP2S1/SDCBP/VPS28	29
GO_MYELOID_LEUKOCYTE_DIFFERENTIATION	GO_MYELOID_LEUKOCYTE_DIFFERENTIATION	GO_MYELOID_LEUKOCYTE_DIFFERENTIATION	12/423	96/17237	3.96403e-06	6.80073e-05	4.61634e-05	SPI1/LGALS9/MEF2C/IFI16/MT1G/CSF1R/ACP5/JUNB/GPC3/TGFB1/JUN/RBPJ	12
GO_OSSIFICATION	GO_OSSIFICATION	GO_OSSIFICATION	20/423	251/17237	4.11039e-06	7.0222e-05	4.76667e-05	MEF2C/CCL3/MGP/GPNMB/LEP/CTHRC1/CDH11/VCAN/ACP5/JUNB/TMSB4X/IGFBP3/GPC3/GJA1/COL6A1/SPP1/COL1A1/SPARC/TGFB1/CLTC	20
GO_MHC_PROTEIN_COMPLEX_BINDING	GO_MHC_PROTEIN_COMPLEX_BINDING	GO_MHC_PROTEIN_COMPLEX_BINDING	6/423	19/17237	4.36118e-06	7.41949e-05	5.03635e-05	HLA-DMA/CD74/HLA-DRA/ATP1B1/HLA-DRB1/CD81	6
HALLMARK_INTERFERON_ALPHA_RESPONSE	HALLMARK_INTERFERON_ALPHA_RESPONSE	HALLMARK_INTERFERON_ALPHA_RESPONSE	12/423	97/17237	4.42485e-06	7.49643e-05	5.08858e-05	CD74/TXNIP/IFI27/IFITM2/PSMB8/HLA-C/ISG15/BST2/LAP3/IFITM3/EPSTI1/B2M	12
KEGG_CHEMOKINE_SIGNALING_PATHWAY	KEGG_CHEMOKINE_SIGNALING_PATHWAY	KEGG_CHEMOKINE_SIGNALING_PATHWAY	17/423	190/17237	4.67018e-06	7.87924e-05	5.34843e-05	CCL20/CCL2/CXCL3/ARRB2/CXCL2/CCL3/CCL4/CCL3L1/CCL4L2/CXCL14/GNG11/NFKBIA/LYN/STAT1/GNAI2/GNG5/GRB2	17
GO_RESPONSE_TO_CADMIUM_ION	GO_RESPONSE_TO_CADMIUM_ION	GO_RESPONSE_TO_CADMIUM_ION	8/423	40/17237	4.75416e-06	7.98777e-05	5.42209e-05	MT1H/MT1G/SPARC/MT1X/GSN/HMOX1/MT1F/B2M	8
GO_MESENCHYMAL_CELL_DIFFERENTIATION	GO_MESENCHYMAL_CELL_DIFFERENTIATION	GO_MESENCHYMAL_CELL_DIFFERENTIATION	14/423	134/17237	5.44378e-06	9.10881e-05	6.18306e-05	MEF2C/ZEB2/S100A4/PITX2/HGF/FRZB/NRP1/TGFBR3/HIF1A/TGFB1/STAT1/RBPJ/CORO1C/LIMS1	14
GO_REGULATION_OF_MULTI_ORGANISM_PROCESS	GO_REGULATION_OF_MULTI_ORGANISM_PROCESS	GO_REGULATION_OF_MULTI_ORGANISM_PROCESS	29/423	470/17237	5.52242e-06	9.20252e-05	6.24667e-05	HPGDS/LGALS9/LY96/CD36/HLA-A/CCL3/CCL4/IFI16/ATP1B1/AP1S2/APOE/IFITM2/PTGDS/CYBA/TIMP1/ISG15/BST2/LGALS1/GSN/IFITM3/STAT1/TNFAIP3/JUN/ARHGDIB/B2M/MIF/CIB1/AP2S1/DDX3X	29
GO_ORGAN_REGENERATION	GO_ORGAN_REGENERATION	GO_ORGAN_REGENERATION	11/423	83/17237	5.63328e-06	9.34894e-05	6.34606e-05	GAS6/CCL2/C5AR1/UCP2/HGF/TGFBR3/LCP1/SOCS3/TGFB1/CDKN1A/HMBS	11
GO_REGULATION_OF_PROTEIN_POLYMERIZATION	GO_REGULATION_OF_PROTEIN_POLYMERIZATION	GO_REGULATION_OF_PROTEIN_POLYMERIZATION	16/423	173/17237	5.81209e-06	9.60649e-05	6.52088e-05	GMFG/ICAM1/CORO1A/IQGAP2/CAPG/PYCARD/WIPF1/CDC42EP5/GSN/RGS2/CYFIP1/TWF2/SGK1/ARPC3/ACTR2/GRB2	16
GO_BANDED_COLLAGEN_FIBRIL	GO_BANDED_COLLAGEN_FIBRIL	GO_BANDED_COLLAGEN_FIBRIL	5/423	12/17237	5.97155e-06	9.75113e-05	6.61907e-05	LUM/COL1A2/COL3A1/COL1A1/COL5A1	5
GO_MHC_CLASS_II_RECEPTOR_ACTIVITY	GO_MHC_CLASS_II_RECEPTOR_ACTIVITY	GO_MHC_CLASS_II_RECEPTOR_ACTIVITY	5/423	12/17237	5.97155e-06	9.75113e-05	6.61907e-05	HLA-DQA2/HLA-DQB1/HLA-DPA1/HLA-DRA/HLA-DRB1	5
GO_NEGATIVE_REGULATION_OF_NATURAL_KILLER_CELL_MEDIATED_IMMUNITY	GO_NEGATIVE_REGULATION_OF_NATURAL_KILLER_CELL_MEDIATED_IMMUNITY	GO_NEGATIVE_REGULATION_OF_NATURAL_KILLER_CELL_MEDIATED_IMMUNITY	5/423	12/17237	5.97155e-06	9.75113e-05	6.61907e-05	LGALS9/ARRB2/HLA-A/HLA-B/HLA-E	5
GO_CARBOHYDRATE_DERIVATIVE_CATABOLIC_PROCESS	GO_CARBOHYDRATE_DERIVATIVE_CATABOLIC_PROCESS	GO_CARBOHYDRATE_DERIVATIVE_CATABOLIC_PROCESS	16/423	174/17237	6.25923e-06	0.0001018	6.91019e-05	CHI3L1/LYVE1/OGN/SAMHD1/CD44/DCN/LUM/VCAN/GPC3/TYMP/NPL/GNS/UPP1/TGFB1/NEU1/HEXA	16
GO_CELLULAR_RESPONSE_TO_ACID_CHEMICAL	GO_CELLULAR_RESPONSE_TO_ACID_CHEMICAL	GO_CELLULAR_RESPONSE_TO_ACID_CHEMICAL	16/423	175/17237	6.73688e-06	0.000108864	7.38969e-05	IL1B/CCL2/FOLR2/LEP/CYBA/COL1A2/COL3A1/COL6A1/COL1A1/ABCA1/HIF1A/LYN/EGR1/CPEB4/TWF2/LAMTOR2	16
GO_RESPONSE_TO_GROWTH_FACTOR	GO_RESPONSE_TO_GROWTH_FACTOR	GO_RESPONSE_TO_GROWTH_FACTOR	29/423	475/17237	6.76874e-06	0.000108864	7.38969e-05	GAS6/CCL2/MEF2C/ARRB2/CORO1A/CD44/MT1G/LUM/COL1A2/HGF/COL3A1/COL1A1/NRP1/SPARC/NRP2/TGFBR3/EGR1/ACAP2/TGFB1/JUN/FOS/IER2/TWF2/ADAM9/UBC/UBB/LIMS1/CIB1/GRB2	29
GO_GLYCOPROTEIN_BINDING	GO_GLYCOPROTEIN_BINDING	GO_GLYCOPROTEIN_BINDING	12/423	101/17237	6.77388e-06	0.000108864	7.38969e-05	ITGB2/AGR2/CTSS/VIM/CTSB/GPC3/LGALS1/COL5A1/FLNA/TGFB1/B2M/SDCBP	12
GO_EXTERNAL_SIDE_OF_PLASMA_MEMBRANE	GO_EXTERNAL_SIDE_OF_PLASMA_MEMBRANE	GO_EXTERNAL_SIDE_OF_PLASMA_MEMBRANE	19/423	238/17237	6.95265e-06	0.000111297	7.55485e-05	PTPRC/FOLR2/CD83/FCER1G/CD36/CD14/ICAM1/CD74/HLA-DRB1/CTSB/SERPINE2/CD9/IL6ST/TGFBR3/ABCA1/ITGA1/ATP6AP2/ADAM9/B2M	19
GO_CELLULAR_RESPONSE_TO_INORGANIC_SUBSTANCE	GO_CELLULAR_RESPONSE_TO_INORGANIC_SUBSTANCE	GO_CELLULAR_RESPONSE_TO_INORGANIC_SUBSTANCE	15/423	156/17237	7.07117e-06	0.00011231	7.62361e-05	MEF2C/ALOX5AP/MT1H/MT1G/TSPO/JUNB/MT1X/GSN/HIF1A/JUN/FOS/HMOX1/HMBS/MT1F/B2M	15
GO_POSITIVE_REGULATION_OF_IMMUNE_EFFECTOR_PROCESS	GO_POSITIVE_REGULATION_OF_IMMUNE_EFFECTOR_PROCESS	GO_POSITIVE_REGULATION_OF_IMMUNE_EFFECTOR_PROCESS	15/423	156/17237	7.07117e-06	0.00011231	7.62361e-05	LGALS9/IL1B/CCL2/FCER1G/CD36/HLA-A/CD74/HLA-B/HLA-E/LYN/TGFB1/HMOX1/STX7/B2M/MIF	15
GO_MAINTENANCE_OF_LOCATION	GO_MAINTENANCE_OF_LOCATION	GO_MAINTENANCE_OF_LOCATION	14/423	138/17237	7.67857e-06	0.000121483	8.24625e-05	IL1B/CD36/S100A8/SRGN/APOE/ENPP1/TSPO/S100A9/NFKBIA/GSN/FLNA/SRI/TWF2/FTH1	14
GO_CYTOKINE_PRODUCTION	GO_CYTOKINE_PRODUCTION	GO_CYTOKINE_PRODUCTION	13/423	120/17237	7.89634e-06	0.000124444	8.44725e-05	CHI3L1/GAS6/IL1B/MAF/CD36/S100A8/LEP/LIPA/S100A9/ABCA1/HIF1A/LYN/RBPJ	13
GO_CYTOKINE_ACTIVITY	GO_CYTOKINE_ACTIVITY	GO_CYTOKINE_ACTIVITY	18/423	219/17237	8.10844e-06	0.000127293	8.64065e-05	CCL20/IL1B/CCL2/CXCL3/CXCL2/CCL3/CCL4/CCL3L1/CCL4L2/AREG/CXCL14/TIMP1/SPP1/NAMPT/GRN/TGFB1/CKLF/MIF	18
KEGG_SYSTEMIC_LUPUS_ERYTHEMATOSUS	KEGG_SYSTEMIC_LUPUS_ERYTHEMATOSUS	KEGG_SYSTEMIC_LUPUS_ERYTHEMATOSUS	14/423	140/17237	9.07481e-06	0.000141916	9.63326e-05	HLA-DQA2/C1QC/FCGR1A/HLA-DMA/C1QB/C1QA/FCGR2A/HLA-DQB1/C2/HLA-DPA1/HLA-DPB1/HLA-DRA/HLA-DRB1/H2AFJ	14
GO_REGULATION_OF_INTERLEUKIN_6_PRODUCTION	GO_REGULATION_OF_INTERLEUKIN_6_PRODUCTION	GO_REGULATION_OF_INTERLEUKIN_6_PRODUCTION	12/423	104/17237	9.19358e-06	0.000143223	9.72194e-05	GAS6/LGALS9/IL1B/FCER1G/CD36/ARRB2/HLA-B/CYBA/HGF/KLF2/PYCARD/TNFAIP3	12
GO_REGULATION_OF_CYTOKINE_PRODUCTION_INVOLVED_IN_IMMUNE_RESPONSE	GO_REGULATION_OF_CYTOKINE_PRODUCTION_INVOLVED_IN_IMMUNE_RESPONSE	GO_REGULATION_OF_CYTOKINE_PRODUCTION_INVOLVED_IN_IMMUNE_RESPONSE	9/423	57/17237	9.39426e-06	0.00014579	9.89624e-05	FCER1G/CD36/HLA-A/CD74/BST2/TGFB1/HMOX1/B2M/MIF	9
KEGG_FOCAL_ADHESION	KEGG_FOCAL_ADHESION	KEGG_FOCAL_ADHESION	17/423	201/17237	9.90747e-06	0.00015317	0.000103972	CCND2/COL1A2/HGF/COL3A1/COL6A1/SPP1/COL1A1/COL5A1/COL6A2/ITGA1/MYL9/FLNA/JUN/VEGFB/MYL12A/ACTB/GRB2	17
KEGG_HEMATOPOIETIC_CELL_LINEAGE	KEGG_HEMATOPOIETIC_CELL_LINEAGE	KEGG_HEMATOPOIETIC_CELL_LINEAGE	11/423	88/17237	1.0008e-05	0.000154138	0.000104629	FCGR1A/CD37/IL1B/CD36/CD14/HLA-DRA/CD44/HLA-DRB1/CSF1R/CD9/ITGA1	11
GO_INTEGRIN_BINDING	GO_INTEGRIN_BINDING	GO_INTEGRIN_BINDING	12/423	105/17237	1.01533e-05	0.000155787	0.000105748	ICAM1/GPNMB/TGFBI/EGFL6/TIMP2/TSPAN4/COL3A1/CD9/COL5A1/LYN/ADAM9/ADAM10	12
GO_REGULATION_OF_ADAPTIVE_IMMUNE_RESPONSE	GO_REGULATION_OF_ADAPTIVE_IMMUNE_RESPONSE	GO_REGULATION_OF_ADAPTIVE_IMMUNE_RESPONSE	13/423	123/17237	1.03603e-05	0.000158365	0.000107498	IL1B/MEF2C/PTPRC/FCER1G/HLA-A/HLA-B/PYCARD/IL6ST/HLA-E/TGFB1/TNFAIP3/STX7/B2M	13
GO_REGULATION_OF_INTERLEUKIN_1_PRODUCTION	GO_REGULATION_OF_INTERLEUKIN_1_PRODUCTION	GO_REGULATION_OF_INTERLEUKIN_1_PRODUCTION	9/423	58/17237	1.08814e-05	0.000165708	0.000112482	CCL20/GAS6/LGALS9/ARRB2/CCL3/IFI16/ACP5/PYCARD/TNFAIP3	9
GO_POSITIVE_REGULATION_OF_ADAPTIVE_IMMUNE_RESPONSE	GO_POSITIVE_REGULATION_OF_ADAPTIVE_IMMUNE_RESPONSE	GO_POSITIVE_REGULATION_OF_ADAPTIVE_IMMUNE_RESPONSE	10/423	73/17237	1.11312e-05	0.000168879	0.000114635	IL1B/FCER1G/HLA-A/HLA-B/PYCARD/IL6ST/HLA-E/TGFB1/STX7/B2M	10
GO_REGULATION_OF_MYELOID_CELL_DIFFERENTIATION	GO_REGULATION_OF_MYELOID_CELL_DIFFERENTIATION	GO_REGULATION_OF_MYELOID_CELL_DIFFERENTIATION	16/423	183/17237	1.1893e-05	0.000179765	0.000122025	SPI1/C1QC/MEF2C/TYROBP/MAFB/CCL3/LEP/CSF1R/ISG15/NFKBIA/HIF1A/LYN/JUN/FOS/ATP6AP1/CIB1	16
GO_EXTRACELLULAR_MATRIX_COMPONENT	GO_EXTRACELLULAR_MATRIX_COMPONENT	GO_EXTRACELLULAR_MATRIX_COMPONENT	13/423	125/17237	1.23574e-05	0.000186094	0.00012632	TGFBI/DCN/LUM/TIMP1/EGFL6/COL1A2/COL3A1/COL6A1/COL1A1/SPARC/COL5A1/COL14A1/GSTO1	13
GO_DENDRITIC_CELL_DIFFERENTIATION	GO_DENDRITIC_CELL_DIFFERENTIATION	GO_DENDRITIC_CELL_DIFFERENTIATION	7/423	33/17237	1.25447e-05	0.000186188	0.000126384	SPI1/TREM2/GAS6/LGALS9/LYN/TGFB1/RBPJ	7
GO_NEGATIVE_REGULATION_OF_DEFENSE_RESPONSE	GO_NEGATIVE_REGULATION_OF_DEFENSE_RESPONSE	GO_NEGATIVE_REGULATION_OF_DEFENSE_RESPONSE	14/423	144/17237	1.25573e-05	0.000186188	0.000126384	LGALS9/A2M/ARRB2/HLA-A/IFI16/HLA-B/APOE/ACP5/HGF/HLA-E/METRNL/SOCS3/TNFAIP3/TNFRSF1A	14
GO_RESPONSE_TO_TRANSFORMING_GROWTH_FACTOR_BETA	GO_RESPONSE_TO_TRANSFORMING_GROWTH_FACTOR_BETA	GO_RESPONSE_TO_TRANSFORMING_GROWTH_FACTOR_BETA	14/423	144/17237	1.25573e-05	0.000186188	0.000126384	CCL2/MEF2C/ARRB2/COL1A2/COL3A1/COL1A1/TGFBR3/TGFB1/JUN/FOS/ADAM9/UBC/UBB/LIMS1	14
GO_CELLULAR_RESPONSE_TO_CARBOHYDRATE_STIMULUS	GO_CELLULAR_RESPONSE_TO_CARBOHYDRATE_STIMULUS	GO_CELLULAR_RESPONSE_TO_CARBOHYDRATE_STIMULUS	10/423	74/17237	1.25927e-05	0.000186188	0.000126384	GAS6/IL1B/ICAM1/UCP2/LEP/CYBA/LGALS1/HIF1A/PPP1R15A/COLEC12	10
GO_VASCULAR_ENDOTHELIAL_GROWTH_FACTOR_RECEPTOR_SIGNALING_PATHWAY	GO_VASCULAR_ENDOTHELIAL_GROWTH_FACTOR_RECEPTOR_SIGNALING_PATHWAY	GO_VASCULAR_ENDOTHELIAL_GROWTH_FACTOR_RECEPTOR_SIGNALING_PATHWAY	10/423	74/17237	1.25927e-05	0.000186188	0.000126384	CYBB/NCF2/CCL2/NCF4/CYBA/NRP1/NRP2/CYFIP1/VEGFB/ACTB	10
GO_REGULATION_OF_INTRINSIC_APOPTOTIC_SIGNALING_PATHWAY	GO_REGULATION_OF_INTRINSIC_APOPTOTIC_SIGNALING_PATHWAY	GO_REGULATION_OF_INTRINSIC_APOPTOTIC_SIGNALING_PATHWAY	14/423	145/17237	1.3594e-05	0.000200265	0.00013594	CD74/S100A8/CD44/PLAUR/SOD2/S100A9/PYCARD/HIF1A/MCL1/BAX/UBB/MIF/DDX3X/TMBIM6	14
GO_REGULATION_OF_PEPTIDASE_ACTIVITY	GO_REGULATION_OF_PEPTIDASE_ACTIVITY	GO_REGULATION_OF_PEPTIDASE_ACTIVITY	25/423	392/17237	1.41209e-05	0.000207276	0.000140699	GAS6/LGALS9/A2M/ARRB2/S100A8/IFI16/CD44/PLAUR/IFI27/PCOLCE/PSMB8/TIMP1/BST2/S100A9/TIMP2/HGF/GPC3/SERPINE2/PYCARD/GSN/CST3/CSTB/RPS27L/BAX/DDX3X	25
GO_POSITIVE_REGULATION_OF_PHAGOCYTOSIS	GO_POSITIVE_REGULATION_OF_PHAGOCYTOSIS	GO_POSITIVE_REGULATION_OF_PHAGOCYTOSIS	8/423	46/17237	1.41815e-05	0.000207417	0.000140795	GAS6/IL1B/CCL2/FCER1G/CD36/C2/CYBA/PYCARD	8
GO_ANTIGEN_PROCESSING_AND_PRESENTATION_OF_ENDOGENOUS_PEPTIDE_ANTIGEN	GO_ANTIGEN_PROCESSING_AND_PRESENTATION_OF_ENDOGENOUS_PEPTIDE_ANTIGEN	GO_ANTIGEN_PROCESSING_AND_PRESENTATION_OF_ENDOGENOUS_PEPTIDE_ANTIGEN	5/423	14/17237	1.44931e-05	0.000210461	0.000142861	HLA-A/HLA-B/HLA-C/HLA-E/B2M	5
GO_REGULATION_OF_PODOSOME_ASSEMBLY	GO_REGULATION_OF_PODOSOME_ASSEMBLY	GO_REGULATION_OF_PODOSOME_ASSEMBLY	5/423	14/17237	1.44931e-05	0.000210461	0.000142861	MSN/CAPG/FSCN1/GSN/LCP1	5
GO_REGULATION_OF_T_CELL_MEDIATED_CYTOTOXICITY	GO_REGULATION_OF_T_CELL_MEDIATED_CYTOTOXICITY	GO_REGULATION_OF_T_CELL_MEDIATED_CYTOTOXICITY	6/423	23/17237	1.49285e-05	0.000216012	0.000146629	PTPRC/HLA-A/HLA-B/HLA-E/STX7/B2M	6
GO_REGULATION_OF_T_CELL_PROLIFERATION	GO_REGULATION_OF_T_CELL_PROLIFERATION	GO_REGULATION_OF_T_CELL_PROLIFERATION	14/423	147/17237	1.58964e-05	0.000229201	0.000155582	LGALS9/IL1B/AIF1/PTPRC/HLA-A/HLA-DPA1/HLA-DPB1/CORO1A/LEP/HLA-DRB1/PYCARD/IL6ST/HLA-E/TGFB1	14
GO_EXTRACELLULAR_MATRIX_STRUCTURAL_CONSTITUENT	GO_EXTRACELLULAR_MATRIX_STRUCTURAL_CONSTITUENT	GO_EXTRACELLULAR_MATRIX_STRUCTURAL_CONSTITUENT	10/423	76/17237	1.60172e-05	0.000230127	0.00015621	CHI3L1/MGP/HAPLN1/LUM/VCAN/COL1A2/COL3A1/COL1A1/COL5A1/COL14A1	10
GO_REGULATION_OF_CALCIUM_ION_TRANSPORT	GO_REGULATION_OF_CALCIUM_ION_TRANSPORT	GO_REGULATION_OF_CALCIUM_ION_TRANSPORT	17/423	209/17237	1.65304e-05	0.000235422	0.000159804	CCL2/ARRB2/CCL3/ICAM1/CCL4/CORO1A/ATP1B1/CYBA/TSPO/GJA1/LYN/TGFB1/SRI/CALM3/GNAI2/BAX/GSTO1	17
GO_POSITIVE_REGULATION_OF_CELL_DEVELOPMENT	GO_POSITIVE_REGULATION_OF_CELL_DEVELOPMENT	GO_POSITIVE_REGULATION_OF_CELL_DEVELOPMENT	28/423	472/17237	1.65594e-05	0.000235422	0.000159804	IL1B/MEF2C/BIN1/ZEB2/APOE/MARCKS/TSPO/TIMP2/HGF/SERPINE2/COL1A1/NRP1/IL6ST/DAB2/HIF1A/LYN/FLNA/GRN/TGFB1/TWF2/SGK1/BAX/NEU1/S100A10/ATP6AP1/LIMS1/CIB1/SDCBP	28
GO_REGULATION_OF_ANATOMICAL_STRUCTURE_SIZE	GO_REGULATION_OF_ANATOMICAL_STRUCTURE_SIZE	GO_REGULATION_OF_ANATOMICAL_STRUCTURE_SIZE	28/423	472/17237	1.65594e-05	0.000235422	0.000159804	PLEK/GMFG/ICAM1/CORO1A/LEP/APOE/MSN/ACTA2/SOD2/IQGAP2/CAPG/GJA1/SPP1/NRP1/PYCARD/SH3BGRL3/WIPF1/CDC42EP5/GSN/HIF1A/RGS2/ITGA1/HMOX1/CYFIP1/TWF2/ARPC3/ACTR2/GRB2	28
GO_NEGATIVE_REGULATION_OF_LEUKOCYTE_MEDIATED_IMMUNITY	GO_NEGATIVE_REGULATION_OF_LEUKOCYTE_MEDIATED_IMMUNITY	GO_NEGATIVE_REGULATION_OF_LEUKOCYTE_MEDIATED_IMMUNITY	8/423	47/17237	1.6728e-05	0.000236989	0.000160868	LGALS9/PTPRC/ARRB2/HLA-A/HLA-B/BST2/HLA-E/HMOX1	8
GO_REGULATION_OF_LEUKOCYTE_DIFFERENTIATION	GO_REGULATION_OF_LEUKOCYTE_DIFFERENTIATION	GO_REGULATION_OF_LEUKOCYTE_DIFFERENTIATION	18/423	232/17237	1.78299e-05	0.000251723	0.00017087	GAS6/C1QC/LGALS9/IL1B/TYROBP/CD83/MAFB/TMEM176B/CCL3/CD74/HLA-B/CSF1R/LGALS1/LYN/TGFB1/JUN/FOS/ATP6AP1	18
GO_LEUKOCYTE_CELL_CELL_ADHESION	GO_LEUKOCYTE_CELL_CELL_ADHESION	GO_LEUKOCYTE_CELL_CELL_ADHESION	19/423	255/17237	1.85217e-05	0.000260585	0.000176885	ITGB2/IL1B/PTPRC/FCER1G/MAFB/ICAM1/CD74/S100A8/CD44/LEP/MSN/ZFP36L2/S100A9/HLA-E/LCP1/EGR1/TGFB1/BAX/B2M	19
GO_REGULATION_OF_METAL_ION_TRANSPORT	GO_REGULATION_OF_METAL_ION_TRANSPORT	GO_REGULATION_OF_METAL_ION_TRANSPORT	22/423	325/17237	1.86534e-05	0.000261534	0.000177529	CCL2/ARRB2/CCL3/ICAM1/CCL4/CORO1A/ATP1B1/CYBA/TSPO/SERPINE2/GJA1/GLRX/LYN/TGFB1/SRI/CALM3/GNAI2/CD63/SGK1/BAX/B2M/GSTO1	22
GO_REGULATION_OF_I_KAPPAB_KINASE_NF_KAPPAB_SIGNALING	GO_REGULATION_OF_I_KAPPAB_KINASE_NF_KAPPAB_SIGNALING	GO_REGULATION_OF_I_KAPPAB_KINASE_NF_KAPPAB_SIGNALING	18/423	233/17237	1.88946e-05	0.000262255	0.000178019	LGALS9/IL1B/CD36/S100A4/BST2/GJA1/LGALS1/PYCARD/NFKBIA/FLNA/MTDH/STAT1/LITAF/TNFAIP3/HMOX1/TNFRSF1A/UBC/UBB	18
GO_CCR_CHEMOKINE_RECEPTOR_BINDING	GO_CCR_CHEMOKINE_RECEPTOR_BINDING	GO_CCR_CHEMOKINE_RECEPTOR_BINDING	7/423	35/17237	1.89275e-05	0.000262255	0.000178019	CCL20/CCL2/CCL3/CCL4/CCL3L1/CCL4L2/JAK1	7
GO_REGULATION_OF_TISSUE_REMODELING	GO_REGULATION_OF_TISSUE_REMODELING	GO_REGULATION_OF_TISSUE_REMODELING	9/423	62/17237	1.90099e-05	0.000262255	0.000178019	LEP/CSF1R/GJA1/SPP1/TGFB1/TNFAIP3/CST3/BAX/ATP6AP1	9
GO_MESENCHYME_DEVELOPMENT	GO_MESENCHYME_DEVELOPMENT	GO_MESENCHYME_DEVELOPMENT	16/423	190/17237	1.90274e-05	0.000262255	0.000178019	MEF2C/ZEB2/S100A4/ACTA2/PITX2/HGF/FRZB/NRP1/TGFBR3/HIF1A/TGFB1/STAT1/CITED2/RBPJ/CORO1C/LIMS1	16
GO_STEM_CELL_DIFFERENTIATION	GO_STEM_CELL_DIFFERENTIATION	GO_STEM_CELL_DIFFERENTIATION	16/423	190/17237	1.90274e-05	0.000262255	0.000178019	MEF2C/A2M/PTPRC/ZEB2/S100A4/PITX2/HGF/FRZB/NRP1/TGFBR3/HIF1A/TGFB1/STAT1/RBPJ/CORO1C/LIMS1	16
KEGG_INTESTINAL_IMMUNE_NETWORK_FOR_IGA_PRODUCTION	KEGG_INTESTINAL_IMMUNE_NETWORK_FOR_IGA_PRODUCTION	KEGG_INTESTINAL_IMMUNE_NETWORK_FOR_IGA_PRODUCTION	8/423	48/17237	1.96478e-05	0.000269892	0.000183203	HLA-DQA2/HLA-DMA/HLA-DQB1/HLA-DPA1/HLA-DPB1/HLA-DRA/HLA-DRB1/TGFB1	8
GO_FC_GAMMA_RECEPTOR_SIGNALING_PATHWAY	GO_FC_GAMMA_RECEPTOR_SIGNALING_PATHWAY	GO_FC_GAMMA_RECEPTOR_SIGNALING_PATHWAY	11/423	95/17237	2.09393e-05	0.000285703	0.000193935	FCGR1A/FCER1G/FCGR2A/FCGRT/WIPF1/LYN/CYFIP1/ARPC3/ACTR2/ACTB/GRB2	11
GO_TRANSFORMING_GROWTH_FACTOR_BETA_RECEPTOR_SIGNALING_PATHWAY	GO_TRANSFORMING_GROWTH_FACTOR_BETA_RECEPTOR_SIGNALING_PATHWAY	GO_TRANSFORMING_GROWTH_FACTOR_BETA_RECEPTOR_SIGNALING_PATHWAY	11/423	95/17237	2.09393e-05	0.000285703	0.000193935	CCL2/ARRB2/COL1A2/COL3A1/TGFBR3/TGFB1/JUN/FOS/ADAM9/UBC/UBB	11
GO_OXYGEN_TRANSPORT	GO_OXYGEN_TRANSPORT	GO_OXYGEN_TRANSPORT	5/423	15/17237	2.13024e-05	0.000289684	0.000196637	HBE1/HBA1/HBA2/HBG2/HBZ	5
GO_TRANSPORT_VESICLE_MEMBRANE	GO_TRANSPORT_VESICLE_MEMBRANE	GO_TRANSPORT_VESICLE_MEMBRANE	14/423	151/17237	2.15548e-05	0.000292139	0.000198304	HLA-DQA2/HLA-DQB1/HLA-A/HLA-DPA1/HLA-DPB1/CD74/HLA-DRA/HLA-B/AREG/HLA-DRB1/HLA-C/HLA-E/CLTC/B2M	14
GO_POSITIVE_REGULATION_OF_NF_KAPPAB_TRANSCRIPTION_FACTOR_ACTIVITY	GO_POSITIVE_REGULATION_OF_NF_KAPPAB_TRANSCRIPTION_FACTOR_ACTIVITY	GO_POSITIVE_REGULATION_OF_NF_KAPPAB_TRANSCRIPTION_FACTOR_ACTIVITY	13/423	132/17237	2.22662e-05	0.000300779	0.000204169	LGALS9/ITGB2/IL1B/ICAM1/S100A8/S100A9/PYCARD/NFKBIA/MTDH/TGFB1/UBC/UBB/CIB1	13
GO_POSITIVE_REGULATION_OF_ION_TRANSPORT	GO_POSITIVE_REGULATION_OF_ION_TRANSPORT	GO_POSITIVE_REGULATION_OF_ION_TRANSPORT	18/423	236/17237	2.24379e-05	0.000302094	0.000205061	IL1B/CCL2/CTSS/ARRB2/CCL3/CCL4/ATP1B1/LEP/APOE/TSPO/GLRX/SRI/CALM3/SGK1/BAX/B2M/MIF/GSTO1	18
GO_PROTEIN_LIPID_COMPLEX_SUBUNIT_ORGANIZATION	GO_PROTEIN_LIPID_COMPLEX_SUBUNIT_ORGANIZATION	GO_PROTEIN_LIPID_COMPLEX_SUBUNIT_ORGANIZATION	7/423	36/17237	2.30042e-05	0.000308696	0.000209543	BIN1/APOE/PLTP/APOC1/PLA2G2A/PLA2G7/ABCA1	7
GO_REGULATION_OF_LYMPHOCYTE_MEDIATED_IMMUNITY	GO_REGULATION_OF_LYMPHOCYTE_MEDIATED_IMMUNITY	GO_REGULATION_OF_LYMPHOCYTE_MEDIATED_IMMUNITY	12/423	114/17237	2.35619e-05	0.00031514	0.000213917	LGALS9/IL1B/PTPRC/FCER1G/ARRB2/HLA-A/LEP/HLA-B/HLA-E/TGFB1/STX7/B2M	12
GO_POSITIVE_REGULATION_OF_VASCULATURE_DEVELOPMENT	GO_POSITIVE_REGULATION_OF_VASCULATURE_DEVELOPMENT	GO_POSITIVE_REGULATION_OF_VASCULATURE_DEVELOPMENT	13/423	133/17237	2.41384e-05	0.000320944	0.000217856	CHI3L1/ITGB2/IL1B/C5AR1/HGF/RRAS/HIF1A/EGR1/MTDH/HMOX1/JAK1/VEGFB/CIB1	13
GO_REGULATION_OF_BINDING	GO_REGULATION_OF_BINDING	GO_REGULATION_OF_BINDING	20/423	283/17237	2.41536e-05	0.000320944	0.000217856	MEF2C/ARRB2/IFI16/CTHRC1/PLAUR/PITX2/NRP1/NFKBIA/DAB2/TGFBR3/TGFB1/JUN/HMOX1/SRI/CALM3/AES/BAX/B2M/S100A10/TMBIM6	20
GO_RECEPTOR_INTERNALIZATION	GO_RECEPTOR_INTERNALIZATION	GO_RECEPTOR_INTERNALIZATION	8/423	50/17237	2.67815e-05	0.000354702	0.000240772	ITGB2/FCER1G/CD36/ARRB2/CD9/CD81/CLTC/GRB2	8
GO_REGULATION_OF_CHEMOKINE_PRODUCTION	GO_REGULATION_OF_CHEMOKINE_PRODUCTION	GO_REGULATION_OF_CHEMOKINE_PRODUCTION	9/423	65/17237	2.80726e-05	0.000369395	0.000250745	LGALS9/IL1B/CD74/CSF1R/PYCARD/HIF1A/HMOX1/MIF/DDX3X	9
GO_REGULATION_OF_REACTIVE_OXYGEN_SPECIES_BIOSYNTHETIC_PROCESS	GO_REGULATION_OF_REACTIVE_OXYGEN_SPECIES_BIOSYNTHETIC_PROCESS	GO_REGULATION_OF_REACTIVE_OXYGEN_SPECIES_BIOSYNTHETIC_PROCESS	9/423	65/17237	2.80726e-05	0.000369395	0.000250745	ITGB2/IL1B/AIF1/ICAM1/CYBA/TSPO/ACP5/DDAH2/KLF2	9
GO_TRANS_GOLGI_NETWORK_MEMBRANE	GO_TRANS_GOLGI_NETWORK_MEMBRANE	GO_TRANS_GOLGI_NETWORK_MEMBRANE	10/423	81/17237	2.82649e-05	0.000370725	0.000251648	HLA-DQA2/HLA-DQB1/HLA-DPA1/HLA-DPB1/CD74/HLA-DRA/AP1S2/HLA-DRB1/M6PR/CLTC	10
GO_CELLULAR_RESPONSE_TO_ZINC_ION	GO_CELLULAR_RESPONSE_TO_ZINC_ION	GO_CELLULAR_RESPONSE_TO_ZINC_ION	5/423	16/17237	3.03624e-05	0.00039442	0.000267732	MT1H/MT1G/TSPO/MT1X/MT1F	5
GO_MONOCYTE_DIFFERENTIATION	GO_MONOCYTE_DIFFERENTIATION	GO_MONOCYTE_DIFFERENTIATION	5/423	16/17237	3.03624e-05	0.00039442	0.000267732	MEF2C/IFI16/MT1G/CSF1R/JUN	5
GO_POSITIVE_REGULATION_OF_T_CELL_MEDIATED_CYTOTOXICITY	GO_POSITIVE_REGULATION_OF_T_CELL_MEDIATED_CYTOTOXICITY	GO_POSITIVE_REGULATION_OF_T_CELL_MEDIATED_CYTOTOXICITY	5/423	16/17237	3.03624e-05	0.00039442	0.000267732	HLA-A/HLA-B/HLA-E/STX7/B2M	5
GO_HOMOTYPIC_CELL_CELL_ADHESION	GO_HOMOTYPIC_CELL_CELL_ADHESION	GO_HOMOTYPIC_CELL_CELL_ADHESION	8/423	51/17237	3.10909e-05	0.000402598	0.000273283	GAS6/PLEK/RAP2B/MYL9/FLNA/MYL12A/CLIC1/ACTB	8
GO_RECEPTOR_METABOLIC_PROCESS	GO_RECEPTOR_METABOLIC_PROCESS	GO_RECEPTOR_METABOLIC_PROCESS	10/423	82/17237	3.14967e-05	0.000406558	0.000275971	ITGB2/FCER1G/CD36/ARRB2/LGMN/CD9/CD81/TGFB1/CLTC/GRB2	10
GO_CARGO_RECEPTOR_ACTIVITY	GO_CARGO_RECEPTOR_ACTIVITY	GO_CARGO_RECEPTOR_ACTIVITY	9/423	66/17237	3.18097e-05	0.000409298	0.000277832	MSR1/STAB1/CD163/FOLR2/CD36/ENPP2/ENPP1/DAB2/COLEC12	9
GO_RESPONSE_TO_CORTICOSTERONE	GO_RESPONSE_TO_CORTICOSTERONE	GO_RESPONSE_TO_CORTICOSTERONE	6/423	26/17237	3.19873e-05	0.000410285	0.000278501	JUNB/CDKN1A/FOS/ATP2B1/CALM3/BAX	6
GO_POSITIVE_REGULATION_OF_PROTEIN_SERINE_THREONINE_KINASE_ACTIVITY	GO_POSITIVE_REGULATION_OF_PROTEIN_SERINE_THREONINE_KINASE_ACTIVITY	GO_POSITIVE_REGULATION_OF_PROTEIN_SERINE_THREONINE_KINASE_ACTIVITY	20/423	289/17237	3.25874e-05	0.000416668	0.000282834	CHI3L1/IL1B/CD74/C5AR1/ZEB2/MARCKS/CCND2/CSF1R/GADD45B/HGF/GADD45A/CD81/ITGA1/TGFB1/CCNL1/CALM3/UBC/UBB/MIF/CIB1	20
KEGG_LEUKOCYTE_TRANSENDOTHELIAL_MIGRATION	KEGG_LEUKOCYTE_TRANSENDOTHELIAL_MIGRATION	KEGG_LEUKOCYTE_TRANSENDOTHELIAL_MIGRATION	12/423	118/17237	3.33272e-05	0.000421278	0.000285963	CYBB/NCF2/ITGB2/ICAM1/NCF4/MSN/CYBA/MYL9/GNAI2/CD99/MYL12A/ACTB	12
GO_LYMPHOCYTE_CHEMOTAXIS	GO_LYMPHOCYTE_CHEMOTAXIS	GO_LYMPHOCYTE_CHEMOTAXIS	7/423	38/17237	3.33377e-05	0.000421278	0.000285963	CCL20/GAS6/CCL2/CCL3/CCL3L1/CCL4L2/CKLF	7
GO_REGULATION_OF_STEROL_TRANSPORT	GO_REGULATION_OF_STEROL_TRANSPORT	GO_REGULATION_OF_STEROL_TRANSPORT	7/423	38/17237	3.33377e-05	0.000421278	0.000285963	LEP/APOE/PLTP/APOC1/TSPO/NFKBIA/ABCA1	7
GO_CLATHRIN_COATED_VESICLE	GO_CLATHRIN_COATED_VESICLE	GO_CLATHRIN_COATED_VESICLE	14/423	157/17237	3.33624e-05	0.000421278	0.000285963	HLA-DQA2/FCGR1A/HLA-DQB1/HLA-DPA1/HLA-DPB1/CD74/HLA-DRA/AP1S2/HLA-DRB1/CD9/DAB2/NECAP2/CLTC/AP2S1	14
GO_REGULATION_OF_SMOOTH_MUSCLE_CELL_PROLIFERATION	GO_REGULATION_OF_SMOOTH_MUSCLE_CELL_PROLIFERATION	GO_REGULATION_OF_SMOOTH_MUSCLE_CELL_PROLIFERATION	11/423	100/17237	3.4037e-05	0.000428466	0.000290843	AIF1/OGN/CYBA/IGFBP3/NAMPT/HIF1A/TPM1/STAT1/TNFAIP3/JUN/HMOX1	11
HALLMARK_COAGULATION	HALLMARK_COAGULATION	HALLMARK_COAGULATION	13/423	138/17237	3.57172e-05	0.000447386	0.000303686	PLEK/A2M/C1QA/C2/CFD/APOC1/TIMP1/LGMN/CTSB/CD9/SPARC/GSN/ADAM9	13
HALLMARK_ESTROGEN_RESPONSE_LATE	HALLMARK_ESTROGEN_RESPONSE_LATE	HALLMARK_ESTROGEN_RESPONSE_LATE	16/423	200/17237	3.57601e-05	0.000447386	0.000303686	DUSP2/AGR2/IGFBP4/CD44/FABP5/AREG/CXCL14/BLVRB/S100A9/ZFP36/CD9/IL6ST/FOS/SGK1/JAK1/MDK	16
GO_REGULATION_OF_PRODUCTION_OF_MOLECULAR_MEDIATOR_OF_IMMUNE_RESPONSE	GO_REGULATION_OF_PRODUCTION_OF_MOLECULAR_MEDIATOR_OF_IMMUNE_RESPONSE	GO_REGULATION_OF_PRODUCTION_OF_MOLECULAR_MEDIATOR_OF_IMMUNE_RESPONSE	11/423	101/17237	3.73692e-05	0.000466083	0.000316377	FCER1G/CD36/HLA-A/CD74/BST2/HLA-E/TGFB1/HMOX1/B2M/MIF/TMBIM6	11
GO_REGULATION_OF_CELL_SHAPE	GO_REGULATION_OF_CELL_SHAPE	GO_REGULATION_OF_CELL_SHAPE	13/423	139/17237	3.85407e-05	0.000479224	0.000325297	LST1/ITGB2/CCL2/PLEKHO1/CCL3/ICAM1/CORO1A/MSN/CSF1R/WIPF1/CDC42EP5/TPM1/CYFIP1	13
KEGG_ECM_RECEPTOR_INTERACTION	KEGG_ECM_RECEPTOR_INTERACTION	KEGG_ECM_RECEPTOR_INTERACTION	10/423	84/17237	3.89178e-05	0.000482439	0.000327479	CD36/CD44/COL1A2/COL3A1/COL6A1/SPP1/COL1A1/COL5A1/COL6A2/ITGA1	10
GO_REGULATION_OF_GRANULOCYTE_CHEMOTAXIS	GO_REGULATION_OF_GRANULOCYTE_CHEMOTAXIS	GO_REGULATION_OF_GRANULOCYTE_CHEMOTAXIS	7/423	39/17237	3.97802e-05	0.00049163	0.000333719	IL1B/CCL2/CXCL3/CXCL2/RARRES2/CD74/C5AR1	7
GO_LYMPHOCYTE_ACTIVATION	GO_LYMPHOCYTE_ACTIVATION	GO_LYMPHOCYTE_ACTIVATION	22/423	342/17237	4.05364e-05	0.000498226	0.000338196	SPI1/LYL1/ITGB2/MEF2C/PTPRC/FCER1G/MAFB/ICAM1/CORO1A/CD74/LEP/ZFP36L2/BST2/LGALS1/KLF6/HLA-E/LCP1/EGR1/TGFB1/RBPJ/BAX/B2M	22
GO_REGULATION_OF_PHAGOCYTOSIS	GO_REGULATION_OF_PHAGOCYTOSIS	GO_REGULATION_OF_PHAGOCYTOSIS	9/423	68/17237	4.0559e-05	0.000498226	0.000338196	GAS6/IL1B/CCL2/FCER1G/CD36/C2/CYBA/PYCARD/TGFB1	9
GO_NEGATIVE_REGULATION_OF_IMMUNE_EFFECTOR_PROCESS	GO_NEGATIVE_REGULATION_OF_IMMUNE_EFFECTOR_PROCESS	GO_NEGATIVE_REGULATION_OF_IMMUNE_EFFECTOR_PROCESS	11/423	102/17237	4.09786e-05	0.000501864	0.000340665	LGALS9/A2M/PTPRC/ARRB2/HLA-A/HLA-B/BST2/HLA-E/TGFB1/HMOX1/TMBIM6	11
GO_CELLULAR_RESPONSE_TO_AMINO_ACID_STIMULUS	GO_CELLULAR_RESPONSE_TO_AMINO_ACID_STIMULUS	GO_CELLULAR_RESPONSE_TO_AMINO_ACID_STIMULUS	8/423	53/17237	4.1462e-05	0.000504744	0.00034262	FOLR2/CYBA/COL1A2/COL3A1/COL6A1/COL1A1/CPEB4/LAMTOR2	8
GO_REGULATION_OF_NITRIC_OXIDE_BIOSYNTHETIC_PROCESS	GO_REGULATION_OF_NITRIC_OXIDE_BIOSYNTHETIC_PROCESS	GO_REGULATION_OF_NITRIC_OXIDE_BIOSYNTHETIC_PROCESS	8/423	53/17237	4.1462e-05	0.000504744	0.00034262	ITGB2/IL1B/AIF1/ICAM1/TSPO/ACP5/DDAH2/KLF2	8
GO_REGULATION_OF_MAP_KINASE_ACTIVITY	GO_REGULATION_OF_MAP_KINASE_ACTIVITY	GO_REGULATION_OF_MAP_KINASE_ACTIVITY	21/423	319/17237	4.33326e-05	0.000525942	0.000357009	DUSP2/IL1B/CD74/C5AR1/ZEB2/APOE/GADD45B/HGF/DUSP1/GADD45A/CD81/RGS2/ITGA1/LYN/TGFB1/GNAI2/ADAM9/UBC/UBB/MIF/LAMTOR2	21
KEGG_COMPLEMENT_AND_COAGULATION_CASCADES	KEGG_COMPLEMENT_AND_COAGULATION_CASCADES	KEGG_COMPLEMENT_AND_COAGULATION_CASCADES	9/423	69/17237	4.56457e-05	0.000552367	0.000374946	C1QC/A2M/F13A1/C1QB/C1QA/C2/C5AR1/PLAUR/CFD	9
GO_NEGATIVE_REGULATION_OF_PHOSPHORYLATION	GO_NEGATIVE_REGULATION_OF_PHOSPHORYLATION	GO_NEGATIVE_REGULATION_OF_PHOSPHORYLATION	25/423	422/17237	4.80247e-05	0.000579431	0.000393318	DUSP2/GMFG/IL1B/PTPRC/APOE/ENPP1/DCN/GADD45B/HGF/IGFBP3/DUSP1/PYCARD/GADD45A/RGS2/LYN/SOCS3/PPP1R15A/TGFB1/TNFAIP3/CDKN1A/JUN/CALM3/CORO1C/BAX/CIB1	25
GO_RESPONSE_TO_INSULIN	GO_RESPONSE_TO_INSULIN	GO_RESPONSE_TO_INSULIN	16/423	205/17237	4.82238e-05	0.000580113	0.00039378	CCL2/UCP2/LEP/ENPP1/NAMPT/HIF1A/LYN/SOCS3/EGR1/ATP6V0B/EIF4EBP1/ATP6V1F/ATP6AP1/RAB13/ATP6V0D1/GRB2	16
GO_POSITIVE_REGULATION_OF_HEMOPOIESIS	GO_POSITIVE_REGULATION_OF_HEMOPOIESIS	GO_POSITIVE_REGULATION_OF_HEMOPOIESIS	14/423	163/17237	5.05025e-05	0.000605732	0.000411171	GAS6/LGALS9/IL1B/CD83/CD74/LEP/CSF1R/ISG15/LGALS1/HIF1A/TGFB1/JUN/FOS/ATP6AP1	14
GO_TISSUE_REMODELING	GO_TISSUE_REMODELING	GO_TISSUE_REMODELING	10/423	87/17237	5.28267e-05	0.000631746	0.000428829	MEF2C/LIPA/CTHRC1/ACP5/TPP1/GJA1/HIF1A/TGFB1/RBPJ/BAX	10
GO_NEGATIVE_REGULATION_OF_HOMEOSTATIC_PROCESS	GO_NEGATIVE_REGULATION_OF_HOMEOSTATIC_PROCESS	GO_NEGATIVE_REGULATION_OF_HOMEOSTATIC_PROCESS	12/423	124/17237	5.45087e-05	0.000646901	0.000439116	PTPRC/FCER1G/MAFB/CCL3/CD74/UCP2/TGFB1/TNFAIP3/SRI/CALM3/MIF/GSTO1	12
GO_REGULATION_OF_B_CELL_PROLIFERATION	GO_REGULATION_OF_B_CELL_PROLIFERATION	GO_REGULATION_OF_B_CELL_PROLIFERATION	8/423	55/17237	5.45713e-05	0.000646901	0.000439116	MNDA/MEF2C/PTPRC/CD74/CD81/LYN/CDKN1A/MIF	8
GO_RESPONSE_TO_ZINC_ION	GO_RESPONSE_TO_ZINC_ION	GO_RESPONSE_TO_ZINC_ION	8/423	55/17237	5.45713e-05	0.000646901	0.000439116	S100A8/MT1H/MT1G/TSPO/ACP5/MT1X/HMBS/MT1F	8
GO_MONOCYTE_CHEMOTAXIS	GO_MONOCYTE_CHEMOTAXIS	GO_MONOCYTE_CHEMOTAXIS	7/423	41/17237	5.57395e-05	0.000657341	0.000446203	CCL20/CCL2/FOLR2/CCL3/CCL4/CCL3L1/CCL4L2	7
HALLMARK_UV_RESPONSE_DN	HALLMARK_UV_RESPONSE_DN	HALLMARK_UV_RESPONSE_DN	13/423	144/17237	5.57753e-05	0.000657341	0.000446203	PMP22/COL1A2/GJA1/COL3A1/COL1A1/NRP1/DUSP1/DAB2/TGFBR3/CITED2/SRI/ATP2B1/PDLIM5	13
GO_CELL_ADHESION_MOLECULE_BINDING	GO_CELL_ADHESION_MOLECULE_BINDING	GO_CELL_ADHESION_MOLECULE_BINDING	15/423	186/17237	5.69221e-05	0.000668685	0.000453903	ITGB2/ICAM1/GPNMB/TGFBI/MSN/EGFL6/TIMP2/TSPAN4/COL3A1/CD9/COL5A1/LYN/ADAM9/ADAM10/SDCBP	15
GO_TOLL_LIKE_RECEPTOR_4_SIGNALING_PATHWAY	GO_TOLL_LIKE_RECEPTOR_4_SIGNALING_PATHWAY	GO_TOLL_LIKE_RECEPTOR_4_SIGNALING_PATHWAY	5/423	18/17237	5.71886e-05	0.000668685	0.000453903	LGALS9/ITGB2/LY96/CD14/NFKBIA	5
GO_CELL_LEADING_EDGE	GO_CELL_LEADING_EDGE	GO_CELL_LEADING_EDGE	22/423	350/17237	5.72313e-05	0.000668685	0.000453903	PLEK/AIF1/PLEKHO1/CORO1A/ACTA2/CCDC88A/VIM/IQGAP2/FSCN1/SH3BGRL3/WIPF1/GSN/LCP1/TPM1/CYFIP1/ATP2B1/CORO1C/TWF2/S100A6/ARPC3/RAB13/CIB1	22
GO_INTRINSIC_APOPTOTIC_SIGNALING_PATHWAY_IN_RESPONSE_TO_DNA_DAMAGE	GO_INTRINSIC_APOPTOTIC_SIGNALING_PATHWAY_IN_RESPONSE_TO_DNA_DAMAGE	GO_INTRINSIC_APOPTOTIC_SIGNALING_PATHWAY_IN_RESPONSE_TO_DNA_DAMAGE	9/423	71/17237	5.74474e-05	0.000669287	0.000454312	BCL2A1/IFI16/PYCARD/CDKN1A/HMOX1/MCL1/RPS27L/BAX/TNFRSF1A	9
GO_REGULATION_OF_EPITHELIAL_CELL_MIGRATION	GO_REGULATION_OF_EPITHELIAL_CELL_MIGRATION	GO_REGULATION_OF_EPITHELIAL_CELL_MIGRATION	14/423	166/17237	6.16526e-05	0.000716227	0.000486175	ENPP2/APOE/DCN/NRP1/SPARC/SH3BGRL3/NRP2/HIF1A/TGFB1/JUN/CORO1C/CD63/ADAM9/CIB1	14
GO_OSTEOBLAST_DIFFERENTIATION	GO_OSTEOBLAST_DIFFERENTIATION	GO_OSTEOBLAST_DIFFERENTIATION	12/423	126/17237	6.37752e-05	0.000736676	0.000500055	MEF2C/CCL3/GPNMB/VCAN/JUNB/TMSB4X/IGFBP3/GJA1/COL6A1/SPP1/COL1A1/CLTC	12
GO_REGULATION_OF_WOUND_HEALING	GO_REGULATION_OF_WOUND_HEALING	GO_REGULATION_OF_WOUND_HEALING	12/423	126/17237	6.37752e-05	0.000736676	0.000500055	PLEK/FCER1G/CD36/APOE/PLAUR/S100A9/SERPINE2/GJA1/GSN/LYN/TNFAIP3/VEGFB	12
GO_CHEMOKINE_MEDIATED_SIGNALING_PATHWAY	GO_CHEMOKINE_MEDIATED_SIGNALING_PATHWAY	GO_CHEMOKINE_MEDIATED_SIGNALING_PATHWAY	9/423	72/17237	6.42516e-05	0.000738358	0.000501198	CCL20/CCL2/CXCL3/CXCL2/CCL3/CCL4/CCL3L1/CCL4L2/CIB1	9
GO_NEGATIVE_REGULATION_OF_VIRAL_PROCESS	GO_NEGATIVE_REGULATION_OF_VIRAL_PROCESS	GO_NEGATIVE_REGULATION_OF_VIRAL_PROCESS	10/423	89/17237	6.4284e-05	0.000738358	0.000501198	CCL3/CCL4/IFI16/IFITM2/ISG15/BST2/GSN/IFITM3/STAT1/JUN	10
GO_NEGATIVE_REGULATION_OF_TRANSPORT	GO_NEGATIVE_REGULATION_OF_TRANSPORT	GO_NEGATIVE_REGULATION_OF_TRANSPORT	26/423	458/17237	6.90677e-05	0.000791068	0.000536977	GAS6/LGALS9/IL1B/CD36/ICAM1/CORO1A/CD74/SRGN/UCP2/LEP/APOE/STXBP6/ENPP1/APOC1/BST2/SERPINE2/NFKBIA/TGFB1/LITAF/HMOX1/SRI/CALM3/OAZ1/GSTO1/SDCBP/TMBIM6	26
GO_MUCOPOLYSACCHARIDE_METABOLIC_PROCESS	GO_MUCOPOLYSACCHARIDE_METABOLIC_PROCESS	GO_MUCOPOLYSACCHARIDE_METABOLIC_PROCESS	11/423	108/17237	6.95834e-05	0.000794736	0.000539467	IL1B/LYVE1/OGN/CD44/DCN/LUM/VCAN/HGF/GNS/TGFB1/HEXA	11
GO_POSITIVE_REGULATION_OF_CELLULAR_COMPONENT_BIOGENESIS	GO_POSITIVE_REGULATION_OF_CELLULAR_COMPONENT_BIOGENESIS	GO_POSITIVE_REGULATION_OF_CELLULAR_COMPONENT_BIOGENESIS	24/423	406/17237	7.02239e-05	0.000799805	0.000542908	PLEK/CD36/ICAM1/APOE/MSN/IQGAP2/CAPG/FSCN1/PYCARD/CDC42EP5/GSN/LCP1/TPM1/RGS2/TGFB1/JUN/TWF2/BAX/S100A10/ARPC3/ACTR2/LIMS1/SDCBP/GRB2	24
GO_IRON_ION_TRANSPORT	GO_IRON_ION_TRANSPORT	GO_IRON_ION_TRANSPORT	8/423	57/17237	7.096e-05	0.000805931	0.000547066	SLC25A37/ATP6V0B/ATP6V1F/CLTC/ATP6AP1/FTL/ATP6V0D1/FTH1	8
GO_POSITIVE_REGULATION_OF_CYTOKINE_PRODUCTION_INVOLVED_IN_IMMUNE_RESPONSE	GO_POSITIVE_REGULATION_OF_CYTOKINE_PRODUCTION_INVOLVED_IN_IMMUNE_RESPONSE	GO_POSITIVE_REGULATION_OF_CYTOKINE_PRODUCTION_INVOLVED_IN_IMMUNE_RESPONSE	6/423	30/17237	7.59186e-05	0.000854259	0.000579871	FCER1G/CD36/HLA-A/CD74/B2M/MIF	6
GO_G_PROTEIN_COUPLED_RECEPTOR_BINDING	GO_G_PROTEIN_COUPLED_RECEPTOR_BINDING	GO_G_PROTEIN_COUPLED_RECEPTOR_BINDING	18/423	259/17237	7.59704e-05	0.000854259	0.000579871	CCL20/CCL2/CXCL3/ARRB2/CXCL2/CCL3/CCL4/CCL3L1/CCL4L2/CTHRC1/CXCL14/FLNA/PSAP/CALM3/GNAI2/CKLF/JAK1/SDCBP	18
GO_FIBRIL_ORGANIZATION	GO_FIBRIL_ORGANIZATION	GO_FIBRIL_ORGANIZATION	5/423	19/17237	7.60555e-05	0.000854259	0.000579871	CD36/COL3A1/COL5A1/GSN/CST3	5
GO_GAS_TRANSPORT	GO_GAS_TRANSPORT	GO_GAS_TRANSPORT	5/423	19/17237	7.60555e-05	0.000854259	0.000579871	HBE1/HBA1/HBA2/HBG2/HBZ	5
GO_DEFENSE_RESPONSE_TO_BACTERIUM	GO_DEFENSE_RESPONSE_TO_BACTERIUM	GO_DEFENSE_RESPONSE_TO_BACTERIUM	17/423	237/17237	8.12706e-05	0.00091032	0.000617925	CCL20/STAB1/LYZ/FCER1G/CD36/HLA-A/C5AR1/S100A8/PLA2G2A/ACP5/ISG15/S100A9/PYCARD/HLA-E/RBPJ/TNFRSF1A/B2M	17
GO_CYTOKINE_BINDING	GO_CYTOKINE_BINDING	GO_CYTOKINE_BINDING	10/423	92/17237	8.53979e-05	0.000953923	0.000647523	A2M/CD36/CD74/CSF1R/ZFP36/NRP1/NRP2/IL6ST/TGFBR3/TNFRSF1A	10
GO_TRANS_GOLGI_NETWORK	GO_TRANS_GOLGI_NETWORK	GO_TRANS_GOLGI_NETWORK	15/423	193/17237	8.6646e-05	0.000965213	0.000655186	HLA-DQA2/HLA-DQB1/RAB32/HLA-DPA1/HLA-DPB1/CD74/HLA-DRA/AP1S2/TGFBI/HLA-DRB1/LAP3/M6PR/ADAM10/CLTC/RAB13	15
GO_NEGATIVE_REGULATION_OF_TUMOR_NECROSIS_FACTOR_SUPERFAMILY_CYTOKINE_PRODUCTION	GO_NEGATIVE_REGULATION_OF_TUMOR_NECROSIS_FACTOR_SUPERFAMILY_CYTOKINE_PRODUCTION	GO_NEGATIVE_REGULATION_OF_TUMOR_NECROSIS_FACTOR_SUPERFAMILY_CYTOKINE_PRODUCTION	7/423	44/17237	8.91767e-05	0.00099069	0.00067248	GAS6/LGALS9/ARRB2/GPNMB/TSPO/ACP5/TNFAIP3	7
GO_LAMELLIPODIUM	GO_LAMELLIPODIUM	GO_LAMELLIPODIUM	14/423	172/17237	9.05456e-05	0.00100316	0.000680942	AIF1/CORO1A/ACTA2/CCDC88A/IQGAP2/FSCN1/SH3BGRL3/GSN/CYFIP1/CORO1C/TWF2/ARPC3/RAB13/CIB1	14
GO_CONNECTIVE_TISSUE_DEVELOPMENT	GO_CONNECTIVE_TISSUE_DEVELOPMENT	GO_CONNECTIVE_TISSUE_DEVELOPMENT	15/423	194/17237	9.18434e-05	0.00101053	0.00068595	CHI3L1/MEF2C/MGP/CD44/TGFBI/LEP/ACTA2/LUM/TIMP1/COL1A1/NAMPT/COL5A1/HIF1A/EGR1/TGFB1	15
GO_FATTY_ACID_BINDING	GO_FATTY_ACID_BINDING	GO_FATTY_ACID_BINDING	6/423	31/17237	9.22056e-05	0.00101053	0.00068595	ALOX5AP/S100A8/FABP5/PTGDS/APOC1/S100A9	6
GO_HYALURONAN_METABOLIC_PROCESS	GO_HYALURONAN_METABOLIC_PROCESS	GO_HYALURONAN_METABOLIC_PROCESS	6/423	31/17237	9.22056e-05	0.00101053	0.00068595	IL1B/LYVE1/CD44/HGF/TGFB1/HEXA	6
GO_REGULATION_OF_VASCULAR_ENDOTHELIAL_GROWTH_FACTOR_PRODUCTION	GO_REGULATION_OF_VASCULAR_ENDOTHELIAL_GROWTH_FACTOR_PRODUCTION	GO_REGULATION_OF_VASCULAR_ENDOTHELIAL_GROWTH_FACTOR_PRODUCTION	6/423	31/17237	9.22056e-05	0.00101053	0.00068595	IL1B/CCL2/C5AR1/IL6ST/HIF1A/TGFB1	6
GO_REGULATION_OF_CELLULAR_COMPONENT_SIZE	GO_REGULATION_OF_CELLULAR_COMPONENT_SIZE	GO_REGULATION_OF_CELLULAR_COMPONENT_SIZE	21/423	337/17237	9.50157e-05	0.00103853	0.000704955	PLEK/GMFG/ICAM1/CORO1A/APOE/MSN/IQGAP2/CAPG/SPP1/NRP1/PYCARD/SH3BGRL3/WIPF1/CDC42EP5/GSN/HIF1A/CYFIP1/TWF2/ARPC3/ACTR2/GRB2	21
GO_ANTIGEN_RECEPTOR_MEDIATED_SIGNALING_PATHWAY	GO_ANTIGEN_RECEPTOR_MEDIATED_SIGNALING_PATHWAY	GO_ANTIGEN_RECEPTOR_MEDIATED_SIGNALING_PATHWAY	15/423	195/17237	9.73108e-05	0.00106077	0.000720048	HLA-DQA2/MNDA/MEF2C/PTPRC/HLA-DQB1/HLA-DPA1/HLA-DPB1/HLA-DRA/HLA-DRB1/PSMB8/NFKBIA/LYN/BAX/UBC/UBB	15
GO_REGULATION_OF_LYMPHOCYTE_CHEMOTAXIS	GO_REGULATION_OF_LYMPHOCYTE_CHEMOTAXIS	GO_REGULATION_OF_LYMPHOCYTE_CHEMOTAXIS	5/423	20/17237	9.93734e-05	0.00108035	0.000733344	CCL2/CCL3/CCL4/CXCL14/ADAM10	5
GO_LEUKOCYTE_MIGRATION_INVOLVED_IN_INFLAMMATORY_RESPONSE	GO_LEUKOCYTE_MIGRATION_INVOLVED_IN_INFLAMMATORY_RESPONSE	GO_LEUKOCYTE_MIGRATION_INVOLVED_IN_INFLAMMATORY_RESPONSE	4/423	11/17237	0.000102903	0.00110689	0.000751358	ITGB2/CCL2/S100A8/S100A9	4
GO_POSITIVE_REGULATION_OF_MYELOID_LEUKOCYTE_CYTOKINE_PRODUCTION_INVOLVED_IN_IMMUNE_RESPONSE	GO_POSITIVE_REGULATION_OF_MYELOID_LEUKOCYTE_CYTOKINE_PRODUCTION_INVOLVED_IN_IMMUNE_RESPONSE	GO_POSITIVE_REGULATION_OF_MYELOID_LEUKOCYTE_CYTOKINE_PRODUCTION_INVOLVED_IN_IMMUNE_RESPONSE	4/423	11/17237	0.000102903	0.00110689	0.000751358	FCER1G/CD36/CD74/MIF	4
GO_POSITIVE_REGULATION_OF_PRI_MIRNA_TRANSCRIPTION_FROM_RNA_POLYMERASE_II_PROMOTER	GO_POSITIVE_REGULATION_OF_PRI_MIRNA_TRANSCRIPTION_FROM_RNA_POLYMERASE_II_PROMOTER	GO_POSITIVE_REGULATION_OF_PRI_MIRNA_TRANSCRIPTION_FROM_RNA_POLYMERASE_II_PROMOTER	4/423	11/17237	0.000102903	0.00110689	0.000751358	SPI1/HIF1A/JUN/FOS	4
GO_SEQUESTERING_OF_METAL_ION	GO_SEQUESTERING_OF_METAL_ION	GO_SEQUESTERING_OF_METAL_ION	4/423	11/17237	0.000102903	0.00110689	0.000751358	S100A8/S100A9/SRI/FTH1	4
GO_REGULATION_OF_ORGAN_MORPHOGENESIS	GO_REGULATION_OF_ORGAN_MORPHOGENESIS	GO_REGULATION_OF_ORGAN_MORPHOGENESIS	17/423	242/17237	0.000104955	0.00112598	0.000764315	ARRB2/CTHRC1/PSMB8/HGF/GPC3/DAB2/TGFB1/STAT1/CITED2/TNFAIP3/RBPJ/CLTC/BAX/UBC/UBB/AP2S1/GNG5	17
GO_REGULATION_OF_CELL_GROWTH	GO_REGULATION_OF_CELL_GROWTH	GO_REGULATION_OF_CELL_GROWTH	23/423	391/17237	0.000106647	0.00114112	0.000774595	S100A8/IGFBP4/APOE/ENPP1/CYBA/BST2/S100A9/PPT1/IGFBP3/SERPINE2/GJA1/FRZB/SPP1/NRP1/CCDC85B/TGFB1/CDKN1A/TWF2/SGK1/ADAM10/CIB1/SDCBP/DDX3X	23
GO_HOMEOSTASIS_OF_NUMBER_OF_CELLS	GO_HOMEOSTASIS_OF_NUMBER_OF_CELLS	GO_HOMEOSTASIS_OF_NUMBER_OF_CELLS	14/423	175/17237	0.000108968	0.00115985	0.000787309	SPI1/MEF2C/CORO1A/LIPA/KLF2/TGFBR3/HIF1A/HBZ/LYN/TGFB1/TNFAIP3/HMOX1/DNASE2/BAX	14
GO_POSITIVE_REGULATION_OF_CYTOSKELETON_ORGANIZATION	GO_POSITIVE_REGULATION_OF_CYTOSKELETON_ORGANIZATION	GO_POSITIVE_REGULATION_OF_CYTOSKELETON_ORGANIZATION	14/423	175/17237	0.000108968	0.00115985	0.000787309	PLEK/ICAM1/IQGAP2/PYCARD/WIPF1/CDC42EP5/GSN/TPM1/RGS2/CYFIP1/S100A10/ARPC3/ACTR2/GRB2	14
GO_POSITIVE_REGULATION_OF_EPITHELIAL_CELL_PROLIFERATION	GO_POSITIVE_REGULATION_OF_EPITHELIAL_CELL_PROLIFERATION	GO_POSITIVE_REGULATION_OF_EPITHELIAL_CELL_PROLIFERATION	13/423	154/17237	0.000111119	0.0011739	0.000796845	CCL2/MMP12/C5AR1/EGFL7/CYBA/NRP1/NRP2/GLUL/HIF1A/TGFB1/TNFAIP3/JUN/VEGFB	13
GO_POSITIVE_REGULATION_OF_T_CELL_MEDIATED_IMMUNITY	GO_POSITIVE_REGULATION_OF_T_CELL_MEDIATED_IMMUNITY	GO_POSITIVE_REGULATION_OF_T_CELL_MEDIATED_IMMUNITY	6/423	32/17237	0.000111154	0.0011739	0.000796845	IL1B/HLA-A/HLA-B/HLA-E/STX7/B2M	6
GO_REGULATION_OF_TRANSCRIPTION_FROM_RNA_POLYMERASE_II_PROMOTER_IN_RESPONSE_TO_HYPOXIA	GO_REGULATION_OF_TRANSCRIPTION_FROM_RNA_POLYMERASE_II_PROMOTER_IN_RESPONSE_TO_HYPOXIA	GO_REGULATION_OF_TRANSCRIPTION_FROM_RNA_POLYMERASE_II_PROMOTER_IN_RESPONSE_TO_HYPOXIA	6/423	32/17237	0.000111154	0.0011739	0.000796845	HIF1A/EGR1/CITED2/RBPJ/UBC/UBB	6
KEGG_CYTOKINE_CYTOKINE_RECEPTOR_INTERACTION	KEGG_CYTOKINE_CYTOKINE_RECEPTOR_INTERACTION	KEGG_CYTOKINE_CYTOKINE_RECEPTOR_INTERACTION	18/423	267/17237	0.000111894	0.00117865	0.00080007	CCL20/IL1B/CCL2/CXCL3/CXCL2/CCL3/CCL4/CCL3L1/CCL4L2/LEP/CXCL14/CSF1R/HGF/IL6ST/TGFB1/IFNGR2/VEGFB/TNFRSF1A	18
GO_LYMPHOCYTE_COSTIMULATION	GO_LYMPHOCYTE_COSTIMULATION	GO_LYMPHOCYTE_COSTIMULATION	9/423	78/17237	0.000120949	0.00127075	0.000862582	HLA-DQA2/HLA-DQB1/HLA-DPA1/HLA-DPB1/HLA-DRA/HLA-DRB1/LGALS1/LYN/GRB2	9
GO_POSITIVE_REGULATION_OF_CATABOLIC_PROCESS	GO_POSITIVE_REGULATION_OF_CATABOLIC_PROCESS	GO_POSITIVE_REGULATION_OF_CATABOLIC_PROCESS	23/423	395/17237	0.000124024	0.00129969	0.000882229	IL1B/APOE/MSN/DCN/PSMB8/ZFP36L2/GPC3/GJA1/ZFP36/DAB2/HIF1A/CD81/BTG2/CTSC/MTDH/TNFAIP3/BNIP3L/ADAM9/BAX/UBC/UBB/OAZ1/VPS28	23
GO_B_CELL_HOMEOSTASIS	GO_B_CELL_HOMEOSTASIS	GO_B_CELL_HOMEOSTASIS	5/423	21/17237	0.000127813	0.00132574	0.000899909	MEF2C/HIF1A/LYN/TNFAIP3/BAX	5
GO_PLASMA_LIPOPROTEIN_PARTICLE_CLEARANCE	GO_PLASMA_LIPOPROTEIN_PARTICLE_CLEARANCE	GO_PLASMA_LIPOPROTEIN_PARTICLE_CLEARANCE	5/423	21/17237	0.000127813	0.00132574	0.000899909	MSR1/CD36/APOE/APOC1/HMOX1	5
GO_REGULATION_OF_MEMBRANE_PROTEIN_ECTODOMAIN_PROTEOLYSIS	GO_REGULATION_OF_MEMBRANE_PROTEIN_ECTODOMAIN_PROTEOLYSIS	GO_REGULATION_OF_MEMBRANE_PROTEIN_ECTODOMAIN_PROTEOLYSIS	5/423	21/17237	0.000127813	0.00132574	0.000899909	IL1B/APOE/TIMP1/TIMP2/ADAM9	5
GO_RUFFLE_ORGANIZATION	GO_RUFFLE_ORGANIZATION	GO_RUFFLE_ORGANIZATION	5/423	21/17237	0.000127813	0.00132574	0.000899909	PLEK/AIF1/CSF1R/TPM1/CYFIP1	5
GO_POSITIVE_REGULATION_OF_SECRETION	GO_POSITIVE_REGULATION_OF_SECRETION	GO_POSITIVE_REGULATION_OF_SECRETION	22/423	370/17237	0.000128671	0.00133123	0.000903642	LGALS9/IL1B/FCER1G/CD14/CCL3/S100A8/LEP/HLA-DRB1/CYBA/CSF1R/S100A9/GJA1/PYCARD/GLUL/HLA-E/HIF1A/TGFB1/SRI/ADAM9/ATP6AP1/MIF/SDCBP	22
HALLMARK_APICAL_JUNCTION	HALLMARK_APICAL_JUNCTION	HALLMARK_APICAL_JUNCTION	15/423	200/17237	0.000129125	0.00133255	0.000904534	PTPRC/ICAM1/TGFBI/MSN/CDH11/VCAN/TSPAN4/FSCN1/RRAS/MYL9/GNAI2/ADAM9/CD99/MDK/ACTB	15
GO_IMMUNOLOGICAL_SYNAPSE	GO_IMMUNOLOGICAL_SYNAPSE	GO_IMMUNOLOGICAL_SYNAPSE	6/423	33/17237	0.000133067	0.00136496	0.000926537	CD53/CD37/ICAM1/CORO1A/CD81/STX7	6
GO_ACTIN_FILAMENT_BASED_PROCESS	GO_ACTIN_FILAMENT_BASED_PROCESS	GO_ACTIN_FILAMENT_BASED_PROCESS	25/423	450/17237	0.000133344	0.00136496	0.000926537	PLEK/AIF1/CORO1A/DES/MARCKS/VIM/S100A9/IQGAP2/TMSB4X/TPM2/GJA1/FSCN1/WIPF1/GSN/LCP1/TPM1/FLNA/CORO1C/TPM3/ARPC3/ACTR2/RAB13/MYL6/SDCBP/TMSB10	25
GO_REGULATION_OF_LEUKOCYTE_APOPTOTIC_PROCESS	GO_REGULATION_OF_LEUKOCYTE_APOPTOTIC_PROCESS	GO_REGULATION_OF_LEUKOCYTE_APOPTOTIC_PROCESS	9/423	79/17237	0.000133588	0.00136496	0.000926537	GAS6/LGALS9/MEF2C/FCER1G/CD74/HIF1A/LYN/BAX/MIF	9
GO_REGULATION_OF_INTERFERON_GAMMA_PRODUCTION	GO_REGULATION_OF_INTERFERON_GAMMA_PRODUCTION	GO_REGULATION_OF_INTERFERON_GAMMA_PRODUCTION	10/423	97/17237	0.000133609	0.00136496	0.000926537	GAS6/LGALS9/IL1B/CD14/HLA-A/HLA-DPA1/HLA-DPB1/HLA-DRB1/ISG15/PYCARD	10
GO_RESPONSE_TO_VIRUS	GO_RESPONSE_TO_VIRUS	GO_RESPONSE_TO_VIRUS	17/423	247/17237	0.000134497	0.00137059	0.000930357	LGALS9/MEF2C/PTPRC/CCL4/IFI16/SAMHD1/ACTA2/IFITM2/ISG15/BST2/PYCARD/IFITM3/STAT1/NPC2/IFNGR2/BNIP3L/DDX3X	17
GO_POSITIVE_REGULATION_OF_I_KAPPAB_KINASE_NF_KAPPAB_SIGNALING	GO_POSITIVE_REGULATION_OF_I_KAPPAB_KINASE_NF_KAPPAB_SIGNALING	GO_POSITIVE_REGULATION_OF_I_KAPPAB_KINASE_NF_KAPPAB_SIGNALING	14/423	179/17237	0.000138537	0.00140822	0.000955903	LGALS9/IL1B/CD36/S100A4/BST2/GJA1/LGALS1/FLNA/MTDH/LITAF/HMOX1/TNFRSF1A/UBC/UBB	14
GO_CELLULAR_RESPONSE_TO_MECHANICAL_STIMULUS	GO_CELLULAR_RESPONSE_TO_MECHANICAL_STIMULUS	GO_CELLULAR_RESPONSE_TO_MECHANICAL_STIMULUS	9/423	80/17237	0.000147312	0.00149369	0.00101392	IL1B/CYBA/CTSB/GJA1/COL1A1/SLC38A2/HIF1A/GADD45A/TNFRSF1A	9
GO_MORPHOGENESIS_OF_AN_EPITHELIUM	GO_MORPHOGENESIS_OF_AN_EPITHELIUM	GO_MORPHOGENESIS_OF_AN_EPITHELIUM	23/423	400/17237	0.000149256	0.00150964	0.00102474	SPI1/MEF2C/MMP12/ZEB2/CTHRC1/MSN/AREG/PITX2/CSF1R/CTSZ/GPC3/GJA1/FRZB/NRP1/COL5A1/HIF1A/LCP1/SOCS3/FLNA/TGFB1/RBPJ/BAX/GRB2	23
GO_IGG_BINDING	GO_IGG_BINDING	GO_IGG_BINDING	4/423	12/17237	0.000151369	0.0015122	0.00102648	FCGR1A/FCER1G/FCGR2A/FCGRT	4
GO_KERATAN_SULFATE_CATABOLIC_PROCESS	GO_KERATAN_SULFATE_CATABOLIC_PROCESS	GO_KERATAN_SULFATE_CATABOLIC_PROCESS	4/423	12/17237	0.000151369	0.0015122	0.00102648	OGN/LUM/GNS/HEXA	4
GO_POSITIVE_REGULATION_OF_ASTROCYTE_DIFFERENTIATION	GO_POSITIVE_REGULATION_OF_ASTROCYTE_DIFFERENTIATION	GO_POSITIVE_REGULATION_OF_ASTROCYTE_DIFFERENTIATION	4/423	12/17237	0.000151369	0.0015122	0.00102648	IL1B/BIN1/SERPINE2/IL6ST	4
GO_REGULATION_OF_DENDRITIC_CELL_DIFFERENTIATION	GO_REGULATION_OF_DENDRITIC_CELL_DIFFERENTIATION	GO_REGULATION_OF_DENDRITIC_CELL_DIFFERENTIATION	4/423	12/17237	0.000151369	0.0015122	0.00102648	LGALS9/TMEM176B/HLA-B/LGALS1	4
GO_TOLERANCE_INDUCTION	GO_TOLERANCE_INDUCTION	GO_TOLERANCE_INDUCTION	4/423	12/17237	0.000151369	0.0015122	0.00102648	LGALS9/LYN/TGFB1/TNFAIP3	4
GO_CELLULAR_RESPONSE_TO_PEPTIDE	GO_CELLULAR_RESPONSE_TO_PEPTIDE	GO_CELLULAR_RESPONSE_TO_PEPTIDE	18/423	274/17237	0.000154815	0.00154283	0.00104728	CCL2/NR4A2/UCP2/ENPP1/GNG11/KLF2/KLF6/NAMPT/HIF1A/LYN/ATP6V0B/EIF4EBP1/ATP6V1F/ATP6AP1/RAB13/ATP6V0D1/GNG5/GRB2	18
GO_NEGATIVE_REGULATION_OF_KINASE_ACTIVITY	GO_NEGATIVE_REGULATION_OF_KINASE_ACTIVITY	GO_NEGATIVE_REGULATION_OF_KINASE_ACTIVITY	17/423	250/17237	0.00015552	0.00154608	0.00104948	DUSP2/GMFG/IL1B/PTPRC/APOE/DCN/GADD45B/DUSP1/PYCARD/GADD45A/RGS2/LYN/SOCS3/TNFAIP3/CDKN1A/CORO1C/CIB1	17
GO_POSITIVE_REGULATION_OF_REACTIVE_OXYGEN_SPECIES_BIOSYNTHETIC_PROCESS	GO_POSITIVE_REGULATION_OF_REACTIVE_OXYGEN_SPECIES_BIOSYNTHETIC_PROCESS	GO_POSITIVE_REGULATION_OF_REACTIVE_OXYGEN_SPECIES_BIOSYNTHETIC_PROCESS	7/423	48/17237	0.000157483	0.00155797	0.00105755	ITGB2/IL1B/AIF1/ICAM1/CYBA/DDAH2/KLF2	7
GO_REGULATION_OF_INTERLEUKIN_1_BETA_PRODUCTION	GO_REGULATION_OF_INTERLEUKIN_1_BETA_PRODUCTION	GO_REGULATION_OF_INTERLEUKIN_1_BETA_PRODUCTION	7/423	48/17237	0.000157483	0.00155797	0.00105755	LGALS9/ARRB2/CCL3/IFI16/ACP5/PYCARD/TNFAIP3	7
GO_RESPONSE_TO_FLUID_SHEAR_STRESS	GO_RESPONSE_TO_FLUID_SHEAR_STRESS	GO_RESPONSE_TO_FLUID_SHEAR_STRESS	6/423	34/17237	0.000158268	0.00156193	0.00106024	MEF2C/GJA1/KLF2/ABCA1/TGFB1/CITED2	6
GO_MUSCLE_TISSUE_DEVELOPMENT	GO_MUSCLE_TISSUE_DEVELOPMENT	GO_MUSCLE_TISSUE_DEVELOPMENT	18/423	275/17237	0.000161997	0.0015891	0.00107868	MEF2C/MARCKS/DCN/PITX2/CSF1R/PLAGL1/CTSB/COL3A1/VAMP5/TGFBR3/BTG2/TPM1/EGR1/FOS/RBPJ/PDLIM5/ZFAND5/MYL6	18
GO_HYALURONIC_ACID_BINDING	GO_HYALURONIC_ACID_BINDING	GO_HYALURONIC_ACID_BINDING	5/423	22/17237	0.000162092	0.0015891	0.00107868	STAB1/LYVE1/CD44/HAPLN1/VCAN	5
GO_REGULATION_OF_FIBROBLAST_PROLIFERATION	GO_REGULATION_OF_FIBROBLAST_PROLIFERATION	GO_REGULATION_OF_FIBROBLAST_PROLIFERATION	9/423	81/17237	0.000162193	0.0015891	0.00107868	GAS6/CD74/TGFB1/CDKN1A/JUN/BAX/S100A6/MIF/FTH1	9
GO_POSITIVE_REGULATION_OF_PRODUCTION_OF_MOLECULAR_MEDIATOR_OF_IMMUNE_RESPONSE	GO_POSITIVE_REGULATION_OF_PRODUCTION_OF_MOLECULAR_MEDIATOR_OF_IMMUNE_RESPONSE	GO_POSITIVE_REGULATION_OF_PRODUCTION_OF_MOLECULAR_MEDIATOR_OF_IMMUNE_RESPONSE	8/423	64/17237	0.000163677	0.00159979	0.00108593	FCER1G/CD36/HLA-A/CD74/HLA-E/TGFB1/B2M/MIF	8
GO_NEGATIVE_REGULATION_OF_TRANSFERASE_ACTIVITY	GO_NEGATIVE_REGULATION_OF_TRANSFERASE_ACTIVITY	GO_NEGATIVE_REGULATION_OF_TRANSFERASE_ACTIVITY	21/423	351/17237	0.000167412	0.00163236	0.00110805	DUSP2/GMFG/IL1B/PTPRC/APOE/DCN/PSMB8/GADD45B/DUSP1/PYCARD/GADD45A/RGS2/LYN/SOCS3/TNFAIP3/CDKN1A/CORO1C/CHCHD10/UBC/UBB/CIB1	21
GO_REGULATION_OF_SYMBIOSIS_ENCOMPASSING_MUTUALISM_THROUGH_PARASITISM	GO_REGULATION_OF_SYMBIOSIS_ENCOMPASSING_MUTUALISM_THROUGH_PARASITISM	GO_REGULATION_OF_SYMBIOSIS_ENCOMPASSING_MUTUALISM_THROUGH_PARASITISM	15/423	205/17237	0.000169631	0.00165005	0.00112005	LGALS9/CD36/CCL3/CCL4/IFI16/APOE/IFITM2/ISG15/BST2/LGALS1/GSN/IFITM3/STAT1/JUN/DDX3X	15
GO_INTEGRIN_MEDIATED_SIGNALING_PATHWAY	GO_INTEGRIN_MEDIATED_SIGNALING_PATHWAY	GO_INTEGRIN_MEDIATED_SIGNALING_PATHWAY	9/423	82/17237	0.000178306	0.00173029	0.00117452	ITGB2/PLEK/TYROBP/FCER1G/COL3A1/DAB2/ITGA1/ADAM9/ADAM10	9
GO_LYMPHOCYTE_MIGRATION	GO_LYMPHOCYTE_MIGRATION	GO_LYMPHOCYTE_MIGRATION	7/423	49/17237	0.0001799	0.00173747	0.00117939	CCL20/GAS6/CCL2/CCL3/CCL3L1/CCL4L2/CKLF	7
GO_REGULATION_OF_NITRIC_OXIDE_SYNTHASE_ACTIVITY	GO_REGULATION_OF_NITRIC_OXIDE_SYNTHASE_ACTIVITY	GO_REGULATION_OF_NITRIC_OXIDE_SYNTHASE_ACTIVITY	7/423	49/17237	0.0001799	0.00173747	0.00117939	IL1B/LEP/APOE/DDAH2/HIF1A/CALM3/GCHFR	7
GO_POSITIVE_REGULATION_OF_CELL_MORPHOGENESIS_INVOLVED_IN_DIFFERENTIATION	GO_POSITIVE_REGULATION_OF_CELL_MORPHOGENESIS_INVOLVED_IN_DIFFERENTIATION	GO_POSITIVE_REGULATION_OF_CELL_MORPHOGENESIS_INVOLVED_IN_DIFFERENTIATION	13/423	162/17237	0.000184737	0.00177995	0.00120823	ZEB2/MARCKS/COL1A1/NRP1/DAB2/FLNA/TGFB1/TWF2/SGK1/S100A10/LIMS1/CIB1/SDCBP	13
GO_REGULATION_OF_NATURAL_KILLER_CELL_MEDIATED_IMMUNITY	GO_REGULATION_OF_NATURAL_KILLER_CELL_MEDIATED_IMMUNITY	GO_REGULATION_OF_NATURAL_KILLER_CELL_MEDIATED_IMMUNITY	6/423	35/17237	0.000187097	0.00178996	0.00121503	LGALS9/ARRB2/HLA-A/LEP/HLA-B/HLA-E	6
GO_RESPONSE_TO_MINERALOCORTICOID	GO_RESPONSE_TO_MINERALOCORTICOID	GO_RESPONSE_TO_MINERALOCORTICOID	6/423	35/17237	0.000187097	0.00178996	0.00121503	JUNB/CDKN1A/FOS/ATP2B1/CALM3/BAX	6
KEGG_PRION_DISEASES	KEGG_PRION_DISEASES	KEGG_PRION_DISEASES	6/423	35/17237	0.000187097	0.00178996	0.00121503	C1QC/IL1B/C1QB/C1QA/EGR1/BAX	6
GO_REGULATION_OF_ERBB_SIGNALING_PATHWAY	GO_REGULATION_OF_ERBB_SIGNALING_PATHWAY	GO_REGULATION_OF_ERBB_SIGNALING_PATHWAY	9/423	83/17237	0.000195731	0.00186817	0.00126811	AGR2/PLAUR/LGMN/ITGA1/RBPJ/UBC/UBB/AP2S1/GRB2	9
KEGG_TOLL_LIKE_RECEPTOR_SIGNALING_PATHWAY	KEGG_TOLL_LIKE_RECEPTOR_SIGNALING_PATHWAY	KEGG_TOLL_LIKE_RECEPTOR_SIGNALING_PATHWAY	10/423	102/17237	0.000203015	0.00193316	0.00131223	LY96/IL1B/CD14/CCL3/CCL4/SPP1/NFKBIA/STAT1/JUN/FOS	10
GO_LYMPHOCYTE_HOMEOSTASIS	GO_LYMPHOCYTE_HOMEOSTASIS	GO_LYMPHOCYTE_HOMEOSTASIS	7/423	50/17237	0.000204826	0.00194131	0.00131776	MEF2C/CORO1A/HIF1A/LYN/TGFB1/TNFAIP3/BAX	7
GO_RESPONSE_TO_PROGESTERONE	GO_RESPONSE_TO_PROGESTERONE	GO_RESPONSE_TO_PROGESTERONE	7/423	50/17237	0.000204826	0.00194131	0.00131776	CCL2/TXNIP/TSPO/JUNB/SOCS3/TGFB1/FOS	7
GO_LYMPHOCYTE_DIFFERENTIATION	GO_LYMPHOCYTE_DIFFERENTIATION	GO_LYMPHOCYTE_DIFFERENTIATION	15/423	209/17237	0.000209561	0.00198157	0.00134509	SPI1/LYL1/PTPRC/FCER1G/MAFB/CD74/LEP/ZFP36L2/LGALS1/KLF6/EGR1/TGFB1/RBPJ/BAX/B2M	15
GO_CELLULAR_RESPONSE_TO_OXYGEN_LEVELS	GO_CELLULAR_RESPONSE_TO_OXYGEN_LEVELS	GO_CELLULAR_RESPONSE_TO_OXYGEN_LEVELS	12/423	143/17237	0.000214147	0.00201812	0.0013699	ICAM1/HIF1A/PPP1R15A/EGR1/CPEB4/CITED2/HMOX1/RBPJ/EIF4EBP1/BNIP3L/UBC/UBB	12
GO_PLATELET_ALPHA_GRANULE_MEMBRANE	GO_PLATELET_ALPHA_GRANULE_MEMBRANE	GO_PLATELET_ALPHA_GRANULE_MEMBRANE	4/423	13/17237	0.000214419	0.00201812	0.0013699	CD36/CD9/SPARC/PHACTR2	4
GO_NEGATIVE_REGULATION_OF_LYMPHOCYTE_MEDIATED_IMMUNITY	GO_NEGATIVE_REGULATION_OF_LYMPHOCYTE_MEDIATED_IMMUNITY	GO_NEGATIVE_REGULATION_OF_LYMPHOCYTE_MEDIATED_IMMUNITY	6/423	36/17237	0.000219915	0.00204713	0.00138959	LGALS9/PTPRC/ARRB2/HLA-A/HLA-B/HLA-E	6
GO_NEGATIVE_REGULATION_OF_SMOOTH_MUSCLE_CELL_PROLIFERATION	GO_NEGATIVE_REGULATION_OF_SMOOTH_MUSCLE_CELL_PROLIFERATION	GO_NEGATIVE_REGULATION_OF_SMOOTH_MUSCLE_CELL_PROLIFERATION	6/423	36/17237	0.000219915	0.00204713	0.00138959	AIF1/OGN/IGFBP3/TPM1/TNFAIP3/HMOX1	6
GO_POSITIVE_CHEMOTAXIS	GO_POSITIVE_CHEMOTAXIS	GO_POSITIVE_CHEMOTAXIS	6/423	36/17237	0.000219915	0.00204713	0.00138959	CCL3/CORO1A/HGF/NRP1/VEGFB/MIF	6
GO_PIGMENT_GRANULE	GO_PIGMENT_GRANULE	GO_PIGMENT_GRANULE	10/423	103/17237	0.000220019	0.00204713	0.00138959	RAB32/GPNMB/CTSD/CAPG/CTSB/TPP1/CD63/GCHFR/CLTC/SDCBP	10
GO_REGULATION_OF_CALCIUM_ION_IMPORT	GO_REGULATION_OF_CALCIUM_ION_IMPORT	GO_REGULATION_OF_CALCIUM_ION_IMPORT	10/423	103/17237	0.000220019	0.00204713	0.00138959	CCL2/CCL3/CORO1A/CYBA/LYN/TGFB1/SRI/CALM3/BAX/GSTO1	10
GO_CELLULAR_RESPONSE_TO_ORGANIC_CYCLIC_COMPOUND	GO_CELLULAR_RESPONSE_TO_ORGANIC_CYCLIC_COMPOUND	GO_CELLULAR_RESPONSE_TO_ORGANIC_CYCLIC_COMPOUND	25/423	465/17237	0.000220792	0.00204963	0.00139129	MSR1/IL1B/CCL2/MEF2C/AIF1/FOLR2/CCL3/NR4A2/MSN/CYBA/LGALS1/COL1A1/KLF2/KLF6/NFKBIA/ABCA1/HIF1A/PPP1R15A/EGR1/TGFB1/STAT1/HMBS/ATP2B1/SGK1/COLEC12	25
GO_POSITIVE_REGULATION_OF_PROTEIN_SECRETION	GO_POSITIVE_REGULATION_OF_PROTEIN_SECRETION	GO_POSITIVE_REGULATION_OF_PROTEIN_SECRETION	15/423	211/17237	0.000232409	0.0021482	0.0014582	LGALS9/IL1B/CD14/CCL3/HLA-DRB1/CSF1R/GJA1/PYCARD/GLUL/HLA-E/HIF1A/TGFB1/SRI/ADAM9/MIF	15
GO_EXTRACELLULAR_MATRIX_BINDING	GO_EXTRACELLULAR_MATRIX_BINDING	GO_EXTRACELLULAR_MATRIX_BINDING	7/423	51/17237	0.000232466	0.0021482	0.0014582	CTSS/TGFBI/DCN/SPP1/LGALS1/SPARC/ADAM9	7
GO_POSITIVE_REGULATION_OF_LEUKOCYTE_MEDIATED_IMMUNITY	GO_POSITIVE_REGULATION_OF_LEUKOCYTE_MEDIATED_IMMUNITY	GO_POSITIVE_REGULATION_OF_LEUKOCYTE_MEDIATED_IMMUNITY	9/423	85/17237	0.000234844	0.00216287	0.00146816	IL1B/CCL2/FCER1G/HLA-A/HLA-B/HLA-E/TGFB1/STX7/B2M	9
GO_AMINOGLYCAN_METABOLIC_PROCESS	GO_AMINOGLYCAN_METABOLIC_PROCESS	GO_AMINOGLYCAN_METABOLIC_PROCESS	13/423	166/17237	0.000235118	0.00216287	0.00146816	CHI3L1/IL1B/LYVE1/OGN/CD44/DCN/LUM/VCAN/HGF/GPC3/GNS/TGFB1/HEXA	13
GO_EPITHELIAL_CELL_DIFFERENTIATION	GO_EPITHELIAL_CELL_DIFFERENTIATION	GO_EPITHELIAL_CELL_DIFFERENTIATION	26/423	495/17237	0.00023894	0.00219307	0.00148866	MEF2C/AGR2/MAF/ICAM1/TXNIP/MSN/ACTA2/TAGLN/PITX2/VIM/CTSB/TPP1/GJA1/NRP1/RAP2B/KLF2/DAB2/HIF1A/TGFB1/CDKN1A/JUN/PSAP/RBPJ/CD63/ADAM9/RAB13	26
GO_RESPONSE_TO_IONIZING_RADIATION	GO_RESPONSE_TO_IONIZING_RADIATION	GO_RESPONSE_TO_IONIZING_RADIATION	12/423	145/17237	0.000243758	0.00223225	0.00151525	IL1B/CCL2/ICAM1/IFI16/CYBA/HIF1A/GADD45A/SOCS3/EGR1/CDKN1A/BAX/GRB2	12
GO_POSITIVE_REGULATION_OF_ENDOTHELIAL_CELL_PROLIFERATION	GO_POSITIVE_REGULATION_OF_ENDOTHELIAL_CELL_PROLIFERATION	GO_POSITIVE_REGULATION_OF_ENDOTHELIAL_CELL_PROLIFERATION	8/423	68/17237	0.000251001	0.00228035	0.0015479	CCL2/EGFL7/CYBA/NRP1/NRP2/HIF1A/JUN/VEGFB	8
KEGG_EPITHELIAL_CELL_SIGNALING_IN_HELICOBACTER_PYLORI_INFECTION	KEGG_EPITHELIAL_CELL_SIGNALING_IN_HELICOBACTER_PYLORI_INFECTION	KEGG_EPITHELIAL_CELL_SIGNALING_IN_HELICOBACTER_PYLORI_INFECTION	8/423	68/17237	0.000251001	0.00228035	0.0015479	NFKBIA/LYN/JUN/ATP6V0B/ATP6V1F/ADAM10/ATP6AP1/ATP6V0D1	8
GO_MACROMOLECULAR_COMPLEX_REMODELING	GO_MACROMOLECULAR_COMPLEX_REMODELING	GO_MACROMOLECULAR_COMPLEX_REMODELING	5/423	24/17237	0.000251253	0.00228035	0.0015479	APOE/PLTP/APOC1/PLA2G2A/PLA2G7	5
GO_PROTEIN_LIPID_COMPLEX_BINDING	GO_PROTEIN_LIPID_COMPLEX_BINDING	GO_PROTEIN_LIPID_COMPLEX_BINDING	5/423	24/17237	0.000251253	0.00228035	0.0015479	MSR1/STAB1/CD36/APOE/COLEC12	5
GO_POSITIVE_REGULATION_OF_B_CELL_PROLIFERATION	GO_POSITIVE_REGULATION_OF_B_CELL_PROLIFERATION	GO_POSITIVE_REGULATION_OF_B_CELL_PROLIFERATION	6/423	37/17237	0.000257103	0.00232041	0.00157509	MEF2C/PTPRC/CD74/CD81/CDKN1A/MIF	6
GO_LATE_ENDOSOME	GO_LATE_ENDOSOME	GO_LATE_ENDOSOME	15/423	213/17237	0.000257379	0.00232041	0.00157509	HLA-DMA/CD74/HLA-DRA/HLA-DRB1/LGMN/BST2/GJA1/VAMP5/IFITM3/M6PR/CD63/RNF13/STX7/LAMTOR2/VPS28	15
GO_REGULATION_OF_CYSTEINE_TYPE_ENDOPEPTIDASE_ACTIVITY	GO_REGULATION_OF_CYSTEINE_TYPE_ENDOPEPTIDASE_ACTIVITY	GO_REGULATION_OF_CYSTEINE_TYPE_ENDOPEPTIDASE_ACTIVITY	15/423	213/17237	0.000257379	0.00232041	0.00157509	GAS6/LGALS9/ARRB2/S100A8/IFI16/CD44/PLAUR/IFI27/S100A9/HGF/PYCARD/GSN/RPS27L/BAX/DDX3X	15
GO_TRANSMEMBRANE_RECEPTOR_PROTEIN_SERINE_THREONINE_KINASE_SIGNALING_PATHWAY	GO_TRANSMEMBRANE_RECEPTOR_PROTEIN_SERINE_THREONINE_KINASE_SIGNALING_PATHWAY	GO_TRANSMEMBRANE_RECEPTOR_PROTEIN_SERINE_THREONINE_KINASE_SIGNALING_PATHWAY	14/423	190/17237	0.000258184	0.00232252	0.00157652	CCL2/ARRB2/VIM/COL1A2/COL3A1/TGFBR3/EGR1/TGFB1/CITED2/JUN/FOS/ADAM9/UBC/UBB	14
GO_CELLULAR_RESPONSE_TO_INSULIN_STIMULUS	GO_CELLULAR_RESPONSE_TO_INSULIN_STIMULUS	GO_CELLULAR_RESPONSE_TO_INSULIN_STIMULUS	12/423	146/17237	0.000259824	0.00233211	0.00158304	CCL2/UCP2/ENPP1/NAMPT/HIF1A/ATP6V0B/EIF4EBP1/ATP6V1F/ATP6AP1/RAB13/ATP6V0D1/GRB2	12
GO_REGULATION_OF_PROTEIN_SECRETION	GO_REGULATION_OF_PROTEIN_SECRETION	GO_REGULATION_OF_PROTEIN_SECRETION	22/423	389/17237	0.000260832	0.002336	0.00158567	GAS6/LGALS9/IL1B/CD14/CCL3/SRGN/UCP2/LEP/MARCKS/HLA-DRB1/CSF1R/GJA1/PYCARD/GLUL/HLA-E/HIF1A/LYN/TGFB1/SRI/ADAM9/MIF/TMBIM6	22
GO_REGULATION_OF_T_CELL_MEDIATED_IMMUNITY	GO_REGULATION_OF_T_CELL_MEDIATED_IMMUNITY	GO_REGULATION_OF_T_CELL_MEDIATED_IMMUNITY	7/423	52/17237	0.000263033	0.00235053	0.00159554	IL1B/PTPRC/HLA-A/HLA-B/HLA-E/STX7/B2M	7
GO_ACTIN_CYTOSKELETON	GO_ACTIN_CYTOSKELETON	GO_ACTIN_CYTOSKELETON	24/423	444/17237	0.000271572	0.00242152	0.00164373	AIF1/BIN1/CORO1A/ACTA2/MARCKS/IQGAP2/CAPG/TPM2/FSCN1/WIPF1/GSN/LASP1/LCP1/TPM1/MYL9/FLNA/CALD1/CORO1C/PDLIM5/MYL12A/TPM3/ARPC3/ACTR2/MYL6	24
GO_BLOOD_VESSEL_MORPHOGENESIS	GO_BLOOD_VESSEL_MORPHOGENESIS	GO_BLOOD_VESSEL_MORPHOGENESIS	21/423	364/17237	0.000274451	0.00244183	0.00165752	SPI1/CCL2/EGFL7/TGFBI/LEP/APOE/PITX2/JUNB/TYMP/GJA1/COL3A1/NRP1/NRP2/RNF213/HIF1A/JUN/HMOX1/RBPJ/VEGFB/BAX/CIB1	21
GO_TRANSPORT_VESICLE	GO_TRANSPORT_VESICLE	GO_TRANSPORT_VESICLE	20/423	338/17237	0.000275064	0.00244194	0.00165759	HLA-DQA2/HLA-DQB1/HLA-A/HLA-DPA1/HLA-DPB1/CD74/HLA-DRA/HLA-B/AREG/HLA-DRB1/HLA-C/CTSZ/PPT1/HLA-E/CTSC/M6PR/RABAC1/CLTC/B2M/ATP6V0D1	20
GO_POSITIVE_REGULATION_OF_ACTIN_FILAMENT_POLYMERIZATION	GO_POSITIVE_REGULATION_OF_ACTIN_FILAMENT_POLYMERIZATION	GO_POSITIVE_REGULATION_OF_ACTIN_FILAMENT_POLYMERIZATION	8/423	69/17237	0.000277933	0.0024498	0.00166293	ICAM1/IQGAP2/PYCARD/CDC42EP5/GSN/ARPC3/ACTR2/GRB2	8
GO_POSITIVE_REGULATION_OF_LYMPHOCYTE_MEDIATED_IMMUNITY	GO_POSITIVE_REGULATION_OF_LYMPHOCYTE_MEDIATED_IMMUNITY	GO_POSITIVE_REGULATION_OF_LYMPHOCYTE_MEDIATED_IMMUNITY	8/423	69/17237	0.000277933	0.0024498	0.00166293	IL1B/FCER1G/HLA-A/HLA-B/HLA-E/TGFB1/STX7/B2M	8
GO_POSITIVE_REGULATION_OF_CALCIUM_ION_TRANSPORT	GO_POSITIVE_REGULATION_OF_CALCIUM_ION_TRANSPORT	GO_POSITIVE_REGULATION_OF_CALCIUM_ION_TRANSPORT	10/423	106/17237	0.00027836	0.0024498	0.00166293	CCL2/ARRB2/CCL3/CCL4/ATP1B1/TSPO/SRI/CALM3/BAX/GSTO1	10
GO_TRANSITION_METAL_ION_HOMEOSTASIS	GO_TRANSITION_METAL_ION_HOMEOSTASIS	GO_TRANSITION_METAL_ION_HOMEOSTASIS	10/423	106/17237	0.00027836	0.0024498	0.00166293	S100A8/S100A9/HIF1A/SLC25A37/HMOX1/SRI/ATOX1/B2M/FTL/FTH1	10
GO_CELLULAR_RESPONSE_TO_ABIOTIC_STIMULUS	GO_CELLULAR_RESPONSE_TO_ABIOTIC_STIMULUS	GO_CELLULAR_RESPONSE_TO_ABIOTIC_STIMULUS	17/423	263/17237	0.0002834	0.00248878	0.00168938	IL1B/IFI16/CYBA/TSPO/CTSB/GJA1/COL1A1/SLC38A2/HIF1A/GADD45A/PPP1R15A/EGR1/CDKN1A/BAX/TNFRSF1A/GRB2/DDX3X	17
GO_REGULATION_OF_SEQUENCE_SPECIFIC_DNA_BINDING_TRANSCRIPTION_FACTOR_ACTIVITY	GO_REGULATION_OF_SEQUENCE_SPECIFIC_DNA_BINDING_TRANSCRIPTION_FACTOR_ACTIVITY	GO_REGULATION_OF_SEQUENCE_SPECIFIC_DNA_BINDING_TRANSCRIPTION_FACTOR_ACTIVITY	21/423	365/17237	0.000284748	0.00249522	0.00169376	GAS6/LGALS9/ITGB2/IL1B/ARRB2/ICAM1/S100A8/S100A9/PYCARD/NFKBIA/FLNA/MTDH/TGFB1/TNFAIP3/JUN/FOS/HMOX1/SGK1/UBC/UBB/CIB1	21
GO_CELLULAR_RESPONSE_TO_ARSENIC_CONTAINING_SUBSTANCE	GO_CELLULAR_RESPONSE_TO_ARSENIC_CONTAINING_SUBSTANCE	GO_CELLULAR_RESPONSE_TO_ARSENIC_CONTAINING_SUBSTANCE	4/423	14/17237	0.000294389	0.00255457	0.00173404	HMOX1/HMBS/GSTO1/DDX3X	4
GO_POSITIVE_REGULATION_OF_CHOLESTEROL_EFFLUX	GO_POSITIVE_REGULATION_OF_CHOLESTEROL_EFFLUX	GO_POSITIVE_REGULATION_OF_CHOLESTEROL_EFFLUX	4/423	14/17237	0.000294389	0.00255457	0.00173404	APOE/PLTP/NFKBIA/ABCA1	4
GO_PROTEIN_HETEROTRIMERIZATION	GO_PROTEIN_HETEROTRIMERIZATION	GO_PROTEIN_HETEROTRIMERIZATION	4/423	14/17237	0.000294389	0.00255457	0.00173404	COL1A2/COL6A1/COL1A1/COL6A2	4
GO_RESPONSE_TO_TEMPERATURE_STIMULUS	GO_RESPONSE_TO_TEMPERATURE_STIMULUS	GO_RESPONSE_TO_TEMPERATURE_STIMULUS	12/423	148/17237	0.00029467	0.00255457	0.00173404	IL1B/CCL2/ARRB2/CD14/NFKBIA/METRNL/LYN/SOCS3/CDKN1A/FOS/HMOX1/ATP2B1	12
GO_CIRCULATORY_SYSTEM_PROCESS	GO_CIRCULATORY_SYSTEM_PROCESS	GO_CIRCULATORY_SYSTEM_PROCESS	21/423	366/17237	0.000295382	0.00255457	0.00173404	GAS6/ICAM1/ATP1B1/LEP/APOE/ACTA2/SOD2/CYBA/COL1A2/CTSZ/GJA1/HIF1A/TPM1/RGS2/ITGA1/TGFB1/STAT1/ATP6AP2/HMOX1/SGK1/VEGFB	21
GO_SIGNAL_TRANSDUCTION_BY_P53_CLASS_MEDIATOR	GO_SIGNAL_TRANSDUCTION_BY_P53_CLASS_MEDIATOR	GO_SIGNAL_TRANSDUCTION_BY_P53_CLASS_MEDIATOR	11/423	127/17237	0.000296205	0.00255457	0.00173404	IFI16/PLAGL1/PYCARD/GADD45A/BTG2/CDKN1A/RPS27L/BAX/UBC/UBB/MIF	11
GO_POSITIVE_REGULATION_OF_FIBROBLAST_PROLIFERATION	GO_POSITIVE_REGULATION_OF_FIBROBLAST_PROLIFERATION	GO_POSITIVE_REGULATION_OF_FIBROBLAST_PROLIFERATION	7/423	53/17237	0.00029675	0.00255457	0.00173404	GAS6/CD74/TGFB1/CDKN1A/JUN/S100A6/MIF	7
GO_ACTIN_MYOSIN_FILAMENT_SLIDING	GO_ACTIN_MYOSIN_FILAMENT_SLIDING	GO_ACTIN_MYOSIN_FILAMENT_SLIDING	6/423	38/17237	0.000299059	0.00255457	0.00173404	DES/VIM/TPM2/TPM1/TPM3/MYL6	6
GO_COLLAGEN_FIBRIL_ORGANIZATION	GO_COLLAGEN_FIBRIL_ORGANIZATION	GO_COLLAGEN_FIBRIL_ORGANIZATION	6/423	38/17237	0.000299059	0.00255457	0.00173404	LUM/COL1A2/COL3A1/COL1A1/COL5A1/COL14A1	6
GO_CYTOKINE_SECRETION	GO_CYTOKINE_SECRETION	GO_CYTOKINE_SECRETION	6/423	38/17237	0.000299059	0.00255457	0.00173404	CHI3L1/CD36/LEP/ABCA1/LYN/RBPJ	6
GO_PHAGOCYTOSIS_ENGULFMENT	GO_PHAGOCYTOSIS_ENGULFMENT	GO_PHAGOCYTOSIS_ENGULFMENT	6/423	38/17237	0.000299059	0.00255457	0.00173404	TREM2/FCGR1A/AIF1/FCER1G/GSN/ABCA1	6
GO_POSITIVE_REGULATION_OF_CALCIUM_MEDIATED_SIGNALING	GO_POSITIVE_REGULATION_OF_CALCIUM_MEDIATED_SIGNALING	GO_POSITIVE_REGULATION_OF_CALCIUM_MEDIATED_SIGNALING	6/423	38/17237	0.000299059	0.00255457	0.00173404	TREM2/CCL3/CCL4/CALM3/CIB1/GSTO1	6
GO_REGULATION_OF_SEQUESTERING_OF_CALCIUM_ION	GO_REGULATION_OF_SEQUESTERING_OF_CALCIUM_ION	GO_REGULATION_OF_SEQUESTERING_OF_CALCIUM_ION	10/423	107/17237	0.000300471	0.00255605	0.00173505	PTPRC/CCL3/CORO1A/CYBA/LYN/TGFB1/SRI/CALM3/BAX/GSTO1	10
GO_REGULATION_OF_PROTEIN_CATABOLIC_PROCESS	GO_REGULATION_OF_PROTEIN_CATABOLIC_PROCESS	GO_REGULATION_OF_PROTEIN_CATABOLIC_PROCESS	22/423	393/17237	0.00030049	0.00255605	0.00173505	IL1B/APOE/MSN/PSMB8/TIMP1/TIMP2/GPC3/SERPINE2/GJA1/DUSP1/DAB2/CD81/CTSC/FLNA/TNFAIP3/CST3/ADAM9/UBC/UBB/OAZ1/SDCBP/VPS28	22
GO_CELLULAR_RESPONSE_TO_TOXIC_SUBSTANCE	GO_CELLULAR_RESPONSE_TO_TOXIC_SUBSTANCE	GO_CELLULAR_RESPONSE_TO_TOXIC_SUBSTANCE	5/423	25/17237	0.000307786	0.00261265	0.00177346	IL1B/MEF2C/HIF1A/PPP1R15A/HMBS	5
GO_REGULATION_OF_CELL_CYCLE_ARREST	GO_REGULATION_OF_CELL_CYCLE_ARREST	GO_REGULATION_OF_CELL_CYCLE_ARREST	10/423	108/17237	0.000324031	0.00274481	0.00186318	BIN1/PLAGL1/GADD45A/BTG2/TGFB1/CDKN1A/BAX/UBC/UBB/MIF	10
GO_POSITIVE_REGULATION_OF_PROTEIN_POLYMERIZATION	GO_POSITIVE_REGULATION_OF_PROTEIN_POLYMERIZATION	GO_POSITIVE_REGULATION_OF_PROTEIN_POLYMERIZATION	9/423	89/17237	0.000332654	0.002812	0.00190878	ICAM1/IQGAP2/PYCARD/CDC42EP5/GSN/RGS2/ARPC3/ACTR2/GRB2	9
GO_CELLULAR_RESPONSE_TO_NUTRIENT	GO_CELLULAR_RESPONSE_TO_NUTRIENT	GO_CELLULAR_RESPONSE_TO_NUTRIENT	6/423	39/17237	0.0003462	0.00290237	0.00197013	GAS6/FOLR2/LEP/COL1A1/HMOX1/ATP2B1	6
GO_POSITIVE_REGULATION_OF_CELL_KILLING	GO_POSITIVE_REGULATION_OF_CELL_KILLING	GO_POSITIVE_REGULATION_OF_CELL_KILLING	6/423	39/17237	0.0003462	0.00290237	0.00197013	CCL2/HLA-A/HLA-B/HLA-E/STX7/B2M	6
GO_RAC_GTPASE_BINDING	GO_RAC_GTPASE_BINDING	GO_RAC_GTPASE_BINDING	6/423	39/17237	0.0003462	0.00290237	0.00197013	NCF2/IQGAP2/FLNA/CYFIP1/ARHGDIB/CORO1C	6
GO_SULFUR_COMPOUND_CATABOLIC_PROCESS	GO_SULFUR_COMPOUND_CATABOLIC_PROCESS	GO_SULFUR_COMPOUND_CATABOLIC_PROCESS	6/423	39/17237	0.0003462	0.00290237	0.00197013	OGN/DCN/LUM/VCAN/GNS/HEXA	6
GO_NEGATIVE_REGULATION_OF_INTRINSIC_APOPTOTIC_SIGNALING_PATHWAY	GO_NEGATIVE_REGULATION_OF_INTRINSIC_APOPTOTIC_SIGNALING_PATHWAY	GO_NEGATIVE_REGULATION_OF_INTRINSIC_APOPTOTIC_SIGNALING_PATHWAY	9/423	90/17237	0.000361753	0.00302652	0.0020544	CD74/CD44/PLAUR/SOD2/HIF1A/MCL1/MIF/DDX3X/TMBIM6	9
GO_ACTIN_FILAMENT_ORGANIZATION	GO_ACTIN_FILAMENT_ORGANIZATION	GO_ACTIN_FILAMENT_ORGANIZATION	13/423	174/17237	0.000371858	0.0030863	0.00209498	AIF1/CORO1A/MARCKS/IQGAP2/TMSB4X/FSCN1/WIPF1/GSN/LCP1/FLNA/ARPC3/ACTR2/TMSB10	13
GO_SMAD_BINDING	GO_SMAD_BINDING	GO_SMAD_BINDING	8/423	72/17237	0.000373224	0.0030863	0.00209498	ZEB2/COL1A2/COL3A1/DAB2/TGFBR3/FLNA/JUN/FOS	8
GO_CELLULAR_RESPONSE_TO_VITAMIN	GO_CELLULAR_RESPONSE_TO_VITAMIN	GO_CELLULAR_RESPONSE_TO_VITAMIN	5/423	26/17237	0.000373453	0.0030863	0.00209498	GAS6/FOLR2/LEP/COL1A1/ATP2B1	5
GO_ENDOSOME_LUMEN	GO_ENDOSOME_LUMEN	GO_ENDOSOME_LUMEN	5/423	26/17237	0.000373453	0.0030863	0.00209498	CTSS/RAB32/CTSB/CD63/B2M	5
GO_POSITIVE_REGULATION_OF_VASCULAR_ENDOTHELIAL_GROWTH_FACTOR_PRODUCTION	GO_POSITIVE_REGULATION_OF_VASCULAR_ENDOTHELIAL_GROWTH_FACTOR_PRODUCTION	GO_POSITIVE_REGULATION_OF_VASCULAR_ENDOTHELIAL_GROWTH_FACTOR_PRODUCTION	5/423	26/17237	0.000373453	0.0030863	0.00209498	IL1B/C5AR1/IL6ST/HIF1A/TGFB1	5
GO_REGULATION_OF_P38MAPK_CASCADE	GO_REGULATION_OF_P38MAPK_CASCADE	GO_REGULATION_OF_P38MAPK_CASCADE	5/423	26/17237	0.000373453	0.0030863	0.00209498	LGALS9/LEP/GADD45B/HGF/GADD45A	5
GO_INTRINSIC_APOPTOTIC_SIGNALING_PATHWAY	GO_INTRINSIC_APOPTOTIC_SIGNALING_PATHWAY	GO_INTRINSIC_APOPTOTIC_SIGNALING_PATHWAY	12/423	152/17237	0.000376366	0.00310407	0.00210704	BCL2A1/IFI16/PYCARD/PPP1R15A/CDKN1A/HMOX1/MCL1/RPS27L/BAX/TNFRSF1A/DDX3X/TMBIM6	12
GO_NEGATIVE_REGULATION_OF_BINDING	GO_NEGATIVE_REGULATION_OF_BINDING	GO_NEGATIVE_REGULATION_OF_BINDING	11/423	131/17237	0.000387192	0.00317675	0.00215638	ARRB2/IFI16/NFKBIA/DAB2/JUN/HMOX1/SRI/AES/BAX/B2M/TMBIM6	11
GO_POSITIVE_REGULATION_OF_LEUKOCYTE_DIFFERENTIATION	GO_POSITIVE_REGULATION_OF_LEUKOCYTE_DIFFERENTIATION	GO_POSITIVE_REGULATION_OF_LEUKOCYTE_DIFFERENTIATION	11/423	131/17237	0.000387192	0.00317675	0.00215638	GAS6/LGALS9/IL1B/CD83/CD74/CSF1R/LGALS1/TGFB1/JUN/FOS/ATP6AP1	11
GO_SKELETAL_SYSTEM_DEVELOPMENT	GO_SKELETAL_SYSTEM_DEVELOPMENT	GO_SKELETAL_SYSTEM_DEVELOPMENT	24/423	455/17237	0.000387523	0.00317675	0.00215638	CHI3L1/MEF2C/PTPRC/MGP/IGFBP4/CD44/TGFBI/LEP/CDH11/HAPLN1/LUM/TIMP1/PITX2/VCAN/ACP5/COL1A2/COL3A1/FRZB/COL1A1/SPARC/HIF1A/TGFB1/ANKH/ZFAND5	24
GO_GLIOGENESIS	GO_GLIOGENESIS	GO_GLIOGENESIS	13/423	175/17237	0.000392954	0.00320151	0.00217318	CCL2/CCL3/S100A8/AREG/TSPO/VIM/VCAN/S100A9/CD9/GSN/LYN/TGFB1/HMBS	13
GO_HYALURONAN_CATABOLIC_PROCESS	GO_HYALURONAN_CATABOLIC_PROCESS	GO_HYALURONAN_CATABOLIC_PROCESS	4/423	15/17237	0.000393693	0.00320151	0.00217318	LYVE1/CD44/TGFB1/HEXA	4
GO_LOW_DENSITY_LIPOPROTEIN_PARTICLE_BINDING	GO_LOW_DENSITY_LIPOPROTEIN_PARTICLE_BINDING	GO_LOW_DENSITY_LIPOPROTEIN_PARTICLE_BINDING	4/423	15/17237	0.000393693	0.00320151	0.00217318	MSR1/STAB1/CD36/COLEC12	4
GO_RESPIRATORY_BURST	GO_RESPIRATORY_BURST	GO_RESPIRATORY_BURST	4/423	15/17237	0.000393693	0.00320151	0.00217318	CD52/CYBB/NCF2/CYBA	4
GO_PROTEIN_LIPID_COMPLEX	GO_PROTEIN_LIPID_COMPLEX	GO_PROTEIN_LIPID_COMPLEX	6/423	40/17237	0.000398963	0.00323144	0.0021935	MSR1/BIN1/APOE/APOC1/PLA2G7/ABCA1	6
GO_PROTEIN_TRIMERIZATION	GO_PROTEIN_TRIMERIZATION	GO_PROTEIN_TRIMERIZATION	6/423	40/17237	0.000398963	0.00323144	0.0021935	ALOX5AP/COL1A2/COL6A1/COL1A1/COL6A2/MIF	6
GO_CELLULAR_RESPONSE_TO_KETONE	GO_CELLULAR_RESPONSE_TO_KETONE	GO_CELLULAR_RESPONSE_TO_KETONE	8/423	73/17237	0.000410332	0.00330378	0.0022426	GAS6/CCL2/MSN/KLF2/KLF6/TGFB1/HMBS/ATP2B1	8
GO_G1_DNA_DAMAGE_CHECKPOINT	GO_G1_DNA_DAMAGE_CHECKPOINT	GO_G1_DNA_DAMAGE_CHECKPOINT	8/423	73/17237	0.000410332	0.00330378	0.0022426	PLAGL1/GADD45A/BTG2/CDKN1A/RPS27L/BAX/UBC/UBB	8
GO_REGULATION_OF_PLASMA_MEMBRANE_ORGANIZATION	GO_REGULATION_OF_PLASMA_MEMBRANE_ORGANIZATION	GO_REGULATION_OF_PLASMA_MEMBRANE_ORGANIZATION	8/423	73/17237	0.000410332	0.00330378	0.0022426	TREM2/AGR2/S100A9/DAB2/TGFB1/STX7/CLTC/CIB1	8
GO_AMIDE_BINDING	GO_AMIDE_BINDING	GO_AMIDE_BINDING	17/423	272/17237	0.000418329	0.00336151	0.00228179	FOLR2/HLA-DQB1/FCGRT/HLA-A/HLA-DPA1/HLA-DPB1/CD74/HLA-DRA/HLA-B/APOE/HLA-DRB1/HLA-C/CTSB/TPP1/HLA-E/NFKBIA/CST3	17
GO_EPITHELIAL_TO_MESENCHYMAL_TRANSITION	GO_EPITHELIAL_TO_MESENCHYMAL_TRANSITION	GO_EPITHELIAL_TO_MESENCHYMAL_TRANSITION	7/423	56/17237	0.000419188	0.00336177	0.00228197	S100A4/HGF/TGFBR3/HIF1A/TGFB1/RBPJ/LIMS1	7
GO_ADAPTIVE_IMMUNE_RESPONSE_BASED_ON_SOMATIC_RECOMBINATION_OF_IMMUNE_RECEPTORS_BUILT_FROM_IMMUNOGLOBULIN_SUPERFAMILY_DOMAINS	GO_ADAPTIVE_IMMUNE_RESPONSE_BASED_ON_SOMATIC_RECOMBINATION_OF_IMMUNE_RECEPTORS_BUILT_FROM_IMMUNOGLOBULIN_SUPERFAMILY_DOMAINS	GO_ADAPTIVE_IMMUNE_RESPONSE_BASED_ON_SOMATIC_RECOMBINATION_OF_IMMUNE_RECEPTORS_BUILT_FROM_IMMUNOGLOBULIN_SUPERFAMILY_DOMAINS	12/423	154/17237	0.00042392	0.00339303	0.00230318	C1QC/MEF2C/C1QB/C1QA/FCER1G/HLA-DQB1/C2/ICAM1/CD74/HLA-DRB1/CTSC/TGFB1	12
HALLMARK_HEME_METABOLISM	HALLMARK_HEME_METABOLISM	HALLMARK_HEME_METABOLISM	14/423	200/17237	0.000435256	0.0034701	0.0023555	GYPC/UCP2/BLVRA/BMP2K/ACP5/BLVRB/CTSB/AHSP/HBZ/BTG2/SLC25A37/HMBS/BNIP3L/SDCBP	14
HALLMARK_MTORC1_SIGNALING	HALLMARK_MTORC1_SIGNALING	HALLMARK_MTORC1_SIGNALING	14/423	200/17237	0.000435256	0.0034701	0.0023555	ITGB2/CORO1A/LGMN/GLRX/NAMPT/CD9/BTG2/CTSC/PPP1R15A/M6PR/CDKN1A/HMBS/BCAT1/ACTR2	14
GO_DETECTION_OF_BIOTIC_STIMULUS	GO_DETECTION_OF_BIOTIC_STIMULUS	GO_DETECTION_OF_BIOTIC_STIMULUS	5/423	27/17237	0.000449173	0.00354629	0.00240722	TREM2/LY96/HLA-A/HLA-B/HLA-DRB1	5
GO_POSITIVE_REGULATION_OF_NEUTROPHIL_MIGRATION	GO_POSITIVE_REGULATION_OF_NEUTROPHIL_MIGRATION	GO_POSITIVE_REGULATION_OF_NEUTROPHIL_MIGRATION	5/423	27/17237	0.000449173	0.00354629	0.00240722	IL1B/CXCL3/CXCL2/CD74/C5AR1	5
GO_PROSTANOID_METABOLIC_PROCESS	GO_PROSTANOID_METABOLIC_PROCESS	GO_PROSTANOID_METABOLIC_PROCESS	5/423	27/17237	0.000449173	0.00354629	0.00240722	HPGDS/CD74/PTGDS/TNFRSF1A/MIF	5
GO_REGULATION_OF_ACTIN_NUCLEATION	GO_REGULATION_OF_ACTIN_NUCLEATION	GO_REGULATION_OF_ACTIN_NUCLEATION	5/423	27/17237	0.000449173	0.00354629	0.00240722	GMFG/CORO1A/WIPF1/GSN/CYFIP1	5
GO_REGULATION_OF_NEUTROPHIL_CHEMOTAXIS	GO_REGULATION_OF_NEUTROPHIL_CHEMOTAXIS	GO_REGULATION_OF_NEUTROPHIL_CHEMOTAXIS	5/423	27/17237	0.000449173	0.00354629	0.00240722	IL1B/CXCL3/CXCL2/CD74/C5AR1	5
GO_ENZYME_INHIBITOR_ACTIVITY	GO_ENZYME_INHIBITOR_ACTIVITY	GO_ENZYME_INHIBITOR_ACTIVITY	21/423	378/17237	0.000452893	0.00356873	0.00242245	GAS6/GMFG/A2M/TXNIP/APOC1/DCN/TIMP1/BST2/IQGAP2/TIMP2/GPC3/SERPINE2/SOCS3/PHACTR2/CDKN1A/CST3/GCHFR/CSTB/OAZ1/CIB1/TMBIM6	21
GO_ENDOPLASMIC_RETICULUM_LUMEN	GO_ENDOPLASMIC_RETICULUM_LUMEN	GO_ENDOPLASMIC_RETICULUM_LUMEN	14/423	201/17237	0.000457625	0.00358655	0.00243455	GAS6/PLAUR/COL1A2/CTSZ/RNASET2/COL3A1/COL6A1/COL1A1/COL5A1/COL6A2/COL14A1/CTSC/CNPY3/B2M	14
GO_REGULATION_OF_ION_HOMEOSTASIS	GO_REGULATION_OF_ION_HOMEOSTASIS	GO_REGULATION_OF_ION_HOMEOSTASIS	14/423	201/17237	0.000457625	0.00358655	0.00243455	PTPRC/CCL3/CORO1A/DCN/CYBA/TSPO/GJA1/LYN/TGFB1/SRI/CALM3/BAX/B2M/GSTO1	14
GO_REGULATION_OF_LIPID_STORAGE	GO_REGULATION_OF_LIPID_STORAGE	GO_REGULATION_OF_LIPID_STORAGE	6/423	41/17237	0.000457802	0.00358655	0.00243455	MSR1/CD36/LEP/NFKBIA/ABCA1/ALKBH7	6
GO_REGULATION_OF_DNA_BINDING	GO_REGULATION_OF_DNA_BINDING	GO_REGULATION_OF_DNA_BINDING	9/423	93/17237	0.000461905	0.00361174	0.00245165	IFI16/PLAUR/PITX2/NFKBIA/TGFB1/JUN/HMOX1/SRI/CALM3	9
GO_PROTEIN_OLIGOMERIZATION	GO_PROTEIN_OLIGOMERIZATION	GO_PROTEIN_OLIGOMERIZATION	23/423	434/17237	0.000477866	0.00372938	0.0025315	ALOX5AP/SAMHD1/HLA-DRB1/SOD2/KCTD12/COL1A2/GJA1/HBE1/COL6A1/COL1A1/HBA1/COL6A2/GLUL/RNF213/HBA2/GLS/TNFAIP3/HMOX1/COLEC12/GCHFR/BAX/S100A10/MIF	23
GO_REGULATION_OF_RELEASE_OF_SEQUESTERED_CALCIUM_ION_INTO_CYTOSOL	GO_REGULATION_OF_RELEASE_OF_SEQUESTERED_CALCIUM_ION_INTO_CYTOSOL	GO_REGULATION_OF_RELEASE_OF_SEQUESTERED_CALCIUM_ION_INTO_CYTOSOL	8/423	75/17237	0.000493549	0.00384439	0.00260957	CORO1A/CYBA/LYN/TGFB1/SRI/CALM3/BAX/GSTO1	8
GO_HEPARIN_BINDING	GO_HEPARIN_BINDING	GO_HEPARIN_BINDING	12/423	157/17237	0.000504704	0.00392376	0.00266345	CCL2/OGN/GPNMB/APOE/PCOLCE/SERPINE2/NRP1/COL5A1/NRP2/TGFBR3/VEGFB/MDK	12
GO_CELLULAR_RESPONSE_TO_ANTIBIOTIC	GO_CELLULAR_RESPONSE_TO_ANTIBIOTIC	GO_CELLULAR_RESPONSE_TO_ANTIBIOTIC	4/423	16/17237	0.000514803	0.00397288	0.00269679	IL1B/MEF2C/PPP1R15A/HMBS	4
GO_ENDOLYSOSOME	GO_ENDOLYSOSOME	GO_ENDOLYSOSOME	4/423	16/17237	0.000514803	0.00397288	0.00269679	CTSS/CTSB/CLTC/AP2S1	4
GO_POSITIVE_REGULATION_OF_SEQUESTERING_OF_CALCIUM_ION	GO_POSITIVE_REGULATION_OF_SEQUESTERING_OF_CALCIUM_ION	GO_POSITIVE_REGULATION_OF_SEQUESTERING_OF_CALCIUM_ION	4/423	16/17237	0.000514803	0.00397288	0.00269679	TGFB1/SRI/CALM3/GSTO1	4
GO_MUSCLE_ORGAN_DEVELOPMENT	GO_MUSCLE_ORGAN_DEVELOPMENT	GO_MUSCLE_ORGAN_DEVELOPMENT	17/423	277/17237	0.000514931	0.00397288	0.00269679	MEF2C/DCN/TAGLN/PITX2/CSF1R/PLAGL1/CTSB/COL3A1/VAMP5/TGFBR3/BTG2/TPM1/EGR1/FOS/SRI/RBPJ/MYL6	17
GO_REGULATION_OF_BONE_REMODELING	GO_REGULATION_OF_BONE_REMODELING	GO_REGULATION_OF_BONE_REMODELING	6/423	42/17237	0.000523187	0.00402894	0.00273484	LEP/CSF1R/GJA1/SPP1/TNFAIP3/ATP6AP1	6
GO_INTRINSIC_COMPONENT_OF_ENDOPLASMIC_RETICULUM_MEMBRANE	GO_INTRINSIC_COMPONENT_OF_ENDOPLASMIC_RETICULUM_MEMBRANE	GO_INTRINSIC_COMPONENT_OF_ENDOPLASMIC_RETICULUM_MEMBRANE	11/423	136/17237	0.000532884	0.00407366	0.0027652	HLA-DQA2/HLA-DQB1/HLA-A/HLA-DPA1/HLA-DPB1/CD74/HLA-DRA/HLA-B/HLA-DRB1/HLA-C/HLA-E	11
GO_RESPONSE_TO_ETHANOL	GO_RESPONSE_TO_ETHANOL	GO_RESPONSE_TO_ETHANOL	11/423	136/17237	0.000532884	0.00407366	0.0027652	SPI1/IL1B/CCL2/CD14/ICAM1/S100A8/LEP/CTSB/SPARC/GSN/EIF4EBP1	11
GO_RESPONSE_TO_PURINE_CONTAINING_COMPOUND	GO_RESPONSE_TO_PURINE_CONTAINING_COMPOUND	GO_RESPONSE_TO_PURINE_CONTAINING_COMPOUND	12/423	158/17237	0.000534357	0.00407366	0.0027652	IL1B/CCL2/AREG/JUNB/COL1A1/DUSP1/SPARC/HIF1A/PPP1R15A/STAT1/JUN/FOS	12
GO_POSITIVE_REGULATION_OF_PHOSPHATASE_ACTIVITY	GO_POSITIVE_REGULATION_OF_PHOSPHATASE_ACTIVITY	GO_POSITIVE_REGULATION_OF_PHOSPHATASE_ACTIVITY	5/423	28/17237	0.000535904	0.00407366	0.0027652	PLEK/MEF2C/ITGA1/PPP1R15A/CALM3	5
GO_REGULATION_OF_MACROPHAGE_DERIVED_FOAM_CELL_DIFFERENTIATION	GO_REGULATION_OF_MACROPHAGE_DERIVED_FOAM_CELL_DIFFERENTIATION	GO_REGULATION_OF_MACROPHAGE_DERIVED_FOAM_CELL_DIFFERENTIATION	5/423	28/17237	0.000535904	0.00407366	0.0027652	MSR1/CD36/PLA2G2A/NFKBIA/ABCA1	5
GO_REGULATION_OF_VIRAL_ENTRY_INTO_HOST_CELL	GO_REGULATION_OF_VIRAL_ENTRY_INTO_HOST_CELL	GO_REGULATION_OF_VIRAL_ENTRY_INTO_HOST_CELL	5/423	28/17237	0.000535904	0.00407366	0.0027652	LGALS9/IFITM2/LGALS1/GSN/IFITM3	5
GO_RESPONSE_TO_CALCIUM_ION	GO_RESPONSE_TO_CALCIUM_ION	GO_RESPONSE_TO_CALCIUM_ION	10/423	115/17237	0.000536008	0.00407366	0.0027652	MEF2C/ALOX5AP/TXNIP/JUNB/DUSP1/SPARC/JUN/FOS/CALM3/ADAM9	10
GO_REGULATION_OF_CALCIUM_MEDIATED_SIGNALING	GO_REGULATION_OF_CALCIUM_MEDIATED_SIGNALING	GO_REGULATION_OF_CALCIUM_MEDIATED_SIGNALING	8/423	76/17237	0.000540007	0.00409284	0.00277822	TREM2/PLEK/CCL3/CCL4/SRI/CALM3/CIB1/GSTO1	8
GO_REGULATION_OF_LIPID_TRANSPORT	GO_REGULATION_OF_LIPID_TRANSPORT	GO_REGULATION_OF_LIPID_TRANSPORT	9/423	95/17237	0.000540545	0.00409284	0.00277822	IL1B/LEP/APOE/PLTP/APOC1/TSPO/NFKBIA/ABCA1/MIF	9
GO_ACTIVATION_OF_PROTEIN_KINASE_ACTIVITY	GO_ACTIVATION_OF_PROTEIN_KINASE_ACTIVITY	GO_ACTIVATION_OF_PROTEIN_KINASE_ACTIVITY	17/423	279/17237	0.000558634	0.00422194	0.00286585	CHI3L1/GAS6/IL1B/CD74/C5AR1/LEP/CCDC88A/GADD45B/HGF/GADD45A/CD81/ITGA1/GNAI2/ADAM9/UBC/UBB/LAMTOR2	17
GO_SKELETAL_MUSCLE_ORGAN_DEVELOPMENT	GO_SKELETAL_MUSCLE_ORGAN_DEVELOPMENT	GO_SKELETAL_MUSCLE_ORGAN_DEVELOPMENT	11/423	137/17237	0.000566924	0.00426873	0.00289761	MEF2C/DCN/PITX2/CSF1R/PLAGL1/CTSB/VAMP5/BTG2/EGR1/FOS/MYL6	11
KEGG_NATURAL_KILLER_CELL_MEDIATED_CYTOTOXICITY	KEGG_NATURAL_KILLER_CELL_MEDIATED_CYTOTOXICITY	KEGG_NATURAL_KILLER_CELL_MEDIATED_CYTOTOXICITY	11/423	137/17237	0.000566924	0.00426873	0.00289761	ITGB2/HCST/TYROBP/FCER1G/HLA-A/ICAM1/HLA-B/HLA-C/HLA-E/IFNGR2/GRB2	11
GO_MAINTENANCE_OF_LOCATION_IN_CELL	GO_MAINTENANCE_OF_LOCATION_IN_CELL	GO_MAINTENANCE_OF_LOCATION_IN_CELL	9/423	96/17237	0.000583794	0.00437147	0.00296735	SRGN/APOE/TSPO/NFKBIA/GSN/FLNA/SRI/TWF2/FTH1	9
GO_SIGNAL_TRANSDUCTION_IN_RESPONSE_TO_DNA_DAMAGE	GO_SIGNAL_TRANSDUCTION_IN_RESPONSE_TO_DNA_DAMAGE	GO_SIGNAL_TRANSDUCTION_IN_RESPONSE_TO_DNA_DAMAGE	9/423	96/17237	0.000583794	0.00437147	0.00296735	PLAGL1/GADD45A/BTG2/CDKN1A/BAX/UBC/UBB/MIF/GRB2	9
HALLMARK_PROTEIN_SECRETION	HALLMARK_PROTEIN_SECRETION	HALLMARK_PROTEIN_SECRETION	9/423	96/17237	0.000583794	0.00437147	0.00296735	PPT1/ABCA1/CTSC/M6PR/CD63/STX7/ADAM10/CLTC/AP2S1	9
GO_CELLULAR_TRANSITION_METAL_ION_HOMEOSTASIS	GO_CELLULAR_TRANSITION_METAL_ION_HOMEOSTASIS	GO_CELLULAR_TRANSITION_METAL_ION_HOMEOSTASIS	8/423	77/17237	0.000589942	0.00440129	0.00298759	S100A8/S100A9/HIF1A/HMOX1/SRI/ATOX1/FTL/FTH1	8
GO_DETOXIFICATION	GO_DETOXIFICATION	GO_DETOXIFICATION	8/423	77/17237	0.000589942	0.00440129	0.00298759	APOE/SOD2/S100A9/HBA1/HBA2/MGST2/GPX4/GSTO1	8
GO_CELLULAR_RESPONSE_TO_STARVATION	GO_CELLULAR_RESPONSE_TO_STARVATION	GO_CELLULAR_RESPONSE_TO_STARVATION	10/423	117/17237	0.000614232	0.00457411	0.00310491	GAS6/IFI16/UCP2/GLUL/SLC38A2/PPP1R15A/UPP1/CPEB4/CDKN1A/JUN	10
GO_HEME_METABOLIC_PROCESS	GO_HEME_METABOLIC_PROCESS	GO_HEME_METABOLIC_PROCESS	5/423	29/17237	0.000634632	0.00468315	0.00317892	BLVRA/TSPO/BLVRB/HMOX1/HMBS	5
GO_MUSCLE_ADAPTATION	GO_MUSCLE_ADAPTATION	GO_MUSCLE_ADAPTATION	5/423	29/17237	0.000634632	0.00468315	0.00317892	IL1B/MEF2C/CYBA/GSN/HMOX1	5
GO_NEGATIVE_REGULATION_OF_TOLL_LIKE_RECEPTOR_SIGNALING_PATHWAY	GO_NEGATIVE_REGULATION_OF_TOLL_LIKE_RECEPTOR_SIGNALING_PATHWAY	GO_NEGATIVE_REGULATION_OF_TOLL_LIKE_RECEPTOR_SIGNALING_PATHWAY	5/423	29/17237	0.000634632	0.00468315	0.00317892	LY96/ARRB2/CD14/LYN/TNFAIP3	5
GO_POSITIVE_REGULATION_OF_INTERLEUKIN_10_PRODUCTION	GO_POSITIVE_REGULATION_OF_INTERLEUKIN_10_PRODUCTION	GO_POSITIVE_REGULATION_OF_INTERLEUKIN_10_PRODUCTION	5/423	29/17237	0.000634632	0.00468315	0.00317892	LGALS9/CD83/FCER1G/HGF/PYCARD	5
GO_RESPONSE_TO_ARSENIC_CONTAINING_SUBSTANCE	GO_RESPONSE_TO_ARSENIC_CONTAINING_SUBSTANCE	GO_RESPONSE_TO_ARSENIC_CONTAINING_SUBSTANCE	5/423	29/17237	0.000634632	0.00468315	0.00317892	CDKN1A/HMOX1/HMBS/GSTO1/DDX3X	5
GO_LEUKOCYTE_HOMEOSTASIS	GO_LEUKOCYTE_HOMEOSTASIS	GO_LEUKOCYTE_HOMEOSTASIS	7/423	60/17237	0.000641833	0.00470215	0.00319182	MEF2C/CORO1A/HIF1A/LYN/TGFB1/TNFAIP3/BAX	7
GO_POSITIVE_REGULATION_OF_OSTEOBLAST_DIFFERENTIATION	GO_POSITIVE_REGULATION_OF_OSTEOBLAST_DIFFERENTIATION	GO_POSITIVE_REGULATION_OF_OSTEOBLAST_DIFFERENTIATION	7/423	60/17237	0.000641833	0.00470215	0.00319182	MEF2C/CTHRC1/HGF/GJA1/IL6ST/ATP6AP1/CLIC1	7
GO_POSITIVE_REGULATION_OF_SMOOTH_MUSCLE_CELL_PROLIFERATION	GO_POSITIVE_REGULATION_OF_SMOOTH_MUSCLE_CELL_PROLIFERATION	GO_POSITIVE_REGULATION_OF_SMOOTH_MUSCLE_CELL_PROLIFERATION	7/423	60/17237	0.000641833	0.00470215	0.00319182	AIF1/CYBA/NAMPT/HIF1A/STAT1/JUN/HMOX1	7
GO_REGULATION_OF_MONOOXYGENASE_ACTIVITY	GO_REGULATION_OF_MONOOXYGENASE_ACTIVITY	GO_REGULATION_OF_MONOOXYGENASE_ACTIVITY	7/423	60/17237	0.000641833	0.00470215	0.00319182	IL1B/LEP/APOE/DDAH2/HIF1A/CALM3/GCHFR	7
GO_RHO_GTPASE_BINDING	GO_RHO_GTPASE_BINDING	GO_RHO_GTPASE_BINDING	8/423	78/17237	0.000643541	0.00470618	0.00319455	NCF2/STXBP6/IQGAP2/CDC42EP5/FLNA/CYFIP1/ARHGDIB/CORO1C	8
GO_ENDOCYTIC_VESICLE_LUMEN	GO_ENDOCYTIC_VESICLE_LUMEN	GO_ENDOCYTIC_VESICLE_LUMEN	4/423	17/17237	0.000660235	0.00479378	0.00325401	APOE/HBA1/SPARC/HBA2	4
GO_POSITIVE_REGULATION_OF_STEROL_TRANSPORT	GO_POSITIVE_REGULATION_OF_STEROL_TRANSPORT	GO_POSITIVE_REGULATION_OF_STEROL_TRANSPORT	4/423	17/17237	0.000660235	0.00479378	0.00325401	APOE/PLTP/NFKBIA/ABCA1	4
GO_REGULATION_OF_PRI_MIRNA_TRANSCRIPTION_FROM_RNA_POLYMERASE_II_PROMOTER	GO_REGULATION_OF_PRI_MIRNA_TRANSCRIPTION_FROM_RNA_POLYMERASE_II_PROMOTER	GO_REGULATION_OF_PRI_MIRNA_TRANSCRIPTION_FROM_RNA_POLYMERASE_II_PROMOTER	4/423	17/17237	0.000660235	0.00479378	0.00325401	SPI1/HIF1A/JUN/FOS	4
GO_SIGNALING_PATTERN_RECOGNITION_RECEPTOR_ACTIVITY	GO_SIGNALING_PATTERN_RECOGNITION_RECEPTOR_ACTIVITY	GO_SIGNALING_PATTERN_RECOGNITION_RECEPTOR_ACTIVITY	4/423	17/17237	0.000660235	0.00479378	0.00325401	LY96/CD36/CD14/COLEC12	4
GO_MUSCLE_CONTRACTION	GO_MUSCLE_CONTRACTION	GO_MUSCLE_CONTRACTION	15/423	233/17237	0.00066376	0.00481078	0.00326556	DES/ATP1B1/ACTA2/VIM/TPM2/GJA1/TPM1/ITGA1/MYL9/CALM3/CALD1/VEGFB/MYL12A/TPM3/MYL6	15
GO_NEGATIVE_REGULATION_OF_CANONICAL_WNT_SIGNALING_PATHWAY	GO_NEGATIVE_REGULATION_OF_CANONICAL_WNT_SIGNALING_PATHWAY	GO_NEGATIVE_REGULATION_OF_CANONICAL_WNT_SIGNALING_PATHWAY	12/423	162/17237	0.000668055	0.0048333	0.00328084	IGFBP4/CTHRC1/APOE/PSMB8/GPC3/FRZB/DAB2/EGR1/AES/UBC/UBB/PFDN5	12
GO_NEGATIVE_REGULATION_OF_ERBB_SIGNALING_PATHWAY	GO_NEGATIVE_REGULATION_OF_ERBB_SIGNALING_PATHWAY	GO_NEGATIVE_REGULATION_OF_ERBB_SIGNALING_PATHWAY	6/423	44/17237	0.000675571	0.00487899	0.00331186	LGMN/ITGA1/UBC/UBB/AP2S1/GRB2	6
GO_REGULATION_OF_CELL_MORPHOGENESIS_INVOLVED_IN_DIFFERENTIATION	GO_REGULATION_OF_CELL_MORPHOGENESIS_INVOLVED_IN_DIFFERENTIATION	GO_REGULATION_OF_CELL_MORPHOGENESIS_INVOLVED_IN_DIFFERENTIATION	19/423	337/17237	0.000700301	0.00504863	0.00342701	ZEB2/OGN/APOE/MARCKS/SPP1/COL1A1/NRP1/DAB2/FLNA/TGFB1/STAT1/CORO1C/TWF2/SGK1/S100A10/PDLIM5/LIMS1/CIB1/SDCBP	19
GO_VASCULAR_PROCESS_IN_CIRCULATORY_SYSTEM	GO_VASCULAR_PROCESS_IN_CIRCULATORY_SYSTEM	GO_VASCULAR_PROCESS_IN_CIRCULATORY_SYSTEM	12/423	163/17237	0.00070554	0.00507739	0.00344653	ICAM1/LEP/APOE/ACTA2/SOD2/GJA1/HIF1A/RGS2/ITGA1/TGFB1/HMOX1/VEGFB	12
GO_EXTRINSIC_APOPTOTIC_SIGNALING_PATHWAY	GO_EXTRINSIC_APOPTOTIC_SIGNALING_PATHWAY	GO_EXTRINSIC_APOPTOTIC_SIGNALING_PATHWAY	9/423	99/17237	0.000730837	0.00525014	0.0035638	IL1B/BCL2A1/G0S2/TGFB1/MCL1/BAX/TNFRSF1A/CIB1/DDX3X	9
GO_SCAVENGER_RECEPTOR_ACTIVITY	GO_SCAVENGER_RECEPTOR_ACTIVITY	GO_SCAVENGER_RECEPTOR_ACTIVITY	6/423	45/17237	0.000763598	0.00547582	0.00371698	MSR1/STAB1/CD163/ENPP2/ENPP1/COLEC12	6
GO_REGULATION_OF_B_CELL_ACTIVATION	GO_REGULATION_OF_B_CELL_ACTIVATION	GO_REGULATION_OF_B_CELL_ACTIVATION	10/423	121/17237	0.000799099	0.00571026	0.00387612	MNDA/MEF2C/PTPRC/CD74/CD81/LYN/TGFB1/TNFAIP3/CDKN1A/MIF	10
GO_REGULATION_OF_PROTEIN_KINASE_B_SIGNALING	GO_REGULATION_OF_PROTEIN_KINASE_B_SIGNALING	GO_REGULATION_OF_PROTEIN_KINASE_B_SIGNALING	10/423	121/17237	0.000799099	0.00571026	0.00387612	CHI3L1/GAS6/ARRB2/CCL3/LEP/RRAS/MTDH/TGFB1/VEGFB/CIB1	10
GO_NEGATIVE_REGULATION_OF_INTRACELLULAR_TRANSPORT	GO_NEGATIVE_REGULATION_OF_INTRACELLULAR_TRANSPORT	GO_NEGATIVE_REGULATION_OF_INTRACELLULAR_TRANSPORT	11/423	143/17237	0.000811501	0.00578067	0.00392391	GAS6/LGALS9/CD36/BST2/NFKBIA/TGFB1/LITAF/HMOX1/SRI/CALM3/GSTO1	11
GO_MULTI_MULTICELLULAR_ORGANISM_PROCESS	GO_MULTI_MULTICELLULAR_ORGANISM_PROCESS	GO_MULTI_MULTICELLULAR_ORGANISM_PROCESS	14/423	213/17237	0.000812229	0.00578067	0.00392391	LGALS9/IL1B/CCL2/UCP2/LEP/JUNB/CTSB/SERPINE2/SPP1/NAMPT/SLC38A2/HIF1A/TGFB1/FOS	14
GO_LEUKOCYTE_MEDIATED_IMMUNITY	GO_LEUKOCYTE_MEDIATED_IMMUNITY	GO_LEUKOCYTE_MEDIATED_IMMUNITY	13/423	189/17237	0.000813217	0.00578067	0.00392391	C1QC/C1QB/C1QA/FCER1G/HLA-DQB1/C2/CCL3/ICAM1/CORO1A/CD74/HLA-DRB1/CTSC/LYN	13
GO_CORTICAL_CYTOSKELETON	GO_CORTICAL_CYTOSKELETON	GO_CORTICAL_CYTOSKELETON	8/423	81/17237	0.00082831	0.00586744	0.00398282	CORO1A/GYPC/WIPF1/GSN/LASP1/FLNA/CALD1/ACTR2	8
GO_POSITIVE_REGULATION_OF_PROTEIN_KINASE_B_SIGNALING	GO_POSITIVE_REGULATION_OF_PROTEIN_KINASE_B_SIGNALING	GO_POSITIVE_REGULATION_OF_PROTEIN_KINASE_B_SIGNALING	8/423	81/17237	0.00082831	0.00586744	0.00398282	CHI3L1/GAS6/ARRB2/CCL3/LEP/MTDH/TGFB1/VEGFB	8
GO_REGULATION_OF_B_CELL_APOPTOTIC_PROCESS	GO_REGULATION_OF_B_CELL_APOPTOTIC_PROCESS	GO_REGULATION_OF_B_CELL_APOPTOTIC_PROCESS	4/423	18/17237	0.000832534	0.0058871	0.00399616	CD74/LYN/BAX/MIF	4
HALLMARK_ANDROGEN_RESPONSE	HALLMARK_ANDROGEN_RESPONSE	HALLMARK_ANDROGEN_RESPONSE	9/423	101/17237	0.000844669	0.00596254	0.00404737	MAF/IQGAP2/SLC38A2/ANKH/SGK1/B2M/PDLIM5/MYL12A/TMEM50A	9
GO_NEGATIVE_REGULATION_OF_HYDROLASE_ACTIVITY	GO_NEGATIVE_REGULATION_OF_HYDROLASE_ACTIVITY	GO_NEGATIVE_REGULATION_OF_HYDROLASE_ACTIVITY	21/423	397/17237	0.000851952	0.00600353	0.0040752	GAS6/A2M/ARRB2/IFI16/CD44/PLAUR/APOC1/TIMP1/BST2/IQGAP2/TIMP2/HGF/GPC3/SERPINE2/RGS2/PPP1R15A/CST3/GCHFR/CSTB/DDX3X/TMBIM6	21
GO_FATTY_ACID_DERIVATIVE_BIOSYNTHETIC_PROCESS	GO_FATTY_ACID_DERIVATIVE_BIOSYNTHETIC_PROCESS	GO_FATTY_ACID_DERIVATIVE_BIOSYNTHETIC_PROCESS	6/423	46/17237	0.000860226	0.00603048	0.00409349	HPGDS/ALOX5AP/CD74/PTGDS/MGST2/MIF	6
GO_PROTEIN_LOCALIZATION_TO_VACUOLE	GO_PROTEIN_LOCALIZATION_TO_VACUOLE	GO_PROTEIN_LOCALIZATION_TO_VACUOLE	6/423	46/17237	0.000860226	0.00603048	0.00409349	NRP1/CD81/ACAP2/TNFAIP3/SCARB2/VPS28	6
GO_REGULATION_OF_INTERLEUKIN_10_PRODUCTION	GO_REGULATION_OF_INTERLEUKIN_10_PRODUCTION	GO_REGULATION_OF_INTERLEUKIN_10_PRODUCTION	6/423	46/17237	0.000860226	0.00603048	0.00409349	LGALS9/CD83/FCER1G/HLA-DRB1/HGF/PYCARD	6
GO_REGULATION_OF_PLATELET_ACTIVATION	GO_REGULATION_OF_PLATELET_ACTIVATION	GO_REGULATION_OF_PLATELET_ACTIVATION	5/423	31/17237	0.000872177	0.00610374	0.00414322	PLEK/FCER1G/APOE/SERPINE2/LYN	5
KEGG_MAPK_SIGNALING_PATHWAY	KEGG_MAPK_SIGNALING_PATHWAY	KEGG_MAPK_SIGNALING_PATHWAY	16/423	267/17237	0.000960478	0.00667991	0.00453432	DUSP2/IL1B/MEF2C/ARRB2/CD14/PLA2G2A/GADD45B/DUSP1/RRAS/GADD45A/FLNA/TGFB1/JUN/FOS/TNFRSF1A/GRB2	16
GO_RESPONSE_TO_ESTRADIOL	GO_RESPONSE_TO_ESTRADIOL	GO_RESPONSE_TO_ESTRADIOL	11/423	146/17237	0.000963279	0.00667991	0.00453432	IL1B/TXNIP/LEP/AREG/COL1A1/DUSP1/HIF1A/SOCS3/GRN/TGFB1/HMBS	11
GO_T_CELL_RECEPTOR_SIGNALING_PATHWAY	GO_T_CELL_RECEPTOR_SIGNALING_PATHWAY	GO_T_CELL_RECEPTOR_SIGNALING_PATHWAY	11/423	146/17237	0.000963279	0.00667991	0.00453432	HLA-DQA2/PTPRC/HLA-DQB1/HLA-DPA1/HLA-DPB1/HLA-DRA/HLA-DRB1/PSMB8/NFKBIA/UBC/UBB	11
GO_ANGIOGENESIS	GO_ANGIOGENESIS	GO_ANGIOGENESIS	17/423	293/17237	0.000963647	0.00667991	0.00453432	SPI1/CCL2/EGFL7/TGFBI/LEP/PITX2/TYMP/NRP1/NRP2/RNF213/HIF1A/JUN/HMOX1/RBPJ/VEGFB/BAX/CIB1	17
GO_POSITIVE_REGULATION_OF_DEPHOSPHORYLATION	GO_POSITIVE_REGULATION_OF_DEPHOSPHORYLATION	GO_POSITIVE_REGULATION_OF_DEPHOSPHORYLATION	6/423	47/17237	0.000966008	0.00667991	0.00453432	PLEK/MEF2C/ITGA1/PPP1R15A/TGFB1/CALM3	6
GO_POSITIVE_REGULATION_OF_GLIOGENESIS	GO_POSITIVE_REGULATION_OF_GLIOGENESIS	GO_POSITIVE_REGULATION_OF_GLIOGENESIS	6/423	47/17237	0.000966008	0.00667991	0.00453432	IL1B/BIN1/TSPO/SERPINE2/IL6ST/LYN	6
GO_RESPONSE_TO_ANTIBIOTIC	GO_RESPONSE_TO_ANTIBIOTIC	GO_RESPONSE_TO_ANTIBIOTIC	6/423	47/17237	0.000966008	0.00667991	0.00453432	IL1B/CCL2/MEF2C/PPP1R15A/HMBS/JAK1	6
GO_REGULATION_OF_BLOOD_PRESSURE	GO_REGULATION_OF_BLOOD_PRESSURE	GO_REGULATION_OF_BLOOD_PRESSURE	12/423	169/17237	0.000969357	0.00669169	0.00454232	GAS6/LEP/ACTA2/SOD2/CYBA/COL1A2/CTSZ/GJA1/TPM1/ATP6AP2/HMOX1/SGK1	12
GO_POSITIVE_REGULATION_OF_EPITHELIAL_CELL_MIGRATION	GO_POSITIVE_REGULATION_OF_EPITHELIAL_CELL_MIGRATION	GO_POSITIVE_REGULATION_OF_EPITHELIAL_CELL_MIGRATION	9/423	103/17237	0.000972517	0.00670212	0.0045494	ENPP2/NRP1/SPARC/NRP2/HIF1A/TGFB1/JUN/ADAM9/CIB1	9
GO_MYD88_DEPENDENT_TOLL_LIKE_RECEPTOR_SIGNALING_PATHWAY	GO_MYD88_DEPENDENT_TOLL_LIKE_RECEPTOR_SIGNALING_PATHWAY	GO_MYD88_DEPENDENT_TOLL_LIKE_RECEPTOR_SIGNALING_PATHWAY	5/423	32/17237	0.00101311	0.00695827	0.00472327	LY96/CD36/CD14/UBC/UBB	5
GO_REGULATION_OF_NEUTROPHIL_MIGRATION	GO_REGULATION_OF_NEUTROPHIL_MIGRATION	GO_REGULATION_OF_NEUTROPHIL_MIGRATION	5/423	32/17237	0.00101311	0.00695827	0.00472327	IL1B/CXCL3/CXCL2/CD74/C5AR1	5
GO_LYMPHOCYTE_MEDIATED_IMMUNITY	GO_LYMPHOCYTE_MEDIATED_IMMUNITY	GO_LYMPHOCYTE_MEDIATED_IMMUNITY	11/423	147/17237	0.0010188	0.006985	0.00474142	C1QC/C1QB/C1QA/FCER1G/HLA-DQB1/C2/ICAM1/CORO1A/CD74/HLA-DRB1/CTSC	11
GO_NEGATIVE_REGULATION_OF_CELL_GROWTH	GO_NEGATIVE_REGULATION_OF_CELL_GROWTH	GO_NEGATIVE_REGULATION_OF_CELL_GROWTH	12/423	170/17237	0.00102044	0.006985	0.00474142	ENPP1/BST2/PPT1/SERPINE2/GJA1/FRZB/SPP1/NRP1/CCDC85B/TGFB1/CDKN1A/DDX3X	12
GO_NEGATIVE_REGULATION_OF_CALCIUM_ION_TRANSPORT_INTO_CYTOSOL	GO_NEGATIVE_REGULATION_OF_CALCIUM_ION_TRANSPORT_INTO_CYTOSOL	GO_NEGATIVE_REGULATION_OF_CALCIUM_ION_TRANSPORT_INTO_CYTOSOL	4/423	19/17237	0.00103426	0.00703228	0.00477351	TGFB1/SRI/CALM3/GSTO1	4
GO_NEGATIVE_REGULATION_OF_CALCIUM_MEDIATED_SIGNALING	GO_NEGATIVE_REGULATION_OF_CALCIUM_MEDIATED_SIGNALING	GO_NEGATIVE_REGULATION_OF_CALCIUM_MEDIATED_SIGNALING	4/423	19/17237	0.00103426	0.00703228	0.00477351	PLEK/SRI/CALM3/GSTO1	4
GO_NEGATIVE_REGULATION_OF_INTERLEUKIN_1_PRODUCTION	GO_NEGATIVE_REGULATION_OF_INTERLEUKIN_1_PRODUCTION	GO_NEGATIVE_REGULATION_OF_INTERLEUKIN_1_PRODUCTION	4/423	19/17237	0.00103426	0.00703228	0.00477351	GAS6/ARRB2/ACP5/TNFAIP3	4
GO_PROSTANOID_BIOSYNTHETIC_PROCESS	GO_PROSTANOID_BIOSYNTHETIC_PROCESS	GO_PROSTANOID_BIOSYNTHETIC_PROCESS	4/423	19/17237	0.00103426	0.00703228	0.00477351	HPGDS/CD74/PTGDS/MIF	4
GO_POSITIVE_REGULATION_OF_INTERFERON_GAMMA_PRODUCTION	GO_POSITIVE_REGULATION_OF_INTERFERON_GAMMA_PRODUCTION	GO_POSITIVE_REGULATION_OF_INTERFERON_GAMMA_PRODUCTION	7/423	65/17237	0.00104188	0.00706185	0.00479358	LGALS9/IL1B/CD14/HLA-A/HLA-DPA1/HLA-DPB1/PYCARD	7
GO_PROTEASE_BINDING	GO_PROTEASE_BINDING	GO_PROTEASE_BINDING	9/423	104/17237	0.00104208	0.00706185	0.00479358	A2M/TIMP1/TIMP2/PYCARD/TNFAIP3/SRI/CST3/CSTB/UBC	9
GO_POSITIVE_REGULATION_OF_OSSIFICATION	GO_POSITIVE_REGULATION_OF_OSSIFICATION	GO_POSITIVE_REGULATION_OF_OSSIFICATION	8/423	84/17237	0.00105345	0.00712698	0.00483779	MEF2C/CTHRC1/HGF/GJA1/IL6ST/TGFB1/ATP6AP1/CLIC1	8
GO_MEMBRANE_INVAGINATION	GO_MEMBRANE_INVAGINATION	GO_MEMBRANE_INVAGINATION	6/423	48/17237	0.00108151	0.0072805	0.004942	TREM2/FCGR1A/AIF1/FCER1G/GSN/ABCA1	6
GO_RESPONSE_TO_AMINE	GO_RESPONSE_TO_AMINE	GO_RESPONSE_TO_AMINE	6/423	48/17237	0.00108151	0.0072805	0.004942	ICAM1/NR4A2/CTSB/HMBS/CALM3/HNMT	6
GO_RESPONSE_TO_AXON_INJURY	GO_RESPONSE_TO_AXON_INJURY	GO_RESPONSE_TO_AXON_INJURY	6/423	48/17237	0.00108151	0.0072805	0.004942	AIF1/TSPO/LGALS1/LYN/JUN/BAX	6
GO_NEGATIVE_REGULATION_OF_PROTEIN_SERINE_THREONINE_KINASE_ACTIVITY	GO_NEGATIVE_REGULATION_OF_PROTEIN_SERINE_THREONINE_KINASE_ACTIVITY	GO_NEGATIVE_REGULATION_OF_PROTEIN_SERINE_THREONINE_KINASE_ACTIVITY	10/423	126/17237	0.00109221	0.00734038	0.00498265	DUSP2/IL1B/APOE/DUSP1/PYCARD/RGS2/LYN/TNFAIP3/CDKN1A/CIB1	10
GO_NEGATIVE_REGULATION_OF_PEPTIDASE_ACTIVITY	GO_NEGATIVE_REGULATION_OF_PEPTIDASE_ACTIVITY	GO_NEGATIVE_REGULATION_OF_PEPTIDASE_ACTIVITY	15/423	245/17237	0.00110638	0.00742335	0.00503897	GAS6/A2M/ARRB2/IFI16/CD44/PLAUR/TIMP1/BST2/TIMP2/HGF/GPC3/SERPINE2/CST3/CSTB/DDX3X	15
GO_REGULATION_OF_CYTOKINE_SECRETION	GO_REGULATION_OF_CYTOKINE_SECRETION	GO_REGULATION_OF_CYTOKINE_SECRETION	11/423	149/17237	0.0011378	0.00760119	0.00515969	GAS6/LGALS9/IL1B/CD14/CCL3/SRGN/HLA-DRB1/CSF1R/PYCARD/LYN/MIF	11
GO_EPHRIN_RECEPTOR_SIGNALING_PATHWAY	GO_EPHRIN_RECEPTOR_SIGNALING_PATHWAY	GO_EPHRIN_RECEPTOR_SIGNALING_PATHWAY	8/423	85/17237	0.0011385	0.00760119	0.00515969	LYN/ADAM10/MYL12A/ARPC3/ACTR2/ACTB/AP2S1/SDCBP	8
GO_POSITIVE_REGULATION_OF_CELL_CYCLE_ARREST	GO_POSITIVE_REGULATION_OF_CELL_CYCLE_ARREST	GO_POSITIVE_REGULATION_OF_CELL_CYCLE_ARREST	8/423	85/17237	0.0011385	0.00760119	0.00515969	PLAGL1/GADD45A/BTG2/TGFB1/CDKN1A/BAX/UBC/UBB	8
GO_POSITIVE_REGULATION_OF_RESPONSE_TO_CYTOKINE_STIMULUS	GO_POSITIVE_REGULATION_OF_RESPONSE_TO_CYTOKINE_STIMULUS	GO_POSITIVE_REGULATION_OF_RESPONSE_TO_CYTOKINE_STIMULUS	5/423	33/17237	0.00117026	0.00780044	0.00529493	TREM2/GAS6/CD74/AGPAT2/HIF1A	5
GO_NEGATIVE_REGULATION_OF_WNT_SIGNALING_PATHWAY	GO_NEGATIVE_REGULATION_OF_WNT_SIGNALING_PATHWAY	GO_NEGATIVE_REGULATION_OF_WNT_SIGNALING_PATHWAY	13/423	197/17237	0.00119017	0.00792017	0.00537621	IGFBP4/CTHRC1/APOE/PSMB8/GPC3/FRZB/RNF213/DAB2/EGR1/AES/UBC/UBB/PFDN5	13
[truncated: 411 more rows]
