# Supplementary material for: Human Placental Endothelial Cell and Trophoblast Heterogeneity and Differentiation Revealed by Single-Cell RNA Sequencing
Source: Cells. 2022 Dec 25;12(1):87. doi: 10.3390/cells12010087 (PMC9818681; doi:10.3390/cells12010087)
Supplement: Supplementary file 1 [file cells-12-00087-s001.zip › Supplementary Table S11 Differentially expressed genes between placental fibroblast clusters..xlsx]

## Sheet: Fibro markers_no F1
p_val	avg_log2FC	pct.1	pct.2	p_val_adj	cluster	gene	ratio
3.10551e-62	0.773445	0.695	0.045	6.53554e-58	F3	SPARCL1	15.444
4.67436e-47	1.71725	0.785	0.218	9.83719e-43	F4	NID2	3.601
2.18078e-46	1.51779	0.985	0.88	4.58945e-42	F2	CEBPD	1.119
1.3962e-45	1.38556	0.965	0.825	2.9383e-41	F2	HSD17B2	1.17
2.08934e-45	1.21889	0.745	0.182	4.39701e-41	F2	FHL1	4.093
1.46743e-41	1.27185	0.995	0.925	3.0882e-37	F2	TGFBI	1.076
1.56066e-39	1.07284	0.56	0.068	3.28441e-35	F4	PXDN	8.235
3.53482e-39	1.27623	0.665	0.148	7.43902e-35	F2	SLC16A10	4.493
4.24858e-39	1.788	0.755	0.238	8.94114e-35	F2	TFRC	3.172
1.72853e-37	1.91998	0.925	0.74	3.6377e-33	F4	COL6A3	1.25
2.91793e-37	1.33905	0.965	0.787	6.14078e-33	F2	F3	1.226
3.69412e-37	1.20175	0.99	0.965	7.77428e-33	F2	PMP22	1.026
1.33172e-36	1.6073	0.895	0.522	2.8026e-32	F3	HBG2	1.715
5.76407e-36	1.02606	0.66	0.158	1.21305e-31	F2	NDRG1	4.177
2.14279e-35	1.03072	0.99	0.887	4.50951e-31	F2	SERPINF1	1.116
2.56802e-35	0.500629	0.715	0.182	5.40439e-31	F3	RAMP1	3.929
3.19198e-35	1.13766	0.645	0.165	6.71752e-31	F2	INMT	3.909
1.45471e-34	0.540326	0.76	0.248	3.06144e-30	F3	C1S	3.065
1.68457e-34	1.41921	0.895	0.625	3.54517e-30	F2	PRLR	1.432
3.73202e-34	0.455715	0.855	0.288	7.85404e-30	F3	IGFBP2	2.969
5.0396e-34	0.999126	0.7	0.2	1.06058e-29	F2	SORBS2	3.5
5.70022e-34	0.831613	0.545	0.098	1.19961e-29	F2	LPCAT2	5.561
1.14456e-33	1.30716	0.73	0.252	2.40872e-29	F2	FGL2	2.897
4.31529e-33	1.38747	0.47	0.062	9.08154e-29	F2	GPRC5A	7.581
2.15198e-32	0.905923	0.615	0.17	4.52884e-28	F2	FBXO8	3.618
4.26224e-32	0.88323	0.61	0.152	8.96988e-28	F2	AMIGO2	4.013
5.09516e-32	1.21725	0.665	0.195	1.07228e-27	F2	MATN2	3.41
1.58426e-31	0.934158	0.52	0.088	3.33408e-27	F4	F5	5.909
2.45748e-31	0.536727	0.805	0.245	5.17177e-27	F3	APOD	3.286
2.98926e-31	1.30479	0.935	0.767	6.29091e-27	F2	CFD	1.219
3.20394e-31	1.63066	0.88	0.537	6.7427e-27	F3	HBA2	1.639
6.33109e-31	1.3323	0.715	0.265	1.33238e-26	F2	TGFBR1	2.698
3.92814e-30	0.969917	0.985	0.875	8.26677e-26	F2	HLA-B	1.126
5.8022e-30	1.16815	0.7	0.278	1.22107e-25	F2	RAB11FIP1	2.518
6.97281e-30	0.979974	0.67	0.208	1.46743e-25	F2	ITGBL1	3.221
1.4647e-29	0.91778	0.565	0.142	3.08247e-25	F2	NFIL3	3.979
1.94529e-29	1.03275	1	0.985	4.09387e-25	F4	COL4A1	1.015
2.18283e-29	0.908575	0.53	0.112	4.59378e-25	F2	GDF6	4.732
2.25741e-29	1.43199	0.79	0.438	4.75071e-25	F2	RBP7	1.804
3.13876e-29	1.02624	0.995	0.993	6.60551e-25	F2	MEG3	1.002
5.90085e-29	0.889197	1	0.985	1.24183e-24	F4	COL4A2	1.015
1.28454e-28	0.511047	0.8	0.3	2.70331e-24	F3	IGFBP4	2.667
1.48021e-28	1.04295	0.665	0.215	3.1151e-24	F2	ABI3BP	3.093
3.8503e-28	0.790785	0.425	0.055	8.10295e-24	F4	VSNL1	7.727
3.9416e-28	1.05176	0.66	0.225	8.2951e-24	F2	SBSPON	2.933
6.15303e-28	1.14934	0.92	0.733	1.29491e-23	F2	CLMP	1.255
7.95921e-28	0.722953	0.455	0.075	1.67501e-23	F2	EFEMP1	6.067
1.11999e-27	0.984556	0.655	0.24	2.35702e-23	F2	AGPAT4	2.729
2.22442e-27	1.70483	0.77	0.36	4.68129e-23	F3	HBZ	2.139
2.71255e-27	1.02486	0.985	0.935	5.70857e-23	F2	PHACTR2	1.053
3.0489e-27	0.876655	0.37	0.038	6.41641e-23	F2	PRRX1	9.737
4.28953e-27	0.801741	1	1	9.02733e-23	F3	FTH1	1
1.51302e-26	0.758546	0.63	0.185	3.18415e-22	F2	EPS8	3.405
1.63368e-26	1.10463	0.515	0.115	3.43809e-22	F2	TNNI3	4.478
1.74805e-26	1.06887	0.985	0.945	3.67877e-22	F2	CDH11	1.042
1.8091e-26	0.973588	0.84	0.507	3.80724e-22	F2	PPFIBP1	1.657
2.97037e-26	1.09879	0.93	0.767	6.25115e-22	F2	RARRES2	1.213
6.45683e-26	0.533665	0.9	0.605	1.35884e-21	F3	CGA	1.488
6.4885e-26	0.815295	0.475	0.1	1.36551e-21	F2	MAP3K8	4.75
6.5044e-26	1.40316	0.89	0.785	1.36885e-21	F2	PLPP3	1.134
8.99028e-26	0.846351	0.38	0.05	1.892e-21	F2	TRIB1	7.6
7.06795e-25	1.13481	0.99	0.978	1.48745e-20	F2	IL6ST	1.012
1.09809e-24	0.871748	0.57	0.16	2.31093e-20	F2	TNNT1	3.562
1.44585e-24	0.924608	0.67	0.24	3.0428e-20	F4	COL9A3	2.792
1.44861e-24	0.765473	0.495	0.12	3.04861e-20	F2	FOSL2	4.125
1.5274e-24	0.733762	0.625	0.22	3.21442e-20	F2	KLF10	2.841
2.49703e-24	1.95894	0.885	0.748	5.255e-20	F2	IER3	1.183
2.6739e-24	1.02848	0.545	0.165	5.62723e-20	F2	GAS1	3.303
3.86039e-24	0.546925	0.32	0.025	8.12419e-20	F4	HMGA2	12.8
4.10858e-24	0.84662	0.58	0.188	8.64652e-20	F2	FHL2	3.085
9.16828e-24	0.78987	0.73	0.335	1.92947e-19	F2	ANGPTL2	2.179
1.04291e-23	0.3529	0.765	0.335	2.19481e-19	F3	SOD2	2.284
2.07383e-23	0.610257	1	0.998	4.36438e-19	F2	MALAT1	1.002
2.61473e-23	1.02018	0.98	0.96	5.50269e-19	F2	BASP1	1.021
2.72352e-23	0.999163	0.985	0.932	5.73165e-19	F2	PLAGL1	1.057
2.77515e-23	1.22519	1	1	5.84031e-19	F3	FTL	1
3.98383e-23	0.858446	0.61	0.215	8.38398e-19	F2	ANTXR2	2.837
7.02272e-23	0.89376	0.64	0.232	1.47793e-18	F2	BTG2	2.759
7.10727e-23	0.971751	0.975	0.848	1.49572e-18	F2	NEAT1	1.15
8.80496e-23	1.5792	0.845	0.693	1.853e-18	F2	PTGDS	1.219
1.10394e-22	0.721102	0.34	0.04	2.32325e-18	F4	CCDC102B	8.5
1.3514e-22	0.751994	0.98	0.825	2.84403e-18	F2	HLA-A	1.188
1.38196e-22	0.881514	0.47	0.122	2.90834e-18	F2	RCAN1	3.852
1.79896e-22	0.63318	0.355	0.052	3.78591e-18	F2	DPYSL3	6.827
1.85605e-22	0.916278	0.455	0.102	3.90607e-18	F4	COLEC11	4.461
2.90366e-22	0.979928	0.9	0.723	6.11076e-18	F2	GALNT1	1.245
3.62558e-22	0.891177	0.965	0.897	7.63004e-18	F2	ENPP1	1.076
4.64904e-22	0.518634	0.3	0.028	9.7839e-18	F4	COLEC10	10.714
5.61706e-22	0.875722	0.42	0.09	1.18211e-17	F4	GATM	4.667
9.45107e-22	0.707712	0.535	0.152	1.98898e-17	F4	DNM3OS	3.52
1.20833e-21	1.02666	0.9	0.743	2.54294e-17	F2	CRISPLD2	1.211
1.26235e-21	0.685429	0.58	0.205	2.65662e-17	F2	FAP	2.829
1.66948e-21	1.21676	0.595	0.215	3.51342e-17	F2	FST	2.767
2.20877e-21	1.27795	0.585	0.222	4.64835e-17	F2	SYNPO2	2.635
2.64368e-21	0.953348	0.67	0.312	5.56363e-17	F2	PCOLCE2	2.147
2.97682e-21	0.798903	0.46	0.112	6.26472e-17	F2	NFASC	4.107
3.3314e-21	0.686365	0.61	0.23	7.01094e-17	F2	MCC	2.652
4.86279e-21	0.429786	0.32	0.04	1.02337e-16	F4	ITGA4	8
5.72963e-21	0.611775	0.47	0.12	1.2058e-16	F2	PTGES	3.917
5.89084e-21	0.66164	1	0.983	1.23973e-16	F2	S100A6	1.017
6.07049e-21	0.639527	0.555	0.188	1.27753e-16	F2	BNC2	2.952
7.99541e-21	1.03096	0.65	0.265	1.68263e-16	F2	CD36	2.453
9.65453e-21	0.444153	0.37	0.065	2.0318e-16	F2	KCNMA1	5.692
1.07692e-20	0.422594	0.27	0.022	2.26639e-16	F4	NES	12.273
1.60383e-20	0.630003	0.415	0.098	3.37525e-16	F2	MFHAS1	4.235
1.73091e-20	0.765928	0.64	0.278	3.64271e-16	F2	FMNL2	2.302
3.05902e-20	0.701537	0.605	0.205	6.4377e-16	F4	NT5DC2	2.951
3.31485e-20	0.5701	0.415	0.095	6.97611e-16	F2	SMPDL3A	4.368
9.24297e-20	0.673439	0.54	0.19	1.94518e-15	F2	LYN	2.842
1.1272e-19	0.97691	0.96	0.93	2.37219e-15	F4	MDK	1.032
1.72885e-19	0.630978	1	1	3.63838e-15	F2	DCN	1
1.93993e-19	0.590357	0.33	0.055	4.08258e-15	F2	CMKLR1	6
2.19005e-19	0.649635	0.365	0.072	4.60895e-15	F2	ATP8B4	5.069
2.28819e-19	1.14275	0.335	0.06	4.81549e-15	F2	FGF7	5.583
2.31532e-19	0.684275	0.55	0.2	4.87259e-15	F2	ACSS1	2.75
2.48552e-19	1.48609	0.835	0.723	5.23077e-15	F2	CRYAB	1.155
2.5549e-19	0.53556	0.425	0.102	5.37679e-15	F2	RAB20	4.167
2.60578e-19	0.862928	0.58	0.212	5.48386e-15	F4	CCND1	2.736
3.35996e-19	0.71869	0.655	0.292	7.07103e-15	F2	RSPO2	2.243
3.9293e-19	0.368612	0.96	0.623	8.26922e-15	F2	SPP1	1.541
3.95476e-19	0.833313	0.52	0.182	8.3228e-15	F2	HEG1	2.857
6.19133e-19	0.329512	0.785	0.395	1.30297e-14	F3	RBP1	1.987
6.25564e-19	0.732859	0.57	0.22	1.3165e-14	F2	BACH1	2.591
7.66548e-19	0.747525	0.52	0.192	1.6132e-14	F2	PXK	2.708
9.06054e-19	0.831719	0.625	0.265	1.90679e-14	F2	CRIM1	2.358
9.77675e-19	0.631251	0.96	0.91	2.05752e-14	F4	CALU	1.055
1.0791e-18	0.55277	0.88	0.537	2.27096e-14	F3	PPP1R14B	1.639
1.1041e-18	0.637247	0.38	0.085	2.32357e-14	F2	PDLIM4	4.471
1.44974e-18	0.675326	0.495	0.152	3.05098e-14	F2	GPNMB	3.257
2.18128e-18	0.832467	0.675	0.325	4.5905e-14	F2	SLC5A3	2.077
2.29524e-18	0.707812	0.955	0.897	4.83034e-14	F2	PALLD	1.065
2.32661e-18	0.912863	0.92	0.848	4.89635e-14	F4	FRZB	1.085
2.46586e-18	0.741094	0.84	0.743	5.18939e-14	F2	ARID5B	1.131
2.66517e-18	0.751642	0.45	0.135	5.60886e-14	F2	ARL4C	3.333
2.93945e-18	0.488008	0.285	0.038	6.18607e-14	F4	OLFML2B	7.5
3.01897e-18	0.843527	0.985	0.95	6.35343e-14	F4	MEST	1.037
3.24619e-18	0.520971	0.34	0.065	6.8316e-14	F4	S1PR3	5.231
3.49015e-18	0.646342	0.5	0.172	7.34501e-14	F2	PROS1	2.907
4.38537e-18	0.971972	0.92	0.873	9.22902e-14	F2	GJA1	1.054
4.48512e-18	0.611898	0.3	0.048	9.43894e-14	F2	THSD7A	6.25
4.77911e-18	0.814157	0.96	0.887	1.00576e-13	F2	SELENOM	1.082
4.81684e-18	1.10269	0.5	0.16	1.0137e-13	F4	CCDC68	3.125
4.94755e-18	0.592231	0.42	0.117	1.04121e-13	F2	IFITM1	3.59
6.49962e-18	0.503067	0.36	0.08	1.36785e-13	F2	SNX18	4.5
6.75211e-18	0.8038	0.405	0.11	1.42098e-13	F2	RGS16	3.682
7.15763e-18	0.66518	0.59	0.26	1.50632e-13	F2	ASAP1	2.269
7.61941e-18	0.579526	0.26	0.028	1.60351e-13	F4	AC104051.2	9.286
8.17237e-18	0.875577	0.845	0.667	1.71987e-13	F2	NUPR1	1.267
9.11518e-18	0.717721	0.445	0.132	1.91829e-13	F2	CLU	3.371
9.19526e-18	0.583331	0.445	0.142	1.93514e-13	F2	TGIF1	3.134
9.63611e-18	0.703096	0.71	0.372	2.02792e-13	F2	CSGALNACT1	1.909
1.0258e-17	1.02293	0.34	0.068	2.15879e-13	F4	TYMS	5
1.0825e-17	0.641451	0.525	0.202	2.27812e-13	F2	HIPK3	2.599
1.17752e-17	0.529054	0.47	0.158	2.47808e-13	F2	FNIP1	2.975
1.43562e-17	0.605499	0.51	0.188	3.02127e-13	F2	OGA	2.713
1.43973e-17	0.577517	0.53	0.2	3.0299e-13	F2	STON1	2.65
1.56274e-17	0.520696	0.505	0.162	3.2888e-13	F4	TIMM22	3.117
1.70394e-17	0.519524	0.375	0.09	3.58594e-13	F2	ADGRD1	4.167
1.71262e-17	0.533275	0.475	0.14	3.60421e-13	F4	PDIA5	3.393
1.71887e-17	2.00614	0.445	0.148	3.61736e-13	F2	SERPINE1	3.007
1.97415e-17	0.636562	0.465	0.142	4.15461e-13	F4	RAB38	3.275
2.04416e-17	0.471812	0.29	0.043	4.30193e-13	F4	MAD2L1	6.744
2.17094e-17	0.578619	0.345	0.078	4.56875e-13	F2	TIPARP	4.423
2.20915e-17	0.569505	0.595	0.228	4.64916e-13	F4	PDIA4	2.61
3.19096e-17	0.469633	0.375	0.09	6.71537e-13	F2	ADARB1	4.167
3.64086e-17	0.786608	0.32	0.06	7.66219e-13	F4	TK1	5.333
3.99729e-17	0.444587	0.315	0.058	8.4123e-13	F2	KITLG	5.431
4.2181e-17	0.435694	0.35	0.072	8.87699e-13	F4	RAC3	4.861
4.36155e-17	1.02349	0.58	0.23	9.17888e-13	F4	STMN1	2.522
4.48833e-17	0.572043	0.47	0.142	9.44569e-13	F4	MSMO1	3.31
4.54707e-17	0.720845	0.325	0.062	9.5693e-13	F4	PCLAF	5.242
5.03069e-17	0.895059	0.765	0.537	1.05871e-12	F2	METRNL	1.425
6.45395e-17	0.599086	0.525	0.19	1.35823e-12	F2	TGFBR2	2.763
7.3004e-17	0.74397	0.99	0.983	1.53637e-12	F2	JUND	1.007
8.06494e-17	0.442817	0.265	0.035	1.69727e-12	F4	ZWINT	7.571
8.16928e-17	0.484195	0.355	0.085	1.71922e-12	F2	ELMO1	4.176
8.54959e-17	0.497568	0.355	0.088	1.79926e-12	F2	SPSB1	4.034
9.25034e-17	0.750868	0.475	0.17	1.94673e-12	F2	NEDD9	2.794
9.95154e-17	0.950722	0.395	0.112	2.0943e-12	F2	NR4A1	3.527
1.00765e-16	0.870965	0.885	0.8	2.12059e-12	F2	TGFBR3	1.106
1.04361e-16	0.499303	0.82	0.46	2.19629e-12	F3	CHCHD10	1.783
1.14456e-16	0.574805	0.495	0.185	2.40873e-12	F2	DNAJB4	2.676
1.45235e-16	0.472581	0.385	0.108	3.05647e-12	F2	DIXDC1	3.565
1.47293e-16	0.715734	0.45	0.16	3.09978e-12	F2	AF165147.1	2.812
1.66015e-16	0.607219	1	1	3.49379e-12	F3	RPL11	1
1.8956e-16	0.405287	0.255	0.032	3.98929e-12	F2	FBXO32	7.969
1.9014e-16	0.540114	0.58	0.222	4.0015e-12	F4	ALDH2	2.613
2.10192e-16	1.09057	0.79	0.635	4.42348e-12	F2	ADAMTS5	1.244
2.19878e-16	0.802381	0.75	0.428	4.62733e-12	F2	TINAGL1	1.752
2.24735e-16	0.628967	0.33	0.075	4.72954e-12	F2	BHLHE40	4.4
2.56221e-16	0.803998	0.745	0.465	5.39217e-12	F2	YAP1	1.602
2.63383e-16	0.951038	0.93	0.845	5.54289e-12	F2	CEBPB	1.101
2.78017e-16	0.626894	0.995	0.965	5.85087e-12	F2	FBLN1	1.031
2.81744e-16	0.580692	0.295	0.052	5.9293e-12	F4	BMP2	5.673
3.09996e-16	0.710216	0.5	0.2	6.52387e-12	F2	VGLL4	2.5
3.18261e-16	0.573105	1	0.995	6.6978e-12	F4	EGFL6	1.005
3.23131e-16	0.745292	0.985	0.938	6.80029e-12	F4	COL5A2	1.05
3.69278e-16	0.553376	0.485	0.175	7.77145e-12	F2	VSIR	2.771
3.75362e-16	1.13504	0.475	0.16	7.89949e-12	F4	EDNRB	2.969
4.04809e-16	1.05027	0.56	0.258	8.5192e-12	F2	DDIT4	2.171
4.17783e-16	0.780151	0.805	0.593	8.79225e-12	F4	ITM2C	1.358
4.2012e-16	0.508667	0.34	0.082	8.84142e-12	F2	MYOCD	4.146
4.23329e-16	0.827068	0.89	0.795	8.90896e-12	F2	SELENOP	1.119
4.88767e-16	0.526101	0.88	0.568	1.02861e-11	F3	FKBP1A	1.549
5.01629e-16	0.730984	0.35	0.088	1.05568e-11	F4	NOTCH3	3.977
6.47252e-16	0.535405	0.275	0.048	1.36214e-11	F2	GDNF	5.729
6.52114e-16	0.434349	0.255	0.038	1.37237e-11	F2	WNT5B	6.711
6.63741e-16	0.63316	0.93	0.927	1.39684e-11	F2	OLFML3	1.003
8.10325e-16	0.52347	0.35	0.082	1.70533e-11	F4	HOPX	4.268
8.23606e-16	0.547859	0.47	0.172	1.73328e-11	F2	PURA	2.733
8.39475e-16	0.521335	0.355	0.092	1.76668e-11	F2	HSD17B6	3.859
8.73346e-16	0.502771	0.425	0.128	1.83796e-11	F2	CYP2W1	3.32
8.74996e-16	0.52731	0.45	0.145	1.84143e-11	F2	VGLL3	3.103
8.86214e-16	0.563131	0.96	0.93	1.86504e-11	F2	SON	1.032
9.06481e-16	0.701634	0.89	0.787	1.90769e-11	F2	NRP2	1.131
9.16486e-16	0.661483	1	1	1.92874e-11	F3	RPL29	1
1.06821e-15	0.580367	0.63	0.3	2.24804e-11	F2	HIF1A	2.1
1.07289e-15	0.819143	0.98	0.96	2.2579e-11	F4	VCAN	1.021
1.22029e-15	0.429153	0.2	0.015	2.56811e-11	F4	PRKAR2B	13.333
1.2541e-15	0.656871	0.365	0.1	2.63924e-11	F2	CDKN1A	3.65
1.27133e-15	0.618411	0.44	0.15	2.67552e-11	F2	SESN3	2.933
1.42843e-15	0.468004	0.36	0.095	3.00613e-11	F2	ZBTB4	3.789
1.43748e-15	0.754492	0.61	0.302	3.02518e-11	F2	CADM3	2.02
1.5239e-15	0.673989	0.225	0.028	3.20704e-11	F2	TMEM176A	8.036
1.57255e-15	0.775059	1	1	3.30943e-11	F3	RPS6	1
1.61564e-15	0.473716	0.325	0.078	3.40012e-11	F2	ARHGDIG	4.167
1.70192e-15	0.461818	0.59	0.26	3.5817e-11	F2	YTHDC1	2.269
1.72298e-15	0.344501	0.22	0.022	3.626e-11	F4	HAS2	10
1.72497e-15	0.409578	0.28	0.05	3.63021e-11	F2	MBP	5.6
1.74489e-15	0.718542	0.285	0.052	3.67212e-11	F4	LIPG	5.481
1.76086e-15	0.609584	1	1	3.70574e-11	F3	RPL8	1
1.76463e-15	0.450131	0.41	0.115	3.71366e-11	F4	FAM110B	3.565
1.79405e-15	0.525866	0.575	0.222	3.77559e-11	F4	ARSI	2.59
2.01469e-15	1.6256	0.595	0.39	4.23992e-11	F3	HBA1	1.526
2.03323e-15	0.450496	0.42	0.135	4.27892e-11	F2	ATXN1	3.111
2.06702e-15	0.459495	0.455	0.142	4.35005e-11	F4	UROS	3.204
2.1121e-15	0.377174	0.29	0.052	4.4449e-11	F4	SEMA6A	5.577
2.40205e-15	0.497956	0.51	0.198	5.05511e-11	F2	TERF2IP	2.576
2.5211e-15	0.47655	0.6	0.282	5.30566e-11	F2	PPIL4	2.128
2.60784e-15	0.36989	0.205	0.018	5.48819e-11	F2	PROM1	11.389
2.74022e-15	0.731215	0.94	0.915	5.7668e-11	F2	AHNAK	1.027
2.76884e-15	1.05083	0.41	0.128	5.82703e-11	F4	NDUFA4L2	3.203
2.79825e-15	0.376404	0.345	0.08	5.88892e-11	F4	PAFAH1B3	4.312
2.86887e-15	0.260879	0.84	0.505	6.03754e-11	F3	SERPING1	1.663
3.10699e-15	0.434766	0.51	0.215	6.53867e-11	F2	C16orf87	2.372
3.11957e-15	0.512541	0.505	0.185	6.56514e-11	F4	HSD17B12	2.73
3.16921e-15	0.3916	0.335	0.075	6.6696e-11	F4	UNC5B	4.467
3.29059e-15	0.378509	0.245	0.035	6.92505e-11	F4	RASL12	7
3.40799e-15	0.604705	0.535	0.235	7.17212e-11	F2	NEU1	2.277
3.85799e-15	0.544891	0.98	0.907	8.11914e-11	F4	P4HB	1.08
3.872e-15	0.58195	0.97	0.98	8.14863e-11	F2	HGF	0.99
3.89248e-15	0.464792	0.53	0.218	8.19173e-11	F2	POR	2.431
4.64133e-15	0.717624	0.9	0.777	9.76768e-11	F2	PNRC1	1.158
4.87956e-15	0.586787	1	1	1.0269e-10	F3	RPL24	1
4.89809e-15	0.503127	0.39	0.102	1.0308e-10	F4	ACAT2	3.824
4.91598e-15	0.709181	0.265	0.045	1.03457e-10	F4	CDK1	5.889
5.05756e-15	0.660532	0.395	0.115	1.06436e-10	F4	CKS2	3.435
5.25155e-15	0.599274	1	1	1.10519e-10	F3	RPS24	1
5.53215e-15	0.668739	0.445	0.162	1.16424e-10	F2	SETBP1	2.747
5.72303e-15	0.719629	0.54	0.22	1.20441e-10	F4	TBX2	2.455
5.7416e-15	0.437735	0.285	0.052	1.20832e-10	F4	GMNN	5.481
5.79652e-15	0.50296	0.295	0.062	1.21988e-10	F2	SOCS2	4.758
6.01505e-15	0.458707	0.38	0.117	1.26587e-10	F2	CSGALNACT2	3.248
6.25991e-15	0.445742	0.34	0.085	1.3174e-10	F2	KDM6B	4
6.30276e-15	0.613794	0.4	0.117	1.32642e-10	F4	HES4	3.419
6.95838e-15	0.714862	0.5	0.182	1.46439e-10	F4	CKS1B	2.747
6.99282e-15	0.532319	0.655	0.3	1.47164e-10	F2	BST2	2.183
7.55561e-15	0.991777	0.745	0.498	1.59008e-10	F2	GABARAPL1	1.496
7.56418e-15	0.419029	0.435	0.148	1.59188e-10	F2	JAZF1	2.939
9.57662e-15	0.659719	0.54	0.248	2.0154e-10	F2	WNK1	2.177
1.06367e-14	0.35903	0.29	0.062	2.2385e-10	F2	PLEKHG1	4.677
1.08554e-14	0.525046	0.33	0.085	2.28451e-10	F2	IL6R	3.882
1.19274e-14	0.462653	0.57	0.218	2.51011e-10	F4	MYL6B	2.615
1.21822e-14	0.484366	0.55	0.242	2.56373e-10	F2	IRF2BP2	2.273
1.25421e-14	0.446238	0.485	0.165	2.63949e-10	F4	RAB31	2.939
1.25847e-14	0.464757	0.34	0.09	2.64844e-10	F4	COL4A5	3.778
1.2784e-14	0.595859	0.405	0.14	2.69039e-10	F2	PTPN1	2.893
1.31853e-14	0.575817	0.97	0.943	2.77486e-10	F4	CALR	1.029
1.34356e-14	0.54394	0.32	0.08	2.82752e-10	F2	CAPS	4
1.42123e-14	0.715154	0.55	0.252	2.99098e-10	F2	SKIL	2.183
1.43384e-14	0.376079	0.785	0.507	3.01751e-10	F3	C1QBP	1.548
1.48118e-14	0.521416	0.435	0.155	3.11715e-10	F2	NFIA	2.806
1.48519e-14	0.476509	0.565	0.232	3.12559e-10	F4	BTG3	2.435
1.54595e-14	0.820611	0.25	0.04	3.25345e-10	F4	CENPF	6.25
1.67725e-14	0.392528	0.39	0.122	3.52978e-10	F2	HIPK1	3.197
1.79931e-14	0.252025	0.15	0.002	3.78665e-10	F4	NCAPG	75
1.88478e-14	0.558245	0.34	0.095	3.96652e-10	F2	MAP2K5	3.579
1.8904e-14	0.618528	1	1	3.97835e-10	F3	RPS12	1
1.94463e-14	0.631241	0.61	0.295	4.09248e-10	F2	MBNL2	2.068
2.01325e-14	0.503556	0.605	0.288	4.23689e-10	F2	OPTN	2.101
2.12321e-14	0.334504	0.265	0.05	4.4683e-10	F2	PTGER2	5.3
2.16088e-14	0.495396	0.915	0.677	4.54758e-10	F3	APRT	1.352
2.18376e-14	0.461513	0.58	0.235	4.59573e-10	F4	HDAC2	2.468
2.23496e-14	0.879624	0.61	0.322	4.70347e-10	F2	PXDC1	1.894
2.30602e-14	0.393477	0.865	0.598	4.85301e-10	F3	UFC1	1.446
2.40471e-14	0.717696	1	1	5.06072e-10	F3	RPS19	1
2.43914e-14	0.568121	0.68	0.378	5.13317e-10	F2	ATP1A1	1.799
2.45344e-14	0.461367	0.375	0.117	5.16327e-10	F2	ANPEP	3.205
2.48766e-14	0.692184	0.715	0.402	5.23529e-10	F2	FILIP1	1.779
2.52561e-14	0.469941	0.475	0.185	5.31514e-10	F2	SLK	2.568
2.55769e-14	3.29338	0.4	0.14	5.38266e-10	F4	AREG	2.857
2.56231e-14	0.636512	0.93	0.865	5.39239e-10	F2	MAN1A1	1.075
2.71491e-14	0.361649	0.25	0.043	5.71354e-10	F4	PCDH7	5.814
2.82736e-14	0.451833	0.315	0.075	5.95019e-10	F4	SMC2	4.2
2.91596e-14	0.765744	0.96	0.902	6.13664e-10	F2	ZFP36L1	1.064
3.03638e-14	0.430913	0.43	0.132	6.39006e-10	F4	TIMM10	3.258
3.40747e-14	0.304071	0.2	0.02	7.17103e-10	F4	EDNRA	10
3.66902e-14	0.364747	0.365	0.095	7.72145e-10	F4	OLFML1	3.842
3.82582e-14	0.506038	0.23	0.032	8.05143e-10	F4	BIRC5	7.188
3.85869e-14	0.98896	0.41	0.142	8.1206e-10	F4	MCAM	2.887
4.00041e-14	0.26697	0.23	0.032	8.41887e-10	F4	EIF5AL1	7.188
4.29645e-14	0.431001	0.455	0.168	9.04187e-10	F2	RAB11FIP2	2.708
4.81127e-14	0.515644	0.525	0.225	1.01253e-09	F2	CREB3L2	2.333
5.67719e-14	0.598186	0.64	0.338	1.19477e-09	F2	PAMR1	1.893
5.7031e-14	0.52719	0.46	0.17	1.20022e-09	F4	RPA3	2.706
5.76185e-14	0.893567	0.53	0.248	1.21258e-09	F2	HES1	2.137
5.95498e-14	0.433218	0.405	0.135	1.25323e-09	F2	ADAMTSL4	3
6.10836e-14	0.384515	0.85	0.61	1.2855e-09	F3	POLR1D	1.393
6.15732e-14	0.523542	0.2	0.022	1.29581e-09	F4	TPX2	9.091
6.23552e-14	0.34782	0.265	0.05	1.31226e-09	F2	BCO2	5.3
6.23556e-14	0.548357	0.56	0.252	1.31227e-09	F2	DTWD1	2.222
6.25466e-14	1.13413	0.335	0.095	1.31629e-09	F4	AGTR1	3.526
6.50143e-14	0.38846	0.5	0.175	1.36823e-09	F4	NAA10	2.857
6.53756e-14	0.529189	0.48	0.19	1.37583e-09	F2	FAM13A	2.526
6.71755e-14	0.691428	0.98	0.932	1.41371e-09	F2	WNT2	1.052
6.90711e-14	0.518644	0.475	0.19	1.4536e-09	F2	CLIP4	2.5
6.92562e-14	0.809882	0.84	0.677	1.4575e-09	F2	AEBP1	1.241
7.06357e-14	0.654841	0.895	0.818	1.48653e-09	F2	MMP2	1.094
7.06933e-14	0.828403	0.79	0.605	1.48774e-09	F2	C2orf40	1.306
8.62953e-14	0.344717	0.195	0.02	1.81609e-09	F4	CENPM	9.75
9.24556e-14	0.603224	0.52	0.215	1.94573e-09	F4	CBX5	2.419
9.26352e-14	0.528452	0.42	0.158	1.94951e-09	F2	MAP3K2	2.658
9.26935e-14	0.488161	0.375	0.12	1.95074e-09	F2	CSRNP1	3.125
1.02566e-13	0.704437	1	1	2.1585e-09	F3	RPL18A	1
1.03372e-13	0.501152	0.53	0.215	2.17547e-09	F4	SUPT16H	2.465
1.14786e-13	0.655041	0.865	0.725	2.41566e-09	F2	ADAM12	1.193
1.15857e-13	0.466176	0.485	0.208	2.43821e-09	F2	PLSCR4	2.332
1.1635e-13	0.369795	0.235	0.038	2.44858e-09	F4	HELLS	6.184
1.1712e-13	0.458204	0.22	0.032	2.4648e-09	F2	SMOC2	6.875
1.17622e-13	0.551191	0.54	0.258	2.47536e-09	F2	LAPTM4B	2.093
1.25652e-13	0.442756	0.425	0.158	2.64435e-09	F2	COL4A3BP	2.69
1.4494e-13	0.476657	0.275	0.06	3.05025e-09	F4	GJC1	4.583
1.51807e-13	1.11628	0.865	0.73	3.19477e-09	F2	DUSP1	1.185
1.56081e-13	0.451274	0.25	0.045	3.28473e-09	F4	ORC6	5.556
1.60571e-13	0.455972	0.295	0.07	3.37922e-09	F2	MAFK	4.214
1.66342e-13	0.32061	0.7	0.428	3.50067e-09	F3	CCDC85B	1.636
1.72212e-13	0.522566	0.575	0.288	3.62419e-09	F2	BMPR2	1.997
1.91586e-13	0.417468	0.39	0.128	4.03193e-09	F2	SYNGR2	3.047
1.9252e-13	0.316013	0.335	0.088	4.05158e-09	F4	LYPLA2	3.807
1.92951e-13	0.443073	0.325	0.088	4.06066e-09	F2	ADAMTS2	3.693
2.0044e-13	0.414065	0.5	0.212	4.21825e-09	F2	PTPN12	2.358
2.031e-13	0.337315	0.205	0.028	4.27423e-09	F2	CELF2	7.321
2.11165e-13	0.68699	0.505	0.212	4.44397e-09	F2	TENT5A	2.382
2.20036e-13	0.378178	0.83	0.59	4.63066e-09	F3	C19orf70	1.407
2.22627e-13	1.18263	0.205	0.028	4.68518e-09	F4	COX4I2	7.321
2.24564e-13	0.3742	0.335	0.09	4.72595e-09	F2	LTBP2	3.722
2.26686e-13	0.511305	0.545	0.248	4.77061e-09	F2	SH3PXD2A	2.198
2.29112e-13	0.307225	0.33	0.08	4.82166e-09	F4	NIPSNAP1	4.125
2.31917e-13	0.539544	0.585	0.302	4.8807e-09	F2	TNS3	1.937
2.35987e-13	0.551423	0.475	0.178	4.96635e-09	F4	PAG1	2.669
2.3782e-13	0.428919	0.495	0.212	5.00493e-09	F2	DDRGK1	2.335
2.41484e-13	0.434599	0.795	0.505	5.08203e-09	F3	KRT10	1.574
2.52314e-13	0.612019	0.96	0.958	5.30995e-09	F2	TXNIP	1.002
2.53357e-13	0.879665	0.57	0.285	5.33191e-09	F2	STC1	2
2.64719e-13	0.51296	0.45	0.175	5.57102e-09	F2	NUMA1	2.571
2.64959e-13	0.710254	0.945	0.917	5.57605e-09	F2	CSRP2	1.031
2.71966e-13	0.399861	0.36	0.1	5.72353e-09	F4	BMP7	3.6
2.8004e-13	0.488753	0.465	0.195	5.89345e-09	F2	FOXO3	2.385
2.81822e-13	0.327135	0.19	0.02	5.93095e-09	F4	BRCA2	9.5
2.81822e-13	0.272338	0.19	0.02	5.93095e-09	F4	DBF4	9.5
2.83214e-13	0.609847	0.59	0.288	5.96023e-09	F2	SVEP1	2.049
2.8684e-13	0.520294	0.58	0.255	6.03656e-09	F4	PSIP1	2.275
3.03709e-13	0.522764	0.455	0.188	6.39155e-09	F2	KAT6B	2.42
3.07732e-13	0.304161	0.24	0.04	6.47621e-09	F4	CHEK1	6
3.30771e-13	0.462592	0.965	0.938	6.96107e-09	F4	OSTC	1.029
3.35351e-13	0.907125	0.73	0.62	7.05745e-09	F2	NDN	1.177
3.35715e-13	0.843868	0.59	0.345	7.06511e-09	F2	DAAM1	1.71
3.39082e-13	0.498708	0.495	0.21	7.13598e-09	F2	MIDN	2.357
3.62346e-13	0.539782	0.93	0.815	7.62558e-09	F2	FLT1	1.141
3.83149e-13	0.534619	0.415	0.158	8.06338e-09	F2	MED13	2.627
4.23087e-13	0.591357	1	1	8.90386e-09	F3	RPL7A	1
4.26134e-13	0.456272	0.295	0.078	8.96799e-09	F2	TIFA	3.782
4.30358e-13	0.68057	0.65	0.37	9.05689e-09	F2	GLS	1.757
4.40289e-13	0.644037	0.46	0.172	9.26588e-09	F4	SMC4	2.674
4.46278e-13	0.323066	0.25	0.048	9.39192e-09	F4	CD109	5.208
4.64081e-13	0.428462	0.53	0.21	9.76659e-09	F4	ERG28	2.524
4.73855e-13	0.381586	0.135	0.002	9.97229e-09	F4	ITGA9	67.5
4.80393e-13	0.653844	0.27	0.06	1.01099e-08	F4	GPR183	4.5
4.86811e-13	0.641392	0.965	0.943	1.02449e-08	F2	WSB1	1.023
5.10986e-13	0.426923	0.415	0.14	1.07537e-08	F4	HTRA3	2.964
5.52138e-13	0.508116	0.615	0.315	1.16197e-08	F2	FGFR1	1.952
5.55157e-13	0.26537	0.295	0.068	1.16833e-08	F4	MRS2	4.338
5.56524e-13	0.317956	0.25	0.05	1.1712e-08	F2	A4GALT	5
5.6859e-13	0.776991	0.485	0.202	1.1966e-08	F2	NAMPT	2.401
5.88907e-13	0.39216	0.38	0.117	1.23936e-08	F4	HNRNPA1P48	3.248
6.52722e-13	0.714288	0.32	0.088	1.37365e-08	F2	THBD	3.636
6.62301e-13	0.320222	0.45	0.205	1.39381e-08	F3	PLPP1	2.195
6.72406e-13	0.419434	0.21	0.032	1.41508e-08	F2	EMP1	6.562
6.89762e-13	0.330003	0.56	0.29	1.4516e-08	F3	PIK3R1	1.931
6.93903e-13	0.464543	0.53	0.21	1.46032e-08	F4	SNAI2	2.524
7.28114e-13	0.735993	0.19	0.022	1.53232e-08	F4	POSTN	8.636
7.65713e-13	0.303656	0.185	0.02	1.61144e-08	F4	PCDH19	9.25
7.75354e-13	0.416853	0.365	0.115	1.63173e-08	F2	MGLL	3.174
8.01992e-13	0.346521	0.37	0.115	1.68779e-08	F4	SLC25A39	3.217
8.30918e-13	0.72643	0.82	0.785	1.74867e-08	F2	RND3	1.045
9.30232e-13	0.367381	0.32	0.085	1.95767e-08	F4	DTYMK	3.765
9.39512e-13	0.290138	0.265	0.055	1.9772e-08	F4	DACT3	4.818
9.62526e-13	0.318591	0.2	0.028	2.02564e-08	F2	SPATA13	7.143
9.7008e-13	0.492921	0.445	0.178	2.04153e-08	F2	ARRDC3	2.5
9.89801e-13	0.443476	0.465	0.198	2.08304e-08	F2	CMTM8	2.348
9.92841e-13	0.590728	0.25	0.055	2.08943e-08	F2	TMEM176B	4.545
1.03685e-12	0.916163	0.82	0.71	2.18206e-08	F2	SOCS3	1.155
1.04431e-12	0.838922	0.245	0.048	2.19775e-08	F4	TOP2A	5.104
1.14653e-12	0.469602	0.22	0.035	2.41288e-08	F4	IFIT1	6.286
1.17116e-12	0.439249	0.355	0.117	2.46471e-08	F2	PAQR8	3.034
1.18361e-12	0.627522	0.89	0.82	2.49091e-08	F2	SRPX	1.085
1.19585e-12	0.356425	0.36	0.115	2.51666e-08	F2	APBB2	3.13
1.27369e-12	0.341268	0.495	0.185	2.68047e-08	F4	MDFI	2.676
1.28137e-12	0.462006	0.46	0.192	2.69665e-08	F2	FZD2	2.396
1.28567e-12	0.491145	0.99	0.995	2.7057e-08	F2	GPC3	0.995
1.30122e-12	0.447357	0.465	0.195	2.73841e-08	F2	HSD17B11	2.385
1.34274e-12	0.663197	0.575	0.288	2.82579e-08	F4	SQLE	1.997
1.39662e-12	0.614294	0.575	0.278	2.93919e-08	F2	TUBB2A	2.068
1.49934e-12	0.283042	0.145	0.007	3.15536e-08	F2	WNT10A	20.714
1.51327e-12	0.798507	0.145	0.007	3.18468e-08	F4	HIGD1B	20.714
1.52118e-12	0.538933	0.395	0.138	3.20131e-08	F4	EGFLAM	2.862
1.54292e-12	0.458466	0.44	0.182	3.24707e-08	F2	ZBTB10	2.418
1.54293e-12	0.342802	0.33	0.092	3.24709e-08	F4	SCD5	3.587
1.60772e-12	0.541846	1	1	3.38344e-08	F3	RPL14	1
1.61067e-12	0.570923	0.585	0.322	3.38966e-08	F2	MORC4	1.817
1.61339e-12	0.543555	0.645	0.358	3.39537e-08	F2	CFL2	1.802
1.67829e-12	0.315461	0.27	0.06	3.53196e-08	F4	ADGRL2	4.5
1.68951e-12	0.51211	0.555	0.3	3.55557e-08	F2	RYK	1.85
1.76248e-12	0.55362	0.42	0.175	3.70914e-08	F2	PDZRN4	2.4
1.79566e-12	0.598095	0.945	0.887	3.77897e-08	F2	COL15A1	1.065
1.80095e-12	0.738254	0.805	0.703	3.7901e-08	F2	VTN	1.145
1.81339e-12	0.59078	1	1	3.81628e-08	F3	RPL9	1
1.87806e-12	0.456639	0.59	0.272	3.95238e-08	F4	P3H1	2.169
1.91071e-12	0.375998	0.45	0.162	4.02109e-08	F4	FDFT1	2.778
1.94083e-12	0.47568	0.165	0.015	4.08448e-08	F4	WNT6	11
1.95567e-12	0.362477	0.27	0.062	4.1157e-08	F2	EGLN3	4.355
2.07251e-12	0.633003	0.43	0.178	4.36159e-08	F2	UGCG	2.416
2.1344e-12	0.503332	0.425	0.172	4.49184e-08	F2	OSMR	2.471
2.16641e-12	0.517273	0.52	0.228	4.55921e-08	F2	MAF	2.281
2.24128e-12	0.445801	0.295	0.082	4.71678e-08	F2	PIM1	3.598
2.31739e-12	0.803753	0.855	0.795	4.87695e-08	F2	RBMS1	1.075
2.35912e-12	0.321189	0.4	0.125	4.96476e-08	F4	CDK2AP1	3.2
2.37822e-12	0.429847	0.6	0.27	5.00496e-08	F4	CCDC88A	2.222
2.44458e-12	0.311007	0.285	0.07	5.14461e-08	F4	LAYN	4.071
2.4885e-12	0.458927	0.415	0.162	5.23705e-08	F2	WDR86	2.562
2.58947e-12	0.527192	0.6	0.278	5.44954e-08	F4	LIN28B	2.158
2.66156e-12	0.389686	0.25	0.052	5.60126e-08	F4	CKAP2	4.808
2.67806e-12	0.645464	0.54	0.282	5.63597e-08	F2	DLC1	1.915
2.70698e-12	0.463522	0.355	0.112	5.69683e-08	F2	EBF1	3.17
2.94516e-12	0.46215	0.605	0.288	6.19809e-08	F4	FKBP14	2.101
3.24193e-12	0.280913	0.235	0.045	6.82264e-08	F4	ACOT7	5.222
3.25585e-12	0.551331	0.46	0.182	6.85193e-08	F4	MYO1B	2.527
3.27618e-12	0.294413	0.235	0.048	6.89472e-08	F2	PDE3B	4.896
3.32373e-12	0.307982	0.32	0.088	6.99479e-08	F4	C19orf12	3.636
3.3536e-12	0.381029	0.245	0.05	7.05765e-08	F4	DIAPH3	4.9
3.48009e-12	0.318309	0.165	0.015	7.32385e-08	F4	GTSE1	11
3.51714e-12	0.518908	0.275	0.072	7.40183e-08	F2	SLC19A3	3.819
3.55582e-12	0.965616	0.85	0.92	7.48322e-08	F4	HAPLN1	0.924
3.58728e-12	0.491222	0.42	0.165	7.54943e-08	F2	LATS2	2.545
3.68199e-12	0.321885	0.415	0.138	7.74875e-08	F4	CSPP1	3.007
3.73814e-12	0.604087	0.53	0.258	7.86693e-08	F2	IGF1R	2.054
3.74308e-12	0.347946	0.44	0.158	7.87731e-08	F4	RPP30	2.785
3.81417e-12	0.368786	0.385	0.128	8.02692e-08	F4	SMC6	3.008
3.85394e-12	0.392991	0.88	0.655	8.11062e-08	F3	SRI	1.344
4.01309e-12	0.463131	0.395	0.152	8.44555e-08	F2	FRS2	2.599
4.01611e-12	0.558189	0.355	0.122	8.45189e-08	F2	CYTL1	2.91
4.16125e-12	1.03429	0.95	0.915	8.75736e-08	F2	FOS	1.038
4.17387e-12	0.369032	0.195	0.028	8.78392e-08	F4	PLA2G5	6.964
4.59454e-12	0.460475	0.505	0.24	9.66921e-08	F2	LPIN2	2.104
4.915e-12	0.479102	0.46	0.192	1.03436e-07	F2	MRGPRF	2.396
4.9295e-12	0.429407	0.42	0.172	1.03741e-07	F2	RHOQ	2.442
5.49844e-12	0.399734	0.585	0.262	1.15715e-07	F4	AIMP1	2.233
5.72647e-12	0.733395	0.98	0.945	1.20513e-07	F2	CXCL14	1.037
5.77154e-12	0.267755	0.26	0.058	1.21462e-07	F4	BCL11A	4.483
5.94263e-12	0.580462	1	1	1.25063e-07	F3	RPS3A	1
5.95285e-12	0.310335	0.155	0.013	1.25278e-07	F2	PLXNA4	11.923
6.07072e-12	0.392284	0.435	0.158	1.27758e-07	F4	CENPX	2.753
6.12677e-12	0.392787	0.98	0.958	1.28938e-07	F4	PDIA3	1.023
6.33172e-12	1.37428	0.485	0.278	1.33251e-07	F3	HBE1	1.745
6.52335e-12	1.03966	0.195	0.03	1.37284e-07	F4	FAM162B	6.5
6.94023e-12	0.488109	0.47	0.21	1.46057e-07	F2	PPP2R5E	2.238
6.95398e-12	0.404786	0.53	0.262	1.46347e-07	F2	GOLGA2	2.023
7.05489e-12	0.608847	1	1	1.4847e-07	F3	RPL32	1
7.05763e-12	0.989305	0.87	0.8	1.48528e-07	F2	DES	1.087
7.0909e-12	0.425	0.49	0.21	1.49228e-07	F2	KAT6A	2.333
7.13923e-12	0.421319	0.515	0.24	1.50245e-07	F2	RAB23	2.146
7.72546e-12	0.586921	1	1	1.62582e-07	F3	RPL13	1
8.20376e-12	0.504892	0.695	0.37	1.72648e-07	F4	COTL1	1.878
8.27122e-12	0.375373	0.245	0.055	1.74068e-07	F2	SH3D19	4.455
8.52751e-12	0.274239	0.275	0.065	1.79462e-07	F4	CSTF3	4.231
8.71827e-12	0.302953	0.26	0.06	1.83476e-07	F4	DSG2	4.333
8.75065e-12	0.493684	0.595	0.275	1.84157e-07	F4	MT1E	2.164
9.10066e-12	0.401852	0.425	0.165	1.91523e-07	F2	ATP13A3	2.576
9.13052e-12	0.300683	0.285	0.072	1.92152e-07	F4	B3GALNT1	3.958
9.39511e-12	0.409945	0.5	0.222	1.9772e-07	F2	KIAA0355	2.252
9.88156e-12	0.327571	0.295	0.082	2.07957e-07	F2	MTHFR	3.598
1.00549e-11	0.437674	0.445	0.18	2.11606e-07	F2	NFE2L2	2.472
1.00663e-11	0.5669	0.745	0.438	2.11845e-07	F4	IKBIP	1.701
1.01416e-11	0.380144	0.445	0.185	2.13431e-07	F2	GAS7	2.405
1.04048e-11	0.478995	0.58	0.32	2.18969e-07	F2	SLC39A13	1.812
1.05831e-11	0.540286	0.835	0.665	2.22721e-07	F2	APOC1	1.256
1.06897e-11	0.422117	0.44	0.185	2.24965e-07	F2	SORT1	2.378
1.07897e-11	0.543835	0.425	0.18	2.27068e-07	F2	ZNF331	2.361
1.08464e-11	0.290116	0.32	0.09	2.28263e-07	F4	DZIP1	3.556
1.14008e-11	0.713414	0.425	0.165	2.3993e-07	F2	ERRFI1	2.576
1.26701e-11	0.304223	0.825	0.605	2.66642e-07	F3	AES	1.364
1.29244e-11	0.562219	0.695	0.382	2.71994e-07	F4	PITX1	1.819
1.31781e-11	0.267243	0.235	0.048	2.77333e-07	F4	TCTEX1D2	4.896
1.32514e-11	0.602682	0.565	0.305	2.78876e-07	F2	CHSY1	1.852
1.37583e-11	0.342006	0.23	0.045	2.89544e-07	F4	GINS2	5.111
1.39508e-11	0.306855	0.295	0.078	2.93596e-07	F4	CASC10	3.782
1.46286e-11	0.460017	0.64	0.355	3.07858e-07	F2	KMT2E	1.803
1.48698e-11	0.449611	0.17	0.02	3.12934e-07	F4	ASPM	8.5
1.49532e-11	0.314771	0.27	0.07	3.14691e-07	F2	NPC1	3.857
1.50189e-11	0.453462	0.45	0.182	3.16072e-07	F4	PYCR1	2.473
1.50397e-11	0.373261	0.275	0.068	3.1651e-07	F4	MCM7	4.044
1.51167e-11	0.439269	0.485	0.225	3.1813e-07	F2	TNRC6B	2.156
1.51247e-11	0.442821	0.55	0.28	3.18299e-07	F2	NOTCH2	1.964
1.5541e-11	0.540698	0.375	0.142	3.27061e-07	F2	PHF10	2.641
1.56366e-11	0.486158	0.22	0.045	3.29073e-07	F2	NFATC2	4.889
1.67448e-11	0.284483	0.29	0.075	3.52395e-07	F4	TEAD2	3.867
1.77838e-11	0.543259	1	1	3.74259e-07	F3	RPS3	1
1.79203e-11	0.445514	0.515	0.245	3.77133e-07	F2	CXXC5	2.102
1.79624e-11	0.463613	0.38	0.145	3.78019e-07	F2	ABL1	2.621
1.81733e-11	0.495144	0.515	0.265	3.82457e-07	F2	ZNF451	1.943
1.86843e-11	0.308316	0.385	0.125	3.93211e-07	F4	OSR1	3.08
1.9114e-11	0.403206	0.42	0.178	4.02254e-07	F2	CHPT1	2.36
2.01109e-11	0.413132	0.585	0.308	4.23235e-07	F2	NR3C1	1.899
2.01579e-11	0.877489	0.265	0.068	4.24223e-07	F4	UBE2C	3.897
2.0228e-11	0.593591	0.435	0.198	4.25699e-07	F2	KIAA0040	2.197
2.0676e-11	0.511868	1	1	4.35126e-07	F3	RPS15	1
2.12427e-11	0.422608	0.22	0.043	4.47053e-07	F4	ATAD2	5.116
2.14388e-11	0.301808	0.335	0.1	4.5118e-07	F4	GPM6B	3.35
2.16306e-11	0.284043	0.23	0.048	4.55215e-07	F2	PER1	4.792
2.25069e-11	0.521177	0.58	0.282	4.73658e-07	F4	FDPS	2.057
2.30593e-11	0.361878	0.4	0.16	4.85282e-07	F2	PIM3	2.5
2.33473e-11	0.531691	0.435	0.182	4.91344e-07	F2	ADM	2.39
2.45583e-11	0.359167	0.285	0.082	5.1683e-07	F2	ANKH	3.476
2.47539e-11	0.393994	0.425	0.16	5.20947e-07	F4	MRPL4	2.656
2.51942e-11	0.492978	0.365	0.135	5.30212e-07	F2	FYN	2.704
2.58747e-11	0.411702	0.545	0.24	5.44534e-07	F4	TUSC3	2.271
2.60292e-11	0.659541	1	1	5.47786e-07	F3	RPL37	1
2.62356e-11	0.360718	0.365	0.135	5.52128e-07	F2	ST3GAL4	2.704
2.64758e-11	0.536943	1	1	5.57184e-07	F3	RPS18	1
2.66818e-11	0.428633	0.36	0.132	5.61519e-07	F2	KCNK1	2.727
2.69299e-11	0.570286	1	1	5.66739e-07	F3	TMSB10	1
2.69684e-11	0.308511	0.325	0.095	5.67549e-07	F4	IGDCC3	3.421
2.91322e-11	0.416212	0.91	0.575	6.13087e-07	F3	SAT1	1.583
3.07745e-11	0.288154	0.14	0.01	6.4765e-07	F4	CCNA2	14
3.28036e-11	0.325765	0.295	0.08	6.90352e-07	F4	METRN	3.687
3.31794e-11	0.655664	0.435	0.18	6.9826e-07	F4	H2AFX	2.417
3.68563e-11	0.312996	0.33	0.112	7.75642e-07	F2	NCOA3	2.946
3.81892e-11	0.310641	0.285	0.078	8.03692e-07	F4	YARS	3.654
3.84894e-11	0.293655	0.3	0.088	8.1001e-07	F4	TBC1D1	3.409
3.88731e-11	0.321643	0.88	0.623	8.18085e-07	F3	NDUFS4	1.413
3.9271e-11	0.3138	0.355	0.125	8.26458e-07	F2	ZSWIM6	2.84
3.95972e-11	0.258692	0.115	0.002	8.33323e-07	F2	CYP1B1	57.5
3.97151e-11	0.388643	0.41	0.165	8.35804e-07	F2	TNS1	2.485
4.09023e-11	0.52667	0.54	0.25	8.60789e-07	F4	KDELR3	2.16
4.11973e-11	0.653589	0.65	0.435	8.66997e-07	F2	FBLN5	1.494
4.12898e-11	0.415809	0.345	0.132	8.68944e-07	F2	CISH	2.614
4.17677e-11	0.690574	0.91	0.815	8.79001e-07	F2	S100A4	1.117
4.50202e-11	0.301259	0.345	0.108	9.4745e-07	F4	MMAB	3.194
4.53881e-11	0.423674	0.405	0.168	9.55193e-07	F2	ERC1	2.411
4.69342e-11	0.406504	0.595	0.28	9.87731e-07	F4	PLIN3	2.125
4.73374e-11	0.407497	0.48	0.202	9.96215e-07	F4	PLOD1	2.376
4.79785e-11	0.490932	0.345	0.122	1.00971e-06	F4	MFGE8	2.828
4.80772e-11	0.614158	1	1	1.01178e-06	F4	COL3A1	1
4.8355e-11	0.347618	0.495	0.205	1.01763e-06	F4	PDZD11	2.415
4.8427e-11	0.937745	0.685	0.505	1.01915e-06	F2	CCDC80	1.356
4.86861e-11	0.308348	0.23	0.05	1.0246e-06	F4	CCDC34	4.6
4.94869e-11	0.81477	0.75	0.55	1.04145e-06	F2	FSTL3	1.364
5.05598e-11	0.764354	1	0.998	1.06403e-06	F4	DLK1	1.002
5.15876e-11	0.496982	1	1	1.08566e-06	F3	RPL26	1
5.15986e-11	0.519997	0.5	0.252	1.08589e-06	F2	ALDH9A1	1.984
5.21249e-11	0.317786	0.165	0.02	1.09697e-06	F4	KNL1	8.25
5.47025e-11	0.40083	0.46	0.188	1.15121e-06	F4	IDH1	2.447
5.50214e-11	0.413555	0.38	0.14	1.15793e-06	F4	ALYREF	2.714
5.54937e-11	0.366939	0.485	0.198	1.16786e-06	F4	PSMD11	2.449
5.55111e-11	0.537389	0.44	0.202	1.16823e-06	F2	GCLM	2.178
5.66587e-11	0.294288	0.19	0.03	1.19238e-06	F4	LINGO1	6.333
5.916e-11	0.455571	0.455	0.205	1.24502e-06	F2	PDZRN3	2.22
6.12291e-11	0.314439	0.42	0.152	1.28857e-06	F4	TPRKB	2.763
6.12921e-11	0.533282	1	1	1.28989e-06	F3	RPS9	1
6.15269e-11	0.285928	0.265	0.068	1.29483e-06	F4	LIMD2	3.897
6.21446e-11	0.296955	0.295	0.082	1.30783e-06	F4	TRIM5	3.598
6.44545e-11	0.318768	0.365	0.12	1.35645e-06	F4	MRPS18A	3.042
6.45814e-11	0.405581	0.465	0.208	1.35912e-06	F2	SLC39A6	2.236
6.90762e-11	0.295599	0.275	0.072	1.45371e-06	F4	DHCR24	3.819
7.10735e-11	0.540261	0.69	0.435	1.49574e-06	F2	RBPJ	1.586
7.45962e-11	0.394738	0.285	0.082	1.56988e-06	F4	DHFR	3.476
7.51127e-11	0.303168	0.905	0.608	1.58075e-06	F3	PSME1	1.488
7.97017e-11	0.461459	0.375	0.15	1.67732e-06	F2	FOXN3	2.5
8.04289e-11	0.86331	0.81	0.835	1.69263e-06	F2	PEG3	0.97
8.3731e-11	0.31621	0.34	0.108	1.76212e-06	F4	BCL2L12	3.148
8.39326e-11	0.46698	0.41	0.18	1.76636e-06	F2	AHI1	2.278
8.49267e-11	0.717873	0.52	0.275	1.78728e-06	F2	PTP4A1	1.891
8.63073e-11	0.499763	0.49	0.245	1.81634e-06	F2	NIN	2
8.98273e-11	0.371771	0.42	0.162	1.89042e-06	F4	SAE1	2.593
9.04177e-11	0.297306	0.425	0.16	1.90284e-06	F4	PPIF	2.656
9.15242e-11	0.332784	0.34	0.11	1.92613e-06	F4	CCNE1	3.091
9.30324e-11	0.456528	0.52	0.238	1.95787e-06	F4	GOLIM4	2.185
9.36311e-11	0.408084	0.405	0.17	1.97047e-06	F2	HBP1	2.382
9.46692e-11	0.459618	0.325	0.112	1.99231e-06	F2	LPIN1	2.902
9.62716e-11	0.378808	0.515	0.232	2.02604e-06	F4	DSCR8	2.22
9.65405e-11	0.289595	0.235	0.058	2.0317e-06	F2	CDON	4.052
9.85162e-11	0.470134	0.49	0.252	2.07327e-06	F2	PPP1R10	1.944
9.90163e-11	0.364003	0.295	0.088	2.0838e-06	F4	FAT1	3.352
1.03236e-10	0.326502	0.295	0.085	2.17261e-06	F4	KCNS3	3.471
1.03666e-10	0.332654	0.235	0.055	2.18165e-06	F2	TBL1X	4.273
1.06192e-10	0.278431	0.225	0.048	2.23481e-06	F4	ST8SIA4	4.688
1.07424e-10	0.352896	0.19	0.032	2.26074e-06	F4	CENPK	5.938
1.08131e-10	0.546873	1	0.998	2.27561e-06	F3	GAPDH	1.002
1.08979e-10	0.332206	0.255	0.07	2.29346e-06	F2	FGF2	3.643
1.09914e-10	0.303792	0.385	0.145	2.31313e-06	F2	ZMYND11	2.655
1.13983e-10	0.284972	0.33	0.1	2.39877e-06	F4	MZT1	3.3
1.13988e-10	0.578869	1	0.998	2.39888e-06	F3	RPL3	1.002
1.15907e-10	0.371405	0.47	0.228	2.43927e-06	F2	RAB5A	2.061
1.17514e-10	0.449295	0.505	0.225	2.47309e-06	F4	CYTOR	2.244
1.19718e-10	0.370588	0.32	0.115	2.51946e-06	F2	SLC4A2	2.783
1.19835e-10	0.330877	0.18	0.028	2.52193e-06	F4	CLSPN	6.429
1.23894e-10	0.425828	0.51	0.27	2.60735e-06	F2	TSPAN5	1.889
1.2412e-10	0.398041	0.36	0.128	2.6121e-06	F4	VEZT	2.812
1.25789e-10	0.338228	0.455	0.2	2.64724e-06	F2	HYI	2.275
1.25818e-10	0.595614	1	0.995	2.64783e-06	F3	RPS5	1.005
1.26631e-10	0.352805	0.645	0.425	2.66495e-06	F3	AKAP13	1.518
1.27677e-10	0.372774	0.36	0.125	2.68696e-06	F4	DNMT1	2.88
1.2925e-10	0.482079	0.36	0.142	2.72007e-06	F2	ABCA1	2.535
1.33416e-10	2.00091	0.18	0.03	2.80774e-06	F4	REN	6
1.34265e-10	0.359411	0.335	0.112	2.82562e-06	F4	SEPT8	2.991
1.38728e-10	0.477923	0.405	0.17	2.91952e-06	F2	LURAP1L	2.382
1.38846e-10	0.262778	0.215	0.045	2.92201e-06	F2	LAMA4	4.778
1.3893e-10	0.36671	0.415	0.168	2.92378e-06	F2	SEMA3B	2.47
1.42286e-10	0.593412	0.435	0.195	2.99441e-06	F2	MBNL3	2.231
1.43052e-10	0.34317	0.18	0.03	3.01054e-06	F4	SVIL	6
1.43225e-10	0.325587	0.715	0.495	3.01417e-06	F3	APEX1	1.444
1.44186e-10	0.298127	0.875	0.623	3.03439e-06	F3	UBXN1	1.404
1.4489e-10	0.384825	0.52	0.228	3.04921e-06	F4	NBDY	2.281
1.45211e-10	0.370081	0.21	0.043	3.05597e-06	F2	ELN	4.884
1.47259e-10	0.359389	0.385	0.142	3.09907e-06	F4	PGP	2.711
1.49923e-10	0.323358	0.375	0.135	3.15513e-06	F4	IARS	2.778
1.53403e-10	0.776281	0.22	0.052	3.22836e-06	F4	SFRP1	4.231
1.55949e-10	0.379878	0.355	0.132	3.28194e-06	F2	AGO3	2.689
1.63139e-10	0.552222	0.625	0.375	3.43326e-06	F2	RYBP	1.667
1.63824e-10	0.29894	0.125	0.007	3.44767e-06	F4	ADAMTSL3	17.857
1.63839e-10	0.499172	0.315	0.108	3.44799e-06	F2	AC007952.4	2.917
1.64184e-10	0.63662	0.86	0.787	3.45524e-06	F2	EML4	1.093
1.6595e-10	0.29381	0.36	0.128	3.49241e-06	F4	WDR43	2.812
1.66227e-10	0.285173	0.38	0.145	3.49824e-06	F2	DHRS7	2.621
1.71588e-10	0.473026	0.56	0.31	3.61107e-06	F2	ASH1L	1.806
1.73154e-10	0.431836	0.52	0.25	3.64403e-06	F4	TWSG1	2.08
1.73461e-10	0.272688	0.315	0.098	3.65048e-06	F4	RFC2	3.214
1.74639e-10	0.35248	0.4	0.155	3.67528e-06	F2	LMOD1	2.581
1.77708e-10	0.310572	0.885	0.632	3.73986e-06	F3	EIF3M	1.4
1.79672e-10	0.345741	0.145	0.015	3.7812e-06	F4	ANLN	9.667
1.79725e-10	0.312938	0.385	0.148	3.78232e-06	F4	HMGCR	2.601
1.82388e-10	0.335682	0.235	0.058	3.83835e-06	F2	ZEB1	4.052
1.83457e-10	0.332317	0.235	0.058	3.86086e-06	F2	PPP1R3B	4.052
1.83709e-10	0.519304	0.18	0.03	3.86616e-06	F4	NUSAP1	6
1.93474e-10	0.26672	0.29	0.082	4.07166e-06	F4	CDKN2AIPNL	3.537
1.93949e-10	0.390345	0.56	0.265	4.08165e-06	F4	C7orf50	2.113
1.94906e-10	0.376978	0.585	0.272	4.10179e-06	F4	P3H4	2.151
1.96579e-10	0.441329	0.98	0.943	4.13701e-06	F4	CD99	1.039
2.00139e-10	0.296536	0.355	0.125	4.21192e-06	F4	WDR41	2.84
2.00685e-10	0.445622	0.575	0.315	4.22342e-06	F2	GUCY1A1	1.825
2.04624e-10	0.493547	0.485	0.245	4.30632e-06	F2	TPST1	1.98
2.06229e-10	0.378474	0.495	0.24	4.34009e-06	F2	PPP2CB	2.062
2.06617e-10	0.312018	0.265	0.075	4.34826e-06	F2	ATP6V0A1	3.533
2.114e-10	0.267698	0.285	0.088	4.44892e-06	F2	SIAH1	3.239
2.12438e-10	0.789338	0.625	0.415	4.47076e-06	F2	ANGPTL1	1.506
2.12499e-10	0.389928	0.58	0.305	4.47205e-06	F2	TUT4	1.902
2.12812e-10	0.31552	0.86	0.615	4.47863e-06	F3	RSL24D1	1.398
2.15471e-10	0.350401	0.445	0.198	4.53458e-06	F2	LRP10	2.247
2.30208e-10	0.661642	0.865	0.887	4.84472e-06	F2	ENPP2	0.975
2.32439e-10	0.279321	0.41	0.15	4.89168e-06	F4	SLC25A1	2.733
2.35415e-10	0.56298	0.32	0.102	4.95432e-06	F4	PTTG1	3.137
2.4267e-10	0.32573	0.22	0.052	5.107e-06	F2	APOL1	4.231
2.45317e-10	0.374013	0.44	0.202	5.1627e-06	F2	YIPF4	2.178
2.50921e-10	0.438167	0.54	0.278	5.28064e-06	F2	TBL1XR1	1.942
2.52325e-10	0.479197	0.88	0.782	5.31018e-06	F4	NME4	1.125
2.54273e-10	0.628094	0.77	0.605	5.35117e-06	F2	SERINC3	1.273
2.54385e-10	0.615385	0.645	0.422	5.35354e-06	F2	TNNT2	1.528
2.54877e-10	0.325122	0.335	0.115	5.36388e-06	F4	NUDT1	2.913
2.59485e-10	0.30387	0.13	0.01	5.46087e-06	F4	DEPDC1	13
2.60201e-10	1.19824	0.185	0.035	5.47593e-06	F4	TCIM	5.286
2.61586e-10	0.296653	1	0.99	5.50507e-06	F4	GNAS	1.01
2.6371e-10	0.546277	1	1	5.54978e-06	F3	RPL34	1
2.68242e-10	0.303179	0.25	0.068	5.64515e-06	F2	DMD	3.676
2.71031e-10	0.364247	0.365	0.132	5.70384e-06	F4	SEZ6L2	2.765
2.73713e-10	0.309888	0.295	0.09	5.76029e-06	F4	CD2AP	3.278
2.7376e-10	0.286995	0.365	0.13	5.76128e-06	F4	SNX7	2.808
2.80982e-10	0.398029	0.185	0.032	5.91327e-06	F4	UBE2T	5.781
2.83423e-10	0.469156	0.465	0.238	5.96464e-06	F2	SOX5	1.954
2.86957e-10	0.317187	0.27	0.082	6.039e-06	F2	ATP11A	3.293
2.8961e-10	0.367902	0.345	0.135	6.09483e-06	F2	TMEM131	2.556
2.93148e-10	0.363095	0.4	0.16	6.1693e-06	F4	PAICS	2.5
2.94784e-10	0.367401	0.505	0.22	6.20372e-06	F4	TXNDC12	2.295
3.02429e-10	0.329425	0.245	0.062	6.36462e-06	F4	CDCA4	3.952
3.06382e-10	0.388515	0.535	0.275	6.44781e-06	F2	TMEM30A	1.945
3.12878e-10	0.535023	1	1	6.58453e-06	F3	RPS13	1
3.16437e-10	0.383179	0.54	0.278	6.65941e-06	F2	SYPL1	1.942
3.16461e-10	0.388056	0.405	0.17	6.65992e-06	F2	OLR1	2.382
3.16577e-10	0.519492	0.155	0.02	6.66236e-06	F4	MKI67	7.75
3.19494e-10	0.585507	1	1	6.72375e-06	F3	RPS4X	1
3.24274e-10	0.424575	0.54	0.288	6.82434e-06	F2	WIPI2	1.875
3.25194e-10	0.268853	0.275	0.078	6.84371e-06	F4	TBX2-AS1	3.526
3.31816e-10	0.328059	0.105	0.002	6.98307e-06	F4	GFRA2	52.5
3.39646e-10	0.588169	0.645	0.368	7.14785e-06	F4	ATP1B1	1.753
3.4623e-10	0.596782	1	1	7.28641e-06	F3	RPL12	1
3.50658e-10	0.347647	0.39	0.162	7.3796e-06	F2	NAV2	2.407
3.51833e-10	0.537643	1	1	7.40434e-06	F3	RPL36	1
3.54442e-10	0.49633	0.56	0.31	7.45922e-06	F2	GATA6	1.806
3.5634e-10	0.311228	0.315	0.102	7.49917e-06	F4	SS18L2	3.088
3.61769e-10	0.306218	0.36	0.125	7.61344e-06	F4	MVD	2.88
3.7127e-10	0.30667	0.33	0.12	7.81338e-06	F2	GNA13	2.75
3.86052e-10	0.765207	0.445	0.212	8.12447e-06	F2	PDLIM3	2.099
3.8878e-10	0.361745	0.615	0.298	8.18188e-06	F4	PPP2R1A	2.064
3.91777e-10	0.274445	0.135	0.013	8.24494e-06	F4	MYBL2	10.385
3.93544e-10	0.615775	0.445	0.188	8.28213e-06	F4	KPNA2	2.367
3.94009e-10	0.529801	0.845	0.715	8.29193e-06	F4	FKBP10	1.182
3.98689e-10	0.616539	0.8	0.66	8.39041e-06	F4	THY1	1.212
3.99017e-10	0.330513	0.285	0.088	8.39732e-06	F2	PDK4	3.239
4.0318e-10	0.460503	1	1	8.48492e-06	F3	RPS27	1
4.10299e-10	0.344407	0.36	0.128	8.63474e-06	F2	CCL4L2	2.812
4.11135e-10	0.490996	0.44	0.212	8.65234e-06	F2	CHD1	2.075
4.25694e-10	0.292771	0.12	0.007	8.95872e-06	F4	ANGPTL6	17.143
4.27005e-10	0.439138	0.505	0.265	8.98633e-06	F2	AMD1	1.906
4.39583e-10	0.402952	0.46	0.225	9.25103e-06	F2	ZFYVE21	2.044
4.40731e-10	0.287004	0.335	0.11	9.27518e-06	F4	PPIH	3.045
4.46107e-10	0.548948	0.38	0.165	9.38833e-06	F2	CREM	2.303
4.52883e-10	0.261618	0.165	0.025	9.53092e-06	F4	SEMA3A	6.6
4.53781e-10	0.667965	1	0.998	9.54982e-06	F3	RPL6	1.002
4.54643e-10	0.589162	0.56	0.322	9.56796e-06	F2	LRRC32	1.739
4.56133e-10	0.377137	0.445	0.21	9.59932e-06	F2	PIGP	2.119
4.63124e-10	0.342745	0.425	0.162	9.74644e-06	F2	CCL4	2.623
4.63734e-10	0.313056	0.87	0.627	9.75928e-06	F3	NPC2	1.388
4.70887e-10	0.362169	0.5	0.252	9.90982e-06	F2	HEXA	1.984
4.70943e-10	0.417067	0.31	0.105	9.91099e-06	F4	TMEM97	2.952
4.77961e-10	0.36603	0.7	0.502	1.00587e-05	F3	PSME2	1.394
4.84138e-10	0.382914	0.925	0.69	1.01887e-05	F3	GYPC	1.341
4.8981e-10	0.407651	0.525	0.28	1.03081e-05	F2	PPP4R2	1.875
4.92143e-10	0.312697	0.315	0.1	1.03571e-05	F4	MAN2A1	3.15
4.95689e-10	0.281062	0.38	0.152	1.04318e-05	F2	ZBTB38	2.5
4.98067e-10	0.450289	0.54	0.285	1.04818e-05	F2	AFF4	1.895
5.01556e-10	0.544192	0.355	0.142	1.05552e-05	F2	STK38L	2.5
5.11925e-10	0.467188	0.495	0.25	1.07735e-05	F2	MED21	1.98
5.22875e-10	0.26557	0.25	0.068	1.10039e-05	F2	HINT3	3.676
5.24559e-10	0.496386	1	1	1.10393e-05	F3	RPL39	1
5.24781e-10	0.373375	0.45	0.198	1.1044e-05	F4	MAGOHB	2.273
5.29471e-10	0.420036	0.43	0.195	1.11427e-05	F2	CPD	2.205
5.37099e-10	0.393818	0.44	0.188	1.13032e-05	F4	MSRB3	2.34
5.373e-10	0.403151	0.165	0.025	1.13075e-05	F4	RRM2	6.6
5.38705e-10	0.27352	0.395	0.155	1.1337e-05	F2	CCDC144A	2.548
5.40565e-10	0.329997	0.295	0.092	1.13762e-05	F4	FAM126A	3.207
5.4772e-10	0.491248	0.965	0.87	1.15268e-05	F2	HLA-C	1.109
5.49089e-10	0.430131	0.89	0.637	1.15556e-05	F3	CTSD	1.397
5.50301e-10	0.31686	0.555	0.25	1.15811e-05	F4	MRPL17	2.22
5.64009e-10	0.366645	0.43	0.208	1.18696e-05	F2	KLF3	2.067
5.78396e-10	0.442324	0.54	0.282	1.21724e-05	F2	NPEPPS	1.915
5.83819e-10	0.338739	0.465	0.212	1.22865e-05	F2	HELZ	2.193
5.87813e-10	0.43375	0.395	0.178	1.23705e-05	F2	ELF2	2.219
5.95594e-10	0.480702	1	1	1.25343e-05	F3	RPL18	1
5.96898e-10	0.397304	0.47	0.225	1.25617e-05	F2	KDM5B	2.089
6.07028e-10	0.525129	1	1	1.27749e-05	F3	RPS27A	1
6.15744e-10	0.719208	1	1	1.29583e-05	F3	RPLP0	1
6.24418e-10	0.473573	0.27	0.078	1.31409e-05	F4	CCNB1	3.462
6.38951e-10	0.408495	0.6	0.33	1.34467e-05	F2	ADAM10	1.818
6.41724e-10	0.429334	0.995	0.94	1.35051e-05	F2	SERPINE2	1.059
6.48617e-10	0.800975	0.235	0.068	1.36501e-05	F2	PMEPA1	3.456
6.67269e-10	0.332596	0.305	0.098	1.40427e-05	F4	LDLR	3.112
6.77983e-10	0.428624	0.405	0.16	1.42682e-05	F4	PCNA	2.531
6.9064e-10	0.337831	0.33	0.12	1.45345e-05	F2	CLDN11	2.75
6.93283e-10	0.375794	0.995	0.993	1.45901e-05	F2	DSTN	1.002
7.02406e-10	0.266205	0.18	0.032	1.47821e-05	F2	RUNX1	5.625
7.14391e-10	0.356366	0.315	0.115	1.50344e-05	F2	NCOA1	2.739
7.2433e-10	0.40026	0.45	0.218	1.52435e-05	F2	F10	2.064
7.40677e-10	0.274069	0.24	0.065	1.55876e-05	F2	ZSCAN18	3.692
7.50853e-10	0.434966	0.495	0.258	1.58017e-05	F2	CAPN2	1.919
7.50979e-10	0.411307	0.965	0.973	1.58044e-05	F2	RRBP1	0.992
7.53829e-10	0.298669	0.89	0.625	1.58643e-05	F3	TIMP2	1.424
7.63678e-10	0.266664	0.125	0.01	1.60716e-05	F4	NDC80	12.5
7.72276e-10	0.647671	0.885	0.902	1.62526e-05	F2	ADAMTS1	0.981
7.92163e-10	0.349768	0.58	0.282	1.66711e-05	F4	OLA1	2.057
7.9469e-10	0.429763	0.48	0.23	1.67243e-05	F2	PLAUR	2.087
8.01728e-10	0.409038	0.525	0.272	1.68724e-05	F2	JAM3	1.93
8.09075e-10	0.271437	0.32	0.105	1.7027e-05	F4	FUNDC1	3.048
8.12161e-10	0.40134	0.58	0.278	1.70919e-05	F4	PCDH18	2.086
8.24931e-10	0.447058	0.285	0.1	1.73607e-05	F2	EFNB2	2.85
8.54938e-10	0.369911	0.335	0.13	1.79922e-05	F2	POLK	2.577
8.64485e-10	0.402742	0.44	0.21	1.81931e-05	F2	CCPG1	2.095
8.67426e-10	0.284999	0.365	0.13	1.8255e-05	F4	NOC3L	2.808
8.8522e-10	0.332656	0.49	0.215	1.86295e-05	F4	CNPY4	2.279
8.85759e-10	0.400343	0.585	0.335	1.86408e-05	F2	RTN3	1.746
9.03452e-10	0.32058	0.355	0.145	1.90131e-05	F2	TSPAN14	2.448
9.04563e-10	0.294906	0.99	0.993	1.90365e-05	F4	RPL4	0.997
9.09092e-10	0.251975	0.145	0.018	1.91318e-05	F4	KIF23	8.056
9.12431e-10	0.317809	0.435	0.178	1.92021e-05	F4	NDUFAF8	2.444
9.15949e-10	0.315437	0.575	0.278	1.92761e-05	F4	ACAA2	2.068
9.24112e-10	0.358764	0.46	0.225	1.94479e-05	F2	IFNAR1	2.044
9.24429e-10	0.375462	0.425	0.19	1.94546e-05	F2	PALM	2.237
9.25604e-10	0.277694	0.28	0.09	1.94793e-05	F2	HECTD4	3.111
9.31538e-10	0.549641	0.41	0.195	1.96042e-05	F2	ETS2	2.103
9.66004e-10	0.394315	0.475	0.24	2.03296e-05	F2	RNF145	1.979
9.66483e-10	0.493779	0.545	0.302	2.03396e-05	F2	FIBIN	1.805
9.72699e-10	0.27836	0.32	0.105	2.04704e-05	F4	NUP37	3.048
9.90058e-10	0.354206	0.98	0.938	2.08358e-05	F4	OST4	1.045
1.00771e-09	0.396553	0.6	0.345	2.12072e-05	F2	TP53I13	1.739
1.00942e-09	0.274625	1	0.993	2.12433e-05	F4	RPSA	1.007
1.03306e-09	0.31392	0.265	0.08	2.17407e-05	F2	GLIS2	3.312
1.04965e-09	0.321627	0.885	0.608	2.20899e-05	F3	PRDX2	1.456
1.05743e-09	0.505041	0.455	0.198	2.22537e-05	F4	ISYNA1	2.298
1.08751e-09	0.335321	0.505	0.268	2.28866e-05	F2	ZNF292	1.884
1.09287e-09	0.400729	0.555	0.305	2.29995e-05	F2	PELO	1.82
1.10663e-09	0.376872	0.425	0.175	2.32891e-05	F4	HMGCS1	2.429
1.13965e-09	0.436915	0.285	0.095	2.39838e-05	F2	CYSLTR2	3
1.14421e-09	0.319958	0.285	0.088	2.408e-05	F4	DNAJC9	3.239
1.14872e-09	0.362443	0.66	0.348	2.41749e-05	F4	IDH2	1.897
1.1596e-09	0.372929	0.435	0.182	2.44038e-05	F4	IL11RA	2.39
1.16018e-09	0.322921	0.85	0.655	2.4416e-05	F3	SRP9	1.298
1.16565e-09	0.25546	0.215	0.052	2.4531e-05	F2	SECTM1	4.135
1.17116e-09	0.429267	0.53	0.29	2.4647e-05	F2	NFAT5	1.828
1.17845e-09	0.648755	0.815	0.715	2.48005e-05	F2	IQGAP2	1.14
1.1862e-09	0.298183	0.325	0.122	2.49636e-05	F2	FAM117B	2.664
1.19509e-09	0.336387	0.905	0.57	2.51507e-05	F3	TUBA1A	1.588
1.19738e-09	0.307374	0.48	0.205	2.51989e-05	F4	FAM204A	2.341
1.23833e-09	0.33669	0.37	0.14	2.60607e-05	F4	SCD	2.643
1.24164e-09	0.370571	0.62	0.388	2.61303e-05	F2	PAFAH1B1	1.598
1.254e-09	0.290207	0.285	0.095	2.63905e-05	F2	SMTNL2	3
1.25617e-09	0.367447	0.53	0.3	2.6436e-05	F2	EVI5	1.767
1.26555e-09	0.256961	0.315	0.102	2.66334e-05	F4	PDCL3	3.088
1.28165e-09	0.336048	0.24	0.065	2.69724e-05	F4	SCN7A	3.692
1.28213e-09	0.415821	0.65	0.388	2.69825e-05	F2	FLOT1	1.675
1.28741e-09	0.28406	0.325	0.122	2.70936e-05	F2	TMEM167B	2.664
1.29688e-09	0.411834	0.715	0.47	2.72929e-05	F3	FABP5	1.521
1.31058e-09	0.373101	0.205	0.048	2.75812e-05	F4	KIF20B	4.271
1.33109e-09	0.382692	0.415	0.182	2.80129e-05	F2	RHOU	2.28
1.33259e-09	0.651455	0.945	0.925	2.80444e-05	F2	KCNQ1OT1	1.022
1.35874e-09	0.295613	0.25	0.072	2.85946e-05	F2	MYO1E	3.472
1.35875e-09	0.643377	0.84	0.853	2.85949e-05	F2	SLC40A1	0.985
1.36372e-09	0.456852	0.505	0.265	2.86996e-05	F2	CLSTN1	1.906
1.39253e-09	0.291684	0.415	0.165	2.93059e-05	F4	MRPL50	2.515
1.40557e-09	0.406047	0.54	0.298	2.95803e-05	F2	RIOK3	1.812
1.41331e-09	0.277619	0.27	0.078	2.9743e-05	F4	NDUFAF4	3.462
1.44467e-09	0.284746	0.44	0.178	3.04032e-05	F4	MRPL12	2.472
1.48476e-09	0.323756	0.23	0.062	3.12469e-05	F2	TRG-AS1	3.71
1.48775e-09	0.43321	0.575	0.292	3.13097e-05	F4	PHGDH	1.969
1.50314e-09	0.369714	0.35	0.128	3.16335e-05	F4	ISM1	2.734
1.52298e-09	0.331037	0.365	0.132	3.20512e-05	F4	HPRT1	2.765
1.53048e-09	0.670213	0.555	0.332	3.2209e-05	F2	PDPN	1.672
1.5423e-09	0.494149	0.35	0.142	3.24576e-05	F2	CDC42EP3	2.465
1.54921e-09	0.346431	0.375	0.17	3.2603e-05	F2	SSBP2	2.206
1.55279e-09	0.431459	0.19	0.04	3.26785e-05	F4	CENPE	4.75
1.61349e-09	0.363926	0.61	0.36	3.39558e-05	F2	RAB14	1.694
1.63126e-09	0.374312	0.43	0.198	3.43299e-05	F2	PLEC	2.172
1.64953e-09	0.268622	0.335	0.112	3.47144e-05	F4	PJA1	2.991
1.6536e-09	0.377697	0.45	0.22	3.47999e-05	F2	SERINC5	2.045
1.65731e-09	0.631269	0.775	0.667	3.48782e-05	F2	IL1R1	1.162
1.67311e-09	0.367049	0.405	0.168	3.52107e-05	F4	TMEM106C	2.411
1.67748e-09	0.546922	0.105	0.005	3.53026e-05	F4	MYH11	21
1.71401e-09	0.408082	0.905	0.7	3.60713e-05	F3	FIS1	1.293
1.7162e-09	0.359782	0.36	0.135	3.61174e-05	F4	FHL3	2.667
1.72705e-09	0.499994	0.525	0.305	3.63458e-05	F2	NREP	1.721
1.747e-09	0.320243	0.415	0.17	3.67655e-05	F4	ISOC2	2.441
1.75948e-09	0.272302	0.215	0.055	3.70282e-05	F2	LDB2	3.909
1.79615e-09	0.396075	0.49	0.228	3.78001e-05	F4	PAXX	2.149
1.79794e-09	0.267537	0.4	0.158	3.78376e-05	F4	FAM136A	2.532
1.80433e-09	0.729162	0.745	0.645	3.79721e-05	F2	AKAP12	1.155
1.80863e-09	0.318255	0.525	0.248	3.80627e-05	F4	MRPL3	2.117
1.81144e-09	0.275872	0.23	0.06	3.81218e-05	F4	WDR34	3.833
1.81951e-09	0.329239	0.44	0.19	3.82915e-05	F4	AKT1	2.316
1.83009e-09	0.28058	0.165	0.028	3.85142e-05	F4	AURKB	5.893
1.84825e-09	0.577388	0.385	0.158	3.88965e-05	F4	PARM1	2.437
1.86153e-09	0.30638	0.36	0.15	3.91759e-05	F2	SNAPC1	2.4
1.88554e-09	0.430172	0.96	0.945	3.96813e-05	F2	CCND2	1.016
1.93509e-09	0.252533	0.855	0.623	4.0724e-05	F3	HNRNPF	1.372
2.01851e-09	0.3767	0.485	0.22	4.24796e-05	F4	CARD16	2.205
2.05237e-09	0.324694	0.375	0.148	4.31921e-05	F4	BCAR1	2.534
2.05737e-09	0.411507	0.54	0.272	4.32973e-05	F4	HIKESHI	1.985
2.08194e-09	0.344074	0.685	0.358	4.38144e-05	F4	CDK6	1.913
2.085e-09	0.298434	0.24	0.07	4.38789e-05	F2	CDKL1	3.429
2.09505e-09	0.46651	1	0.995	4.40903e-05	F2	H3F3B	1.005
2.09827e-09	0.47375	1	1	4.41582e-05	F3	NACA	1
2.16786e-09	0.292099	0.3	0.1	4.56226e-05	F4	WNT11	3
2.16966e-09	0.295419	0.125	0.013	4.56604e-05	F4	APOLD1	9.615
2.24923e-09	0.316125	0.505	0.235	4.73351e-05	F4	EI24	2.149
2.26173e-09	0.331106	0.42	0.202	4.75981e-05	F2	TBC1D23	2.079
2.27467e-09	0.268182	0.29	0.092	4.78704e-05	F4	FNDC1	3.152
2.2756e-09	0.342974	0.99	0.973	4.78901e-05	F4	PFN1	1.017
2.31649e-09	0.264553	0.91	0.677	4.87505e-05	F3	COPS9	1.344
2.34326e-09	0.570181	1	1	4.93139e-05	F3	RPLP2	1
2.38629e-09	0.305393	0.455	0.195	5.02194e-05	F4	CEP57	2.333
2.39158e-09	0.388529	0.37	0.158	5.03308e-05	F2	ZBTB44	2.342
2.48423e-09	0.253772	0.25	0.07	5.22806e-05	F4	RUVBL1	3.571
2.5378e-09	0.30328	0.385	0.148	5.3408e-05	F4	TSPAN6	2.601
2.55831e-09	0.427291	0.475	0.25	5.38395e-05	F2	TMED4	1.9
2.57157e-09	0.356277	0.42	0.202	5.41187e-05	F2	LPGAT1	2.079
2.62725e-09	0.3092	0.36	0.152	5.52905e-05	F2	P4HTM	2.368
2.65653e-09	0.41962	0.34	0.138	5.59067e-05	F2	SGCA	2.464
2.6605e-09	0.328312	0.48	0.215	5.59902e-05	F4	CCDC124	2.233
2.67371e-09	0.289697	0.33	0.117	5.62683e-05	F4	HAUS1	2.821
2.67517e-09	0.46223	0.205	0.05	5.6299e-05	F2	NR4A2	4.1
2.74276e-09	0.373392	1	0.998	5.77215e-05	F4	SPARC	1.002
2.8226e-09	0.452961	0.685	0.388	5.94016e-05	F2	PLAC1	1.765
2.85422e-09	0.309643	0.845	0.613	6.00671e-05	F3	C6orf48	1.378
2.91517e-09	0.558515	1	1	6.13497e-05	F3	RPL28	1
3.002e-09	0.352924	0.45	0.228	6.31772e-05	F2	YPEL5	1.974
3.01257e-09	0.268658	0.185	0.04	6.33996e-05	F2	GAB2	4.625
3.01943e-09	0.284346	0.37	0.145	6.35439e-05	F4	ARF3	2.552
3.02337e-09	0.782308	0.995	0.978	6.36269e-05	F2	TIMP3	1.017
3.03334e-09	0.432074	0.495	0.262	6.38367e-05	F2	COL8A2	1.889
3.05701e-09	0.354212	0.375	0.148	6.43347e-05	F4	BRDT	2.534
3.09275e-09	0.411703	0.93	0.835	6.5087e-05	F4	PDIA6	1.114
3.14035e-09	0.328024	0.465	0.205	6.60887e-05	F4	SKP2	2.268
3.17802e-09	0.340782	0.48	0.238	6.68814e-05	F2	MYCBP2	2.017
3.21806e-09	0.42288	0.94	0.917	6.77241e-05	F2	DDX17	1.025
3.22988e-09	0.301757	0.51	0.235	6.79729e-05	F4	PHF14	2.17
3.25431e-09	0.342699	0.455	0.202	6.84869e-05	F4	CCND3	2.252
3.26831e-09	0.402153	0.97	0.935	6.87816e-05	F2	EIF4A2	1.037
3.28181e-09	0.32449	0.22	0.06	6.90656e-05	F2	ITGA11	3.667
3.39492e-09	0.439599	0.18	0.038	7.14461e-05	F4	PLAT	4.737
3.43543e-09	0.32473	0.34	0.142	7.22986e-05	F2	C15orf61	2.394
3.44145e-09	0.396208	0.385	0.17	7.24253e-05	F2	SNTB2	2.265
3.46301e-09	0.386144	0.325	0.13	7.2879e-05	F2	TCF7L2	2.5
3.46907e-09	0.396452	0.605	0.32	7.30066e-05	F4	LSM4	1.891
3.489e-09	0.250144	0.375	0.142	7.34259e-05	F4	NDUFA7	2.641
3.49157e-09	0.287257	0.25	0.08	7.34801e-05	F2	SAMD8	3.125
3.49898e-09	0.397422	0.59	0.308	7.3636e-05	F4	ARL4A	1.916
3.627e-09	0.352186	0.33	0.13	7.63303e-05	F2	AFAP1	2.538
3.63229e-09	0.40086	0.355	0.15	7.64415e-05	F2	DDX3Y	2.367
3.68863e-09	0.348658	0.56	0.295	7.76273e-05	F2	PRPF38B	1.898
3.73631e-09	0.362373	0.46	0.205	7.86306e-05	F4	ENSA	2.244
3.91693e-09	0.40102	0.985	0.965	8.24317e-05	F4	SERPINH1	1.021
3.93934e-09	0.362059	0.415	0.188	8.29035e-05	F2	AKAP6	2.207
3.93959e-09	0.298814	0.88	0.642	8.29086e-05	F3	MAP2K2	1.371
4.01439e-09	0.608171	1	0.995	8.44828e-05	F3	RPL10A	1.005
4.01594e-09	0.385927	0.46	0.24	8.45154e-05	F2	SLC25A36	1.917
4.03141e-09	0.464101	0.985	0.86	8.48411e-05	F3	TXN	1.145
4.04992e-09	0.388563	0.34	0.148	8.52305e-05	F2	GXYLT2	2.297
4.07091e-09	0.267226	0.305	0.1	8.56722e-05	F4	BCAS4	3.05
4.11983e-09	0.329684	0.485	0.248	8.67018e-05	F2	TSPAN9	1.956
4.21299e-09	0.48588	1	1	8.86625e-05	F3	TMSB4X	1
4.22668e-09	0.280606	0.235	0.068	8.89504e-05	F2	TSPAN2	3.456
4.28763e-09	0.400792	0.4	0.175	9.02332e-05	F4	GOLM1	2.286
4.4077e-09	0.310958	0.275	0.09	9.27601e-05	F2	LDLRAD4	3.056
4.42355e-09	0.352995	0.515	0.298	9.30936e-05	F2	GGCX	1.728
4.52678e-09	0.360615	0.385	0.175	9.52661e-05	F2	NBR1	2.2
4.54968e-09	0.3647	0.34	0.142	9.57479e-05	F2	FBXL3	2.394
4.593e-09	0.282893	0.49	0.222	9.66596e-05	F4	PMM1	2.207
4.70289e-09	0.34927	0.425	0.208	9.89722e-05	F2	HEXB	2.043
4.76857e-09	0.31211	0.235	0.065	0.000100354	F4	CCDC3	3.615
4.8327e-09	0.296126	0.475	0.212	0.000101704	F4	CTDSPL	2.241
4.87386e-09	0.321229	0.51	0.27	0.00010257	F2	ZFR	1.889
4.87538e-09	0.346769	0.33	0.135	0.000102602	F2	IPMK	2.444
4.92424e-09	0.90263	0.84	0.67	0.000103631	F4	TFPI	1.254
4.97712e-09	0.373737	0.49	0.255	0.000104744	F2	AFDN	1.922
4.99281e-09	0.372248	0.99	0.92	0.000105074	F4	RAN	1.076
5.00481e-09	0.411605	0.975	0.922	0.000105326	F4	KDELR2	1.057
5.07274e-09	0.538158	0.67	0.49	0.000106756	F2	GNAI1	1.367
5.0934e-09	0.305625	0.485	0.255	0.000107191	F2	UNC50	1.902
5.09421e-09	0.278726	0.24	0.07	0.000107208	F2	KCTD2	3.429
5.13593e-09	0.358122	0.46	0.232	0.000108086	F2	COPS2	1.983
5.16381e-09	0.301129	0.395	0.162	0.000108672	F4	NCBP2	2.438
5.252e-09	0.398168	0.445	0.235	0.000110528	F2	CFAP97	1.894
5.30197e-09	0.317857	0.225	0.06	0.00011158	F4	SMAGP	3.75
5.30417e-09	0.349929	0.39	0.178	0.000111626	F2	PCMTD1	2.191
5.34853e-09	0.286388	0.855	0.698	0.00011256	F3	PSMA1	1.225
5.4214e-09	0.353296	0.48	0.262	0.000114093	F2	CPNE3	1.832
5.53012e-09	0.302334	0.29	0.105	0.000116381	F2	RNF41	2.762
5.56214e-09	0.372836	0.425	0.185	0.000117055	F4	PPP3CA	2.297
5.59166e-09	0.493682	0.76	0.542	0.000117676	F2	COLEC12	1.402
5.62846e-09	0.301675	0.485	0.22	0.000118451	F4	USP48	2.205
5.64367e-09	0.429296	0.31	0.117	0.000118771	F2	PTGFR	2.65
5.7958e-09	0.376606	0.625	0.36	0.000121973	F2	DYNLT3	1.736
5.89097e-09	0.386002	0.6	0.32	0.000123975	F4	FARP1	1.875
5.92408e-09	0.495098	0.595	0.378	0.000124672	F2	CPED1	1.574
6.03042e-09	0.760699	0.54	0.3	0.00012691	F2	THBS1	1.8
6.12431e-09	0.447984	0.425	0.2	0.000128886	F4	GGH	2.125
6.134e-09	0.32655	0.47	0.235	0.00012909	F2	TMEM120A	2
6.14473e-09	0.355901	0.465	0.218	0.000129316	F4	ARL3	2.133
6.18187e-09	0.303463	0.4	0.165	0.000130097	F4	CCDC28B	2.424
6.19152e-09	0.297377	0.82	0.615	0.000130301	F3	PRMT1	1.333
6.39294e-09	0.79043	0.825	0.782	0.000134539	F2	UGP2	1.055
6.50488e-09	0.34574	0.535	0.292	0.000136895	F2	SLC1A5	1.832
6.55355e-09	0.319495	0.505	0.26	0.000137919	F2	RIF1	1.942
6.63926e-09	0.276391	0.305	0.108	0.000139723	F4	DDAH1	2.824
6.73812e-09	0.460048	0.855	0.75	0.000141804	F2	MIF	1.14
7.13538e-09	0.374495	0.38	0.18	0.000150164	F2	ARIH1	2.111
7.14373e-09	0.333948	0.315	0.125	0.00015034	F2	TLE3	2.52
7.23762e-09	0.441343	0.53	0.29	0.000152316	F2	KANK2	1.828
7.30748e-09	0.323844	0.18	0.038	0.000153786	F4	CDKN3	4.737
7.35167e-09	0.467654	0.48	0.23	0.000154716	F4	PARP1	2.087
7.38951e-09	0.282439	0.37	0.158	0.000155512	F2	PTPRF	2.342
7.39156e-09	0.385878	0.445	0.222	0.000155555	F2	MSX1	2.005
7.41408e-09	0.440106	0.12	0.013	0.000156029	F4	ADAMTS18	9.231
7.49734e-09	0.309686	0.365	0.172	0.000157782	F2	TMEM115	2.122
7.64282e-09	0.265674	0.405	0.168	0.000160843	F4	RAB5IF	2.411
7.65185e-09	0.339122	0.45	0.195	0.000161033	F4	CMTM3	2.308
7.75415e-09	0.257712	0.29	0.098	0.000163186	F4	DBN1	2.959
7.83768e-09	0.286792	0.305	0.117	0.000164944	F2	RASAL2	2.607
7.94155e-09	0.506713	1	1	0.00016713	F3	RPL35	1
8.00193e-09	0.287711	0.44	0.195	0.000168401	F4	CYB5B	2.256
8.00817e-09	0.256447	0.415	0.175	0.000168532	F4	NUBP2	2.371
8.05054e-09	0.254691	0.885	0.63	0.000169424	F3	CRTAP	1.405
8.10001e-09	0.30506	0.48	0.222	0.000170465	F4	SKA2	2.162
8.14295e-09	0.292014	0.455	0.208	0.000171368	F4	GTF3A	2.188
8.32689e-09	0.340361	0.375	0.165	0.000175239	F2	PTPN14	2.273
8.35864e-09	0.381315	0.325	0.132	0.000175908	F2	ZNF281	2.462
8.3766e-09	0.255247	0.295	0.1	0.000176286	F4	NFYC	2.95
8.38447e-09	0.291558	0.93	0.68	0.000176451	F3	UXT	1.368
8.61904e-09	0.292253	0.205	0.055	0.000181388	F2	NEDD4L	3.727
8.84224e-09	0.301272	0.375	0.168	0.000186085	F2	YWHAG	2.232
8.84861e-09	0.544822	0.615	0.342	0.000186219	F4	CHN1	1.798
8.8915e-09	0.319318	0.325	0.132	0.000187122	F2	ZMIZ1	2.462
8.92218e-09	0.412545	0.415	0.208	0.000187767	F2	PCYOX1	1.995
9.24502e-09	0.443217	0.57	0.338	0.000194561	F2	TNPO1	1.686
9.27963e-09	0.266895	0.375	0.145	0.00019529	F4	RSU1	2.586
9.69055e-09	0.308012	0.31	0.112	0.000203938	F4	MTHFD2	2.768
9.76363e-09	0.421945	0.375	0.178	0.000205476	F2	ACVR2A	2.107
1.0074e-08	0.458945	1	1	0.000212008	F3	RPL30	1
1.00778e-08	0.391988	0.455	0.235	0.000212088	F2	SERPINB9	1.936
1.0223e-08	0.475276	0.51	0.285	0.000215142	F2	MYO10	1.789
1.03096e-08	0.281413	0.305	0.12	0.000216965	F2	MOSMO	2.542
1.0614e-08	0.330146	0.42	0.202	0.000223371	F2	UBL3	2.079
1.08422e-08	0.589398	0.86	0.82	0.000228175	F4	CKAP4	1.049
1.10178e-08	0.29911	0.21	0.055	0.000231869	F4	MCM6	3.818
1.13861e-08	0.293822	0.21	0.055	0.00023962	F4	MCM4	3.818
1.14388e-08	0.420478	0.865	0.815	0.00024073	F2	GOLGA4	1.061
1.15255e-08	0.285438	0.51	0.29	0.000242555	F2	C1D	1.759
1.15739e-08	0.276016	0.305	0.108	0.000243574	F4	NOB1	2.824
1.17707e-08	0.272138	0.415	0.198	0.000247715	F2	DDX50	2.096
1.18773e-08	0.32944	0.88	0.64	0.000249957	F3	EIF3I	1.375
1.18927e-08	0.326751	0.4	0.18	0.000250283	F2	FBLIM1	2.222
1.20142e-08	0.303211	0.45	0.198	0.000252838	F4	TAX1BP3	2.273
1.20338e-08	0.362408	0.255	0.088	0.000253251	F2	ADAMTS6	2.898
1.21049e-08	0.34828	0.48	0.23	0.000254747	F4	RARS	2.087
1.21928e-08	0.431659	0.49	0.235	0.000256598	F4	ITIH5	2.085
1.22668e-08	0.30315	0.375	0.152	0.000258154	F4	NAE1	2.467
1.23405e-08	0.412084	0.36	0.16	0.000259705	F2	CREBRF	2.25
1.24197e-08	0.46676	0.67	0.428	0.000261372	F2	SYNGR1	1.565
1.25012e-08	0.809072	0.545	0.34	0.000263088	F2	BMP5	1.603
1.25318e-08	0.352521	0.47	0.252	0.000263733	F2	SESTD1	1.865
1.26737e-08	0.350591	0.53	0.26	0.000266718	F4	IDI1	2.038
1.27414e-08	0.470779	0.61	0.34	0.000268142	F4	ATP2B1	1.794
1.27815e-08	0.413202	0.35	0.152	0.000268987	F2	SEMA4C	2.303
1.29547e-08	0.341418	0.9	0.685	0.000272631	F3	LAMTOR4	1.314
1.30193e-08	0.325526	0.485	0.235	0.000273992	F4	ANP32A	2.064
1.32968e-08	0.303114	0.455	0.205	0.000279831	F4	VPS25	2.22
1.33322e-08	0.370994	0.46	0.238	0.000280576	F2	AMOTL1	1.933
1.34523e-08	0.299016	0.32	0.128	0.000283103	F2	CNTN6	2.5
1.34529e-08	0.420692	0.665	0.428	0.000283117	F2	TMF1	1.554
1.35714e-08	0.337273	0.395	0.168	0.00028561	F4	GSTA4	2.351
1.36701e-08	0.29386	0.42	0.185	0.000287688	F4	SMIM10L1	2.27
1.37785e-08	0.32896	0.38	0.18	0.000289968	F2	GPATCH8	2.111
1.4232e-08	0.354152	0.135	0.02	0.000299513	F4	ESAM	6.75
1.44396e-08	0.304717	0.34	0.148	0.000303881	F2	LIMS2	2.297
1.5073e-08	0.306375	0.44	0.215	0.000317212	F2	CLK1	2.047
1.53008e-08	0.350752	0.44	0.212	0.000322005	F2	B4GALT1	2.075
1.5343e-08	0.350808	0.255	0.082	0.000322893	F4	SOX4	3.11
1.55485e-08	0.36821	0.44	0.208	0.000327219	F4	TSPAN13	2.115
1.57626e-08	0.325847	0.52	0.272	0.000331724	F2	VAMP2	1.912
1.57789e-08	0.396761	0.375	0.18	0.000332067	F2	WWC2	2.083
1.58534e-08	0.314816	0.34	0.142	0.000333634	F2	DCAF5	2.394
1.62954e-08	0.270088	0.42	0.175	0.000342936	F4	DNAJC10	2.4
1.63085e-08	0.278321	0.2	0.05	0.000343212	F4	CCNB2	4
1.64417e-08	0.305855	0.445	0.202	0.000346015	F4	PSMD14	2.203
1.64782e-08	0.261869	0.405	0.168	0.000346784	F4	SSRP1	2.411
1.66649e-08	0.331782	0.425	0.21	0.000350712	F2	OAF	2.024
1.6881e-08	0.516038	0.66	0.41	0.000355261	F4	MIR503HG	1.61
1.70877e-08	0.296093	0.345	0.142	0.000359611	F2	MECP2	2.43
1.7158e-08	0.270372	0.465	0.21	0.00036109	F4	MRPL28	2.214
1.71837e-08	0.285897	0.335	0.125	0.000361631	F4	GXYLT1	2.68
1.75944e-08	0.400301	0.49	0.282	0.000370274	F2	WASL	1.738
1.81078e-08	0.328497	0.305	0.128	0.000381078	F2	TBC1D20	2.383
1.83071e-08	0.314153	0.38	0.175	0.000385273	F2	H1F0	2.171
1.83659e-08	0.264413	0.415	0.175	0.00038651	F4	DGCR6L	2.371
1.84949e-08	0.483198	0.55	0.315	0.000389226	F2	PTEN	1.746
1.85227e-08	0.361485	0.285	0.11	0.000389811	F2	HSPB7	2.591
1.856e-08	0.308725	0.315	0.125	0.000390595	F2	GPR137B	2.52
1.86502e-08	0.275475	0.165	0.035	0.000392493	F2	DPEP1	4.714
1.91036e-08	0.368671	0.405	0.19	0.000402035	F2	LRRFIP1	2.132
1.93513e-08	0.336169	0.48	0.265	0.000407249	F2	STARD3NL	1.811
1.99691e-08	0.267005	0.345	0.135	0.000420249	F4	LEO1	2.556
2.00776e-08	0.298229	0.225	0.07	0.000422533	F2	CDK18	3.214
2.03062e-08	0.32969	0.36	0.15	0.000427344	F4	MAGT1	2.4
2.06303e-08	0.320184	0.47	0.225	0.000434164	F4	ADRM1	2.089
2.10151e-08	0.552774	0.79	0.62	0.000442263	F2	SERINC1	1.274
2.10284e-08	0.32329	0.44	0.218	0.000442542	F2	VPS4B	2.018
2.11242e-08	0.314963	0.225	0.07	0.000444559	F2	ACSL4	3.214
2.1182e-08	0.321337	0.565	0.28	0.000445776	F4	MCTS1	2.018
2.11959e-08	0.322435	0.54	0.262	0.000446067	F4	SEPT9	2.061
2.13637e-08	0.271485	0.325	0.125	0.000449598	F4	E2F4	2.6
2.15883e-08	0.292859	0.43	0.208	0.000454326	F2	KANSL1	2.067
2.165e-08	0.296772	0.275	0.108	0.000455625	F2	MAFG	2.546
2.19575e-08	0.290295	0.275	0.098	0.000462095	F2	MEF2D	2.806
2.20723e-08	0.312698	0.455	0.21	0.000464512	F4	BCAT1	2.167
2.21537e-08	0.315884	0.59	0.318	0.000466224	F4	MAZ	1.855
2.30186e-08	0.268985	0.325	0.122	0.000484426	F4	EXOSC6	2.664
2.32654e-08	0.356975	0.425	0.215	0.00048962	F2	DAPK1	1.977
2.35048e-08	0.310647	0.39	0.188	0.000494658	F2	RAB21	2.074
2.37685e-08	0.309751	0.24	0.075	0.000500209	F4	IFIT3	3.2
2.40412e-08	0.259244	0.785	0.56	0.000505947	F3	BANF1	1.402
2.41224e-08	0.297065	0.97	0.96	0.000507657	F4	NAP1L1	1.01
2.41824e-08	0.695935	0.35	0.152	0.000508918	F2	G0S2	2.303
2.41896e-08	0.291362	0.255	0.092	0.00050907	F2	GLB1L	2.772
2.45963e-08	0.478362	1	0.998	0.00051763	F3	RPL23A	1.002
2.5301e-08	0.422413	0.51	0.298	0.000532459	F2	RERE	1.711
2.53398e-08	0.278911	0.505	0.26	0.000533277	F2	LTN1	1.942
2.54116e-08	0.290978	0.425	0.21	0.000534786	F2	MEF2A	2.024
2.5708e-08	0.372297	0.52	0.295	0.000541025	F2	USP47	1.763
2.58973e-08	0.252327	0.27	0.092	0.000545009	F2	KLHL24	2.935
2.61582e-08	0.351807	0.565	0.328	0.000550499	F2	TM2D1	1.723
2.6376e-08	0.45379	0.32	0.13	0.000555082	F4	GUCY1A2	2.462
2.66147e-08	0.324496	0.3	0.117	0.000560106	F2	ENPEP	2.564
2.71366e-08	0.295232	0.41	0.185	0.00057109	F4	ZNF593	2.216
2.74552e-08	0.271122	0.375	0.158	0.000577796	F4	SF3A3	2.373
2.7773e-08	0.372237	0.35	0.155	0.000584484	F2	KSR1	2.258
2.80201e-08	0.296028	0.4	0.178	0.000589683	F4	PFN2	2.247
2.84189e-08	0.436708	0.66	0.445	0.000598075	F2	NORAD	1.483
2.84659e-08	0.311426	0.51	0.242	0.000599066	F4	IMPAD1	2.107
2.90812e-08	0.503459	1	0.993	0.000612013	F3	S100A11	1.007
2.93093e-08	0.330595	0.265	0.095	0.000616815	F2	TLE1	2.789
2.93176e-08	0.370544	0.525	0.298	0.000616989	F2	NIPBL	1.762
2.93783e-08	0.301864	0.175	0.04	0.000618266	F4	EREG	4.375
2.94216e-08	0.331925	0.345	0.155	0.000619178	F2	ARMCX1	2.226
2.94433e-08	0.302154	0.31	0.128	0.000619634	F2	C1QTNF2	2.422
2.94723e-08	0.371707	0.445	0.208	0.000620244	F4	ARMCX6	2.139
3.02403e-08	0.332947	0.485	0.258	0.000636407	F2	USP9X	1.88
3.04148e-08	0.339832	0.565	0.298	0.000640079	F4	PCMT1	1.896
3.05215e-08	0.305476	0.925	0.615	0.000642325	F3	PDLIM2	1.504
3.18035e-08	0.308447	0.4	0.198	0.000669305	F2	MFF	2.02
3.21554e-08	0.407717	0.41	0.192	0.00067671	F4	CCNB1IP1	2.135
3.21997e-08	0.335784	0.13	0.02	0.000677642	F2	HSD3B2	6.5
3.22191e-08	0.616027	0.8	0.728	0.000678052	F2	PPP1R15A	1.099
3.22659e-08	0.255456	0.185	0.045	0.000679036	F4	BARD1	4.111
3.31116e-08	0.321697	0.475	0.228	0.000696834	F4	RABL6	2.083
3.35534e-08	0.325381	0.915	0.625	0.000706132	F3	APOC1	1.464
3.38426e-08	0.270153	0.97	0.787	0.000712217	F3	LGALS3	1.233
3.40717e-08	0.576366	0.84	0.728	0.000717039	F2	EPAS1	1.154
3.40849e-08	0.261858	0.215	0.065	0.000717318	F2	POMGNT2	3.308
3.48388e-08	0.296651	0.22	0.068	0.000733183	F2	AC020916.1	3.235
3.4983e-08	0.349134	0.375	0.178	0.000736217	F2	BLOC1S6	2.107
3.55703e-08	0.284964	0.385	0.165	0.000748578	F4	RARS2	2.333
3.61536e-08	0.267924	0.515	0.252	0.000760852	F4	MRPS7	2.044
3.66218e-08	0.53091	1	1	0.000770706	F3	RPS8	1
3.66589e-08	0.308519	0.19	0.052	0.000771486	F2	AKAP5	3.654
3.67631e-08	0.678764	0.14	0.025	0.00077368	F4	GJA4	5.6
3.73848e-08	0.293658	0.465	0.225	0.000786763	F4	PSMD6	2.067
3.75176e-08	0.552789	0.7	0.53	0.000789558	F2	DSEL	1.321
3.89804e-08	0.335526	0.47	0.252	0.000820342	F2	MBTPS1	1.865
4.23766e-08	0.552742	0.525	0.302	0.000891816	F2	AQP1	1.738
4.30891e-08	0.352554	0.465	0.255	0.00090681	F2	DNAJB14	1.824
4.34142e-08	0.293413	0.255	0.085	0.000913652	F4	RARRES1	3
4.34269e-08	0.386594	0.36	0.168	0.000913919	F2	KCTD20	2.143
4.51861e-08	0.290759	0.51	0.25	0.000950941	F4	PPP1CC	2.04
4.59794e-08	0.487649	1	1	0.000967636	F3	RPS14	1
4.64064e-08	0.310775	0.455	0.248	0.000976623	F2	NRDC	1.835
4.65333e-08	0.323529	0.395	0.192	0.000979293	F2	SMAD3	2.057
4.74675e-08	0.322718	0.28	0.11	0.000998953	F2	LGALS8	2.545
4.81982e-08	0.325927	0.44	0.208	0.00101433	F4	SDCCAG8	2.115
4.82425e-08	0.5037	0.705	0.48	0.00101526	F4	TWIST1	1.469
4.85214e-08	0.561204	0.33	0.635	0.00102113	F4	IGFBP5	0.52
4.86889e-08	0.379888	0.435	0.238	0.00102466	F2	ELOVL2	1.828
4.88374e-08	0.384577	0.47	0.272	0.00102778	F2	FYTTD1	1.728
4.94822e-08	0.715815	0.54	0.308	0.00104135	F4	ISG15	1.753
4.97064e-08	0.325075	0.28	0.105	0.00104607	F2	PRKAG2	2.667
5.00236e-08	0.25518	0.84	0.652	0.00105275	F3	SDCBP	1.288
5.00479e-08	0.317215	0.34	0.15	0.00105326	F2	MORC3	2.267
5.07772e-08	0.264437	0.24	0.078	0.00106861	F4	MCM3	3.077
5.17374e-08	0.687517	0.78	0.725	0.00108881	F2	SYNE2	1.076
5.32153e-08	0.486134	1	1	0.00111992	F3	RPS15A	1
5.33134e-08	0.305921	0.585	0.352	0.00112198	F2	PRMT2	1.662
5.39773e-08	0.255897	0.265	0.09	0.00113595	F4	CYGB	2.944
5.42269e-08	0.318606	0.31	0.117	0.00114121	F4	NCK2	2.65
5.45133e-08	0.30473	0.405	0.2	0.00114723	F2	CHMP2B	2.025
5.59183e-08	0.295918	0.88	0.63	0.0011768	F3	ATP5MC1	1.397
5.66264e-08	0.363027	0.37	0.182	0.0011917	F2	CYP20A1	2.033
5.67487e-08	0.407085	0.965	0.718	0.00119428	F3	SH3BGRL3	1.344
5.83193e-08	0.300986	0.485	0.252	0.00122733	F2	FNDC3A	1.925
5.86962e-08	0.574696	0.735	0.63	0.00123526	F2	DAB2	1.167
5.92931e-08	0.316011	0.385	0.178	0.00124782	F2	SMTN	2.163
6.00824e-08	0.263842	0.285	0.112	0.00126444	F2	TRMT44	2.545
6.20852e-08	0.331156	0.2	0.055	0.00130658	F4	KRT23	3.636
6.21822e-08	0.288316	0.43	0.195	0.00130862	F4	GPATCH2	2.205
6.22328e-08	0.431703	0.535	0.292	0.00130969	F4	EXT1	1.832
6.27131e-08	0.300782	0.52	0.262	0.0013198	F4	UPF3A	1.985
6.35523e-08	0.253008	0.305	0.115	0.00133746	F4	PPP2R5C	2.652
6.40142e-08	0.361049	0.53	0.282	0.00134718	F4	EIF4G1	1.879
6.40754e-08	0.345377	0.2	0.06	0.00134847	F2	TRIB3	3.333
6.5844e-08	0.264262	0.165	0.038	0.00138569	F4	FBXO5	4.342
6.60854e-08	0.492149	0.55	0.332	0.00139077	F2	VEGFA	1.657
6.65241e-08	0.316589	0.52	0.262	0.0014	F4	COMMD7	1.985
6.68872e-08	0.269365	0.515	0.292	0.00140764	F2	MIA3	1.764
6.70417e-08	0.333487	0.465	0.222	0.00141089	F4	EGFL7	2.095
6.83652e-08	0.373988	0.955	0.688	0.00143875	F3	PEBP1	1.388
6.93023e-08	0.331639	0.2	0.058	0.00145847	F2	AP006285.1	3.448
6.99515e-08	0.267696	0.345	0.14	0.00147213	F4	BEX4	2.464
7.08303e-08	0.360254	0.375	0.178	0.00149062	F2	CDC42BPA	2.107
7.14869e-08	0.30098	0.22	0.068	0.00150444	F4	LMNB2	3.235
7.16437e-08	0.252081	0.355	0.16	0.00150774	F2	BIRC2	2.219
7.21376e-08	0.501085	1	1	0.00151814	F3	RPS7	1
7.34911e-08	0.267413	0.365	0.168	0.00154662	F2	MAPK14	2.173
7.41567e-08	0.267118	0.395	0.195	0.00156063	F2	CD47	2.026
7.41836e-08	0.336175	0.48	0.26	0.00156119	F2	TMEM179B	1.846
7.57033e-08	0.453863	0.52	0.308	0.00159318	F2	UGDH	1.688
7.62997e-08	0.356266	0.43	0.232	0.00160573	F2	SUN1	1.853
7.65612e-08	0.699741	0.975	0.772	0.00161123	F3	MT-ND4L	1.263
7.65828e-08	0.266835	0.335	0.15	0.00161168	F2	ATL3	2.233
7.71666e-08	0.417916	0.415	0.215	0.00162397	F2	CHD2	1.93
7.73553e-08	0.290943	0.445	0.23	0.00162794	F2	B4GALT4	1.935
7.83973e-08	0.348441	0.275	0.11	0.00164987	F2	NUAK1	2.5
7.95889e-08	0.342474	0.375	0.168	0.00167495	F4	GUCY1B1	2.232
8.07769e-08	0.316558	0.845	0.67	0.00169995	F3	OCIAD1	1.261
8.09496e-08	0.334348	0.285	0.115	0.00170358	F2	IDS	2.478
8.11923e-08	0.270344	0.2	0.055	0.00170869	F4	MCM5	3.636
8.47007e-08	0.467171	0.465	0.27	0.00178253	F2	PID1	1.722
8.4764e-08	0.25104	0.37	0.16	0.00178386	F4	ACLY	2.312
8.58364e-08	0.309276	0.91	0.848	0.00180643	F4	RBM3	1.073
8.61262e-08	0.418258	0.98	0.988	0.00181253	F2	COL14A1	0.992
8.68629e-08	0.362707	0.475	0.232	0.00182803	F4	SMS	2.047
8.71574e-08	0.313804	0.575	0.312	0.00183423	F4	GPX7	1.843
8.74173e-08	0.895552	0.95	0.627	0.0018397	F3	SPP1	1.515
8.74586e-08	0.25638	0.18	0.048	0.00184057	F2	PRRG1	3.75
9.10866e-08	0.265011	0.375	0.162	0.00191692	F4	MRPS11	2.315
9.14361e-08	0.328698	0.3	0.128	0.00192427	F2	WIPF1	2.344
9.22017e-08	0.250255	0.395	0.188	0.00194038	F2	RNF213	2.101
9.38907e-08	0.307459	0.285	0.117	0.00197593	F2	ENDOD1	2.436
9.43053e-08	0.313503	0.36	0.165	0.00198466	F2	SNX9	2.182
9.55822e-08	0.513034	0.565	0.348	0.00201153	F2	ANGPTL4	1.624
9.59104e-08	0.414088	1	1	0.00201843	F3	RPL19	1
9.6359e-08	0.309404	0.57	0.298	0.00202787	F4	BOD1	1.913
9.68541e-08	0.297577	0.525	0.275	0.00203829	F4	EIF2AK4	1.909
9.71014e-08	0.344193	0.915	0.858	0.0020435	F4	PHPT1	1.066
9.91734e-08	0.546016	0.365	0.18	0.0020871	F2	SMIM3	2.028
9.96765e-08	0.49406	1	0.998	0.00209769	F4	COL1A2	1.002
1.00728e-07	0.254692	0.475	0.225	0.00211983	F4	RGS10	2.111
1.01219e-07	0.315015	0.57	0.332	0.00213016	F2	SFT2D1	1.717
1.01617e-07	0.296163	0.375	0.168	0.00213853	F4	KHSRP	2.232
1.01934e-07	0.33736	0.37	0.178	0.0021452	F2	PPP1R15B	2.079
1.02121e-07	0.346233	0.125	0.02	0.00214913	F4	HIST1H1D	6.25
1.02786e-07	0.293331	0.205	0.062	0.00216314	F2	TLCD2	3.306
1.03119e-07	0.256634	0.195	0.06	0.00217015	F2	DNMBP	3.25
1.03462e-07	0.306563	0.3	0.117	0.00217735	F4	EDIL3	2.564
1.03831e-07	0.281615	0.3	0.125	0.00218512	F2	CASD1	2.4
1.04013e-07	0.501261	1	1	0.00218896	F3	RPLP1	1
1.05677e-07	0.25991	0.37	0.158	0.00222397	F4	LYRM4	2.342
1.07754e-07	0.349208	0.4	0.195	0.00226767	F2	IFRD1	2.051
1.08235e-07	0.491612	1	1	0.00227781	F3	RACK1	1
1.08724e-07	0.278071	0.185	0.05	0.0022881	F4	NCAPD2	3.7
1.10648e-07	0.325115	0.95	0.927	0.00232858	F4	ATP5MC3	1.025
1.11151e-07	0.34713	0.65	0.475	0.00233918	F3	CAMLG	1.368
1.11474e-07	0.268862	0.495	0.238	0.00234598	F4	CTBP2	2.08
1.12777e-07	0.45724	1	1	0.0023734	F3	RPL15	1
1.12838e-07	0.307788	0.425	0.222	0.00237468	F2	TANK	1.914
1.13138e-07	0.342089	0.415	0.212	0.002381	F2	TMBIM1	1.958
1.13405e-07	0.263017	0.225	0.07	0.0023866	F4	ERVH48-1	3.214
1.13941e-07	0.253582	0.47	0.222	0.00239789	F4	TIMM17A	2.117
1.15398e-07	0.276197	0.43	0.228	0.00242855	F2	LTBP3	1.886
1.16811e-07	0.323026	0.47	0.26	0.00245829	F2	MINDY2	1.808
1.17455e-07	0.331773	0.4	0.2	0.00247185	F2	NRP1	2
1.17661e-07	0.326995	0.325	0.145	0.00247618	F2	BDNF	2.241
1.1821e-07	0.331972	0.425	0.225	0.00248772	F2	PKNOX1	1.889
1.20001e-07	0.270541	0.375	0.178	0.00252542	F2	LARP6	2.107
1.20964e-07	0.383889	0.945	0.945	0.00254569	F4	PPIC	1
1.21032e-07	0.265232	0.415	0.185	0.00254711	F4	FUBP1	2.243
1.21435e-07	0.253852	0.33	0.13	0.00255561	F4	CCDC167	2.538
1.21509e-07	0.353254	0.55	0.342	0.00255716	F2	PAK2	1.608
1.22502e-07	0.2967	0.515	0.27	0.00257807	F4	UBE2N	1.907
1.22594e-07	0.307652	0.345	0.158	0.00257999	F2	SMAP2	2.184
1.22611e-07	0.31611	0.605	0.335	0.00258036	F4	CERCAM	1.806
1.22794e-07	0.313628	0.46	0.245	0.0025842	F2	RB1CC1	1.878
1.23117e-07	0.271816	0.32	0.145	0.00259099	F2	TM2D3	2.207
1.26783e-07	0.308373	0.32	0.13	0.00266814	F4	KLHDC8B	2.462
1.26947e-07	0.332617	0.145	0.03	0.0026716	F2	CRABP1	4.833
1.27392e-07	0.270629	0.41	0.188	0.00268096	F4	CHCHD5	2.181
1.29161e-07	0.376435	0.41	0.22	0.00271819	F2	JMJD1C	1.864
1.29921e-07	0.26547	0.36	0.17	0.00273419	F2	STX4	2.118
1.30771e-07	0.359404	0.91	0.682	0.00275208	F3	NOP10	1.334
1.30777e-07	0.274084	0.315	0.135	0.0027522	F2	TTC28	2.333
1.34405e-07	0.369423	0.49	0.282	0.00282856	F2	CTSA	1.738
1.35453e-07	0.262031	0.375	0.165	0.00285061	F4	RNF187	2.273
1.36731e-07	0.426431	0.285	0.11	0.0028775	F4	PPP1R12B	2.591
1.37267e-07	0.420327	0.595	0.38	0.00288879	F2	RBMS3	1.566
1.38923e-07	0.409227	0.205	0.06	0.00292363	F4	DPT	3.417
1.40467e-07	0.386964	0.985	0.978	0.00295613	F4	HSP90B1	1.007
1.41454e-07	0.267661	0.47	0.232	0.00297691	F4	FAM32A	2.026
1.42857e-07	0.275014	0.41	0.218	0.00300642	F2	USP7	1.881
1.44391e-07	0.294991	0.33	0.15	0.00303871	F2	LBH	2.2
1.46366e-07	0.378514	0.435	0.238	0.00308026	F2	TSC22D3	1.828
1.47525e-07	0.446688	1	0.998	0.00310466	F3	RPL35A	1.002
1.5029e-07	0.489829	0.335	0.148	0.00316285	F2	FBN2	2.264
1.50578e-07	0.264632	0.2	0.062	0.00316892	F2	MID1	3.226
1.50597e-07	0.317343	0.53	0.278	0.00316931	F4	PPM1G	1.906
1.51693e-07	0.440735	0.53	0.332	0.00319239	F2	MALSU1	1.596
1.51898e-07	0.360366	0.5	0.298	0.00319669	F2	WAC	1.678
1.53101e-07	0.288829	0.36	0.172	0.00322201	F2	TAF15	2.093
1.5567e-07	0.421439	0.26	0.098	0.00327608	F4	CRIP2	2.653
1.55863e-07	0.333379	0.535	0.335	0.00328013	F2	GOPC	1.597
1.55911e-07	0.3152	0.385	0.19	0.00328114	F2	TMEM70	2.026
1.6037e-07	0.323642	0.485	0.28	0.00337498	F2	GFPT1	1.732
1.63608e-07	0.361687	0.425	0.205	0.00344314	F4	FDX1	2.073
1.65857e-07	0.277823	0.38	0.168	0.00349047	F4	MRPS22	2.262
1.66058e-07	0.255054	0.34	0.158	0.00349469	F2	R3HDM2	2.152
1.7149e-07	0.38158	0.505	0.312	0.00360902	F2	SPART	1.619
1.7204e-07	0.406847	0.37	0.17	0.00362058	F4	PTPRD	2.176
1.72441e-07	0.267354	0.455	0.218	0.00362902	F4	DPM1	2.087
1.73258e-07	0.464138	0.405	0.22	0.00364622	F2	TAOK1	1.841
1.73489e-07	0.330775	0.35	0.175	0.00365108	F2	PEAK1	2
1.74118e-07	0.469887	0.625	0.405	0.0036643	F2	LMO7	1.543
1.75532e-07	0.375763	0.51	0.305	0.00369408	F2	MPDZ	1.672
1.7663e-07	0.327765	0.575	0.35	0.00371717	F2	CTNNA1	1.643
1.7722e-07	1.29623	0.755	0.738	0.0037296	F2	GADD45B	1.023
1.79375e-07	0.400072	0.265	0.102	0.00377495	F4	COL5A3	2.598
1.80346e-07	0.254559	0.285	0.112	0.00379538	F2	UBE2W	2.545
1.8072e-07	0.260167	0.37	0.158	0.00380325	F4	LBR	2.342
1.82514e-07	0.421113	0.545	0.358	0.00384101	F2	PHF3	1.522
1.85293e-07	0.258219	0.32	0.148	0.00389949	F2	VPS37A	2.162
1.85974e-07	0.286859	0.38	0.17	0.00391383	F4	SH3GL1	2.235
1.87302e-07	0.314429	0.24	0.082	0.00394178	F4	DSP	2.927
1.87582e-07	0.340203	0.55	0.3	0.00394766	F4	COLGALT1	1.833
1.89491e-07	0.372381	0.49	0.27	0.00398784	F2	HSDL2	1.815
1.89901e-07	0.347875	0.505	0.292	0.00399646	F2	ADGRA2	1.729
1.90747e-07	0.352194	0.55	0.352	0.00401427	F2	TRIP11	1.563
1.91346e-07	0.340835	0.45	0.25	0.00402687	F2	SETD2	1.8
1.94657e-07	0.252583	0.395	0.175	0.00409655	F4	PSMG1	2.257
1.96249e-07	0.296412	0.41	0.21	0.00413007	F2	TRIP10	1.952
2.01154e-07	0.313306	0.4	0.21	0.00423328	F2	HNRNPH2	1.905
2.07979e-07	0.600499	0.31	0.13	0.00437691	F4	CARMN	2.385
2.08237e-07	0.63688	0.765	0.685	0.00438235	F2	FNDC3B	1.117
2.10067e-07	0.358704	0.925	0.927	0.00442085	F2	RTN4	0.998
2.15819e-07	0.692086	0.49	0.27	0.00454191	F4	LAMC3	1.815
2.16307e-07	0.279136	0.315	0.14	0.00455217	F2	OSBPL10	2.25
2.17551e-07	0.281536	0.375	0.16	0.00457835	F4	C19orf48	2.344
2.18621e-07	0.278971	0.42	0.222	0.00460088	F2	NEK7	1.892
2.21604e-07	0.346689	0.475	0.24	0.00466365	F4	WLS	1.979
2.22386e-07	0.340852	0.505	0.295	0.00468011	F2	DCP2	1.712
2.24675e-07	0.362128	0.5	0.29	0.00472828	F2	CSNK2A1	1.724
2.27033e-07	0.276022	0.895	0.672	0.00477791	F3	PSMB3	1.332
2.28965e-07	0.301853	0.485	0.248	0.00481857	F4	CCNG1	1.956
2.29997e-07	0.411647	0.92	0.885	0.0048403	F4	PRDX4	1.04
2.30377e-07	0.252295	0.435	0.202	0.00484828	F4	ITPA	2.153
2.32769e-07	0.284947	0.37	0.18	0.00489862	F2	AGO2	2.056
2.34581e-07	0.336082	0.475	0.262	0.00493675	F2	DRAM2	1.813
2.37615e-07	0.267384	0.3	0.13	0.00500062	F2	WWTR1	2.308
2.40719e-07	0.78109	0.92	0.89	0.00506592	F2	JUNB	1.034
2.40774e-07	0.440519	0.585	0.388	0.00506708	F2	TSHZ1	1.508
2.42429e-07	0.265662	0.165	0.043	0.00510193	F2	CLCN5	3.837
2.45304e-07	0.307737	0.425	0.232	0.00516242	F2	GOLT1B	1.832
2.46648e-07	0.407127	0.415	0.22	0.0051907	F2	LRCH2	1.886
2.46701e-07	0.3888	0.335	0.16	0.00519183	F2	INTS6	2.094
2.50292e-07	0.63179	0.125	0.022	0.0052674	F2	CCL2	5.682
2.54e-07	0.55837	0.395	0.205	0.00534542	F4	BGN	1.927
2.55016e-07	0.346176	0.395	0.21	0.0053668	F2	RAB9A	1.881
2.56615e-07	0.303064	0.38	0.17	0.00540046	F4	NQO2	2.235
2.5784e-07	0.293445	0.36	0.168	0.00542625	F2	KDSR	2.143
2.58795e-07	0.376228	0.98	0.985	0.00544635	F2	TOMM7	0.995
2.65375e-07	0.276802	0.35	0.175	0.00558482	F2	SMIM14	2
2.66902e-07	0.256901	0.475	0.265	0.00561696	F2	2022-03-07	1.792
2.67972e-07	0.315653	0.555	0.332	0.00563947	F2	MPZL1	1.672
2.69829e-07	0.309966	0.235	0.085	0.00567855	F2	SLC6A8	2.765
2.70099e-07	0.405116	0.99	0.868	0.00568424	F3	PRDX1	1.141
2.71437e-07	0.400603	0.15	0.035	0.00571239	F2	IL11	4.286
2.72787e-07	0.253366	0.315	0.14	0.00574081	F2	PCNX1	2.25
2.73187e-07	0.303913	0.27	0.105	0.00574921	F4	TBX5	2.571
2.74827e-07	0.282114	0.345	0.168	0.00578374	F2	PANK3	2.054
2.76216e-07	0.344578	0.93	0.902	0.00581296	F2	MMP23B	1.031
2.77518e-07	0.423182	0.705	0.527	0.00584036	F2	RNMT	1.338
2.79801e-07	0.425837	0.49	0.268	0.0058884	F4	EMILIN2	1.828
2.83576e-07	0.495513	0.435	0.255	0.00596785	F2	NLRP1	1.706
2.83636e-07	0.276525	0.375	0.192	0.00596911	F2	PRKCA	1.953
2.88058e-07	0.296028	0.675	0.545	0.00606218	F3	TALDO1	1.239
2.94972e-07	0.347264	0.93	0.94	0.00620768	F2	CNN3	0.989
2.95094e-07	0.768144	0.52	0.312	0.00621026	F4	LHFPL6	1.667
2.99529e-07	0.487195	0.635	0.385	0.0063036	F2	PLP2	1.649
3.03721e-07	0.377365	0.635	0.37	0.00639181	F4	CNN2	1.716
3.06387e-07	0.295475	0.21	0.07	0.00644791	F2	INSR	3
3.07509e-07	0.354221	0.43	0.232	0.00647152	F2	AGFG1	1.853
3.12829e-07	0.277965	0.505	0.302	0.00658348	F2	TM9SF2	1.672
3.14497e-07	0.267277	0.215	0.068	0.00661858	F4	DUSP6	3.162
3.17383e-07	0.308819	0.475	0.235	0.00667932	F4	DHX29	2.021
3.18632e-07	0.321395	0.46	0.258	0.00670562	F2	NDFIP2	1.783
3.20087e-07	0.371863	0.525	0.325	0.00673624	F2	SEC22B	1.615
3.22346e-07	0.345461	0.39	0.208	0.00678378	F2	SGMS1	1.875
3.22716e-07	0.316344	0.56	0.322	0.00679155	F4	ARPC1B	1.739
3.23878e-07	0.604694	1	1	0.00681602	F3	RPS2	1
3.24571e-07	0.290721	0.435	0.242	0.0068306	F2	CERS2	1.798
3.26693e-07	0.294603	0.37	0.178	0.00687525	F2	CREBBP	2.079
3.28083e-07	0.288295	0.29	0.128	0.0069045	F2	RNF8	2.266
3.31599e-07	0.363269	0.905	0.83	0.0069785	F4	C12orf57	1.09
3.357e-07	0.338527	0.345	0.172	0.00706481	F2	ZNF503	2.006
3.4038e-07	0.313759	0.325	0.152	0.0071633	F2	DNTTIP1	2.138
3.4454e-07	0.402217	0.56	0.36	0.00725084	F2	CCNG2	1.556
3.48215e-07	0.368724	0.185	0.055	0.00732818	F2	KCNE4	3.364
3.4947e-07	0.340467	0.465	0.265	0.00735459	F2	PKDCC	1.755
3.63269e-07	0.281668	0.285	0.12	0.007645	F2	HDAC7	2.375
3.63743e-07	0.271928	0.31	0.135	0.00765498	F2	IGF2R	2.296
3.66948e-07	0.326781	0.48	0.245	0.00772241	F4	UQCRC1	1.959
3.66967e-07	0.279111	0.465	0.228	0.00772283	F4	UBA2	2.039
3.76e-07	0.325316	0.375	0.195	0.00791293	F2	CRBN	1.923
3.76711e-07	0.346947	0.98	0.917	0.00792789	F3	CST3	1.069
3.77335e-07	0.344164	0.5	0.32	0.00794101	F2	FAM177A1	1.562
3.7866e-07	0.31662	0.615	0.375	0.00796891	F2	CLINT1	1.64
3.83222e-07	0.307453	0.51	0.305	0.00806491	F2	SDF2	1.672
3.85897e-07	0.273246	0.365	0.16	0.00812119	F4	HSPA4	2.281
3.9138e-07	0.302804	0.465	0.228	0.00823659	F4	DCXR	2.039
3.95681e-07	0.25214	0.325	0.14	0.0083271	F4	MRPS35	2.321
4.02495e-07	0.36764	0.545	0.335	0.00847052	F2	SMAD5	1.627
4.21853e-07	0.300043	0.355	0.18	0.00887789	F2	MUM1	1.972
4.22879e-07	0.266908	0.35	0.155	0.00889949	F4	MGAT2	2.258
4.27052e-07	0.281787	0.595	0.322	0.00898731	F4	PLEKHJ1	1.848
4.31749e-07	0.443557	0.98	0.958	0.00908616	F4	HMGN2	1.023
4.34262e-07	0.312966	1	1	0.00913903	F2	CD63	1
4.34359e-07	0.322054	0.46	0.28	0.00914109	F2	ARPP19	1.643
4.36573e-07	0.25576	0.38	0.175	0.00918768	F4	UFD1	2.171
4.3802e-07	0.436193	0.525	0.312	0.00921814	F2	SEMA6D	1.683
4.48372e-07	0.39173	0.32	0.14	0.00943598	F4	BTBD3	2.286
4.62403e-07	0.344224	0.49	0.298	0.00973127	F2	SPPL3	1.644
4.62573e-07	0.278139	0.265	0.098	0.00973485	F2	CCL3L1	2.704
4.6567e-07	0.361562	0.63	0.378	0.00980002	F4	ACP1	1.667
4.6939e-07	0.331085	0.105	0.015	0.00987831	F2	LIF	7
4.71491e-07	0.378928	0.48	0.288	0.00992253	F2	PGRMC2	1.667
4.76106e-07	0.294672	0.48	0.242	0.0100196	F4	PTOV1	1.983
4.76806e-07	0.288893	0.36	0.18	0.0100344	F2	RICTOR	2
4.8301e-07	0.504389	0.335	0.15	0.010165	F2	PRSS23	2.233
4.83248e-07	0.277058	0.36	0.182	0.01017	F2	CCDC127	1.978
4.84415e-07	0.264686	0.4	0.202	0.0101945	F2	ARL8A	1.98
4.85873e-07	0.327712	0.995	0.995	0.0102252	F2	CALM2	1
4.88546e-07	0.357199	0.49	0.265	0.0102815	F4	CHPF	1.849
4.91607e-07	0.398657	0.6	0.352	0.0103459	F4	HACD3	1.705
4.91881e-07	0.397236	0.59	0.388	0.0103516	F2	MAP3K20	1.521
4.95608e-07	0.300623	0.335	0.165	0.0104301	F2	NRIP1	2.03
4.98826e-07	0.328199	0.5	0.27	0.0104978	F4	RALGPS2	1.852
4.99684e-07	0.553456	0.82	0.743	0.0105158	F2	HAND2	1.104
5.0086e-07	0.265766	0.335	0.158	0.0105406	F2	MAEL	2.12
5.06117e-07	1.01949	0.735	0.642	0.0106512	F2	C11orf96	1.145
5.10144e-07	0.301481	0.465	0.24	0.010736	F4	BAX	1.938
5.1385e-07	0.498574	1	1	0.010814	F3	RPL5	1
5.15801e-07	0.288193	0.475	0.245	0.010855	F4	DECR1	1.939
5.21311e-07	0.295896	0.445	0.228	0.010971	F4	GBP1	1.952
5.26435e-07	0.298067	0.495	0.302	0.0110788	F2	DICER1	1.639
5.35288e-07	0.272519	0.5	0.295	0.0112651	F2	SENP6	1.695
5.39076e-07	0.266447	0.915	0.695	0.0113449	F3	TIMM13	1.317
5.40799e-07	0.259537	0.235	0.09	0.0113811	F2	SEMA4B	2.611
5.47964e-07	0.425254	0.82	0.752	0.0115319	F2	RSRC2	1.09
5.53335e-07	0.269035	0.445	0.245	0.0116449	F2	CGGBP1	1.816
5.58621e-07	0.325001	0.22	0.08	0.0117562	F2	RDH10	2.75
5.64768e-07	0.31897	0.4	0.218	0.0118856	F2	ZMYM2	1.835
5.66235e-07	0.29627	0.38	0.195	0.0119164	F2	MARK3	1.949
5.67376e-07	0.263113	0.405	0.192	0.0119404	F4	ACTR1A	2.109
5.70867e-07	0.318636	0.42	0.212	0.0120139	F4	SNHG18	1.981
5.71577e-07	0.28739	0.715	0.568	0.0120288	F3	NDUFB3	1.259
5.71603e-07	0.480795	0.72	0.542	0.0120294	F2	AKAP9	1.328
5.7748e-07	0.631107	0.335	0.158	0.0121531	F2	HSPA1B	2.12
5.85925e-07	0.253479	0.885	0.63	0.0123308	F3	NDUFA2	1.405
5.91424e-07	0.262148	0.27	0.112	0.0124465	F2	PPM1A	2.411
5.9277e-07	0.335146	0.465	0.28	0.0124748	F2	SIL1	1.661
6.00431e-07	0.474226	0.52	0.335	0.0126361	F2	BMP4	1.552
6.08346e-07	0.28242	0.335	0.158	0.0128026	F2	AMFR	2.12
6.12632e-07	0.372416	0.5	0.305	0.0128928	F2	MTUS1	1.639
6.12939e-07	0.257806	0.295	0.128	0.0128993	F2	PRKCI	2.305
6.13846e-07	0.383742	0.46	0.288	0.0129184	F2	PTPRK	1.597
6.16104e-07	0.255971	0.235	0.085	0.0129659	F2	ANK2	2.765
6.19614e-07	0.267075	0.31	0.14	0.0130398	F2	USP15	2.214
6.20824e-07	0.285143	0.575	0.348	0.0130652	F2	PLS3	1.652
6.2175e-07	0.417195	0.265	0.115	0.0130847	F2	FAM43A	2.304
6.3528e-07	0.271788	0.285	0.128	0.0133695	F2	NCOR2	2.227
6.35677e-07	0.387253	0.53	0.33	0.0133778	F2	FLNB	1.606
6.3853e-07	0.317671	0.455	0.27	0.0134379	F2	REST	1.685
6.4414e-07	0.254648	0.67	0.52	0.0135559	F3	NAA38	1.288
6.49468e-07	0.269892	0.33	0.142	0.0136681	F4	MIS18BP1	2.324
6.58211e-07	0.261177	0.365	0.18	0.013852	F2	WBP4	2.028
6.58233e-07	0.288988	0.335	0.148	0.0138525	F4	THUMPD3-AS1	2.264
6.71819e-07	0.287702	0.295	0.13	0.0141384	F2	TPP1	2.269
6.72427e-07	0.310211	0.24	0.095	0.0141512	F2	RBM43	2.526
6.74858e-07	0.257098	0.34	0.168	0.0142024	F2	PINK1	2.024
6.77038e-07	0.275434	0.475	0.242	0.0142483	F4	PSMD2	1.963
6.84848e-07	0.252806	0.5	0.288	0.0144126	F2	EHD2	1.736
6.86767e-07	0.309727	0.275	0.117	0.014453	F2	SKI	2.35
6.9314e-07	0.356107	0.465	0.252	0.0145871	F4	OAZ2	1.845
6.97749e-07	0.303584	0.475	0.25	0.0146841	F4	MCUR1	1.9
7.11467e-07	0.366974	0.885	0.853	0.0149728	F4	DBI	1.038
7.31597e-07	0.365424	0.57	0.322	0.0153965	F4	LSM5	1.77
7.37611e-07	0.253401	0.19	0.06	0.015523	F2	TENT5C	3.167
7.41445e-07	0.318734	0.585	0.365	0.0156037	F2	BAG2	1.603
7.50756e-07	0.338259	0.43	0.242	0.0157997	F2	SLC16A3	1.777
7.5106e-07	0.311298	0.495	0.298	0.0158061	F2	UBE3A	1.661
7.51225e-07	0.277865	1	0.988	0.0158095	F2	LUM	1.012
7.74753e-07	0.266174	0.455	0.23	0.0163047	F4	DPH3	1.978
7.75009e-07	0.521159	0.265	0.102	0.0163101	F2	SRGN	2.598
7.79843e-07	0.309048	0.365	0.192	0.0164118	F2	SFSWAP	1.901
7.84701e-07	0.29034	0.415	0.225	0.016514	F2	SPIN1	1.844
7.94731e-07	0.267135	0.315	0.145	0.0167251	F2	RGCC	2.172
7.9646e-07	0.254663	0.32	0.148	0.0167615	F2	KLHDC10	2.162
7.9793e-07	0.269042	0.48	0.248	0.0167924	F4	FIBP	1.935
8.12099e-07	0.270273	0.345	0.155	0.0170906	F4	LRRFIP2	2.226
8.14881e-07	0.304575	0.495	0.282	0.0171492	F2	PLXNB2	1.755
8.16267e-07	0.342344	0.53	0.3	0.0171783	F4	IGF2BP1	1.767
8.16607e-07	0.380606	0.34	0.155	0.0171855	F4	LRRC75A	2.194
8.29779e-07	0.251028	0.495	0.26	0.0174627	F4	VBP1	1.904
8.48368e-07	0.34743	1	1	0.0178539	F3	RPS28	1
8.55993e-07	0.459824	0.425	0.238	0.0180144	F2	IRS1	1.786
8.5825e-07	0.321492	0.405	0.215	0.0180619	F2	PRDM6	1.884
8.59277e-07	0.281409	0.4	0.195	0.0180835	F4	PDCD2	2.051
8.66392e-07	0.262165	0.495	0.262	0.0182332	F4	SUMO3	1.889
8.74288e-07	0.344384	0.4	0.222	0.0183994	F2	EAPP	1.802
8.86657e-07	0.254739	0.505	0.29	0.0186597	F2	PTPRA	1.741
8.91618e-07	0.251192	0.31	0.145	0.0187641	F2	GTF3C1	2.138
8.95292e-07	0.430822	0.555	0.308	0.0188414	F4	PEG10	1.802
9.12541e-07	0.278427	0.325	0.158	0.0192044	F2	CRTC3	2.057
9.16616e-07	0.250175	0.39	0.185	0.0192902	F4	ERI3	2.108
9.18009e-07	0.402835	0.38	0.218	0.0193195	F2	SH3BP5	1.743
9.4745e-07	0.772135	0.57	0.432	0.0199391	F2	KLF2	1.319
9.65603e-07	0.275195	0.91	0.69	0.0203211	F3	NDUFA6	1.319
1.01979e-06	0.251248	0.37	0.19	0.0214614	F2	SMAD4	1.947
1.03003e-06	1.2239	0.83	0.79	0.021677	F2	CYR61	1.051
1.04444e-06	0.397624	0.655	0.462	0.0219801	F2	RAD21	1.418
1.06532e-06	0.299781	0.41	0.225	0.0224196	F2	CPQ	1.822
1.07248e-06	0.255261	0.22	0.082	0.0225704	F2	RALGAPA1	2.683
1.09424e-06	0.281463	0.545	0.34	0.0230282	F2	SLC39A7	1.603
1.09969e-06	0.346669	0.235	0.088	0.0231431	F4	TBX3	2.67
1.10227e-06	0.470697	1	1	0.0231974	F3	SERF2	1
1.11609e-06	0.25059	0.28	0.122	0.0234881	F2	SGPP1	2.295
1.12583e-06	0.316697	0.145	0.035	0.0236931	F2	NR4A3	4.143
1.13583e-06	0.272376	0.24	0.098	0.0239035	F2	THAP5	2.449
1.14945e-06	0.251577	0.54	0.33	0.0241901	F2	SREK1IP1	1.636
1.15359e-06	0.877534	0.76	0.797	0.0242774	F4	MFAP4	0.954
1.16413e-06	0.864484	0.865	0.845	0.0244992	F2	FOSB	1.024
1.17269e-06	0.44006	0.845	0.777	0.0246792	F2	ACTN4	1.088
1.17437e-06	0.307311	0.545	0.338	0.0247147	F2	SREK1	1.612
1.17557e-06	0.258047	0.48	0.27	0.0247398	F2	AGPAT2	1.778
1.20262e-06	0.534759	1	1	0.0253091	F3	RPL21	1
1.23317e-06	0.305058	0.525	0.282	0.025952	F4	LSM2	1.862
1.2332e-06	0.26494	0.375	0.175	0.0259526	F4	MMP14	2.143
1.24618e-06	0.290799	0.415	0.235	0.0262259	F2	TMEM248	1.766
1.26988e-06	0.273835	0.545	0.308	0.0267247	F4	PUF60	1.769
1.27932e-06	0.292044	0.47	0.245	0.0269233	F4	BDH2	1.918
1.30283e-06	0.29968	0.155	0.043	0.027418	F4	MEF2C	3.605
1.32018e-06	0.267266	0.475	0.248	0.0277833	F4	KDELC2	1.915
1.34395e-06	0.251415	0.3	0.13	0.0282835	F4	RHOBTB1	2.308
1.34677e-06	0.401281	1	1	0.0283428	F3	EIF1	1
1.36565e-06	0.254683	0.41	0.2	0.0287401	F4	RAP2A	2.05
1.36986e-06	0.326931	0.63	0.362	0.0288288	F4	PPP4C	1.74
1.37631e-06	0.289353	0.455	0.278	0.0289645	F2	RDH14	1.637
1.39246e-06	0.291029	0.455	0.23	0.0293044	F4	NUDT5	1.978
1.39556e-06	0.36235	0.325	0.162	0.0293696	F2	CBX4	2.006
1.39714e-06	0.320429	0.19	0.06	0.0294028	F4	VGLL1	3.167
1.40532e-06	0.28171	0.47	0.27	0.0295749	F2	C5orf24	1.741
1.41028e-06	0.266635	0.4	0.222	0.0296793	F2	GNAQ	1.802
1.42736e-06	0.276991	0.395	0.192	0.0300388	F4	ROGDI	2.057
1.43854e-06	0.278118	0.29	0.132	0.030274	F2	ALKBH5	2.197
1.44123e-06	0.296793	0.235	0.092	0.0303307	F2	NCOA7	2.554
1.49293e-06	0.28802	0.97	0.93	0.0314186	F2	RBM39	1.043
1.49395e-06	0.311847	0.315	0.148	0.0314401	F2	ESYT2	2.128
1.49995e-06	0.403792	1	1	0.0315664	F3	FAU	1
1.50115e-06	0.2795	0.515	0.288	0.0315917	F4	ARL2BP	1.788
1.50827e-06	0.352316	0.34	0.175	0.0317415	F2	IRF2	1.943
1.51581e-06	0.252479	0.335	0.168	0.0319003	F2	DVL3	1.994
1.52915e-06	0.268237	0.265	0.112	0.032181	F2	SIDT2	2.366
1.53731e-06	0.332897	0.475	0.3	0.0323528	F2	BAG1	1.583
1.55088e-06	0.366564	0.36	0.192	0.0326384	F2	AMOTL2	1.875
1.55483e-06	0.274973	0.21	0.078	0.0327214	F2	SCUBE2	2.692
1.59218e-06	0.376693	0.42	0.25	0.0335075	F2	SLC3A2	1.68
1.59362e-06	0.32259	0.55	0.342	0.0335378	F2	IFNGR2	1.608
1.60238e-06	0.254456	0.44	0.242	0.033722	F2	SETD5	1.818
1.61271e-06	0.2651	0.39	0.19	0.0339395	F4	MRPS18B	2.053
1.64181e-06	0.315742	0.57	0.33	0.0345519	F4	UQCC2	1.727
1.67035e-06	0.269899	0.315	0.152	0.0351525	F2	HOXC6	2.072
1.676e-06	0.267939	0.425	0.238	0.0352714	F2	JDP2	1.786
1.71958e-06	0.278502	0.42	0.235	0.0361886	F2	TMEM43	1.787
1.72035e-06	0.454865	1	0.978	0.0362047	F3	EEF1B2	1.022
1.72429e-06	0.264026	0.89	0.68	0.0362877	F3	PFDN2	1.309
1.73073e-06	0.255586	0.39	0.205	0.0364232	F2	ASXL1	1.902
1.73615e-06	0.545152	0.805	0.787	0.0365373	F2	KLF6	1.023
1.75965e-06	0.334207	0.33	0.168	0.0370318	F2	SBF2	1.964
1.78688e-06	0.284259	0.385	0.208	0.0376049	F2	ARID4A	1.851
1.78714e-06	0.269918	0.255	0.108	0.0376104	F2	MICU1	2.361
1.81067e-06	0.34408	0.405	0.22	0.0381057	F2	AXL	1.841
1.81305e-06	0.254424	0.415	0.208	0.0381556	F4	HDAC1	1.995
1.82156e-06	0.441362	1	1	0.0383348	F3	RPS29	1
1.87424e-06	0.267814	0.465	0.245	0.0394434	F4	NOP56	1.898
1.89746e-06	0.27266	0.285	0.138	0.039932	F2	MIGA1	2.065
1.92166e-06	0.26706	0.495	0.298	0.0404413	F2	DNAJC7	1.661
1.92987e-06	0.290366	0.35	0.175	0.0406141	F2	ADCY3	2
1.93526e-06	0.293516	0.605	0.365	0.0407276	F4	BCL7C	1.658
1.98657e-06	0.571126	0.67	0.49	0.0418074	F2	CD9	1.367
2.01073e-06	0.483887	0.81	0.782	0.0423157	F2	NR2F1	1.036
2.01133e-06	0.281383	0.37	0.175	0.0423285	F4	SNRPA	2.114
2.02564e-06	0.290151	0.545	0.312	0.0426295	F4	HSPB11	1.747
2.03876e-06	0.498283	1	1	0.0429057	F3	RPL27A	1
2.04553e-06	0.265546	0.355	0.18	0.0430482	F2	NFIC	1.972
2.11118e-06	0.343192	0.36	0.19	0.0444298	F2	ELL2	1.895
2.12865e-06	0.30004	0.25	0.105	0.0447973	F2	HS3ST6	2.381
2.15301e-06	0.562044	0.755	0.65	0.0453101	F2	HTRA1	1.162
2.18103e-06	0.356174	0.65	0.438	0.0458998	F4	ARPC1A	1.484
2.19145e-06	0.502353	0.71	0.58	0.0461191	F2	CREB3L1	1.224
2.1983e-06	0.257417	0.94	0.895	0.0462632	F4	HMGN1	1.05
2.2084e-06	0.53665	0.375	0.195	0.0464758	F4	C9orf3	1.923
2.22266e-06	0.262602	0.325	0.172	0.0467759	F2	DDX27	1.89
2.25857e-06	0.301765	0.585	0.338	0.0475316	F4	RALY	1.731
2.29441e-06	0.324093	0.98	0.78	0.0482859	F3	LY6E	1.256
2.30527e-06	0.2911	0.45	0.232	0.0485144	F4	C12orf75	1.94
2.31607e-06	0.268015	0.4	0.22	0.0487418	F2	DOCK5	1.818
2.36156e-06	0.321076	0.335	0.17	0.049699	F2	VEZF1	1.971
2.37209e-06	0.254711	0.215	0.082	0.0499206	F2	TNNT3	2.622
2.39956e-06	0.273753	0.435	0.23	0.0504987	F4	ADAR	1.891
2.40866e-06	0.250527	0.4	0.198	0.0506903	F4	GALNT2	2.02
2.41932e-06	0.26935	0.52	0.292	0.0509145	F4	SEC13	1.781
2.42218e-06	0.595971	1	1	0.0509748	F3	RPL13A	1
2.43147e-06	0.322844	0.525	0.338	0.0511702	F2	BBX	1.553
2.4498e-06	0.299838	0.535	0.312	0.051556	F4	TM2D2	1.715
2.48272e-06	0.250547	0.37	0.198	0.0522487	F2	MAML2	1.869
2.54574e-06	0.518632	0.74	0.618	0.0535752	F2	PKIG	1.197
2.57206e-06	0.269899	0.495	0.302	0.054129	F2	STAG2	1.639
2.59191e-06	0.287764	0.455	0.278	0.0545468	F2	LARP1	1.637
2.64543e-06	0.27028	0.455	0.265	0.0556731	F2	STX2	1.717
2.67546e-06	0.341785	0.285	0.132	0.0563052	F2	SMAD7	2.159
2.69674e-06	0.284298	0.295	0.145	0.0567528	F2	EML1	2.034
2.72337e-06	0.279543	0.185	0.062	0.0573133	F2	DUSP8	2.984
2.73688e-06	0.258663	0.25	0.108	0.0575977	F2	TSPAN18	2.315
2.9039e-06	0.372145	0.29	0.145	0.0611125	F2	MTHFD1L	2
2.9519e-06	0.274714	0.24	0.1	0.0621228	F2	LRCH3	2.4
2.96907e-06	0.287845	0.255	0.112	0.062484	F2	PSME4	2.277
3.00086e-06	0.257981	0.69	0.532	0.0631531	F3	ETFB	1.297
3.00847e-06	0.254778	0.465	0.242	0.0633133	F4	NUTF2	1.921
3.03466e-06	0.305483	0.26	0.115	0.0638644	F2	FEM1B	2.261
3.04906e-06	0.290058	0.34	0.175	0.0641676	F2	MIB1	1.943
3.06014e-06	0.265836	0.25	0.11	0.0644006	F2	SLC16A4	2.273
3.08787e-06	0.252926	0.395	0.215	0.0649842	F2	ZCCHC24	1.837
3.11834e-06	0.675007	0.93	0.892	0.0656255	F2	JUN	1.043
3.11995e-06	0.300679	0.475	0.28	0.0656593	F2	DNAJC3	1.696
3.1508e-06	0.277846	0.52	0.318	0.0663086	F2	MGAT1	1.635
3.21746e-06	0.452047	0.575	0.368	0.0677114	F2	DIO3	1.562
3.23319e-06	0.363018	0.61	0.375	0.0680425	F4	MAP4K4	1.627
3.26524e-06	0.351594	0.17	0.052	0.068717	F4	CRYGD	3.269
3.30062e-06	0.78489	0.935	0.86	0.0694616	F2	APOE	1.087
3.33803e-06	0.255742	0.325	0.148	0.0702488	F4	MRPL44	2.196
3.48288e-06	0.298185	0.92	0.705	0.0732972	F3	MRPL20	1.305
3.50164e-06	0.274137	0.46	0.278	0.073692	F2	KIDINS220	1.655
3.60362e-06	0.279002	0.445	0.26	0.0758381	F2	TRIM44	1.712
3.6223e-06	0.322876	0.97	0.97	0.0762313	F2	CTHRC1	1
3.71647e-06	0.373781	0.385	0.225	0.0782132	F2	SAMD5	1.711
3.74815e-06	0.253198	0.41	0.208	0.0788798	F4	RNASEH2B	1.971
3.84002e-06	0.342555	0.405	0.232	0.0808131	F2	MBNL1	1.746
3.90445e-06	0.444284	1	1	0.0821691	F3	RPS25	1
3.98566e-06	0.274047	0.31	0.155	0.0838781	F2	GAPVD1	2
4.00343e-06	0.259472	0.275	0.125	0.0842522	F2	ZNF302	2.2
4.07752e-06	0.25371	0.18	0.06	0.0858115	F4	PLEKHH3	3
4.08209e-06	0.264814	0.57	0.325	0.0859076	F4	NDUFA8	1.754
4.1499e-06	0.258514	0.25	0.112	0.0873347	F2	TSHZ3	2.232
4.25552e-06	0.284566	0.34	0.162	0.0895574	F4	EPSTI1	2.099
4.26342e-06	0.281126	0.235	0.092	0.0897236	F2	RNASE1	2.554
4.38745e-06	0.299048	0.61	0.37	0.0923339	F4	COPA	1.649
4.46404e-06	0.29028	0.26	0.115	0.0939458	F2	WDFY3	2.261
4.48048e-06	0.297592	0.4	0.235	0.0942916	F2	TRIP12	1.702
4.4809e-06	0.312984	0.465	0.252	0.0943006	F4	MPLKIP	1.845
4.51012e-06	1.25885	0.74	0.677	0.0949155	F2	HSPA1A	1.093
4.5144e-06	0.35248	0.43	0.255	0.0950056	F2	TET1	1.686
4.53056e-06	0.370051	0.83	0.755	0.0953457	F2	KTN1	1.099
4.55644e-06	0.273433	0.39	0.218	0.0958903	F2	ACAP2	1.789
4.60652e-06	0.368321	0.495	0.305	0.0969441	F2	RAI14	1.623
4.63457e-06	0.543025	1	1	0.0975345	F3	RPL7	1
4.84613e-06	0.279789	0.45	0.278	0.101987	F2	FGFR1OP2	1.619
4.96585e-06	0.314077	0.375	0.212	0.104506	F2	TMEM87A	1.769
5.07277e-06	0.352909	0.53	0.352	0.106756	F2	ARHGAP28	1.506
5.14335e-06	0.272217	0.365	0.2	0.108242	F2	ZNF217	1.825
5.24732e-06	0.484089	0.585	0.382	0.11043	F4	MYH9	1.531
5.25107e-06	0.278217	0.38	0.202	0.110509	F2	ADAMTS15	1.881
5.31526e-06	0.315501	0.39	0.212	0.11186	F4	KCNK6	1.84
5.3305e-06	0.268425	0.395	0.205	0.11218	F4	AP1S1	1.927
5.3411e-06	0.265893	0.275	0.132	0.112403	F2	SMARCC2	2.083
5.37254e-06	0.254402	0.19	0.065	0.113065	F4	CD24	2.923
5.38694e-06	0.470703	0.405	0.238	0.113368	F2	HSPH1	1.702
5.40217e-06	0.45334	0.69	0.58	0.113689	F2	ZNF106	1.19
5.41155e-06	0.32438	0.47	0.282	0.113886	F2	TTC37	1.667
5.42321e-06	0.25831	0.55	0.31	0.114131	F4	TXNDC15	1.774
5.44825e-06	0.409834	0.31	0.148	0.114659	F4	PRSS35	2.095
5.51056e-06	0.257368	0.39	0.192	0.11597	F4	PLPP5	2.031
5.62675e-06	0.284195	0.36	0.2	0.118415	F2	APPBP2	1.8
5.66583e-06	0.257564	0.305	0.152	0.119237	F2	BAG3	2.007
5.70082e-06	0.544551	0.525	0.338	0.119974	F4	MT2A	1.553
5.7836e-06	0.330973	0.865	0.805	0.121716	F4	SPATS2L	1.075
5.82298e-06	0.29623	0.555	0.318	0.122545	F4	MRPL52	1.745
5.84735e-06	0.953247	0.385	0.24	0.123058	F2	NNMT	1.604
5.91336e-06	0.447363	0.765	0.63	0.124447	F2	PDLIM5	1.214
5.96038e-06	0.267544	0.525	0.3	0.125436	F4	CAMTA1	1.75
6.00851e-06	0.315809	0.52	0.342	0.126449	F2	ESF1	1.52
6.17491e-06	0.309646	0.37	0.21	0.129951	F2	SPTLC1	1.762
6.18766e-06	0.374024	0.5	0.328	0.130219	F2	CCDC50	1.524
6.19028e-06	0.308907	0.39	0.218	0.130275	F2	CLIP1	1.789
6.28657e-06	0.272441	0.53	0.3	0.132301	F4	MMADHC	1.767
6.30222e-06	0.40802	1	1	0.13263	F3	RPL41	1
6.30967e-06	0.281137	0.685	0.435	0.132787	F4	FKBP3	1.575
6.36191e-06	0.380096	1	1	0.133886	F4	FN1	1
6.5055e-06	0.269788	0.39	0.198	0.136908	F4	CFAP20	1.97
6.5078e-06	0.307534	0.465	0.3	0.136957	F2	EMC2	1.55
6.52258e-06	0.283614	0.13	0.032	0.137268	F4	IFIT2	4.062
6.68434e-06	0.272273	0.225	0.095	0.140672	F2	SLC1A3	2.368
6.68438e-06	0.698496	1	0.998	0.140673	F4	COL1A1	1.002
6.71445e-06	0.260838	0.165	0.052	0.141306	F4	PNP	3.173
6.76318e-06	0.278383	0.505	0.315	0.142331	F2	LAMP2	1.603
6.88071e-06	0.261936	0.235	0.1	0.144805	F2	ST5	2.35
6.88335e-06	0.257347	0.29	0.142	0.14486	F2	HCFC2	2.042
6.92715e-06	0.334507	0.395	0.235	0.145782	F2	ATP6V1E1	1.681
6.94625e-06	0.318431	0.615	0.442	0.146184	F2	AHCYL1	1.391
6.95373e-06	0.642773	0.535	0.382	0.146341	F2	FMOD	1.401
7.08002e-06	0.25072	0.24	0.105	0.148999	F2	XYLT1	2.286
7.08068e-06	0.290273	0.63	0.378	0.149013	F4	RBFOX2	1.667
7.10529e-06	0.452672	1	1	0.149531	F3	UBA52	1
7.17037e-06	0.321738	0.585	0.468	0.1509	F3	ADI1	1.25
7.27649e-06	0.333601	0.645	0.472	0.153134	F2	DNAJC21	1.367
7.43517e-06	0.2759	0.29	0.14	0.156473	F2	ZDHHC17	2.071
7.46354e-06	0.56741	0.8	0.738	0.15707	F2	SLC38A2	1.084
7.53515e-06	0.250281	0.44	0.265	0.158577	F2	RBM5	1.66
7.55255e-06	0.251824	0.525	0.302	0.158943	F4	IER3IP1	1.738
7.55402e-06	0.377458	0.59	0.408	0.158974	F2	PTK7	1.446
7.65567e-06	0.311454	0.995	0.955	0.161113	F4	MARCKS	1.042
7.67986e-06	0.27025	0.35	0.198	0.161623	F2	PHTF2	1.768
8.22697e-06	0.381368	0.9	0.855	0.173137	F4	MAP1B	1.053
8.32359e-06	0.25817	0.485	0.265	0.17517	F4	FKBP7	1.83
8.33856e-06	0.257663	0.49	0.278	0.175485	F4	CCAR1	1.763
8.46806e-06	0.264681	0.91	0.708	0.17821	F3	VAMP5	1.285
8.77466e-06	0.303424	0.31	0.158	0.184663	F2	PUM2	1.962
8.96533e-06	0.375671	0.87	0.81	0.188675	F4	C3orf58	1.074
9.0073e-06	0.253877	0.3	0.155	0.189559	F2	CDKN1B	1.935
9.04905e-06	0.264063	0.185	0.068	0.190437	F2	CEMIP	2.721
9.13438e-06	0.265004	0.32	0.162	0.192233	F2	ITGB5	1.975
9.53179e-06	0.474021	0.635	0.495	0.200597	F2	LITAF	1.283
9.61559e-06	0.277668	0.34	0.182	0.20236	F2	SPTY2D1	1.868
1.0302e-05	0.541943	0.65	0.55	0.216805	F2	C1R	1.182
1.04812e-05	0.826905	0.625	0.478	0.220577	F4	IFI6	1.308
1.12125e-05	0.255801	0.48	0.262	0.235966	F4	FADS1	1.832
1.12366e-05	0.286852	0.345	0.195	0.236474	F2	ICE1	1.769
1.12513e-05	0.274174	0.365	0.202	0.236784	F2	PURB	1.807
1.18526e-05	0.587637	0.265	0.125	0.249438	F4	C17orf58	2.12
1.2019e-05	0.25683	0.415	0.212	0.25294	F4	GLOD4	1.958
1.24344e-05	0.258818	0.24	0.105	0.261682	F2	SGK1	2.286
1.24792e-05	0.279448	0.355	0.18	0.262624	F4	SLC44A2	1.972
1.27732e-05	0.324326	0.165	0.055	0.268811	F4	TPPP3	3
1.32131e-05	0.288452	0.82	0.875	0.27807	F2	SPCS2	0.937
1.32816e-05	0.282792	0.425	0.252	0.279511	F2	SPPL2A	1.687
1.33733e-05	0.259943	0.28	0.14	0.28144	F2	ARL13B	2
1.33771e-05	0.253427	0.295	0.152	0.281522	F2	TOB1	1.941
1.35695e-05	0.265546	0.18	0.068	0.28557	F2	HRH2	2.647
1.40146e-05	0.356752	0.505	0.352	0.294938	F2	ARID4B	1.435
1.42691e-05	0.277889	0.43	0.26	0.300292	F2	NEMF	1.654
1.42861e-05	0.618125	0.35	0.185	0.300651	F4	TGFB3	1.892
1.45987e-05	0.283922	0.365	0.208	0.307229	F2	MAP9	1.755
1.57887e-05	0.357692	0.825	0.748	0.332274	F4	RANBP1	1.103
1.5954e-05	0.258761	0.415	0.248	0.335753	F2	C1orf43	1.673
1.59671e-05	0.454106	1	0.993	0.336027	F3	RPSA	1.007
1.62192e-05	0.259141	0.275	0.135	0.341333	F2	ROBO1	2.037
1.73347e-05	0.255655	0.495	0.29	0.364809	F4	ASPH	1.707
1.73472e-05	0.271583	0.295	0.158	0.365072	F2	C8orf33	1.867
1.77094e-05	0.331721	0.625	0.425	0.372694	F2	SMARCA1	1.471
1.81377e-05	0.322061	0.625	0.398	0.381707	F4	NME1	1.57
1.86566e-05	0.28167	0.39	0.228	0.392628	F2	SRPK2	1.711
1.87076e-05	0.362511	0.88	0.94	0.393702	F2	SEC62	0.936
1.88451e-05	0.265839	0.37	0.218	0.396596	F2	ARID1A	1.697
1.90091e-05	0.323328	0.44	0.278	0.400047	F2	TGFB1	1.583
1.93924e-05	0.251454	0.435	0.272	0.408114	F2	OSBPL8	1.599
1.95431e-05	0.266279	0.47	0.27	0.411284	F4	DMAC1	1.741
1.95978e-05	0.338908	0.58	0.365	0.412436	F4	POLR2J	1.589
2.00877e-05	0.391223	0.675	0.465	0.422745	F4	RCN3	1.452
2.01858e-05	0.482861	0.72	0.662	0.424809	F2	GLUL	1.088
2.0276e-05	0.314992	0.61	0.532	0.426709	F3	BLVRB	1.147
2.02913e-05	0.298547	0.275	0.142	0.42703	F2	FAM210A	1.937
2.03834e-05	0.279207	0.435	0.275	0.428968	F2	ATXN7L3B	1.582
2.06344e-05	0.353939	0.85	0.853	0.434252	F2	H2AFJ	0.996
2.10171e-05	0.277081	0.48	0.3	0.442305	F2	LASP1	1.6
2.10484e-05	0.252736	0.465	0.26	0.442965	F4	ATXN7L3B	1.788
2.12342e-05	0.279724	0.245	0.115	0.446873	F2	RGS3	2.13
2.13467e-05	0.362721	0.505	0.338	0.449242	F2	ZFHX3	1.494
2.15131e-05	0.258924	0.325	0.175	0.452744	F2	WAPL	1.857
2.22725e-05	0.265947	0.42	0.26	0.468725	F2	SEL1L	1.615
2.23439e-05	0.257366	0.36	0.21	0.470227	F2	HMGXB4	1.714
2.28636e-05	0.284956	0.465	0.26	0.481163	F4	EIF2AK2	1.788
2.34664e-05	0.269668	0.41	0.255	0.493851	F2	TROVE2	1.608
2.36306e-05	0.328036	0.87	0.865	0.497306	F2	CTSL	1.006
2.36329e-05	0.253249	0.28	0.142	0.497354	F2	ERO1A	1.972
2.45538e-05	0.372255	0.99	0.868	0.516735	F3	PRDX6	1.141
2.4766e-05	0.277681	0.575	0.352	0.5212	F4	NONO	1.634
2.52125e-05	0.252327	0.295	0.14	0.530596	F4	SDF2L1	2.107
2.563e-05	0.257697	0.4	0.238	0.539383	F2	XRN1	1.681
2.64985e-05	0.291664	0.43	0.26	0.557661	F2	ANTXR1	1.654
2.66687e-05	0.260219	0.34	0.188	0.561242	F2	SPEN	1.809
2.71768e-05	0.326589	0.475	0.312	0.571936	F2	RUNX1T1	1.522
2.75089e-05	0.285946	0.285	0.15	0.578925	F2	STK38	1.9
2.7537e-05	0.366146	0.6	0.445	0.579517	F2	GCC2	1.348
2.78021e-05	0.364183	0.52	0.342	0.585094	F4	COPS8	1.52
2.82039e-05	0.256621	0.355	0.202	0.593551	F2	MLLT3	1.757
2.85639e-05	0.303235	0.425	0.26	0.601127	F2	TSC22D1	1.635
2.89399e-05	0.308497	0.37	0.225	0.609041	F2	RPAIN	1.644
2.89814e-05	0.28126	0.51	0.338	0.609914	F2	COX17	1.509
2.98372e-05	0.350951	0.96	0.77	0.627923	F3	CSTB	1.247
2.98993e-05	0.331843	0.935	0.907	0.629231	F4	HSPA5	1.031
3.1023e-05	0.396249	0.335	0.185	0.652879	F2	SLC2A3	1.811
3.17242e-05	0.369349	0.905	0.932	0.667636	F2	PITX2	0.971
3.1946e-05	0.381042	0.965	0.935	0.672303	F2	HSPB1	1.032
3.23136e-05	0.28914	0.36	0.21	0.68004	F2	SECISBP2L	1.714
3.23857e-05	0.262118	0.34	0.192	0.681557	F2	AAK1	1.771
3.33139e-05	0.591797	1	0.998	0.701091	F3	LGALS1	1.002
3.37662e-05	0.263077	0.465	0.305	0.71061	F2	GNG12	1.525
3.37782e-05	0.510296	0.19	0.075	0.710862	F4	C7	2.533
3.41083e-05	0.359951	0.985	0.87	0.717809	F3	HINT1	1.132
3.41524e-05	0.460536	0.395	0.248	0.718738	F2	PDGFA	1.593
3.46108e-05	0.458774	0.795	0.705	0.728384	F2	IQGAP1	1.128
3.49522e-05	0.395193	0.5	0.348	0.73557	F2	FUCA2	1.437
3.51539e-05	0.262448	0.475	0.278	0.739815	F4	PABPN1	1.709
3.52553e-05	0.279258	0.315	0.178	0.741948	F2	N4BP1	1.77
3.5802e-05	0.317761	0.895	0.815	0.753453	F4	RHOC	1.098
3.5802e-05	0.37991	0.165	0.06	0.753454	F4	SPRY1	2.75
3.58506e-05	0.265637	0.31	0.172	0.754476	F2	SLU7	1.802
3.59512e-05	0.267392	0.86	0.795	0.756593	F2	FERMT2	1.082
3.69798e-05	0.271651	0.835	0.863	0.778241	F2	NUCB2	0.968
3.7706e-05	0.257782	0.485	0.322	0.793523	F2	HECTD1	1.506
3.77637e-05	0.37804	0.595	0.402	0.794738	F2	NUFIP2	1.48
4.02755e-05	0.253716	0.345	0.202	0.847597	F2	GATA4	1.708
4.0455e-05	0.338992	0.545	0.382	0.851375	F2	PAPSS2	1.427
4.152e-05	0.26736	0.355	0.215	0.873788	F2	TAF12	1.651
4.26553e-05	0.561659	0.7	0.637	0.89768	F2	KLF4	1.099
4.31303e-05	0.261085	0.385	0.232	0.907677	F2	IPO7	1.659
4.40279e-05	0.576735	0.315	0.168	0.926568	F2	HSD17B1	1.875
4.5986e-05	0.274921	0.455	0.265	0.967775	F4	DPYSL2	1.717
4.60986e-05	0.265047	0.435	0.242	0.970146	F4	ECI1	1.798
4.62601e-05	0.505649	0.655	0.55	0.973544	F4	COL18A1	1.191
4.80484e-05	0.379283	0.965	0.938	1	F4	COL5A1	1.029
4.82773e-05	0.320374	0.47	0.308	1	F2	ZFYVE16	1.526
4.86818e-05	0.428377	1	0.993	1	F3	PPIA	1.007
5.00273e-05	0.315353	0.21	0.092	1	F2	TNXB	2.283
5.03606e-05	0.479298	0.34	0.19	1	F4	CENPW	1.789
5.03729e-05	0.703918	0.65	0.625	1	F2	ID2	1.04
5.08778e-05	0.319897	0.165	0.062	1	F2	FLNC	2.661
5.1956e-05	0.260053	0.45	0.295	1	F2	CEP170	1.525
5.52716e-05	0.253362	0.345	0.195	1	F2	PRKG1	1.769
5.60399e-05	0.373206	1	1	1	F3	RPS23	1
6.05234e-05	0.784	0.545	0.355	1	F4	PHLDA2	1.535
6.06161e-05	0.411423	0.705	0.64	1	F2	SPON1	1.102
6.13266e-05	0.35651	0.49	0.285	1	F4	ARL6IP1	1.719
6.15543e-05	0.331407	0.465	0.322	1	F2	MED13L	1.444
6.17616e-05	0.308266	0.975	0.965	1	F2	LDHA	1.01
6.24346e-05	0.441982	1	1	1	F3	RPS16	1
6.3876e-05	0.359681	0.775	0.698	1	F2	HSPA2	1.11
6.61173e-05	0.308926	0.97	0.812	1	F3	ATP5F1C	1.195
6.67601e-05	0.288458	0.5	0.345	1	F2	SEC63	1.449
6.99017e-05	0.257043	0.29	0.145	1	F4	DUSP23	2
7.02023e-05	0.297297	0.89	0.88	1	F2	CNBP	1.011
7.03803e-05	0.265434	0.435	0.28	1	F2	USP14	1.554
7.16541e-05	0.317859	0.305	0.18	1	F2	BST1	1.694
7.2999e-05	0.301901	0.42	0.245	1	F4	NEXN	1.714
7.30474e-05	0.849717	0.81	0.765	1	F4	H2AFZ	1.059
7.35638e-05	0.379597	0.38	0.222	1	F4	ADAMTS9	1.712
7.62065e-05	0.709964	0.795	0.843	1	F2	TCF21	0.943
7.6282e-05	0.366567	0.985	0.895	1	F3	SNRPD2	1.101
7.74709e-05	0.271919	0.905	0.767	1	F3	ESD	1.18
7.78113e-05	0.280575	0.69	0.462	1	F4	TCAF1	1.494
8.13422e-05	0.255734	0.445	0.278	1	F2	TRA2A	1.601
8.25305e-05	0.372815	0.745	0.675	1	F2	UBE2B	1.104
8.57857e-05	1.13247	0.295	0.2	1	F3	LAIR2	1.475
8.60909e-05	0.27201	0.23	0.105	1	F4	SLMAP	2.19
8.72711e-05	0.338154	1	0.968	1	F3	PFN1	1.033
8.82391e-05	0.520959	0.7	0.63	1	F2	TMEM106B	1.111
8.87229e-05	0.266252	0.96	0.78	1	F3	RPL17	1.231
8.91644e-05	0.319845	0.335	0.19	1	F4	PTK2	1.763
9.00149e-05	0.389504	1	0.955	1	F3	YBX1	1.047
9.03197e-05	0.260166	0.355	0.208	1	F2	PRNP	1.707
9.27981e-05	0.268497	0.295	0.165	1	F2	PCNX4	1.788
9.45162e-05	0.289984	0.265	0.138	1	F2	COL6A6	1.92
9.80136e-05	0.341712	0.865	0.87	1	F2	FLNA	0.994
0.000101833	0.251188	0.335	0.2	1	F2	CNOT4	1.675
0.00010542	0.3968	0.64	0.507	1	F4	FABP5	1.262
0.000110531	0.28293	0.37	0.232	1	F2	ZNF24	1.595
0.000111142	0.252302	0.285	0.155	1	F2	CTSO	1.839
0.000112122	0.442995	0.315	0.165	1	F2	CXCL8	1.909
0.00011294	0.270591	0.24	0.122	1	F2	KIF26B	1.967
0.000113608	0.391456	0.19	0.082	1	F4	KCNK3	2.317
0.000113902	0.533898	0.72	0.642	1	F2	TYMP	1.121
0.000114884	0.252525	0.455	0.305	1	F2	SOX6	1.492
0.000115003	0.268056	0.985	0.993	1	F2	SEPT7	0.992
0.000117784	0.285405	0.975	0.815	1	F3	COMMD6	1.196
0.000119185	0.310573	0.335	0.202	1	F2	ANKRD50	1.658
0.000122127	0.267199	0.55	0.342	1	F4	CNIH4	1.608
0.000123761	0.263812	0.375	0.242	1	F2	FBXO7	1.55
0.00012566	0.336049	0.995	0.98	1	F2	IGFBP3	1.015
0.000127653	0.284538	0.56	0.36	1	F4	GLRX5	1.556
0.000127764	0.421215	0.635	0.535	1	F2	HAND2-AS1	1.187
0.000128505	0.272484	0.44	0.275	1	F2	COL16A1	1.6
0.000128529	0.260333	0.635	0.445	1	F2	DHX36	1.427
0.000128571	0.352956	0.615	0.472	1	F2	PJA2	1.303
0.00013369	0.289585	0.5	0.312	1	F4	CNTFR	1.603
0.000134954	0.288595	0.495	0.34	1	F2	LNPEP	1.456
0.000139709	0.25822	0.235	0.105	1	F2	CD74	2.238
0.000142838	0.279052	0.975	0.823	1	F3	ATP6V0E1	1.185
0.000145861	0.278598	0.385	0.252	1	F2	CEBPZ	1.528
0.00014633	0.262483	0.315	0.168	1	F4	PLCB1	1.875
0.000146554	0.29265	1	1	1	F3	RPL38	1
0.000147756	0.265404	0.37	0.23	1	F2	IER5	1.609
0.000148215	0.261991	0.96	0.797	1	F3	NSA2	1.205
0.00014857	0.283296	0.38	0.242	1	F2	B3GNT2	1.57
0.000148914	0.263195	0.465	0.31	1	F2	TEAD1	1.5
0.000156317	0.295616	0.26	0.14	1	F2	SLC8A1	1.857
0.000158027	0.339931	1	0.993	1	F3	PFDN5	1.007
0.000159295	0.446716	0.855	0.835	1	F4	EZR	1.024
0.000161427	0.362344	0.245	0.122	1	F4	MKL2	2.008
0.000166982	0.320945	0.64	0.458	1	F4	AC245595.1	1.397
0.000168715	0.294494	0.41	0.28	1	F2	KDM5A	1.464
0.000171573	0.38808	0.54	0.395	1	F4	MARCKSL1	1.367
0.000175114	0.336527	0.395	0.24	1	F4	LRRN3	1.646
0.000175159	0.367387	0.72	0.58	1	F2	BNIP3L	1.241
0.000175693	0.281526	0.43	0.285	1	F2	TWIST2	1.509
0.000179854	0.342608	0.2	0.09	1	F4	ACKR3	2.222
0.000185947	0.402239	0.73	0.73	1	F4	CYBA	1
0.000189426	0.354419	0.71	0.615	1	F2	PGM3	1.154
0.000191029	0.253083	0.405	0.238	1	F4	MAPRE1	1.702
0.000195334	0.303516	0.5	0.342	1	F2	RAP2B	1.462
0.000195905	0.278064	0.25	0.128	1	F4	CADM1	1.953
0.000197565	0.251299	0.44	0.295	1	F2	TERF1	1.492
0.000198763	0.314734	0.625	0.485	1	F2	RSF1	1.289
0.000202928	0.286756	0.63	0.475	1	F4	AP3S1	1.326
0.000203849	0.309194	0.405	0.258	1	F2	SOD3	1.57
0.000205094	0.890939	1	1	1	F3	MT-ATP6	1
0.000213859	0.6252	0.645	0.665	1	F2	ZFP36L2	0.97
0.000224347	0.270293	0.19	0.085	1	F2	TNFAIP3	2.235
0.00022495	0.295342	0.655	0.475	1	F4	ANXA6	1.379
0.000225819	0.264875	0.185	0.08	1	F2	GDF15	2.312
0.000229039	0.308173	0.34	0.198	1	F4	TMPO	1.717
0.000229169	0.347222	0.56	0.425	1	F2	CMTM6	1.318
0.000232865	0.281862	0.335	0.21	1	F2	2022-03-06	1.595
0.000233522	0.376716	1	0.998	1	F3	ATP5F1E	1.002
0.000246277	1.16611	0.42	0.28	1	F4	HIST1H4C	1.5
0.000253901	0.409403	0.805	0.785	1	F2	SPTBN1	1.025
0.000254885	0.262644	0.43	0.258	1	F4	SLC18A3	1.667
0.000265393	0.29592	0.565	0.39	1	F4	PRKDC	1.449
0.000270847	0.256692	0.965	0.76	1	F3	LSM7	1.27
0.00027116	0.253319	0.27	0.155	1	F2	CMTM7	1.742
0.000282995	0.265665	0.87	0.71	1	F3	EIF5A	1.225
0.00028315	0.315504	0.835	0.85	1	F2	ARGLU1	0.982
0.000289127	0.342686	0.165	0.072	1	F2	AQP3	2.292
0.000290945	0.320128	1	1	1	F3	RPL10	1
0.000298604	0.442169	0.875	0.895	1	F2	LMNA	0.978
0.000325628	0.290432	0.99	0.988	1	F3	EEF1D	1.002
0.000326033	0.574402	0.755	0.775	1	F2	PDGFRA	0.974
0.000329372	0.712351	0.69	0.68	1	F2	LMCD1	1.015
0.000334644	0.725409	0.755	0.68	1	F4	PPP1R14A	1.11
0.000355101	0.252079	0.58	0.385	1	F4	ACTR2	1.506
0.000356245	0.305644	0.51	0.375	1	F2	YIPF5	1.36
0.000367075	0.268349	0.58	0.418	1	F2	SLIT2	1.388
0.000367644	0.328903	1	1	1	F3	B2M	1
0.000376103	0.317311	0.965	0.938	1	F4	ITGB1	1.029
0.000383048	0.285768	0.5	0.35	1	F2	DDAH2	1.429
0.000385916	0.257716	0.225	0.117	1	F2	AXIN2	1.923
0.000388471	0.377024	1	0.998	1	F3	RPL37A	1.002
0.00039546	0.317921	0.375	0.23	1	F4	CLEC11A	1.63
0.00040685	0.543899	0.65	0.623	1	F2	ID4	1.043
0.000419645	0.278113	0.76	0.652	1	F2	SAR1A	1.166
0.000422224	0.409701	0.2	0.1	1	F4	SLIT3	2
0.000424431	0.376628	0.89	0.91	1	F4	ITGA1	0.978
0.000462442	0.326131	0.39	0.232	1	F4	IRF1	1.681
0.000502852	0.407191	0.86	0.855	1	F4	CTSC	1.006
0.000506106	0.323932	0.87	0.877	1	F2	WFDC1	0.992
0.000521297	0.284685	0.455	0.305	1	F4	ALCAM	1.492
0.000527905	0.377644	0.615	0.47	1	F4	GNG11	1.309
0.000551293	0.327677	0.74	0.665	1	F2	KRTCAP2	1.113
0.000553456	0.3778	0.97	0.897	1	F3	SEM1	1.081
0.000558451	0.431782	0.875	0.922	1	F2	PLOD2	0.949
0.000567128	0.443422	0.74	0.728	1	F2	RHOBTB3	1.016
0.00057314	0.460508	0.775	0.838	1	F2	PCDH10	0.925
0.000577802	0.315128	0.515	0.39	1	F2	SMC3	1.321
0.00059316	0.268412	0.635	0.57	1	F3	MDH1	1.114
0.0006126	0.290526	0.77	0.745	1	F4	RCN2	1.034
0.000618999	0.315778	0.995	0.99	1	F3	RPS10	1.005
0.000627389	0.450414	0.94	0.925	1	F4	TUBB	1.016
0.000630586	0.360629	0.63	0.517	1	F2	MACF1	1.219
0.000654887	0.319242	0.735	0.647	1	F4	PKM	1.136
0.000692129	0.307817	1	0.98	1	F3	COX4I1	1.02
0.000707441	0.791667	0.705	0.755	1	F2	OGN	0.934
0.000710446	0.383149	0.795	0.82	1	F2	SELENOS	0.97
0.000716705	0.406731	0.49	0.362	1	F2	P4HA2	1.354
0.000726025	0.363114	0.985	0.9	1	F3	TMA7	1.094
0.000733953	0.282074	0.765	0.647	1	F4	HMGN3	1.182
0.00076489	0.299218	1	0.998	1	F4	COL6A1	1.002
0.000844688	0.378768	1	0.995	1	F3	RPL27	1.005
0.000880819	0.264545	0.29	0.185	1	F2	ELOVL5	1.568
0.000905364	0.323613	0.81	0.835	1	F2	GRN	0.97
0.000922752	0.706355	0.44	0.328	1	F4	PTN	1.341
0.000943646	0.369306	0.65	0.537	1	F4	MANF	1.21
0.000982294	0.485032	0.965	0.973	1	F2	MGP	0.992
0.000996071	0.345327	0.755	0.685	1	F4	C4orf48	1.102
0.00105429	0.297338	0.955	0.828	1	F3	ATP5ME	1.153
0.00107202	0.407443	0.28	0.165	1	F4	MYLK	1.697
0.0010803	0.296972	0.645	0.46	1	F4	GCSH	1.402
0.00109936	0.26495	0.185	0.092	1	F2	GFPT2	2.011
0.00118291	0.251443	0.965	0.83	1	F3	PPDPF	1.163
0.00131467	0.31498	0.485	0.335	1	F4	CAV2	1.448
0.00139001	0.273775	0.935	0.922	1	F4	KRT18	1.014
0.00139901	0.271186	0.655	0.56	1	F2	ZFAND5	1.17
[truncated: 74 more rows]

## Sheet: Fibro markers_F1-4
	p_val	avg_log2FC	pct.1	pct.2	p_val_adj	cluster	gene	ratio
IGF1	0	2.78545	0.872	0.031	0	F1	IGF1	28.129
C3	0	2.78386	0.866	0.009	0	F1	C3	96.222
ALDH1A3	0	2.49052	0.898	0.005	0	F1	ALDH1A3	179.6
RORB	0	1.92914	0.794	0.002	0	F1	RORB	397
CYP4B1	0	1.78583	0.778	0.001	0	F1	CYP4B1	778
ADRA2C	0	1.75249	0.842	0.019	0	F1	ADRA2C	44.316
ALDH1A2	0	1.59269	0.794	0.003	0	F1	ALDH1A2	264.667
CTSK	8.18572e-293	1.64142	0.814	0.029	1.72268e-288	F1	CTSK	28.069
PRPS2	4.59825e-292	1.9093	0.84	0.046	9.67702e-288	F1	PRPS2	18.261
SPARCL1	1.9802e-290	4.06785	0.998	0.267	4.16732e-286	F1	SPARCL1	3.738
SULF2	6.65809e-285	1.82052	0.862	0.065	1.4012e-280	F1	SULF2	13.262
ALDH1A1	8.49681e-284	1.50362	0.778	0.019	1.78815e-279	F1	ALDH1A1	40.947
ULK4	4.77106e-280	1.31925	0.752	0.014	1.00407e-275	F1	ULK4	53.714
SPOCK1	2.24357e-272	1.44202	0.7	0.002	4.72159e-268	F1	SPOCK1	350
OSR2	1.38227e-267	2.26724	0.93	0.156	2.909e-263	F1	OSR2	5.962
SFRP4	4.87243e-260	1.63068	0.674	0.002	1.0254e-255	F1	SFRP4	337
CTSH	7.25448e-257	1.64049	0.796	0.053	1.5267e-252	F1	CTSH	15.019
AC012085.2	1.43827e-255	1.50698	0.688	0.01	3.02685e-251	F1	AC012085.2	68.8
ZBTB20	1.82841e-255	1.63936	0.88	0.1	3.84789e-251	F1	ZBTB20	8.8
IL15	1.93121e-255	1.20072	0.666	0.003	4.06422e-251	F1	IL15	222
C20orf27	1.65498e-247	1.74792	0.858	0.113	3.4829e-243	F1	C20orf27	7.593
RPRM	3.81288e-246	1.32417	0.638	0.001	8.0242e-242	F1	RPRM	638
KHDRBS3	1.01408e-245	1.32102	0.66	0.008	2.13413e-241	F1	KHDRBS3	82.5
PALMD	8.95536e-245	1.33854	0.644	0.003	1.88466e-240	F1	PALMD	214.667
IGFBP4	1.45427e-243	2.97953	0.986	0.464	3.06051e-239	F1	IGFBP4	2.125
PEMT	5.85981e-242	1.76055	0.832	0.107	1.2332e-237	F1	PEMT	7.776
C1S	6.40915e-242	2.56767	0.984	0.445	1.34881e-237	F1	C1S	2.211
PLPP1	4.59638e-238	2.19542	0.956	0.286	9.67307e-234	F1	PLPP1	3.343
MAOB	5.7487e-237	1.21792	0.682	0.021	1.20981e-232	F1	MAOB	32.476
TMEM37	1.5933e-236	1.71078	0.826	0.101	3.35309e-232	F1	TMEM37	8.178
C1R	3.48732e-236	2.80695	0.994	0.596	7.33907e-232	F1	C1R	1.668
RAMP1	1.35516e-233	2.78158	0.954	0.362	2.85194e-229	F1	RAMP1	2.635
IGFBP7	6.0812e-233	3.39139	0.998	0.534	1.27979e-228	F1	IGFBP7	1.869
IGFBP2	6.78714e-232	3.54005	0.986	0.505	1.42835e-227	F1	IGFBP2	1.952
TMEM158	9.12418e-232	1.42964	0.7	0.033	1.92018e-227	F1	TMEM158	21.212
CST3	1.2915e-231	2.94878	0.998	0.945	2.71796e-227	F1	CST3	1.056
APCDD1	4.61356e-228	2.26032	0.906	0.219	9.70924e-224	F1	APCDD1	4.137
SERPING1	5.1405e-227	2.46282	0.988	0.655	1.08182e-222	F1	SERPING1	1.508
MGST1	1.18722e-226	1.45258	0.666	0.023	2.49851e-222	F1	MGST1	28.957
TCEAL4	1.37086e-215	2.1674	0.994	0.745	2.88498e-211	F1	TCEAL4	1.334
IGFBP5	8.94337e-209	3.66215	0.966	0.533	1.88213e-204	F1	IGFBP5	1.812
ZEB1	3.70862e-208	1.38174	0.792	0.107	7.80479e-204	F1	ZEB1	7.402
RARRES3	3.5351e-200	1.4335	0.752	0.095	7.43961e-196	F1	RARRES3	7.916
TGM2	3.24291e-194	2.24502	0.976	0.557	6.8247e-190	F1	TGM2	1.752
APOD	2.01977e-190	2.83737	0.952	0.457	4.25062e-186	F1	APOD	2.083
SLC2A8	2.65902e-182	1.2006	0.694	0.084	5.5959e-178	F1	SLC2A8	8.262
SOD2	1.09077e-181	1.98405	0.95	0.501	2.29552e-177	F1	SOD2	1.896
LGALS3	2.2191e-178	1.63847	0.994	0.854	4.67009e-174	F1	LGALS3	1.164
MFGE8	1.36677e-177	1.34554	0.824	0.176	2.87637e-173	F1	MFGE8	4.682
ZYX	1.0367e-175	1.23258	0.838	0.195	2.18173e-171	F1	ZYX	4.297
TXN	1.15187e-163	1.45469	0.998	0.904	2.4241e-159	F1	TXN	1.104
FOXO1	3.02204e-161	1.24152	0.656	0.087	6.35989e-157	F1	FOXO1	7.54
NR2F2	1.33689e-159	1.3939	0.974	0.576	2.81349e-155	F1	NR2F2	1.691
S100A4	1.95621e-157	1.87367	0.99	0.846	4.11684e-153	F1	S100A4	1.17
RPL12	5.37708e-157	1.25681	1	1	1.13161e-152	F1	RPL12	1
ZFP36	1.43298e-154	1.75393	0.972	0.644	3.01571e-150	F1	ZFP36	1.509
PTGDS	2.79095e-152	2.6035	0.988	0.739	5.87356e-148	F1	PTGDS	1.337
AHCY	3.00927e-152	1.36324	0.842	0.279	6.33302e-148	F1	AHCY	3.018
REV3L	2.24259e-146	1.63998	0.894	0.398	4.71953e-142	F1	REV3L	2.246
PDLIM1	8.50569e-142	1.45175	0.968	0.759	1.79002e-137	F1	PDLIM1	1.275
NNMT	9.91638e-142	1.49068	0.866	0.293	2.0869e-137	F1	NNMT	2.956
PIK3R1	7.30038e-137	1.70949	0.894	0.408	1.53637e-132	F1	PIK3R1	2.191
CCDC85B	1.06555e-134	1.24312	0.914	0.506	2.24245e-130	F1	CCDC85B	1.806
CFD	4.16687e-131	1.6042	0.984	0.823	8.76918e-127	F1	CFD	1.196
SERPINF1	9.92747e-127	1.32058	0.994	0.925	2.08924e-122	F1	SERPINF1	1.075
TNFAIP3	6.24955e-126	1.36352	0.638	0.126	1.31522e-121	F1	TNFAIP3	5.063
PTN	2.89987e-124	1.50705	0.852	0.365	6.10278e-120	F1	PTN	2.334
SOX4	2.39123e-123	1.3347	0.662	0.149	5.03234e-119	F1	SOX4	4.443
C11orf96	8.87645e-121	1.60558	0.956	0.663	1.86805e-116	F1	C11orf96	1.442
EGR1	1.26436e-114	1.36348	0.946	0.682	2.66084e-110	F1	EGR1	1.387
NEAT1	2.06112e-114	1.26216	1	0.907	4.33762e-110	F1	NEAT1	1.103
MYC	6.5117e-109	1.22464	0.752	0.257	1.37039e-104	F1	MYC	2.926
FOSB	1.17634e-107	1.20971	0.976	0.833	2.47561e-103	F1	FOSB	1.172
TUBA1A	8.90602e-107	1.29079	0.942	0.697	1.87427e-102	F1	TUBA1A	1.352
RBP1	9.72318e-107	1.49705	0.898	0.555	2.04624e-102	F1	RBP1	1.618
DUSP1	1.85977e-105	1.3005	0.97	0.794	3.91388e-101	F1	DUSP1	1.222
IER2	3.39422e-99	1.29902	0.964	0.831	7.14313e-95	F1	IER2	1.16
CKB	6.44899e-86	1.34637	0.748	0.361	1.35719e-81	F1	CKB	2.072
NFKBIA	8.14414e-82	1.36294	0.908	0.712	1.71393e-77	F1	NFKBIA	1.275
CXCL13	1.35666e-75	1.50555	0.22	0.001	2.8551e-71	F1	CXCL13	220
IGFBP6	2.92726e-67	1.3835	0.774	0.429	6.16042e-63	F1	IGFBP6	1.804
DKK1	1.03745e-43	1.23479	0.844	0.716	2.18331e-39	F1	DKK1	1.179
SLC16A10	1.83872e-156	1.35558	0.694	0.101	3.86958e-152	F2	SLC16A10	6.871
HSD17B2	6.97119e-150	1.84775	0.954	0.585	1.46709e-145	F2	HSD17B2	1.631
PMP22	1.26066e-147	1.62463	0.998	0.869	2.65305e-143	F2	PMP22	1.148
SORBS2	2.28201e-146	1.28483	0.69	0.119	4.8025e-142	F2	SORBS2	5.798
TNNI3	2.47231e-142	1.48628	0.556	0.054	5.20297e-138	F2	TNNI3	10.296
TGFBI	1.95315e-139	1.62983	0.99	0.669	4.1104e-135	F2	TGFBI	1.48
F3	9.34409e-134	1.6551	0.946	0.583	1.96646e-129	F2	F3	1.623
RAB11FIP1	9.50396e-131	1.37978	0.722	0.181	2.00011e-126	F2	RAB11FIP1	3.989
INMT	1.56775e-129	1.2208	0.644	0.119	3.29933e-125	F2	INMT	5.412
FGL2	1.44211e-126	1.50135	0.696	0.156	3.03491e-122	F2	FGL2	4.462
CEBPD	3.04668e-126	1.60405	0.988	0.865	6.41174e-122	F2	CEBPD	1.142
MATN2	1.1743e-124	1.21602	0.69	0.147	2.47131e-120	F2	MATN2	4.694
TFRC	1.37711e-124	1.7476	0.728	0.186	2.89812e-120	F2	TFRC	3.914
PHACTR2	2.45549e-124	1.50736	0.978	0.689	5.16758e-120	F2	PHACTR2	1.419
RBP7	7.74407e-124	1.64462	0.812	0.293	1.62974e-119	F2	RBP7	2.771
SBSPON	2.68817e-120	1.26198	0.654	0.137	5.65725e-116	F2	SBSPON	4.774
PRLR	1.48404e-115	1.61043	0.892	0.501	3.12317e-111	F2	PRLR	1.78
CLMP	1.15271e-112	1.33733	0.914	0.537	2.42589e-108	F2	CLMP	1.702
CDH11	1.8202e-108	1.29988	0.982	0.733	3.8306e-104	F2	CDH11	1.34
ENPP1	3.31097e-105	1.27939	0.964	0.678	6.96794e-101	F2	ENPP1	1.422
IL6ST	2.01894e-102	1.45039	0.988	0.808	4.24886e-98	F2	IL6ST	1.223
PLAGL1	1.0224e-101	1.23974	0.98	0.707	2.15164e-97	F2	PLAGL1	1.386
TGFBR1	7.10859e-98	1.33089	0.686	0.213	1.496e-93	F2	TGFBR1	3.221
GJA1	1.84707e-91	1.41068	0.926	0.683	3.88715e-87	F2	GJA1	1.356
C2orf40	2.038e-90	1.26093	0.828	0.428	4.28896e-86	F2	C2orf40	1.935
CD36	9.9326e-87	1.22001	0.648	0.191	2.09031e-82	F2	CD36	3.393
CXCL14	2.23928e-86	1.36779	0.978	0.685	4.71257e-82	F2	CXCL14	1.428
WNT2	8.80662e-84	1.22236	0.95	0.704	1.85335e-79	F2	WNT2	1.349
FST	3.61175e-81	1.24574	0.57	0.151	7.60093e-77	F2	FST	3.775
ADAMTS5	1.15984e-79	1.42356	0.802	0.456	2.44088e-75	F2	ADAMTS5	1.759
PLPP3	8.18609e-78	1.49994	0.902	0.766	1.72276e-73	F2	PLPP3	1.178
IER3	7.21431e-64	1.82292	0.906	0.695	1.51825e-59	F2	IER3	1.304
GPRC5A	3.13722e-61	1.29012	0.462	0.135	6.60228e-57	F2	GPRC5A	3.422
PEG3	1.92209e-57	1.25188	0.83	0.609	4.04504e-53	F2	PEG3	1.363
CRYAB	7.98521e-33	1.40757	0.84	0.747	1.68049e-28	F2	CRYAB	1.124
HSPA1A	1.01224e-16	1.20847	0.726	0.636	2.13026e-12	F2	HSPA1A	1.142
CTGF	5.46243e-15	1.21051	0.72	0.653	1.14957e-10	F2	CTGF	1.103
SERPINE1	3.10719e-14	1.88593	0.418	0.255	6.53909e-10	F2	SERPINE1	1.639
HBA2	5.68764e-119	1.64364	0.868	0.382	1.19696e-114	F3	HBA2	2.272
HBG2	9.35985e-114	1.48982	0.884	0.392	1.96978e-109	F3	HBG2	2.255
HBZ	2.30202e-101	1.8416	0.752	0.264	4.8446e-97	F3	HBZ	2.848
FTL	2.5324e-85	1.40405	1	1	5.32943e-81	F3	FTL	1
SPP1	2.03338e-70	1.43509	0.956	0.44	4.27925e-66	F3	SPP1	2.173
HBA1	7.27332e-48	1.40034	0.546	0.286	1.53067e-43	F3	HBA1	1.909
HBE1	1.0857e-38	1.21325	0.436	0.196	2.28486e-34	F3	HBE1	2.224
LAIR2	5.43277e-23	1.6226	0.298	0.135	1.14333e-18	F3	LAIR2	2.207
NID2	4.67588e-169	1.83207	0.786	0.154	9.84039e-165	F4	NID2	5.104
F5	3.17725e-161	1.25093	0.586	0.047	6.68651e-157	F4	F5	12.468
MEST	6.38056e-111	1.46919	0.986	0.657	1.34279e-106	F4	MEST	1.501
COL6A3	7.11395e-110	1.94401	0.946	0.692	1.49713e-105	F4	COL6A3	1.367
COL4A1	6.07811e-105	1.43447	0.996	0.829	1.27914e-100	F4	COL4A1	1.201
CCDC68	7.98115e-94	1.41636	0.506	0.09	1.67963e-89	F4	CCDC68	5.622
FRZB	1.19745e-92	1.31603	0.922	0.603	2.52003e-88	F4	FRZB	1.529
HAPLN1	4.28704e-88	1.61207	0.912	0.631	9.02208e-84	F4	HAPLN1	1.445
DLK1	2.31896e-75	1.22692	0.992	0.695	4.88024e-71	F4	DLK1	1.427
AREG	6.07719e-70	3.37737	0.452	0.105	1.27894e-65	F4	AREG	4.305
TFPI	3.89306e-48	1.29427	0.814	0.574	8.19295e-44	F4	TFPI	1.418
TOP2A	1.38659e-42	1.20321	0.242	0.041	2.91807e-38	F4	TOP2A	5.902
PAGE4	5.89888e-07	1.30788	0.558	0.419	0.0124142	F4	PAGE4	1.332
