# Supplementary material for: Human Placental Endothelial Cell and Trophoblast Heterogeneity and Differentiation Revealed by Single-Cell RNA Sequencing
Source: Cells. 2022 Dec 25;12(1):87. doi: 10.3390/cells12010087 (PMC9818681; doi:10.3390/cells12010087)
Supplement: Supplementary file 1 [file cells-12-00087-s001.zip › Supplementary Table S2 Sample infromation.xlsx]

## Sheet: sample information
Table S2. Sample information.
Donor.ID	Source	Gestational age	Time of pragnancy	Fetus sex	Estimated number of cell	Mean reads per cell	Median genes per cell	Number of reads	Sequencing saturation	Q30 Bases in RNA read	Reads mapped confidently to transcriptome	Fraction reads in cells	Cells used for futher analysis
D1	Placenta villi	6W1D	2nd	male	16000	35710	1391	571353783	0.345	0.917	0.613	0.911	4990
D2	Placenta villi	6W2D	2nd	female	13254	41528	2007	550406868	0.391	0.923	0.681	0.867	4987
D3	Placenta villi	7W	1st	male	15448	39251	1757	606356472	0.417	0.921	0.71	0.862	4998
D4	Placenta villi	8W3D	1st	female	10023	53906	3003	540296432	0.477	0.894	0.654	0.955	3775
D5	Placenta villi	9W	2nd	female	20000	27867	1304	557341665	0.405	0.912	0.663	0.71	4954
D6	Placenta villi	11W4D	2nd	male	17452	29778	1926	519681624	0.41	0.901	0.599	0.893	4898
D7	Placenta villi	12W1D	2nd	male	17555	29114	1853	511103263	0.406	0.91	0.604	0.881	4937
D8	Placenta villi	13W3D	1st	male	11011	50184	2820	552574361	0.522	0.93	0.656	0.881	4943
D9	Placenta villi	14W3D	1st	female	14951	36320	1582	543021389	0.488	0.902	0.575	0.848	4939
D10	Placenta villi	15W5D	3rd	female	10937	53586	1417	586066229	0.677	0.937	0.588	0.845	4393
D11	Placenta villi	16W1D	1st	male	9081	53741	2779	488023919	0.521	0.927	0.641	0.93	4365
