# Supplementary material for: Human Placental Endothelial Cell and Trophoblast Heterogeneity and Differentiation Revealed by Single-Cell RNA Sequencing
Source: Cells. 2022 Dec 25;12(1):87. doi: 10.3390/cells12010087 (PMC9818681; doi:10.3390/cells12010087)
Supplement: Supplementary file 1 [file cells-12-00087-s001.zip › Supplementary Table S3 Cell type specific signature genes.xlsx]

## Sheet: Sheet1
Table S3 Cell type specific signature genes
p_val	avg_log2FC	pct.1	pct.2	p_val_adj	cluster	gene	ratio
3.72217e-88	2.6839	0.985	0.636	1.24745e-83	VCT	PAGE4	1.549
2.12295e-42	1.11659	0.965	0.653	7.11486e-38	VCT	KRT18	1.478
9.94868e-55	1.56892	0.94	0.56	3.3342e-50	VCT	PHLDA2	1.679
1.38349e-23	0.614909	0.94	0.764	4.63662e-19	VCT	CDKN1C	1.23
1.39968e-73	2.07519	0.93	0.411	4.69088e-69	VCT	XAGE3	2.263
1.00634e-69	1.93163	0.92	0.376	3.37264e-65	VCT	PEG10	2.447
8.72229e-36	1.17167	0.92	0.761	2.92319e-31	VCT	ANXA5	1.209
1.18232e-29	0.684213	0.905	0.589	3.96242e-25	VCT	KRT8	1.537
7.28088e-48	1.26215	0.9	0.706	2.44011e-43	VCT	PEBP1	1.275
1.31744e-42	1.32795	0.895	0.678	4.41528e-38	VCT	LDHB	1.32
2.14549e-44	1.12044	0.89	0.477	7.19039e-40	VCT	KRT7	1.866
7.08268e-38	1.22716	0.885	0.719	2.37369e-33	VCT	DBI	1.231
2.4957e-49	1.35981	0.85	0.374	8.3641e-45	VCT	XAGE2	2.273
9.94358e-23	0.441183	0.845	0.576	3.33249e-18	VCT	KRT19	1.467
2.28705e-69	1.80072	0.815	0.278	7.66481e-65	VCT	VGLL1	2.932
2.38304e-31	1.24565	0.81	0.576	7.98653e-27	VCT	BEX3	1.406
4.15916e-69	1.7123	0.805	0.242	1.3939e-64	VCT	DUSP9	3.326
1.5554e-13	0.862576	0.785	0.646	5.21276e-09	VCT	VAMP8	1.215
3.80363e-33	1.2397	0.775	0.508	1.27475e-28	VCT	HMGA1	1.526
1.13387e-32	1.28763	0.775	0.598	3.80004e-28	VCT	COMT	1.296
9.32971e-08	0.372894	0.775	0.64	0.00312676	VCT	LGALS3	1.211
7.86531e-19	1.00881	0.765	0.582	2.63598e-14	VCT	IFI6	1.314
7.52703e-28	1.19217	0.755	0.553	2.52261e-23	VCT	AKR1B1	1.365
2.20703e-32	1.39476	0.755	0.594	7.39663e-28	VCT	ECH1	1.271
1.63339e-20	0.706914	0.74	0.416	5.47416e-16	VCT	S100P	1.779
2.11938e-47	1.4826	0.73	0.287	7.10289e-43	VCT	PKIB	2.544
6.46953e-21	1.02752	0.73	0.559	2.1682e-16	VCT	TCEAL9	1.306
1.32397e-26	1.1964	0.725	0.511	4.43715e-22	VCT	IDH2	1.419
9.88051e-39	1.35491	0.715	0.342	3.31135e-34	VCT	ISYNA1	2.091
2.84098e-30	1.36888	0.715	0.488	9.52125e-26	VCT	GCSH	1.465
7.67294e-36	1.2396	0.71	0.329	2.57151e-31	VCT	CD24	2.158
1.7429e-16	0.852939	0.7	0.492	5.84114e-12	VCT	HMGB3	1.423
1.07472e-47	1.58962	0.69	0.26	3.60183e-43	VCT	SMAGP	2.654
8.30098e-23	1.07234	0.69	0.538	2.78199e-18	VCT	PPA1	1.283
3.60417e-19	1.139	0.685	0.559	1.2079e-14	VCT	MPC2	1.225
3.70568e-36	0.921492	0.67	0.259	1.24192e-31	VCT	KRT23	2.587
5.6198e-22	1.08954	0.66	0.497	1.88342e-17	VCT	RBBP7	1.328
5.88911e-35	1.16839	0.645	0.245	1.97368e-30	VCT	FXYD3	2.633
5.424e-15	0.833608	0.645	0.4	1.8178e-10	VCT	CLIC3	1.612
4.118e-13	0.829035	0.645	0.522	1.38011e-08	VCT	SPINT2	1.236
2.74014e-22	1.13999	0.64	0.389	9.1833e-18	VCT	PNP	1.645
3.72976e-12	0.746493	0.61	0.416	1.24999e-07	VCT	CSRP2	1.466
6.29127e-15	0.987425	0.605	0.455	2.10846e-10	VCT	CYSTM1	1.33
7.34369e-22	1.33407	0.6	0.416	2.46117e-17	VCT	GGCT	1.442
8.31887e-19	0.998667	0.595	0.341	2.78799e-14	VCT	MLLT1	1.745
6.63977e-16	0.974217	0.595	0.419	2.22525e-11	VCT	RPS4Y1	1.42
1.46195e-21	0.939524	0.585	0.286	4.89957e-17	VCT	PERP	2.045
2.44827e-13	1.04327	0.58	0.476	8.20515e-09	VCT	ECI1	1.218
1.39754e-10	0.495437	0.575	0.378	4.68372e-06	VCT	MEST	1.521
2.80417e-17	1.01066	0.565	0.335	9.39788e-13	VCT	PDLIM1	1.687
3.65072e-20	1.06741	0.56	0.294	1.2235e-15	VCT	MBNL3	1.905
5.42371e-11	1.02025	0.545	0.431	1.8177e-06	VCT	QPRT	1.265
1.91001e-09	0.745879	0.535	0.404	6.40121e-05	VCT	BTG3	1.324
2.12729e-06	0.323968	0.525	0.36	0.0712941	VCT	TINAGL1	1.458
1.178e-17	0.97379	0.52	0.274	3.94796e-13	VCT	MORC4	1.898
1.05447e-08	0.790102	0.515	0.405	0.000353396	VCT	DNMT1	1.272
1.04964e-08	0.756203	0.51	0.404	0.000351775	VCT	NR2F6	1.262
6.48284e-12	1.05368	0.505	0.391	2.17266e-07	VCT	MRPS26	1.292
2.12922e-27	1.23022	0.5	0.193	7.13586e-23	VCT	ADIRF	2.591
7.15786e-12	1.06583	0.5	0.377	2.39888e-07	VCT	ECI2	1.326
3.29376e-09	0.936561	0.5	0.404	0.000110387	VCT	CTNNAL1	1.238
2.30414e-15	1.01072	0.495	0.306	7.72209e-11	VCT	ALDH7A1	1.618
2.81343e-14	0.94102	0.49	0.298	9.42892e-10	VCT	STARD10	1.644
4.22577e-12	0.847849	0.49	0.331	1.41622e-07	VCT	SH3YL1	1.48
1.67241e-07	0.720175	0.48	0.373	0.00560492	VCT	PLA2G16	1.287
2.25467e-12	0.430925	0.47	0.234	7.55631e-08	VCT	SPINT1	2.009
4.09361e-08	0.581605	0.45	0.284	0.00137193	VCT	HSD17B1	1.585
1.20356e-10	0.63123	0.445	0.253	4.03361e-06	VCT	EFEMP1	1.759
1.05733e-13	1.01927	0.445	0.26	3.54355e-09	VCT	TSTD1	1.712
7.46685e-11	0.646915	0.44	0.23	2.50244e-06	VCT	ERVW-1	1.913
4.76435e-22	0.975901	0.435	0.176	1.59672e-17	VCT	MSX2	2.472
4.32511e-07	0.780667	0.435	0.345	0.0144952	VCT	CISD1	1.261
1.78557e-22	1.10955	0.43	0.168	5.98415e-18	VCT	FAM3B	2.56
1.75299e-10	0.57398	0.43	0.228	5.87496e-06	VCT	CLDN4	1.886
3.2351e-22	0.968969	0.42	0.159	1.08421e-17	VCT	CDO1	2.642
1.86995e-10	0.852946	0.415	0.247	6.26695e-06	VCT	CSTA	1.68
5.21316e-07	0.672697	0.415	0.316	0.0174714	VCT	RPIA	1.313
0.000379935	0.478454	0.415	0.34	1	VCT	GPX3	1.221
2.02992e-08	0.733166	0.41	0.242	0.000680306	VCT	TINCR	1.694
4.82813e-11	0.601238	0.4	0.221	1.6181e-06	VCT	CCNE1	1.81
1.54293e-08	0.741746	0.4	0.241	0.000517097	VCT	CRYBG1	1.66
3.47032e-07	0.871657	0.4	0.321	0.0116304	VCT	LCMT1	1.246
7.5744e-08	0.745428	0.39	0.257	0.00253848	VCT	ANXA3	1.518
7.503e-07	0.553919	0.375	0.239	0.0251455	VCT	TYMS	1.569
8.16176e-11	0.622863	0.365	0.194	2.73533e-06	VCT	DLX5	1.881
1.20984e-10	0.837529	0.365	0.203	4.05467e-06	VCT	TDRP	1.798
1.17345e-07	1.03552	0.365	0.236	0.00393271	VCT	PTTG1	1.547
3.26758e-08	0.611305	0.345	0.198	0.0010951	VCT	ERVH48-1	1.742
1.391e-05	0.437702	0.345	0.221	0.466181	VCT	TFAP2A	1.561
0.00582732	0.352694	0.34	0.268	1	VCT	CLDN7	1.269
1.60938e-07	0.558631	0.335	0.198	0.00539369	VCT	FOLR1	1.692
2.7896e-06	0.582908	0.335	0.231	0.0934906	VCT	ECHDC2	1.45
1.25793e-13	0.738952	0.33	0.149	4.21581e-09	VCT	RAB25	2.215
1.79535e-06	0.660371	0.325	0.221	0.0601693	VCT	MDFI	1.471
1.32012e-07	0.343994	0.315	0.156	0.00442424	VCT	SLC22A11	2.019
0.00067821	0.531632	0.315	0.234	1	VCT	PCLAF	1.346
1.72085e-09	0.689575	0.31	0.164	5.76726e-05	VCT	ASS1	1.89
1.76849e-11	0.804027	0.305	0.151	5.92692e-07	VCT	AP1M2	2.02
3.0821e-05	0.641326	0.29	0.205	1	VCT	TMEM54	1.415
0.000980327	0.561119	0.29	0.219	1	VCT	SH2D4A	1.324
3.73369e-09	0.628146	0.285	0.143	0.000125131	VCT	FOXO4	1.993
1.97309e-08	0.737192	0.285	0.147	0.00066126	VCT	L1TD1	1.939
0.000645992	0.657797	0.285	0.219	1	VCT	LRRC75A	1.301
3.12231e-09	0.500559	0.28	0.135	0.000104641	VCT	CKMT1B	2.074
5.85276e-07	0.850311	0.28	0.158	0.0196149	VCT	GSTA3	1.772
9.06639e-05	0.31658	0.28	0.172	1	VCT	TMEM40	1.628
0.00173366	0.604856	0.28	0.226	1	VCT	MYCBP	1.239
0.000115741	0.502956	0.275	0.187	1	VCT	PHGDH	1.471
3.24271e-07	0.581026	0.27	0.149	0.0108676	VCT	ATP6V1C2	1.812
4.76942e-24	0.842255	0.265	0.061	1.59842e-19	VCT	IGKC	4.344
7.63707e-11	0.621658	0.265	0.119	2.55949e-06	VCT	ST8SIA6-AS1	2.227
0.000761183	0.530141	0.265	0.181	1	VCT	NUSAP1	1.464
0.00500808	0.603126	0.265	0.208	1	VCT	CCNB1	1.274
2.96761e-05	0.667142	0.26	0.168	0.994565	VCT	RAB38	1.548
0.00300592	0.56674	0.26	0.2	1	VCT	ZWINT	1.3
3.2445e-05	0.639793	0.255	0.161	1	VCT	CDK1	1.584
1.09527e-06	0.549401	0.25	0.138	0.036707	VCT	MARC1	1.812
0.00104302	0.679069	0.25	0.185	1	VCT	PIR	1.351
3.67391e-05	0.424271	0.245	0.149	1	VCT	BMP7	1.644
2.90879e-05	0.951087	0.245	0.151	0.974853	VCT	UBE2C	1.623
3.76099e-07	0.486992	0.235	0.12	0.0126046	VCT	CKMT1A	1.958
9.97983e-06	0.443644	0.235	0.131	0.334464	VCT	SLC27A2	1.794
0.00430178	0.594011	0.235	0.174	1	VCT	BIRC5	1.351
2.94088e-06	0.786539	0.23	0.127	0.0985607	VCT	CROT	1.811
0.000548927	0.401687	0.225	0.15	1	VCT	C16orf74	1.5
1.28966e-07	0.707489	0.22	0.106	0.00432217	VCT	CDC20	2.075
7.83434e-06	0.556564	0.215	0.119	0.26256	VCT	RMI2	1.807
0.00847109	0.494581	0.21	0.16	1	VCT	LINC00467	1.312
0.00985841	0.450127	0.205	0.156	1	VCT	CDT1	1.314
2.26491e-13	0.521594	0.195	0.056	7.59062e-09	VCT	APELA	3.482
0.000260492	0.420164	0.195	0.115	1	VCT	FAM84A	1.696
0.00772668	0.328259	0.195	0.142	1	VCT	ACSF2	1.373
0.00211588	0.384589	0.18	0.119	1	VCT	ECHDC3	1.513
1.66137e-05	0.628814	0.175	0.088	0.556791	VCT	AC092718.6	1.989
0.00152084	0.464348	0.17	0.108	1	VCT	TMEM191C	1.574
0.00015419	0.393756	0.16	0.087	1	VCT	SPINT1-AS1	1.839
0.00374521	0.494317	0.16	0.102	1	VCT	GRAMD2A	1.569
0.00228497	0.355828	0.155	0.096	1	VCT	AL161772.1	1.615
0.000475686	0.474587	0.145	0.079	1	VCT	LARGE2	1.835
0.00746269	0.289868	0.145	0.094	1	VCT	AC022784.1	1.543
3.52672e-06	0.373326	0.135	0.054	0.118195	VCT	CNTNAP2	2.5
1.61442e-06	0.274633	0.13	0.049	0.0541057	VCT	MYLPF	2.653
6.8297e-07	0.38042	0.125	0.044	0.022889	VCT	AC129926.1	2.841
0.000380645	0.283585	0.105	0.048	1	VCT	ELF5	2.188
1.38273e-64	1.62663	1	0.648	4.63408e-60	SCT	KRT18	1.543
1.90247e-70	2.03204	1	0.702	6.37595e-66	SCT	ANXA1	1.425
3.74629e-68	1.97091	1	0.755	1.25553e-63	SCT	CDKN1C	1.325
1.15055e-101	2.17738	0.995	0.341	3.85594e-97	SCT	SLC40A1	2.918
1.26796e-90	2.56834	0.995	0.552	4.24943e-86	SCT	PHLDA2	1.803
1.19986e-67	1.96641	0.995	0.635	4.02121e-63	SCT	PAGE4	1.567
1.30229e-164	2.0815	0.99	0.151	4.3645e-160	SCT	ERVW-1	6.556
4.55772e-52	1.15039	0.99	0.577	1.52748e-47	SCT	KRT8	1.716
1.85279e-43	0.885855	0.99	0.747	6.20943e-39	SCT	SAP18	1.325
6.27781e-41	0.899635	0.99	0.751	2.10394e-36	SCT	ANXA5	1.318
2.26806e-39	1.01162	0.99	0.811	7.60117e-35	SCT	COX6C	1.221
5.54605e-80	1.87495	0.985	0.381	1.8587e-75	SCT	S100P	2.585
6.53713e-87	2.15459	0.985	0.551	2.19085e-82	SCT	IFI6	1.788
1.33309e-50	0.929086	0.985	0.732	4.46773e-46	SCT	PSMB1	1.346
4.82415e-33	0.618873	0.985	0.761	1.61677e-28	SCT	ATP5PF	1.294
5.32061e-49	0.924825	0.985	0.774	1.78315e-44	SCT	CLTA	1.273
8.37385e-59	1.36357	0.985	0.784	2.80641e-54	SCT	MGST3	1.256
1.77005e-13	0.392232	0.985	0.786	5.93214e-09	SCT	PPIB	1.253
1.29526e-09	0.255066	0.985	0.816	4.34092e-05	SCT	RPS26	1.207
4.85027e-26	0.740014	0.98	0.714	1.62552e-21	SCT	EIF4G2	1.373
7.42884e-39	0.713393	0.98	0.716	2.4897e-34	SCT	ATP5F1B	1.369
1.57187e-35	0.767367	0.98	0.743	5.26798e-31	SCT	PRDX6	1.319
4.12891e-39	0.685404	0.98	0.779	1.38376e-34	SCT	SKP1	1.258
1.731e-126	2.69617	0.975	0.215	5.80129e-122	SCT	KRT23	4.535
3.27685e-118	1.89418	0.975	0.218	1.0982e-113	SCT	DUSP9	4.472
3.24876e-82	2.07186	0.975	0.404	1.08879e-77	SCT	XAGE3	2.413
7.59101e-24	0.480756	0.975	0.615	2.54405e-19	SCT	RAB2A	1.585
3.42006e-43	1.13193	0.975	0.666	1.1462e-38	SCT	LDHB	1.464
1.25207e-46	0.842976	0.975	0.718	4.19618e-42	SCT	SEM1	1.358
3.04533e-52	1.17961	0.975	0.723	1.02061e-47	SCT	SLC25A5	1.349
7.95512e-17	0.438718	0.975	0.742	2.66608e-12	SCT	COX7B	1.314
3.75952e-12	0.384706	0.975	0.768	1.25997e-07	SCT	RPL36A	1.27
3.40462e-23	0.507526	0.975	0.79	1.14102e-18	SCT	SLC25A3	1.234
4.84907e-17	0.386037	0.975	0.801	1.62512e-12	SCT	ARPC2	1.217
2.04864e-103	1.77843	0.97	0.256	6.86581e-99	SCT	VGLL1	3.789
6.04584e-49	1.16324	0.97	0.558	2.0262e-44	SCT	EZR	1.738
2.32933e-55	1.14129	0.97	0.615	7.8065e-51	SCT	PAPOLA	1.577
6.18904e-57	3.41566	0.97	0.641	2.0742e-52	SCT	CGA	1.513
1.51729e-25	0.44414	0.97	0.646	5.08504e-21	SCT	TALDO1	1.502
2.56104e-44	0.994676	0.97	0.659	8.58307e-40	SCT	PRELID1	1.472
4.30294e-20	0.424994	0.97	0.686	1.44209e-15	SCT	TRIR	1.414
7.39299e-32	0.650485	0.97	0.69	2.47769e-27	SCT	TBCA	1.406
1.53576e-12	0.345532	0.97	0.721	5.14696e-08	SCT	ATP6V0E1	1.345
4.36084e-22	0.467449	0.97	0.733	1.46149e-17	SCT	COX6A1	1.323
1.06954e-44	0.990657	0.97	0.748	3.58447e-40	SCT	HSPE1	1.297
1.93238e-27	0.536417	0.97	0.786	6.47618e-23	SCT	EDF1	1.234
1.84594e-17	0.405086	0.97	0.789	6.18647e-13	SCT	PSMA7	1.229
1.86425e-37	1.01652	0.965	0.591	6.24786e-33	SCT	UBE2B	1.633
2.24347e-42	1.28908	0.965	0.611	7.51875e-38	SCT	SQSTM1	1.579
8.54038e-21	0.645093	0.965	0.624	2.86222e-16	SCT	CEBPB	1.546
1.53029e-40	0.912475	0.965	0.701	5.12861e-36	SCT	HSPD1	1.377
2.96366e-27	0.8105	0.965	0.704	9.93242e-23	SCT	ATP6V1G1	1.371
6.56535e-17	0.411497	0.965	0.794	2.20031e-12	SCT	POMP	1.215
1.13047e-126	2.11882	0.96	0.2	3.78865e-122	SCT	FXYD3	4.8
3.07331e-59	1.21084	0.96	0.455	1.02999e-54	SCT	HMGB3	2.11
1.46173e-51	0.665776	0.96	0.471	4.89886e-47	SCT	SLC2A1	2.038
7.70681e-88	1.79215	0.96	0.477	2.58286e-83	SCT	SPINT2	2.013
4.15466e-18	0.361236	0.96	0.611	1.39239e-13	SCT	GABARAPL2	1.571
4.89466e-39	0.727412	0.96	0.621	1.6404e-34	SCT	NDUFA6	1.546
5.71816e-49	1.21757	0.96	0.64	1.91638e-44	SCT	TOP1	1.5
6.54159e-17	0.407022	0.96	0.708	2.19235e-12	SCT	RBX1	1.356
4.74039e-19	0.52611	0.96	0.754	1.58869e-14	SCT	HSPA8	1.273
2.01132e-17	0.473297	0.96	0.759	6.74074e-13	SCT	TPI1	1.265
7.22182e-121	2.51401	0.955	0.211	2.42032e-116	SCT	HSD17B1	4.526
4.81203e-72	1.36005	0.955	0.435	1.6127e-67	SCT	CCNDBP1	2.195
1.19824e-52	1.0693	0.955	0.572	4.01578e-48	SCT	COMT	1.67
2.39471e-46	0.671877	0.955	0.584	8.02565e-42	SCT	PSMB4	1.635
1.13752e-40	0.887143	0.955	0.593	3.81229e-36	SCT	SMS	1.61
3.27784e-23	0.798901	0.955	0.632	1.09853e-18	SCT	TAX1BP1	1.511
9.08966e-30	0.566294	0.955	0.652	3.04631e-25	SCT	COX5A	1.465
7.52041e-35	0.706831	0.955	0.658	2.52039e-30	SCT	EIF2S2	1.451
5.15834e-17	0.343154	0.955	0.685	1.72877e-12	SCT	SNU13	1.394
6.78994e-14	0.297693	0.955	0.686	2.27558e-09	SCT	NDUFB4	1.392
6.81663e-16	0.344806	0.955	0.719	2.28453e-11	SCT	PTGES3	1.328
4.10147e-16	0.3726	0.955	0.741	1.37457e-11	SCT	COX7A2	1.289
8.90293e-14	0.294182	0.955	0.744	2.98373e-09	SCT	HNRNPC	1.284
3.37023e-29	0.750531	0.955	0.751	1.1295e-24	SCT	PRDX5	1.272
4.90378e-12	0.294642	0.955	0.774	1.64345e-07	SCT	SUB1	1.234
6.46085e-10	0.253813	0.955	0.787	2.16529e-05	SCT	UQCRH	1.213
3.67967e-216	2.35097	0.95	0.065	1.23321e-211	SCT	SLC22A11	14.615
1.38427e-42	0.792251	0.95	0.454	4.63923e-38	SCT	FBLN1	2.093
1.30191e-58	1.35978	0.95	0.496	4.36322e-54	SCT	PDCD4	1.915
3.04385e-61	1.27938	0.95	0.525	1.02012e-56	SCT	AKR1B1	1.81
9.55479e-15	0.337972	0.95	0.671	3.20219e-10	SCT	RPS17	1.416
1.987e-28	0.615411	0.95	0.673	6.65924e-24	SCT	PSMD8	1.412
2.02252e-19	0.364858	0.95	0.691	6.77828e-15	SCT	ATP5PO	1.375
7.92728e-15	0.348068	0.95	0.7	2.65675e-10	SCT	HNRNPA3	1.357
2.60236e-31	0.593192	0.95	0.702	8.72156e-27	SCT	NDUFA13	1.353
8.75659e-14	0.290524	0.95	0.717	2.93468e-09	SCT	CTSL	1.325
5.70539e-13	0.298305	0.95	0.731	1.9121e-08	SCT	YWHAB	1.3
2.68998e-07	0.320672	0.95	0.737	0.00901521	SCT	SEC61B	1.289
3.59443e-11	0.259065	0.95	0.759	1.20464e-06	SCT	ATP5MPL	1.252
1.16926e-100	1.85444	0.945	0.291	3.91864e-96	SCT	MLLT1	3.247
3.03836e-55	1.20129	0.945	0.36	1.01827e-50	SCT	XAGE2	2.625
1.58659e-29	0.63164	0.945	0.607	5.31731e-25	SCT	ARF4	1.557
9.81471e-26	0.572615	0.945	0.666	3.2893e-21	SCT	P4HB	1.419
1.45287e-15	0.300621	0.945	0.68	4.86915e-11	SCT	WDR83OS	1.39
6.99872e-19	0.429748	0.945	0.684	2.34555e-14	SCT	EIF3H	1.382
4.59805e-33	0.847236	0.945	0.7	1.54099e-28	SCT	PEBP1	1.35
8.25105e-13	0.263887	0.945	0.749	2.76526e-08	SCT	NDUFB2	1.262
2.58061e-92	1.82047	0.94	0.301	8.64867e-88	SCT	TINAGL1	3.123
1.66874e-67	1.75308	0.94	0.432	5.59261e-63	SCT	FDX1	2.176
2.67529e-34	0.716276	0.94	0.47	8.96597e-30	SCT	KRT7	2
2.59106e-56	1.11416	0.94	0.567	8.68368e-52	SCT	PSMD7	1.658
5.87535e-47	0.803768	0.94	0.599	1.96907e-42	SCT	PSMA1	1.569
2.54506e-19	0.403045	0.94	0.638	8.5295e-15	SCT	C11orf58	1.473
1.84314e-12	0.265384	0.94	0.64	6.17711e-08	SCT	SNX6	1.469
4.66892e-25	0.614736	0.94	0.644	1.56474e-20	SCT	MAP1LC3B	1.46
4.33962e-35	0.854858	0.94	0.651	1.45438e-30	SCT	RBM8A	1.444
7.8451e-25	0.654599	0.94	0.661	2.62921e-20	SCT	EIF3G	1.422
3.80989e-32	0.657207	0.94	0.662	1.27685e-27	SCT	PSMB6	1.42
6.35825e-31	0.601225	0.94	0.666	2.1309e-26	SCT	SRSF9	1.411
3.4782e-22	0.625771	0.94	0.671	1.16568e-17	SCT	PDIA3	1.401
5.70657e-21	0.719812	0.94	0.683	1.9125e-16	SCT	SERP1	1.376
8.01443e-22	0.335345	0.94	0.689	2.68596e-17	SCT	BTG1	1.364
3.98633e-06	0.258668	0.94	0.694	0.133598	SCT	SEC61G	1.354
6.59531e-25	0.706322	0.94	0.711	2.21035e-20	SCT	DBI	1.322
4.17524e-67	1.7065	0.935	0.359	1.39929e-62	SCT	CLIC3	2.604
3.61839e-51	0.9645	0.935	0.481	1.21267e-46	SCT	IDH2	1.944
1.70982e-38	0.655022	0.935	0.539	5.73029e-34	SCT	HEBP2	1.735
1.24041e-22	0.498812	0.935	0.541	4.15711e-18	SCT	DAB2	1.728
7.56994e-34	0.933653	0.935	0.559	2.53699e-29	SCT	RAB11A	1.673
8.97883e-22	0.569616	0.935	0.624	3.00916e-17	SCT	VAMP8	1.498
5.94284e-16	0.294114	0.935	0.685	1.99168e-11	SCT	PCBP1	1.365
9.5219e-24	0.480427	0.935	0.699	3.19117e-19	SCT	NDUFA11	1.338
9.53747e-15	0.317623	0.935	0.706	3.19639e-10	SCT	NDUFB11	1.324
1.52053e-97	1.12429	0.93	0.235	5.09589e-93	SCT	STARD10	3.957
3.73649e-87	1.9393	0.93	0.347	1.25225e-82	SCT	BTG3	2.68
3.26626e-81	2.46726	0.93	0.374	1.09466e-76	SCT	PEG10	2.487
9.59333e-67	1.18054	0.93	0.459	3.21511e-62	SCT	ACADVL	2.026
2.87436e-44	0.827201	0.93	0.578	9.63312e-40	SCT	PSMB2	1.609
1.03269e-33	0.574074	0.93	0.597	3.46096e-29	SCT	PSMB7	1.558
2.51485e-17	0.704041	0.93	0.609	8.42827e-13	SCT	RAP1B	1.527
1.92909e-19	0.439529	0.93	0.644	6.46516e-15	SCT	PSMB3	1.444
3.55065e-26	0.534822	0.93	0.657	1.18996e-21	SCT	AURKAIP1	1.416
1.02277e-16	0.316127	0.93	0.663	3.42773e-12	SCT	LAMTOR5	1.403
7.25294e-11	0.282758	0.93	0.667	2.43075e-06	SCT	C4orf3	1.394
5.94847e-22	0.425407	0.93	0.671	1.99357e-17	SCT	ATP5F1C	1.386
2.25844e-13	0.308675	0.93	0.673	7.56893e-09	SCT	CIRBP	1.382
1.961e-11	0.325134	0.93	0.679	6.57208e-07	SCT	TOMM20	1.37
8.18604e-17	0.364138	0.93	0.68	2.74347e-12	SCT	SNRPG	1.368
1.75453e-17	0.402596	0.93	0.686	5.88013e-13	SCT	EIF3F	1.356
1.52864e-15	0.306649	0.93	0.688	5.1231e-11	SCT	YWHAZ	1.352
5.18172e-11	0.256265	0.93	0.702	1.7366e-06	SCT	RBM39	1.325
5.06942e-21	0.633283	0.93	0.72	1.69897e-16	SCT	SOD1	1.292
3.28104e-15	0.47886	0.93	0.723	1.09961e-10	SCT	DNAJA1	1.286
6.98932e-144	2.28184	0.925	0.169	2.3424e-139	SCT	SPINT1	5.473
6.30454e-61	1.22128	0.925	0.399	2.11291e-56	SCT	GABARAPL1	2.318
2.32038e-46	0.6646	0.925	0.429	7.77652e-42	SCT	BEX4	2.156
7.24323e-49	0.889162	0.925	0.501	2.4275e-44	SCT	VCP	1.846
3.63273e-50	0.81697	0.925	0.526	1.21747e-45	SCT	PSMC1	1.759
3.09628e-35	0.706512	0.925	0.541	1.03769e-30	SCT	PSMC5	1.71
1.94069e-40	0.80999	0.925	0.569	6.50404e-36	SCT	ECH1	1.626
1.37697e-19	0.390453	0.925	0.599	4.61478e-15	SCT	CSNK1A1	1.544
1.42097e-25	0.496207	0.925	0.603	4.76225e-21	SCT	EIF4A1	1.534
1.53705e-28	0.459956	0.925	0.615	5.15127e-24	SCT	EIF3L	1.504
3.00378e-22	0.527595	0.925	0.622	1.00669e-17	SCT	KDELR2	1.487
3.97239e-15	0.332603	0.925	0.631	1.33131e-10	SCT	NDUFV2	1.466
5.09103e-18	0.358391	0.925	0.636	1.70621e-13	SCT	RPL17	1.454
4.32295e-27	0.448661	0.925	0.637	1.44879e-22	SCT	TCF25	1.452
7.04744e-13	0.302842	0.925	0.649	2.36188e-08	SCT	DDT	1.425
4.74119e-14	0.373288	0.925	0.67	1.58896e-09	SCT	COPE	1.381
2.943e-16	0.434668	0.925	0.719	9.86318e-12	SCT	CALR	1.287
9.97033e-14	0.372158	0.925	0.749	3.34146e-09	SCT	ATP5MC3	1.235
5.40186e-105	1.47312	0.92	0.247	1.81038e-100	SCT	SLC43A2	3.725
2.22166e-51	0.94323	0.92	0.384	7.44568e-47	SCT	ARID5B	2.396
1.89673e-56	1.04366	0.92	0.411	6.35671e-52	SCT	BZW2	2.238
5.03432e-32	0.494683	0.92	0.456	1.6872e-27	SCT	BNIP3	2.018
1.95398e-53	0.925917	0.92	0.474	6.54856e-49	SCT	MESD	1.941
2.66664e-51	1.09725	0.92	0.511	8.93699e-47	SCT	LRPAP1	1.8
2.21575e-36	0.647298	0.92	0.529	7.42586e-32	SCT	ADI1	1.739
7.76552e-30	0.488177	0.92	0.569	2.60254e-25	SCT	SNRPB2	1.617
2.80109e-30	0.5436	0.92	0.581	9.38758e-26	SCT	ISCU	1.583
9.15276e-27	0.47512	0.92	0.609	3.06746e-22	SCT	UBE2I	1.511
4.18763e-19	0.415293	0.92	0.616	1.40344e-14	SCT	UFC1	1.494
3.24706e-16	0.351443	0.92	0.629	1.08822e-11	SCT	SPCS2	1.463
1.19029e-18	0.39867	0.92	0.634	3.98914e-14	SCT	ATP5F1A	1.451
5.4967e-21	0.464383	0.92	0.64	1.84216e-16	SCT	EIF5	1.438
4.22389e-15	0.39608	0.92	0.659	1.41559e-10	SCT	UQCRQ	1.396
6.0494e-11	0.288278	0.92	0.667	2.0274e-06	SCT	SSR2	1.379
5.99347e-122	1.44358	0.915	0.167	2.00865e-117	SCT	CRYBG1	5.479
4.43176e-34	0.745288	0.915	0.454	1.48526e-29	SCT	BASP1	2.015
2.72604e-38	0.914973	0.915	0.533	9.13607e-34	SCT	TCEAL9	1.717
2.61598e-30	0.513843	0.915	0.556	8.76719e-26	SCT	LMAN2	1.646
1.49702e-19	0.338098	0.915	0.569	5.01712e-15	SCT	MORF4L2	1.608
1.00499e-15	0.319713	0.915	0.58	3.36811e-11	SCT	RHEB	1.578
3.07076e-22	0.428464	0.915	0.584	1.02914e-17	SCT	ATP5PB	1.567
1.97031e-16	0.337313	0.915	0.603	6.6033e-12	SCT	ROMO1	1.517
3.56063e-24	0.593639	0.915	0.629	1.19331e-19	SCT	HMGN3	1.455
4.76038e-112	1.25672	0.91	0.171	1.5954e-107	SCT	TINCR	5.322
1.71816e-51	0.895357	0.91	0.461	5.75825e-47	SCT	RBBP7	1.974
2.34339e-37	0.602414	0.91	0.507	7.85364e-33	SCT	ENSA	1.795
5.01173e-27	0.541041	0.91	0.531	1.67963e-22	SCT	RAB1A	1.714
9.21074e-34	0.530181	0.91	0.544	3.08689e-29	SCT	PDCD6	1.673
1.15496e-23	0.425685	0.91	0.557	3.87074e-19	SCT	SMDT1	1.634
8.1689e-21	0.416595	0.91	0.597	2.73772e-16	SCT	FKBP2	1.524
6.88427e-11	0.251984	0.91	0.605	2.3072e-06	SCT	MIF	1.504
7.28115e-25	0.462876	0.91	0.62	2.4402e-20	SCT	CHMP2A	1.468
6.50996e-22	0.477546	0.91	0.651	2.18175e-17	SCT	ERP29	1.398
3.97305e-15	0.324061	0.91	0.663	1.33153e-10	SCT	HSPA5	1.373
1.31138e-22	0.613743	0.91	0.666	4.39496e-18	SCT	APLP2	1.366
1.15793e-10	0.267173	0.91	0.672	3.88068e-06	SCT	EIF4A2	1.354
2.10472e-90	1.37387	0.905	0.258	7.05377e-86	SCT	RASA1	3.508
2.57126e-84	1.54147	0.905	0.262	8.61731e-80	SCT	PKIB	3.454
1.92899e-47	0.646058	0.905	0.426	6.46482e-43	SCT	ETFA	2.124
3.57569e-31	0.689468	0.905	0.489	1.19836e-26	SCT	HMGA1	1.851
3.21306e-45	1.056	0.905	0.533	1.07682e-40	SCT	SLC3A2	1.698
6.58972e-28	0.470747	0.905	0.534	2.20848e-23	SCT	UQCRFS1	1.695
5.26276e-28	0.490637	0.905	0.544	1.76376e-23	SCT	PAIP2	1.664
2.43008e-27	0.626705	0.905	0.572	8.14416e-23	SCT	REEP5	1.582
1.44979e-20	0.408439	0.905	0.594	4.85882e-16	SCT	ELOC	1.524
2.39078e-16	0.311184	0.905	0.603	8.01245e-12	SCT	NDUFAB1	1.501
4.62472e-26	0.518703	0.905	0.614	1.54993e-21	SCT	UBXN4	1.474
4.16426e-17	0.356	0.905	0.653	1.39561e-12	SCT	NDUFC2	1.386
3.56659e-30	0.718348	0.905	0.661	1.19531e-25	SCT	BSG	1.369
4.7353e-84	1.40154	0.9	0.241	1.58699e-79	SCT	PERP	3.734
2.07203e-53	1.19901	0.9	0.381	6.94421e-49	SCT	CMAS	2.362
2.54416e-39	0.584582	0.9	0.486	8.52651e-35	SCT	RAD23B	1.852
6.67152e-46	0.80149	0.9	0.511	2.23589e-41	SCT	PSMA3	1.761
4.47212e-42	0.880161	0.9	0.517	1.49879e-37	SCT	UGP2	1.741
9.50694e-28	0.467263	0.9	0.534	3.18615e-23	SCT	MRPS15	1.685
1.57522e-29	0.505213	0.9	0.546	5.27919e-25	SCT	PSMD4	1.648
3.43292e-33	0.679738	0.9	0.565	1.15051e-28	SCT	TXNL1	1.593
5.26841e-22	0.435139	0.9	0.601	1.76566e-17	SCT	RPN2	1.498
4.83369e-15	0.27875	0.9	0.64	1.61996e-10	SCT	VDAC2	1.406
6.89335e-173	1.75422	0.895	0.084	2.31024e-168	SCT	TMEM40	10.655
1.72327e-171	3.26393	0.895	0.092	5.77537e-167	SCT	INSL4	9.728
6.13852e-78	1.60903	0.895	0.316	2.05726e-73	SCT	ISYNA1	2.832
8.51657e-57	0.975361	0.895	0.414	2.85424e-52	SCT	CYSTM1	2.162
3.37187e-42	0.736488	0.895	0.429	1.13005e-37	SCT	ETF1	2.086
1.0214e-49	1.73348	0.895	0.442	3.42311e-45	SCT	NUCB2	2.025
3.1266e-34	0.531772	0.895	0.473	1.04785e-29	SCT	THOC7	1.892
9.56711e-36	0.682252	0.895	0.479	3.20632e-31	SCT	PTTG1IP	1.868
1.09783e-48	1.20785	0.895	0.484	3.67926e-44	SCT	TSC22D1	1.849
1.26181e-33	0.561333	0.895	0.508	4.22883e-29	SCT	DDOST	1.762
1.34515e-23	0.604887	0.895	0.526	4.50815e-19	SCT	HERPUD1	1.702
2.05929e-32	0.625943	0.895	0.554	6.9015e-28	SCT	RER1	1.616
9.55537e-22	0.437161	0.895	0.571	3.20239e-17	SCT	TMED9	1.567
1.12662e-19	0.42785	0.895	0.596	3.77577e-15	SCT	PSMB5	1.502
5.02614e-15	0.419259	0.895	0.623	1.68446e-10	SCT	LGALS3	1.437
4.75929e-13	0.305609	0.895	0.624	1.59503e-08	SCT	PDIA6	1.434
9.2776e-26	0.836179	0.895	0.628	3.1093e-21	SCT	PRRC2C	1.425
1.10735e-14	0.276652	0.895	0.629	3.71117e-10	SCT	VDAC1	1.423
4.91714e-127	1.66549	0.89	0.159	1.64793e-122	SCT	ST3GAL4	5.597
7.3231e-98	1.34867	0.89	0.181	2.45426e-93	SCT	GATA3	4.917
1.36826e-74	1.11216	0.89	0.279	4.5856e-70	SCT	TUSC3	3.19
7.05037e-52	0.837192	0.89	0.401	2.36286e-47	SCT	LYPLA1	2.219
4.57561e-32	0.610316	0.89	0.483	1.53347e-27	SCT	ARID3A	1.843
1.44829e-18	0.328601	0.89	0.529	4.85381e-14	SCT	CD59	1.682
2.79731e-25	0.433194	0.89	0.559	9.37491e-21	SCT	DNAJB6	1.592
4.53062e-22	0.382645	0.89	0.564	1.51839e-17	SCT	GHITM	1.578
9.32753e-15	0.327731	0.89	0.579	3.12603e-10	SCT	KDELR1	1.537
4.84371e-22	0.491052	0.89	0.635	1.62332e-17	SCT	TKT	1.402
1.99289e-11	0.349155	0.89	0.654	6.67897e-07	SCT	SRSF5	1.361
2.42402e-147	1.75483	0.885	0.119	8.12387e-143	SCT	PRKCZ	7.437
6.3516e-101	1.33627	0.885	0.19	2.12868e-96	SCT	CLDN7	4.658
6.96231e-93	1.65843	0.885	0.247	2.33335e-88	SCT	MBNL3	3.583
1.78391e-77	1.39698	0.885	0.273	5.97861e-73	SCT	GPX3	3.242
1.16799e-43	0.78555	0.885	0.438	3.91439e-39	SCT	ATP6V1E1	2.021
2.33555e-49	0.771464	0.885	0.446	7.82736e-45	SCT	PSMD11	1.984
9.41602e-46	0.869571	0.885	0.446	3.15568e-41	SCT	PSMC4	1.984
5.96759e-36	0.474119	0.885	0.462	1.99998e-31	SCT	PSMD13	1.916
7.84758e-38	0.734479	0.885	0.486	2.63004e-33	SCT	CTNNB1	1.821
3.34417e-28	0.405921	0.885	0.494	1.12077e-23	SCT	MAGOH	1.791
3.22297e-22	0.286587	0.885	0.531	1.08015e-17	SCT	PPP4C	1.667
2.25433e-22	0.433066	0.885	0.536	7.55517e-18	SCT	PSMA5	1.651
1.06423e-19	0.307572	0.885	0.537	3.56667e-15	SCT	CHCHD1	1.648
4.79389e-21	0.368023	0.885	0.553	1.60662e-16	SCT	PSMA2	1.6
9.35966e-17	0.286925	0.885	0.58	3.1368e-12	SCT	PPP1CA	1.526
1.93594e-175	1.9453	0.88	0.09	6.48811e-171	SCT	NFE2L3	9.778
6.36961e-95	1.29031	0.88	0.24	2.13471e-90	SCT	SIAH1	3.667
9.21864e-78	1.50378	0.88	0.272	3.08953e-73	SCT	PEG3	3.235
5.0895e-90	1.895	0.88	0.287	1.70569e-85	SCT	TCAF1	3.066
6.23589e-59	0.981478	0.88	0.351	2.0899e-54	SCT	NR2F6	2.507
2.46555e-70	1.56177	0.88	0.355	8.26304e-66	SCT	PNP	2.479
4.37404e-23	0.443943	0.88	0.553	1.46591e-18	SCT	MDH2	1.591
1.91353e-18	0.328995	0.88	0.563	6.413e-14	SCT	NDUFB5	1.563
3.9392e-12	0.275631	0.88	0.593	1.32018e-07	SCT	COX7A2L	1.484
2.00602e-15	0.825678	0.88	0.634	6.72298e-11	SCT	PLIN2	1.388
3.14051e-14	0.318662	0.88	0.646	1.05251e-09	SCT	SPCS1	1.362
1.96247e-148	1.67672	0.875	0.113	6.57703e-144	SCT	SLC13A4	7.743
9.48444e-135	2.02816	0.875	0.135	3.17861e-130	SCT	HSPB8	6.481
3.72182e-128	1.55592	0.875	0.139	1.24733e-123	SCT	TBX3	6.295
9.24161e-120	1.24392	0.875	0.149	3.09723e-115	SCT	CSF3R	5.872
9.85931e-73	1.08044	0.875	0.276	3.30425e-68	SCT	SH3YL1	3.17
3.18308e-44	0.615377	0.875	0.335	1.06678e-39	SCT	MEST	2.612
1.23552e-60	0.862367	0.875	0.336	4.14074e-56	SCT	RBM42	2.604
7.70687e-50	0.701049	0.875	0.369	2.58288e-45	SCT	PTP4A1	2.371
8.48482e-49	0.710001	0.875	0.398	2.8436e-44	SCT	COMMD7	2.198
2.40949e-34	0.604551	0.875	0.457	8.07515e-30	SCT	SELENOT	1.915
7.03168e-26	0.486417	0.875	0.528	2.3566e-21	SCT	NDUFB9	1.657
1.94126e-17	0.26541	0.875	0.536	6.50593e-13	SCT	HDLBP	1.632
5.23259e-16	0.297305	0.875	0.536	1.75365e-11	SCT	CHMP5	1.632
6.6472e-17	0.297957	0.875	0.605	2.22774e-12	SCT	UBE2L3	1.446
8.46587e-114	1.11776	0.87	0.146	2.83725e-109	SCT	TFAP2A	5.959
1.10228e-106	1.82914	0.87	0.192	3.6942e-102	SCT	EFEMP1	4.531
7.97704e-43	0.639875	0.87	0.411	2.67343e-38	SCT	DNAJA2	2.117
1.26566e-33	0.746516	0.87	0.457	4.24173e-29	SCT	MPP1	1.904
9.549e-28	0.492588	0.87	0.492	3.20025e-23	SCT	PSMC3	1.768
1.38217e-24	0.825211	0.87	0.527	4.63222e-20	SCT	PPP1CB	1.651
9.90939e-24	0.574073	0.87	0.538	3.32103e-19	SCT	NASP	1.617
1.87702e-20	0.433745	0.87	0.589	6.29064e-16	SCT	PSMA4	1.477
1.14852e-13	0.32502	0.87	0.613	3.84916e-09	SCT	DYNLRB1	1.419
4.50954e-65	0.870658	0.865	0.305	1.51133e-60	SCT	FAM104A	2.836
2.13093e-53	1.004	0.865	0.367	7.14159e-49	SCT	SPTSSA	2.357
3.29653e-48	0.640675	0.865	0.398	1.1048e-43	SCT	MRPL15	2.173
1.49343e-41	0.639399	0.865	0.399	5.00508e-37	SCT	EIF2AK1	2.168
1.674e-36	0.627937	0.865	0.408	5.61023e-32	SCT	NAGK	2.12
3.14662e-46	0.865238	0.865	0.429	1.05456e-41	SCT	DHX36	2.016
2.21023e-35	0.568046	0.865	0.461	7.40735e-31	SCT	ADRM1	1.876
1.61823e-37	0.772288	0.865	0.464	5.42333e-33	SCT	UBE2A	1.864
1.64405e-29	0.479266	0.865	0.485	5.50988e-25	SCT	TFG	1.784
2.87326e-18	0.427088	0.865	0.52	9.62943e-14	SCT	RBMS1	1.663
4.63653e-17	0.361002	0.865	0.524	1.55389e-12	SCT	UBE2M	1.651
2.35199e-27	0.651604	0.865	0.534	7.88247e-23	SCT	MPC2	1.62
1.29801e-17	0.276183	0.865	0.537	4.35014e-13	SCT	EIF4H	1.611
2.10814e-17	0.281163	0.865	0.56	7.06523e-13	SCT	RSRC2	1.545
1.83532e-15	0.359903	0.865	0.569	6.15088e-11	SCT	SELENOK	1.52
3.4476e-08	0.255846	0.865	0.65	0.00115543	SCT	IER2	1.331
4.4582e-127	1.18059	0.86	0.115	1.49412e-122	SCT	MSX2	7.478
2.94367e-78	1.02028	0.86	0.225	9.86543e-74	SCT	CEBPA	3.822
9.53991e-90	1.00172	0.86	0.235	3.1972e-85	SCT	SIAH2	3.66
9.95532e-33	0.702976	0.86	0.426	3.33643e-28	SCT	MANF	2.019
3.72936e-37	0.611924	0.86	0.469	1.24986e-32	SCT	ERGIC3	1.834
9.41085e-32	0.516881	0.86	0.488	3.15395e-27	SCT	MRPL27	1.762
1.6739e-14	0.325489	0.86	0.522	5.60991e-10	SCT	EIF3J	1.648
2.94383e-22	0.444086	0.86	0.53	9.86594e-18	SCT	TAF1D	1.623
2.80974e-24	0.598979	0.86	0.531	9.41657e-20	SCT	LEPROT	1.62
1.098e-11	0.334497	0.86	0.576	3.67983e-07	SCT	CD164	1.493
5.66275e-11	0.266089	0.86	0.594	1.89781e-06	SCT	SFPQ	1.448
3.44715e-15	0.49785	0.86	0.654	1.15528e-10	SCT	WSB1	1.315
3.55079e-206	1.42257	0.855	0.042	1.19001e-201	SCT	SLC52A1	20.357
4.98516e-79	1.34768	0.855	0.236	1.67073e-74	SCT	SMAGP	3.623
2.96609e-46	0.802945	0.855	0.412	9.94056e-42	SCT	DDB1	2.075
2.26866e-32	0.491253	0.855	0.438	7.60319e-28	SCT	UBE2H	1.952
4.5918e-30	0.576372	0.855	0.464	1.5389e-25	SCT	DCXR	1.843
7.61305e-33	0.575471	0.855	0.474	2.55144e-28	SCT	TECR	1.804
3.03954e-18	0.290739	0.855	0.486	1.01867e-13	SCT	METAP2	1.759
6.40869e-18	0.401452	0.855	0.514	2.14781e-13	SCT	PPA1	1.663
2.63332e-20	0.3106	0.855	0.535	8.82531e-16	SCT	SMIM26	1.598
3.28433e-17	0.293353	0.855	0.544	1.10071e-12	SCT	PHB2	1.572
2.12302e-15	0.406419	0.855	0.549	7.1151e-11	SCT	EIF3A	1.557
2.88811e-16	0.310563	0.855	0.565	9.6792e-12	SCT	YY1	1.513
7.42334e-14	0.266768	0.855	0.592	2.48786e-09	SCT	SIVA1	1.444
3.53522e-188	2.27856	0.85	0.055	1.18479e-183	SCT	MUC15	15.455
1.98126e-93	1.74641	0.85	0.199	6.64e-89	SCT	DSP	4.271
1.76659e-62	0.962299	0.85	0.299	5.92055e-58	SCT	RAB9A	2.843
1.07847e-42	0.533191	0.85	0.374	3.61437e-38	SCT	SND1	2.273
1.86213e-48	0.810521	0.85	0.382	6.24075e-44	SCT	MOB4	2.225
4.69089e-42	0.771894	0.85	0.409	1.57211e-37	SCT	CD55	2.078
8.08352e-32	0.450078	0.85	0.415	2.70911e-27	SCT	PSMD2	2.048
1.59448e-38	0.612717	0.85	0.416	5.34374e-34	SCT	DNAJC21	2.043
1.14739e-23	0.366787	0.85	0.489	3.84537e-19	SCT	UBE2N	1.738
5.49051e-19	0.315311	0.85	0.539	1.84009e-14	SCT	SYF2	1.577
6.8339e-23	0.757144	0.85	0.571	2.29031e-18	SCT	BEX3	1.489
3.63657e-12	0.280655	0.85	0.649	1.21876e-07	SCT	MRFAP1	1.31
9.41034e-99	1.4773	0.845	0.163	3.15378e-94	SCT	CYP11A1	5.184
5.73129e-74	1.37325	0.845	0.229	1.92078e-69	SCT	COBLL1	3.69
2.44162e-79	1.07599	0.845	0.266	8.18283e-75	SCT	APMAP	3.177
2.07568e-47	0.703425	0.845	0.352	6.95644e-43	SCT	TOX4	2.401
1.71428e-39	0.545813	0.845	0.423	5.74524e-35	SCT	TSG101	1.998
2.11413e-30	0.605227	0.845	0.426	7.08531e-26	SCT	ZFAND6	1.984
1.6951e-35	0.763018	0.845	0.481	5.68094e-31	SCT	CD46	1.757
4.41717e-26	0.471257	0.845	0.499	1.48037e-21	SCT	HADHB	1.693
2.11715e-13	0.299425	0.845	0.575	7.09541e-09	SCT	ATP5MC1	1.47
7.62099e-173	1.35114	0.84	0.069	2.5541e-168	SCT	KCNN4	12.174
2.37377e-67	0.781221	0.84	0.257	7.95545e-63	SCT	PDE4DIP	3.268
3.30422e-34	0.532354	0.84	0.406	1.10738e-29	SCT	SERPINF1	2.069
1.26405e-44	0.959112	0.84	0.425	4.23635e-40	SCT	FAM89A	1.976
7.68177e-42	0.913835	0.84	0.446	2.57447e-37	SCT	NUFIP2	1.883
4.44804e-32	0.508107	0.84	0.466	1.49072e-27	SCT	MLF2	1.803
1.19365e-25	0.49502	0.84	0.496	4.0004e-21	SCT	BCAP31	1.694
9.25777e-17	0.271505	0.84	0.513	3.10265e-12	SCT	PDAP1	1.637
6.26469e-99	1.01963	0.835	0.171	2.09955e-94	SCT	VAV3	4.883
9.88313e-50	0.811707	0.835	0.315	3.31223e-45	SCT	TNFAIP8	2.651
2.81722e-37	0.609856	0.835	0.416	9.44164e-33	SCT	PSMD14	2.007
3.97202e-28	0.392716	0.835	0.417	1.33118e-23	SCT	SDHC	2.002
4.62416e-34	0.552625	0.835	0.43	1.54974e-29	SCT	PSMC6	1.942
1.81537e-20	0.297639	0.835	0.475	6.08404e-16	SCT	RTF2	1.758
4.20166e-20	0.306886	0.835	0.497	1.40814e-15	SCT	EIF6	1.68
7.14325e-20	0.346801	0.835	0.507	2.39399e-15	SCT	MRPL54	1.647
2.45296e-14	0.290363	0.835	0.561	8.22084e-10	SCT	ETFB	1.488
2.09218e-06	0.724786	0.835	0.593	0.0701172	SCT	HSPB1	1.408
5.59749e-114	1.14145	0.83	0.126	1.87594e-109	SCT	KIAA0040	6.587
4.62918e-98	1.59326	0.83	0.171	1.55142e-93	SCT	CLDN4	4.854
4.09304e-73	0.902175	0.83	0.233	1.37174e-68	SCT	GSTA4	3.562
9.85624e-50	0.625089	0.83	0.324	3.30322e-45	SCT	DDA1	2.562
1.41048e-41	0.612261	0.83	0.389	4.72708e-37	SCT	PSMD6	2.134
3.49178e-36	0.700369	0.83	0.404	1.17023e-31	SCT	APP	2.054
1.09611e-27	0.410362	0.83	0.462	3.67352e-23	SCT	BAG1	1.797
1.82006e-18	0.262474	0.83	0.483	6.09975e-14	SCT	NDUFA10	1.718
4.43374e-22	0.726585	0.83	0.531	1.48592e-17	SCT	GOLGA4	1.563
1.09932e-24	0.639501	0.83	0.543	3.68425e-20	SCT	ECHS1	1.529
1.77838e-15	0.317367	0.83	0.546	5.96005e-11	SCT	TUFM	1.52
2.0908e-130	1.41322	0.825	0.112	7.0071e-126	SCT	RHOBTB1	7.366
1.04708e-60	1.13562	0.825	0.302	3.50919e-56	SCT	GDE1	2.732
3.12662e-40	0.786284	0.825	0.346	1.04786e-35	SCT	ARHGAP18	2.384
8.03755e-41	0.931231	0.825	0.381	2.6937e-36	SCT	TGM2	2.165
4.47666e-35	0.541783	0.825	0.396	1.50031e-30	SCT	TOR1AIP2	2.083
3.74348e-24	0.369921	0.825	0.405	1.25459e-19	SCT	LRRC59	2.037
2.95912e-21	0.284147	0.825	0.435	9.91721e-17	SCT	CNPY2	1.897
1.74321e-25	0.382126	0.825	0.455	5.8422e-21	SCT	SUCLG1	1.813
6.72897e-20	0.460215	0.825	0.489	2.25515e-15	SCT	REXO2	1.687
3.36333e-11	0.253767	0.825	0.574	1.12718e-06	SCT	CYCS	1.437
3.13242e-59	0.911458	0.82	0.267	1.0498e-54	SCT	RBM47	3.071
8.09157e-66	0.803765	0.82	0.269	2.71181e-61	SCT	SH3GLB2	3.048
2.30297e-44	0.837562	0.82	0.341	7.71816e-40	SCT	NRBF2	2.405
1.69936e-26	0.364654	0.82	0.446	5.69525e-22	SCT	UQCRC1	1.839
3.65036e-31	0.653028	0.82	0.448	1.22338e-26	SCT	COX20	1.83
3.352e-18	0.254998	0.82	0.459	1.12339e-13	SCT	COMMD1	1.786
8.05875e-15	0.279514	0.82	0.529	2.70081e-10	SCT	TXN2	1.55
5.25086e-109	1.17678	0.815	0.129	1.75977e-104	SCT	FOLR1	6.318
3.46432e-105	0.839057	0.815	0.139	1.16103e-100	SCT	TDRP	5.863
2.41834e-93	1.12895	0.815	0.176	8.10481e-89	SCT	VWA1	4.631
1.04736e-36	0.700658	0.815	0.314	3.51012e-32	SCT	CD24	2.596
1.11034e-48	0.686243	0.815	0.341	3.72119e-44	SCT	YIPF6	2.39
1.46987e-39	0.712728	0.815	0.347	4.92612e-35	SCT	PGRMC2	2.349
4.65934e-41	0.523529	0.815	0.348	1.56153e-36	SCT	PMVK	2.342
1.23511e-34	0.472396	0.815	0.382	4.13936e-30	SCT	MIEN1	2.134
9.01427e-38	0.910341	0.815	0.387	3.02104e-33	SCT	ARL4A	2.106
2.58508e-28	0.498645	0.815	0.409	8.66364e-24	SCT	ATP6V1D	1.993
4.33073e-30	0.493914	0.815	0.414	1.4514e-25	SCT	PSMD1	1.969
5.85355e-28	0.401765	0.815	0.416	1.96176e-23	SCT	ARPC5L	1.959
2.88015e-42	0.756082	0.815	0.437	9.65253e-38	SCT	BRD4	1.865
1.63704e-32	0.549008	0.815	0.443	5.48639e-28	SCT	ECI1	1.84
3.99637e-16	0.401459	0.815	0.49	1.33934e-11	SCT	TMEM141	1.663
1.58229e-21	0.570104	0.815	0.501	5.30289e-17	SCT	RRBP1	1.627
1.13344e-17	0.485476	0.815	0.52	3.79861e-13	SCT	SNHG8	1.567
9.62599e-11	0.257737	0.815	0.539	3.22605e-06	SCT	PPIG	1.512
1.24253e-147	0.839829	0.81	0.071	4.1642e-143	SCT	ATP6V1C2	11.408
4.51807e-140	1.36652	0.81	0.082	1.51419e-135	SCT	GSTA3	9.878
1.55744e-64	0.795405	0.81	0.26	5.21961e-60	SCT	RPIA	3.115
3.62436e-67	1.51494	0.81	0.271	1.21467e-62	SCT	SECISBP2L	2.989
1.74363e-56	1.0833	0.81	0.277	5.8436e-52	SCT	SYNE2	2.924
3.46765e-38	0.878041	0.81	0.364	1.16215e-33	SCT	TFRC	2.225
8.14496e-34	0.493792	0.81	0.37	2.7297e-29	SCT	ZNF593	2.189
3.35558e-31	0.453478	0.81	0.384	1.12459e-26	SCT	SURF4	2.109
4.12517e-28	0.415495	0.81	0.387	1.38251e-23	SCT	FKBP4	2.093
8.6381e-20	0.447471	0.81	0.503	2.89497e-15	SCT	ARL6IP1	1.61
1.58128e-23	0.670645	0.81	0.529	5.29952e-19	SCT	LMO4	1.531
4.90016e-92	1.51851	0.805	0.179	1.64224e-87	SCT	FAM184A	4.497
4.22788e-68	0.91888	0.805	0.249	1.41693e-63	SCT	GLTP	3.233
6.85447e-55	0.969152	0.805	0.271	2.29721e-50	SCT	FAM13A	2.97
1.75582e-50	1.11042	0.805	0.296	5.88444e-46	SCT	PDLIM2	2.72
3.94928e-25	0.400278	0.805	0.404	1.32356e-20	SCT	SRP19	1.993
1.03541e-24	0.371579	0.805	0.419	3.47009e-20	SCT	UFD1	1.921
1.40022e-109	1.87126	0.8	0.15	4.69269e-105	SCT	EGFR	5.333
2.35232e-69	1.56852	0.8	0.204	7.88357e-65	SCT	PGF	3.922
2.40263e-53	0.81786	0.8	0.298	8.05216e-49	SCT	FAM120AOS	2.685
1.60017e-35	0.362945	0.8	0.355	5.36281e-31	SCT	AZIN1	2.254
1.39936e-15	0.376731	0.8	0.507	4.68981e-11	SCT	LMAN1	1.578
2.85952e-42	0.552048	0.795	0.314	9.58338e-38	SCT	HNRNPH2	2.532
3.33814e-40	0.630258	0.795	0.335	1.11874e-35	SCT	HIGD1A	2.373
3.31201e-24	0.332916	0.795	0.409	1.10999e-19	SCT	SMIM7	1.944
1.67943e-21	0.342596	0.795	0.412	5.62843e-17	SCT	PPP2CA	1.93
7.66925e-24	0.367596	0.795	0.436	2.57027e-19	SCT	NDUFV1	1.823
1.40593e-20	0.37193	0.795	0.456	4.71182e-16	SCT	CMTM6	1.743
7.37478e-18	0.263332	0.795	0.484	2.47158e-13	SCT	C1orf122	1.643
1.25661e-64	1.24887	0.79	0.235	4.2114e-60	SCT	MORC4	3.362
1.4184e-58	0.859244	0.79	0.271	4.75363e-54	SCT	HEXIM1	2.915
1.92128e-30	0.349616	0.79	0.366	6.43896e-26	SCT	DPM1	2.158
1.04338e-18	0.44375	0.79	0.422	3.49679e-14	SCT	ID2	1.872
1.60922e-22	0.340972	0.79	0.426	5.39314e-18	SCT	ZMAT2	1.854
1.58478e-22	0.285627	0.79	0.429	5.31124e-18	SCT	STAU1	1.841
1.81544e-152	2.55209	0.785	0.069	6.08426e-148	SCT	CYP19A1	11.377
6.92516e-93	1.0206	0.785	0.157	2.3209e-88	SCT	BACE2	5
4.23422e-69	0.761509	0.785	0.206	1.41906e-64	SCT	C1orf21	3.811
1.07018e-67	1.97754	0.785	0.244	3.58658e-63	SCT	GADD45G	3.217
2.34959e-29	0.435473	0.785	0.343	7.87441e-25	SCT	B4GALT1	2.289
2.86713e-34	0.453671	0.785	0.374	9.6089e-30	SCT	PSMD3	2.099
3.35503e-28	0.412322	0.785	0.414	1.1244e-23	SCT	BRD7	1.896
6.05238e-25	0.390762	0.785	0.415	2.0284e-20	SCT	MMADHC	1.892
7.92406e-24	0.453838	0.785	0.421	2.65567e-19	SCT	YTHDF2	1.865
1.68599e-18	0.259248	0.785	0.439	5.65042e-14	SCT	HSD17B10	1.788
1.14413e-16	0.373742	0.785	0.478	3.83444e-12	SCT	GCSH	1.642
4.01311e-115	1.37003	0.78	0.114	1.34495e-110	SCT	SEMA6A	6.842
1.052e-115	1.76462	0.78	0.131	3.52568e-111	SCT	SLC26A2	5.954
3.79421e-64	0.663354	0.78	0.191	1.27159e-59	SCT	MME	4.084
4.50144e-45	0.62935	0.78	0.295	1.50861e-40	SCT	TSPAN13	2.644
2.10185e-31	0.620993	0.78	0.336	7.04414e-27	SCT	ARRDC3	2.321
7.1152e-28	0.335954	0.78	0.36	2.38459e-23	SCT	FNTA	2.167
1.96009e-37	0.681989	0.78	0.361	6.56903e-33	SCT	AAK1	2.161
2.14439e-29	0.377069	0.78	0.364	7.18669e-25	SCT	SDF2	2.143
2.00483e-25	1.001	0.78	0.369	6.71898e-21	SCT	NUPR1	2.114
1.82284e-26	0.341854	0.78	0.382	6.10905e-22	SCT	TNPO1	2.042
5.86273e-28	0.411509	0.78	0.386	1.96484e-23	SCT	TRAPPC3	2.021
8.44598e-25	0.453343	0.78	0.397	2.83059e-20	SCT	QPRT	1.965
4.74202e-24	0.311427	0.78	0.412	1.58924e-19	SCT	MRPS33	1.893
1.63254e-21	0.357308	0.78	0.414	5.47129e-17	SCT	VPS26A	1.884
1.00441e-25	0.510868	0.78	0.434	3.36617e-21	SCT	ORMDL1	1.797
3.40962e-14	0.25711	0.78	0.489	1.1427e-09	SCT	DNAJB1	1.595
1.51514e-14	0.252535	0.78	0.504	5.07783e-10	SCT	FKBP3	1.548
2.49182e-93	0.93101	0.775	0.136	8.3511e-89	SCT	DLX5	5.699
4.72784e-58	0.576682	0.775	0.236	1.58449e-53	SCT	ESRRA	3.284
2.38345e-37	0.678656	0.775	0.307	7.98791e-33	SCT	MAN1A2	2.524
2.10183e-37	0.486367	0.775	0.334	7.04407e-33	SCT	MAP3K13	2.32
2.60104e-34	0.518368	0.775	0.336	8.71712e-30	SCT	SEC11C	2.307
9.04245e-31	0.556763	0.775	0.355	3.03049e-26	SCT	MAFF	2.183
3.94315e-45	1.06448	0.775	0.368	1.32151e-40	SCT	DNMT1	2.106
9.49664e-32	0.620767	0.775	0.384	3.1827e-27	SCT	UCHL3	2.018
5.26893e-22	0.338026	0.775	0.4	1.76583e-17	SCT	PPP4R2	1.938
3.75061e-19	0.307868	0.775	0.441	1.25698e-14	SCT	ANXA7	1.757
3.29163e-16	0.382637	0.775	0.474	1.10316e-11	SCT	RDX	1.635
1.5121e-128	1.34729	0.77	0.091	5.06765e-124	SCT	ARG2	8.462
2.40929e-73	0.624291	0.77	0.154	8.07448e-69	SCT	C1orf115	5
6.2918e-60	0.622514	0.77	0.219	2.10863e-55	SCT	AIG1	3.516
3.58599e-61	0.799634	0.77	0.244	1.20181e-56	SCT	MSI2	3.156
2.47529e-54	0.870008	0.77	0.267	8.29567e-50	SCT	ALDH7A1	2.884
1.03966e-49	1.06896	0.77	0.288	3.48432e-45	SCT	ABHD5	2.674
9.98261e-42	0.541434	0.77	0.319	3.34557e-37	SCT	PITPNA	2.414
1.18297e-31	0.637267	0.77	0.331	3.9646e-27	SCT	PLA2G16	2.326
3.36095e-24	0.306201	0.77	0.368	1.12639e-19	SCT	DCTN6	2.092
4.90102e-26	0.309508	0.77	0.379	1.64253e-21	SCT	AGFG1	2.032
3.1106e-23	0.364922	0.77	0.389	1.04249e-18	SCT	ABCF1	1.979
7.32729e-23	0.34332	0.77	0.396	2.45567e-18	SCT	USP14	1.944
5.01173e-24	0.3569	0.77	0.405	1.67963e-19	SCT	STIP1	1.901
3.3891e-15	0.2802	0.77	0.468	1.13582e-10	SCT	ATP6V0D1	1.645
6.55482e-105	1.02556	0.765	0.109	2.19678e-100	SCT	CDO1	7.018
6.15376e-86	0.808022	0.765	0.138	2.06237e-81	SCT	PCOLCE2	5.543
1.59084e-61	0.694418	0.765	0.214	5.33154e-57	SCT	TSTD1	3.575
9.43355e-62	0.621369	0.765	0.223	3.16156e-57	SCT	CPPED1	3.43
2.17845e-33	0.379061	0.765	0.299	7.30086e-29	SCT	WASL	2.559
1.34173e-34	0.389885	0.765	0.334	4.49668e-30	SCT	CCNC	2.29
5.0671e-35	0.591882	0.765	0.357	1.69819e-30	SCT	BBX	2.143
1.56589e-27	0.415976	0.765	0.358	5.24794e-23	SCT	ERLEC1	2.137
1.75434e-23	0.347505	0.765	0.406	5.87949e-19	SCT	SRA1	1.884
9.74307e-23	0.32494	0.765	0.415	3.26529e-18	SCT	TIMMDC1	1.843
2.7119e-15	0.27873	0.765	0.441	9.08865e-11	SCT	PTRHD1	1.735
7.45406e-146	1.03456	0.76	0.073	2.49815e-141	SCT	SLC19A1	10.411
7.26222e-102	1.16744	0.76	0.121	2.43386e-97	SCT	FAM3B	6.281
2.63273e-103	0.991685	0.76	0.124	8.82332e-99	SCT	DIRC2	6.129
1.77308e-54	1.16309	0.76	0.295	5.9423e-50	SCT	CLIP1	2.576
3.59121e-20	0.344109	0.76	0.449	1.20356e-15	SCT	COA4	1.693
1.79713e-164	2.30016	0.755	0.05	6.02289e-160	SCT	LCMT1-AS2	15.1
2.54687e-113	0.873798	0.755	0.101	8.53557e-109	SCT	EPHB4	7.475
4.05248e-47	0.461324	0.755	0.234	1.35815e-42	SCT	MVP	3.226
3.13817e-44	0.802669	0.755	0.281	1.05173e-39	SCT	DNAJB9	2.687
2.21289e-30	0.390987	0.755	0.341	7.41628e-26	SCT	PEF1	2.214
1.04212e-29	0.438484	0.755	0.356	3.49256e-25	SCT	AK2	2.121
1.3624e-16	0.570261	0.755	0.404	4.56594e-12	SCT	ANXA4	1.869
2.70045e-18	0.275385	0.755	0.416	9.05028e-14	SCT	RCN2	1.815
2.51049e-17	0.266372	0.755	0.418	8.41364e-13	SCT	NARS	1.806
9.48037e-09	0.268675	0.755	0.437	0.000317725	SCT	MGAT1	1.728
2.1259e-74	0.859338	0.75	0.169	7.12473e-70	SCT	ACSS1	4.438
1.01975e-71	1.60382	0.75	0.201	3.41761e-67	SCT	GGH	3.731
1.47222e-52	0.485121	0.75	0.209	4.93399e-48	SCT	GNAI1	3.589
1.05852e-48	0.707265	0.75	0.287	3.54753e-44	SCT	C1GALT1	2.613
9.20043e-38	0.49134	0.75	0.287	3.08343e-33	SCT	TLK1	2.613
2.94774e-33	0.411244	0.75	0.334	9.87907e-29	SCT	GTF2B	2.246
1.0731e-20	0.535158	0.75	0.342	3.5964e-16	SCT	HMOX1	2.193
4.88588e-25	0.543718	0.75	0.381	1.63745e-20	SCT	CKS2	1.969
3.51348e-63	0.592087	0.745	0.191	1.17751e-58	SCT	PAWR	3.901
9.42731e-62	0.681936	0.745	0.199	3.15947e-57	SCT	CSF2RA	3.744
1.03326e-48	0.745616	0.745	0.261	3.46286e-44	SCT	MBD3	2.854
3.74949e-44	0.717974	0.745	0.265	1.2566e-39	SCT	VSIR	2.811
3.56027e-46	0.757431	0.745	0.273	1.19319e-41	SCT	PIK3C2A	2.729
5.89637e-35	0.352902	0.745	0.279	1.97611e-30	SCT	SLC39A7	2.67
2.9596e-40	1.48458	0.745	0.28	9.91879e-36	SCT	GDF15	2.661
1.02136e-36	0.532754	0.745	0.286	3.423e-32	SCT	GNG12	2.605
4.35397e-33	0.395573	0.745	0.314	1.45919e-28	SCT	AP2A1	2.373
4.44981e-35	0.430362	0.745	0.328	1.49131e-30	SCT	MFAP1	2.271
2.36366e-29	0.531921	0.745	0.34	7.92156e-25	SCT	PLIN3	2.191
1.01227e-23	0.292942	0.745	0.344	3.39253e-19	SCT	IGF2BP3	2.166
1.36313e-28	0.428703	0.745	0.345	4.56839e-24	SCT	AKIRIN1	2.159
6.07509e-34	0.448424	0.745	0.346	2.03601e-29	SCT	CAPN1	2.153
9.48082e-20	0.296151	0.745	0.371	3.1774e-15	SCT	TRIOBP	2.008
9.74852e-24	0.320797	0.745	0.394	3.26712e-19	SCT	PPCS	1.891
8.99616e-28	0.596076	0.745	0.395	3.01497e-23	SCT	GGCT	1.886
1.06747e-19	0.290816	0.745	0.415	3.57752e-15	SCT	BAD	1.795
4.31919e-17	0.300609	0.745	0.423	1.44753e-12	SCT	USP16	1.761
9.02295e-68	0.893388	0.74	0.194	3.02395e-63	SCT	ALAS1	3.814
4.80027e-50	0.499463	0.74	0.206	1.60876e-45	SCT	EPB41L3	3.592
1.02009e-49	0.50212	0.74	0.237	3.41874e-45	SCT	CBWD1	3.122
1.08861e-40	0.495499	0.74	0.254	3.64836e-36	SCT	MYOF	2.913
2.86303e-48	0.652496	0.74	0.262	9.59517e-44	SCT	CCDC186	2.824
1.73868e-41	0.43461	0.74	0.266	5.82701e-37	SCT	GORASP2	2.782
4.53426e-32	0.535594	0.74	0.316	1.51961e-27	SCT	EEA1	2.342
2.36232e-23	0.266587	0.74	0.345	7.91708e-19	SCT	CHMP4B	2.145
2.18516e-28	0.649843	0.74	0.349	7.32336e-24	SCT	RYBP	2.12
3.6126e-184	1.04689	0.735	0.029	1.21073e-179	SCT	ESRRG	25.345
3.56511e-58	0.556347	0.735	0.189	1.19481e-53	SCT	CMTM8	3.889
6.84568e-40	0.573647	0.735	0.265	2.29426e-35	SCT	UTRN	2.774
2.94005e-37	0.470483	0.735	0.268	9.85327e-33	SCT	FUCA1	2.743
1.06999e-22	0.283451	0.735	0.321	3.58597e-18	SCT	RAB31	2.29
3.88078e-16	0.383419	0.735	0.382	1.30061e-11	SCT	PIM3	1.924
1.93989e-23	0.387803	0.735	0.392	6.50136e-19	SCT	PSMC2	1.875
3.70525e-22	0.363827	0.735	0.397	1.24178e-17	SCT	AHCYL1	1.851
1.41568e-49	0.588606	0.73	0.202	4.74452e-45	SCT	CSTA	3.614
4.40504e-52	0.676996	0.73	0.244	1.47631e-47	SCT	MTHFS	2.992
2.12323e-47	0.722495	0.73	0.262	7.11579e-43	SCT	NCOA3	2.786
1.61033e-35	0.416925	0.73	0.289	5.39687e-31	SCT	UNC50	2.526
2.93956e-24	0.342915	0.73	0.311	9.85164e-20	SCT	PDLIM1	2.347
1.96738e-30	0.639917	0.73	0.314	6.59348e-26	SCT	RAB11FIP1	2.325
1.63972e-30	0.471108	0.73	0.332	5.49535e-26	SCT	HACD3	2.199
1.07911e-21	0.319011	0.73	0.356	3.61654e-17	SCT	HOOK3	2.051
5.75208e-26	0.478819	0.73	0.357	1.92775e-21	SCT	TIMM17A	2.045
3.11489e-26	0.40238	0.73	0.361	1.04392e-21	SCT	KRAS	2.022
8.00677e-21	0.273619	0.73	0.362	2.68339e-16	SCT	PDHA1	2.017
4.39362e-23	0.408322	0.73	0.404	1.47248e-18	SCT	TMED4	1.807
1.34719e-19	0.557245	0.73	0.466	4.51497e-15	SCT	AKAP9	1.567
5.13436e-20	0.612236	0.73	0.472	1.72073e-15	SCT	GOLGB1	1.547
1.73027e-135	1.11382	0.725	0.069	5.79882e-131	SCT	ADGRG1	10.507
1.18816e-105	0.736429	0.725	0.093	3.98201e-101	SCT	RAB25	7.796
4.08341e-54	0.571542	0.725	0.204	1.36852e-49	SCT	AVPI1	3.554
4.18038e-53	0.586087	0.725	0.224	1.40101e-48	SCT	TMEM8A	3.237
2.1829e-48	0.490994	0.725	0.231	7.31578e-44	SCT	SWI5	3.139
2.11978e-53	0.636975	0.725	0.236	7.10422e-49	SCT	AK3	3.072
4.80276e-41	0.60937	0.725	0.263	1.6096e-36	SCT	MYLIP	2.757
1.74235e-27	0.405569	0.725	0.321	5.83932e-23	SCT	CDK2AP2	2.259
6.50825e-27	0.325945	0.725	0.326	2.18118e-22	SCT	VPS4B	2.224
3.21674e-24	0.348158	0.725	0.338	1.07806e-19	SCT	UBQLN1	2.145
7.28592e-23	0.460996	0.725	0.351	2.4418e-18	SCT	KATNBL1	2.066
8.2601e-30	0.574805	0.725	0.352	2.76829e-25	SCT	FDFT1	2.06
1.28881e-24	0.934102	0.725	0.369	4.3193e-20	SCT	ZNF292	1.965
1.10421e-17	0.258813	0.725	0.401	3.70064e-13	SCT	FAM120A	1.808
3.30527e-17	0.293257	0.725	0.421	1.10773e-12	SCT	AHSA1	1.722
4.25403e-14	0.342945	0.725	0.436	1.4257e-09	SCT	BRD2	1.663
5.30094e-74	0.808377	0.72	0.144	1.77656e-69	SCT	ERVH48-1	5
2.0015e-64	0.8826	0.72	0.161	6.70781e-60	SCT	ADIRF	4.472
1.41638e-39	0.362656	0.72	0.227	4.74684e-35	SCT	PPFIBP1	3.172
1.86101e-34	0.6189	0.72	0.301	6.23698e-30	SCT	CYB5R1	2.392
1.43563e-28	0.362211	0.72	0.326	4.81137e-24	SCT	EPB41L4A-AS1	2.209
1.84524e-23	0.309822	0.72	0.339	6.18415e-19	SCT	HMG20B	2.124
1.81173e-88	1.09416	0.715	0.122	6.07182e-84	SCT	BCAM	5.861
1.53555e-65	0.619059	0.715	0.166	5.14623e-61	SCT	PBX1	4.307
2.44649e-55	0.710871	0.715	0.211	8.19917e-51	SCT	GNA12	3.389
4.28228e-52	0.817094	0.715	0.223	1.43516e-47	SCT	GSE1	3.206
1.03808e-37	0.368884	0.715	0.26	3.47904e-33	SCT	ABHD12	2.75
2.95937e-36	0.374781	0.715	0.266	9.91803e-32	SCT	STXBP3	2.688
1.70045e-32	0.364584	0.715	0.29	5.6989e-28	SCT	UBAC2	2.466
7.16718e-29	0.381555	0.715	0.309	2.40201e-24	SCT	CREB3L2	2.314
5.78465e-24	0.324017	0.715	0.334	1.93867e-19	SCT	UFL1	2.141
3.32671e-18	0.267551	0.715	0.371	1.11491e-13	SCT	CCAR1	1.927
6.0412e-19	0.365106	0.715	0.374	2.02465e-14	SCT	IDI1	1.912
4.121e-181	0.879523	0.71	0.025	1.38111e-176	SCT	CYP2J2	28.4
1.36596e-139	0.919256	0.71	0.057	4.57789e-135	SCT	P2RY6	12.456
1.71885e-74	0.587058	0.71	0.151	5.76056e-70	SCT	TRAF4	4.702
3.87098e-71	0.768163	0.71	0.151	1.29732e-66	SCT	SLC38A1	4.702
4.50145e-61	0.618138	0.71	0.177	1.50862e-56	SCT	ECHDC2	4.011
9.52196e-48	0.441828	0.71	0.208	3.19119e-43	SCT	YAP1	3.413
4.9016e-48	0.603754	0.71	0.23	1.64272e-43	SCT	HIBADH	3.087
4.19508e-39	0.585479	0.71	0.289	1.40594e-34	SCT	TRIM33	2.457
4.26529e-32	0.526336	0.71	0.296	1.42947e-27	SCT	BRIX1	2.399
2.78111e-28	0.339679	0.71	0.306	9.32061e-24	SCT	TPST2	2.32
7.24312e-29	0.368427	0.71	0.331	2.42746e-24	SCT	OTUB1	2.145
9.00345e-30	0.610884	0.71	0.347	3.01742e-25	SCT	ECI2	2.046
3.02349e-15	0.336426	0.71	0.395	1.01329e-10	SCT	SUZ12	1.797
2.48289e-90	0.781296	0.705	0.121	8.32116e-86	SCT	SLC38A9	5.826
4.24649e-74	1.19894	0.705	0.148	1.42317e-69	SCT	ITIH5	4.764
3.40522e-47	0.506529	0.705	0.196	1.14122e-42	SCT	OLR1	3.597
1.08895e-33	0.255656	0.705	0.251	3.64952e-29	SCT	YIPF2	2.809
1.18145e-23	0.340758	0.705	0.329	3.95952e-19	SCT	USP47	2.143
2.08903e-23	0.274746	0.705	0.334	7.00119e-19	SCT	BORCS7	2.111
1.02345e-17	0.263802	0.705	0.379	3.42998e-13	SCT	SPPL2A	1.86
9.01008e-101	0.829453	0.7	0.105	3.01964e-96	SCT	DLG5	6.667
2.71163e-79	0.769471	0.7	0.134	9.08777e-75	SCT	SERINC2	5.224
6.90923e-49	0.598751	0.7	0.195	2.31556e-44	SCT	JUP	3.59
3.62054e-46	0.713	0.7	0.202	1.21339e-41	SCT	RAI14	3.465
1.12653e-36	0.273038	0.7	0.204	3.77547e-32	SCT	PTN	3.431
1.4117e-42	0.664016	0.7	0.235	4.73118e-38	SCT	NFYB	2.979
6.2954e-41	0.509391	0.7	0.246	2.10984e-36	SCT	DNAJB4	2.846
2.20886e-25	0.333573	0.7	0.316	7.40276e-21	SCT	THUMPD1	2.215
9.60115e-22	0.360416	0.7	0.364	3.21773e-17	SCT	PUM1	1.923
2.38168e-19	0.36105	0.7	0.375	7.98198e-15	SCT	CTNNAL1	1.867
4.1975e-14	0.260572	0.7	0.379	1.40675e-09	SCT	BNIP2	1.847
4.39219e-20	0.458662	0.7	0.387	1.472e-15	SCT	SLC39A1	1.809
1.50139e-45	0.459209	0.695	0.229	5.03176e-41	SCT	TMEM33	3.035
7.38888e-43	0.650606	0.695	0.256	2.47631e-38	SCT	SMARCA2	2.715
1.70616e-33	0.320822	0.695	0.264	5.71803e-29	SCT	TNKS2	2.633
2.63009e-36	0.744009	0.695	0.301	8.81449e-32	SCT	TFDP2	2.309
1.04151e-27	0.470396	0.695	0.328	3.49051e-23	SCT	SLK	2.119
7.91271e-21	0.282078	0.695	0.344	2.65187e-16	SCT	GOPC	2.02
1.70396e-19	0.340836	0.695	0.352	5.71066e-15	SCT	IDH1	1.974
2.86774e-19	0.402901	0.695	0.361	9.61095e-15	SCT	MAGED1	1.925
9.54279e-18	0.263074	0.695	0.366	3.19817e-13	SCT	POLR2H	1.899
6.68588e-18	0.31776	0.695	0.394	2.24071e-13	SCT	CCDC47	1.764
9.75666e-108	0.686862	0.69	0.085	3.26985e-103	SCT	ZFAT	8.118
8.28695e-46	0.474948	0.69	0.226	2.77729e-41	SCT	UBA5	3.053
6.61357e-38	0.574131	0.69	0.258	2.21647e-33	SCT	MIR22HG	2.674
2.6811e-23	0.284714	0.69	0.306	8.98543e-19	SCT	SDHA	2.255
5.44764e-22	0.306082	0.69	0.31	1.82572e-17	SCT	CRIM1	2.226
9.85939e-22	0.358255	0.69	0.329	3.30428e-17	SCT	YIPF4	2.097
8.07712e-18	0.377167	0.69	0.351	2.70696e-13	SCT	DNAJC3	1.966
4.94774e-19	0.550279	0.69	0.423	1.65819e-14	SCT	PARP1	1.631
7.3005e-77	0.616582	0.685	0.123	2.44669e-72	SCT	TPD52	5.569
5.66777e-39	0.255309	0.685	0.199	1.8995e-34	SCT	DSCR8	3.442
1.36421e-39	0.797469	0.685	0.233	4.57202e-35	SCT	HILPDA	2.94
1.00675e-32	0.380406	0.685	0.269	3.37401e-28	SCT	FH	2.546
3.23311e-31	0.339759	0.685	0.274	1.08354e-26	SCT	GNL1	2.5
2.328e-32	0.385723	0.685	0.281	7.80207e-28	SCT	LCMT1	2.438
4.72996e-28	0.339623	0.685	0.286	1.5852e-23	SCT	COQ10B	2.395
9.52705e-21	0.330635	0.685	0.351	3.1929e-16	SCT	MRPL4	1.952
1.39831e-41	0.456416	0.68	0.201	4.6863e-37	SCT	FAM49A	3.383
3.25483e-33	0.273152	0.68	0.234	1.09082e-28	SCT	P2RX4	2.906
1.15151e-33	0.3281	0.68	0.235	3.85918e-29	SCT	NDFIP2	2.894
1.41377e-37	0.334539	0.68	0.236	4.73812e-33	SCT	RANGRF	2.881
1.37685e-29	0.333909	0.68	0.24	4.61438e-25	SCT	MTSS1	2.833
4.54442e-37	0.426257	0.68	0.244	1.52302e-32	SCT	SUCO	2.787
8.57709e-36	0.37235	0.68	0.251	2.87453e-31	SCT	MDM2	2.709
6.35766e-30	0.411465	0.68	0.259	2.1307e-25	SCT	ZBTB10	2.625
3.96321e-37	0.752348	0.68	0.261	1.32823e-32	SCT	CDYL	2.605
3.79912e-33	0.411816	0.68	0.269	1.27324e-28	SCT	SLC25A1	2.528
1.10642e-29	0.523991	0.68	0.269	3.70806e-25	SCT	SERPINB9	2.528
1.43268e-32	0.481869	0.68	0.28	4.80148e-28	SCT	NCBP3	2.429
2.64902e-29	0.323376	0.68	0.293	8.87793e-25	SCT	GID8	2.321
8.19419e-26	0.41914	0.68	0.3	2.7462e-21	SCT	LGALS8	2.267
2.18822e-24	0.285858	0.68	0.314	7.33359e-20	SCT	SPG21	2.166
1.60473e-21	0.282028	0.68	0.324	5.37809e-17	SCT	NTMT1	2.099
1.11302e-20	0.302455	0.68	0.331	3.73019e-16	SCT	CTNND1	2.054
4.25732e-21	0.320254	0.68	0.342	1.4268e-16	SCT	POP7	1.988
5.39104e-45	0.367634	0.675	0.203	1.80675e-40	SCT	TRAPPC2B	3.325
3.35428e-47	0.46348	0.675	0.206	1.12415e-42	SCT	RAD1	3.277
2.32258e-41	0.449151	0.675	0.209	7.78389e-37	SCT	DSC2	3.23
6.61384e-30	0.469105	0.675	0.249	2.21656e-25	SCT	BPGM	2.711
2.02257e-32	0.328932	0.675	0.259	6.77845e-28	SCT	NBEAL1	2.606
5.88906e-24	0.265324	0.675	0.292	1.97366e-19	SCT	UTP18	2.312
1.34415e-21	0.299015	0.675	0.327	4.50478e-17	SCT	CPNE3	2.064
1.39663e-19	0.269155	0.675	0.338	4.68066e-15	SCT	LYRM2	1.997
3.85894e-122	1.3602	0.67	0.063	1.29328e-117	SCT	LYPD3	10.635
1.02198e-114	1.24228	0.67	0.071	3.42508e-110	SCT	EPS8L1	9.437
1.59661e-102	0.682836	0.67	0.079	5.35087e-98	SCT	CKMT1B	8.481
1.5282e-80	0.653162	0.67	0.113	5.12162e-76	SCT	ASS1	5.929
5.97258e-85	1.05553	0.67	0.122	2.00165e-80	SCT	ATP10D	5.492
9.04802e-54	0.416514	0.67	0.171	3.03235e-49	SCT	LIMK2	3.918
4.97058e-33	0.450856	0.67	0.246	1.66584e-28	SCT	CMIP	2.724
1.60439e-33	0.359447	0.67	0.251	5.37695e-29	SCT	DVL3	2.669
1.33442e-23	0.342013	0.67	0.286	4.47216e-19	SCT	CEMIP2	2.343
2.69586e-21	0.359076	0.67	0.334	9.03491e-17	SCT	HECTD1	2.006
9.33439e-113	0.956134	0.665	0.071	3.12833e-108	SCT	TENM3	9.366
6.39104e-90	0.792335	0.665	0.097	2.14189e-85	SCT	GRHL1	6.856
5.87333e-80	0.748675	0.665	0.126	1.96839e-75	SCT	LGR4	5.278
8.12159e-57	0.623334	0.665	0.149	2.72187e-52	SCT	GATA2	4.463
1.22996e-36	0.268872	0.665	0.21	4.12209e-32	SCT	BIN2	3.167
2.40611e-42	0.864698	0.665	0.221	8.06385e-38	SCT	PMAIP1	3.009
5.41479e-39	0.511959	0.665	0.232	1.81471e-34	SCT	ERC1	2.866
1.43982e-35	0.378818	0.665	0.236	4.82541e-31	SCT	PHYH	2.818
3.73377e-26	0.310327	0.665	0.28	1.25134e-21	SCT	AATF	2.375
1.73918e-23	0.284012	0.665	0.291	5.82868e-19	SCT	MPZL1	2.285
6.43591e-23	0.336557	0.665	0.299	2.15693e-18	SCT	BRWD1	2.224
6.16495e-24	0.299858	0.665	0.306	2.06612e-19	SCT	RCOR1	2.173
3.05684e-21	0.264929	0.665	0.312	1.02447e-16	SCT	MRPS22	2.131
5.13692e-47	0.504594	0.66	0.182	1.72159e-42	SCT	CHPF	3.626
1.06285e-51	0.697394	0.66	0.188	3.56203e-47	SCT	SIN3B	3.511
5.62219e-43	0.608134	0.66	0.211	1.88422e-38	SCT	EIF2B2	3.128
2.40365e-31	0.356296	0.66	0.259	8.0556e-27	SCT	ATIC	2.548
3.29049e-31	0.348483	0.66	0.26	1.10277e-26	SCT	TRAPPC6A	2.538
9.10025e-30	0.385781	0.66	0.263	3.04986e-25	SCT	ACTR6	2.51
1.09269e-28	0.26675	0.66	0.264	3.66203e-24	SCT	DRG1	2.5
1.5725e-26	0.285825	0.66	0.284	5.27007e-22	SCT	IARS2	2.324
3.96042e-22	0.293023	0.66	0.304	1.32729e-17	SCT	PRELID3B	2.171
4.54974e-21	0.269261	0.66	0.314	1.5248e-16	SCT	PTPMT1	2.102
6.62933e-13	0.359639	0.66	0.405	2.22175e-08	SCT	DEGS1	1.63
2.34769e-157	0.672225	0.655	0.029	7.86804e-153	SCT	SYT7	22.586
1.5792e-139	1.16161	0.655	0.043	5.29253e-135	SCT	TACC2	15.233
2.52485e-49	0.429482	0.655	0.156	8.46177e-45	SCT	PTGES	4.199
2.35545e-54	0.518094	0.655	0.157	7.89404e-50	SCT	OPN3	4.172
3.11227e-54	0.791688	0.655	0.174	1.04305e-49	SCT	ZNF703	3.764
3.76266e-41	0.396514	0.655	0.21	1.26102e-36	SCT	ILVBL	3.119
1.63697e-28	0.351374	0.655	0.273	5.48614e-24	SCT	MRPL46	2.399
7.4741e-27	0.40034	0.655	0.28	2.50487e-22	SCT	KPNA6	2.339
6.70902e-25	0.290042	0.655	0.283	2.24846e-20	SCT	EHD1	2.314
2.03374e-22	0.314076	0.655	0.296	6.81588e-18	SCT	NUDT4	2.213
3.33468e-21	0.253979	0.655	0.306	1.11759e-16	SCT	RARS	2.141
5.59229e-95	0.737982	0.65	0.087	1.8742e-90	SCT	RPS6KA5	7.471
2.34015e-89	0.763847	0.65	0.091	7.84278e-85	SCT	BMP7	7.143
4.30518e-75	0.417973	0.65	0.101	1.44284e-70	SCT	GCM1	6.436
5.70893e-75	0.622638	0.65	0.121	1.91329e-70	SCT	SLC5A6	5.372
2.55722e-53	0.64523	0.65	0.165	8.57028e-49	SCT	RIMKLB	3.939
5.28758e-40	0.476991	0.65	0.219	1.77208e-35	SCT	SERTAD3	2.968
2.82498e-36	0.48615	0.65	0.228	9.46764e-32	SCT	DAG1	2.851
9.15283e-33	0.396959	0.65	0.237	3.06748e-28	SCT	WEE1	2.743
1.12486e-21	0.277678	0.65	0.288	3.76987e-17	SCT	GOLGA2	2.257
2.10214e-17	0.385666	0.65	0.336	7.04511e-13	SCT	SERTAD1	1.935
1.19252e-99	0.895089	0.645	0.076	3.99662e-95	SCT	ELF3	8.487
5.08537e-41	0.319198	0.645	0.181	1.70431e-36	SCT	FAM129B	3.564
1.13904e-26	0.340735	0.645	0.269	3.81739e-22	SCT	TRIP6	2.398
7.26515e-25	0.263689	0.645	0.269	2.43484e-20	SCT	ARL6IP6	2.398
1.51902e-20	0.296772	0.645	0.318	5.09084e-16	SCT	HRAS	2.028
4.79114e-17	0.277673	0.645	0.335	1.6057e-12	SCT	MRPS11	1.925
3.23043e-79	0.484748	0.64	0.1	1.08265e-74	SCT	TEAD3	6.4
1.58571e-49	0.668482	0.64	0.179	5.31433e-45	SCT	DIAPH2	3.575
4.66672e-46	0.361288	0.64	0.183	1.564e-41	SCT	UMPS	3.497
1.16353e-40	0.420566	0.64	0.191	3.89944e-36	SCT	AEBP2	3.351
6.14724e-38	0.368611	0.64	0.201	2.06019e-33	SCT	HSBP1L1	3.184
6.10402e-40	0.378982	0.64	0.203	2.0457e-35	SCT	ADK	3.153
1.69806e-33	0.315255	0.64	0.226	5.69088e-29	SCT	SRP68	2.832
2.07047e-22	0.257309	0.64	0.282	6.93899e-18	SCT	EXOSC7	2.27
2.16719e-25	0.331621	0.64	0.284	7.26312e-21	SCT	PDCD7	2.254
1.25038e-18	0.296913	0.64	0.324	4.19053e-14	SCT	DYNLL2	1.975
1.05862e-15	0.314403	0.64	0.336	3.54785e-11	SCT	ALYREF	1.905
1.0203e-63	0.654929	0.635	0.134	3.41945e-59	SCT	GULP1	4.739
2.82531e-46	0.348581	0.635	0.168	9.46873e-42	SCT	ABHD11	3.78
1.74508e-40	0.405568	0.635	0.209	5.84845e-36	SCT	SMYD2	3.038
5.43803e-33	0.283514	0.635	0.214	1.8225e-28	SCT	ENAH	2.967
2.451e-30	0.390149	0.635	0.253	8.21429e-26	SCT	UBAP2	2.51
4.371e-22	0.285298	0.635	0.292	1.4649e-17	SCT	ACO2	2.175
7.88329e-91	0.641095	0.63	0.087	2.64201e-86	SCT	RDH13	7.241
4.53561e-84	0.583852	0.63	0.093	1.52006e-79	SCT	TFAP2C	6.774
2.41893e-88	1.40748	0.63	0.094	8.10681e-84	SCT	FBN2	6.702
1.53931e-48	0.554195	0.63	0.164	5.15884e-44	SCT	B3GNT5	3.841
6.83259e-41	0.328854	0.63	0.177	2.28987e-36	SCT	MDFI	3.559
1.21542e-31	0.471448	0.63	0.223	4.07336e-27	SCT	ANXA3	2.825
1.78125e-28	0.276976	0.63	0.247	5.96969e-24	SCT	GSTZ1	2.551
3.15933e-27	0.364511	0.63	0.253	1.05882e-22	SCT	ZKSCAN1	2.49
1.91428e-26	0.38607	0.63	0.256	6.41553e-22	SCT	DDIT3	2.461
1.60171e-23	0.323862	0.63	0.27	5.36796e-19	SCT	CACUL1	2.333
3.84879e-16	0.266815	0.63	0.326	1.28988e-11	SCT	ETHE1	1.933
4.33358e-120	0.544923	0.625	0.047	1.45235e-115	SCT	MPP7	13.298
1.07265e-100	0.807722	0.625	0.071	3.59489e-96	SCT	CDH1	8.803
4.45154e-89	0.685237	0.625	0.086	1.49189e-84	SCT	SLC19A2	7.267
2.83861e-79	0.607492	0.625	0.094	9.51331e-75	SCT	FOXO4	6.649
4.09689e-27	0.374573	0.625	0.237	1.37303e-22	SCT	UBR5	2.637
2.88454e-25	0.400754	0.625	0.269	9.66724e-21	SCT	SUPT6H	2.323
7.38325e-24	0.343516	0.625	0.276	2.47442e-19	SCT	RRAGC	2.264
6.717e-22	0.253297	0.625	0.276	2.25114e-17	SCT	TNIP2	2.264
5.23757e-22	0.260026	0.625	0.277	1.75532e-17	SCT	TMED1	2.256
7.37904e-24	0.306509	0.625	0.281	2.47301e-19	SCT	PPFIA1	2.224
9.03352e-24	0.330966	0.625	0.281	3.02749e-19	SCT	CD2AP	2.224
4.72189e-21	0.375703	0.625	0.322	1.58249e-16	SCT	ACBD6	1.941
5.86715e-96	0.513989	0.62	0.069	1.96632e-91	SCT	ERBB3	8.986
2.0135e-89	0.562389	0.62	0.083	6.74806e-85	SCT	KIAA1217	7.47
1.19622e-46	0.609002	0.62	0.184	4.00902e-42	SCT	EXTL2	3.37
1.88163e-40	0.3997	0.62	0.192	6.30609e-36	SCT	PDPK1	3.229
2.98447e-36	0.405931	0.62	0.199	1.00021e-31	SCT	ZDHHC20	3.116
1.89523e-29	0.304499	0.62	0.232	6.35168e-25	SCT	HNRNPA1P48	2.672
1.03391e-24	0.326507	0.62	0.25	3.46505e-20	SCT	SLAIN2	2.48
4.28713e-25	0.268654	0.62	0.263	1.43679e-20	SCT	LYPLAL1	2.357
3.46181e-25	0.262763	0.62	0.264	1.16019e-20	SCT	ERG28	2.348
1.45569e-22	0.270072	0.62	0.276	4.87861e-18	SCT	NUDT22	2.246
1.31518e-18	0.266602	0.62	0.307	4.40769e-14	SCT	AP1S1	2.02
9.65779e-111	0.709932	0.615	0.055	3.23671e-106	SCT	FAM84A	11.182
4.95665e-84	0.53433	0.615	0.086	1.66117e-79	SCT	MARC1	7.151
5.27008e-82	1.31435	0.615	0.094	1.76622e-77	SCT	FAR2	6.543
3.84842e-59	0.403868	0.615	0.133	1.28976e-54	SCT	PIR	4.624
1.34283e-48	0.262132	0.615	0.151	4.50036e-44	SCT	USP53	4.073
9.52717e-41	0.507448	0.615	0.184	3.19294e-36	SCT	DUSP5	3.342
6.00922e-31	0.279321	0.615	0.204	2.01393e-26	SCT	PPARG	3.015
4.16357e-36	0.614082	0.615	0.216	1.39538e-31	SCT	BRAF	2.847
9.56597e-31	0.350174	0.615	0.226	3.20594e-26	SCT	SNX13	2.721
4.37497e-25	0.332465	0.615	0.24	1.46623e-20	SCT	PRR5	2.562
6.30429e-24	0.536473	0.615	0.258	2.11282e-19	SCT	TBPL1	2.384
5.4419e-19	0.261913	0.615	0.286	1.8238e-14	SCT	FIP1L1	2.15
1.39049e-47	0.696989	0.61	0.166	4.6601e-43	SCT	SLC6A8	3.675
1.11526e-39	0.278978	0.61	0.171	3.73768e-35	SCT	OCEL1	3.567
3.4164e-48	0.730103	0.61	0.181	1.14497e-43	SCT	ADAMTSL4	3.37
7.4766e-23	0.30496	0.61	0.238	2.50571e-18	SCT	IMPA2	2.563
8.11583e-26	0.250677	0.61	0.243	2.71994e-21	SCT	ATP6V1H	2.51
2.93472e-101	0.460957	0.605	0.06	9.83542e-97	SCT	IRF6	10.083
4.12855e-93	0.577431	0.605	0.067	1.38364e-88	SCT	CKMT1A	9.03
1.45377e-57	0.343094	0.605	0.13	4.87217e-53	SCT	CDK2	4.654
6.51357e-41	0.296246	0.605	0.16	2.18296e-36	SCT	TMEM54	3.781
2.22907e-47	0.438035	0.605	0.165	7.47051e-43	SCT	CAMK2G	3.667
7.95181e-34	0.337795	0.605	0.195	2.66497e-29	SCT	ZYG11B	3.103
6.62993e-31	0.267093	0.605	0.205	2.22196e-26	SCT	TET2	2.951
1.12508e-28	0.281055	0.605	0.221	3.77058e-24	SCT	TUT7	2.738
3.82862e-26	0.274129	0.605	0.236	1.28312e-21	SCT	SNX27	2.564
1.15888e-22	0.320946	0.605	0.245	3.88387e-18	SCT	ITGB5	2.469
1.70579e-97	0.583444	0.6	0.066	5.71677e-93	SCT	PARD6B	9.091
1.51389e-45	0.419089	0.6	0.162	5.07364e-41	SCT	GSDME	3.704
6.56504e-33	0.283432	0.6	0.177	2.20021e-28	SCT	DPP4	3.39
1.31768e-36	0.298549	0.6	0.186	4.41608e-32	SCT	TEX30	3.226
8.94197e-34	0.360289	0.6	0.202	2.99681e-29	SCT	PIP4P1	2.97
4.37163e-28	0.265551	0.6	0.221	1.46511e-23	SCT	TWF1	2.715
1.1156e-25	0.300882	0.6	0.244	3.73883e-21	SCT	CCDC32	2.459
3.0959e-24	0.493105	0.6	0.246	1.03756e-19	SCT	FBN1	2.439
3.67279e-15	0.289954	0.6	0.33	1.2309e-10	SCT	POLR2A	1.818
1.4954e-27	0.306243	0.595	0.222	5.01167e-23	SCT	OXR1	2.68
5.14057e-22	0.420599	0.595	0.231	1.72281e-17	SCT	CPM	2.576
1.02388e-22	0.310427	0.595	0.235	3.43143e-18	SCT	SMIM14	2.532
3.51881e-18	0.353412	0.595	0.291	1.17929e-13	SCT	MCRIP2	2.045
3.4451e-59	0.305437	0.59	0.111	1.15459e-54	SCT	AP1M2	5.315
2.09384e-43	0.265811	0.59	0.152	7.0173e-39	SCT	PCTP	3.882
2.56379e-37	0.267589	0.59	0.181	8.5923e-33	SCT	MYCBP	3.26
2.16419e-33	0.340965	0.59	0.199	7.25308e-29	SCT	DEDD2	2.965
1.61424e-30	0.336239	0.59	0.199	5.40998e-26	SCT	RTN2	2.965
7.29565e-24	0.284941	0.59	0.239	2.44506e-19	SCT	PSPC1	2.469
8.26931e-22	0.464132	0.59	0.271	2.77138e-17	SCT	INTS6	2.177
6.00945e-127	0.582665	0.585	0.033	2.01401e-122	SCT	DACT2	17.727
3.4972e-65	0.534855	0.585	0.107	1.17205e-60	SCT	BEX2	5.467
1.12966e-47	0.29471	0.585	0.136	3.78594e-43	SCT	BAIAP2	4.301
2.72787e-45	0.313175	0.585	0.155	9.14217e-41	SCT	STK26	3.774
6.1133e-42	0.270049	0.585	0.156	2.04881e-37	SCT	C11orf54	3.75
1.01211e-38	0.532257	0.585	0.165	3.39199e-34	SCT	CCSAP	3.545
1.89166e-35	0.773634	0.585	0.18	6.3397e-31	SCT	MYO10	3.25
1.85799e-30	0.367306	0.585	0.207	6.22688e-26	SCT	SKP2	2.826
3.7289e-26	0.281496	0.585	0.215	1.2497e-21	SCT	GLA	2.721
8.2838e-103	0.756765	0.58	0.054	2.77623e-98	SCT	ITGB4	10.741
3.10359e-65	0.444756	0.58	0.109	1.04014e-60	SCT	SLC9A1	5.321
7.59844e-53	0.457552	0.58	0.128	2.54654e-48	SCT	LAMA5	4.531
9.77042e-52	0.439845	0.58	0.137	3.27446e-47	SCT	CPT2	4.234
1.57701e-45	0.423518	0.58	0.143	5.28518e-41	SCT	SH3BGRL2	4.056
2.05153e-34	0.449426	0.58	0.173	6.87551e-30	SCT	TMEM37	3.353
5.62825e-37	0.310711	0.58	0.179	1.88625e-32	SCT	USP25	3.24
2.4901e-32	0.299081	0.58	0.183	8.34533e-28	SCT	CHST12	3.169
2.86512e-29	0.636438	0.58	0.211	9.60218e-25	SCT	MAP1LC3A	2.749
9.81303e-28	0.321405	0.58	0.215	3.28874e-23	SCT	N4BP2	2.698
1.12633e-31	0.50802	0.58	0.221	3.77477e-27	SCT	PISD	2.624
1.4189e-11	0.257846	0.58	0.33	4.75529e-07	SCT	MYH10	1.758
4.03482e-113	0.592379	0.575	0.044	1.35223e-108	SCT	LINC01949	13.068
8.79975e-86	0.829079	0.575	0.071	2.94915e-81	SCT	NRK	8.099
2.40878e-79	0.752132	0.575	0.079	8.07279e-75	SCT	NECTIN4	7.278
6.61757e-64	0.400082	0.575	0.099	2.21781e-59	SCT	PPP1R13L	5.808
6.4912e-58	0.56977	0.575	0.119	2.17546e-53	SCT	TBL1X	4.832
5.28285e-45	0.261475	0.575	0.121	1.77049e-40	SCT	PRSS8	4.752
1.6404e-48	0.374939	0.575	0.134	5.49764e-44	SCT	LSR	4.291
1.21178e-40	0.300592	0.575	0.164	4.06118e-36	SCT	PARD3	3.506
3.81423e-24	0.257599	0.575	0.231	1.2783e-19	SCT	CASP3	2.489
1.55099e-17	0.266847	0.575	0.276	5.198e-13	SCT	DERA	2.083
1.86346e-65	0.51834	0.57	0.103	6.24519e-61	SCT	HOMER1	5.534
2.50415e-50	0.261827	0.57	0.114	8.39241e-46	SCT	PKP3	5
8.22139e-50	0.485801	0.57	0.139	2.75532e-45	SCT	MCCC2	4.101
1.68115e-39	0.274571	0.57	0.159	5.63421e-35	SCT	ZNF720	3.585
7.22104e-32	0.32455	0.57	0.189	2.42006e-27	SCT	TP53RK	3.016
2.1911e-29	0.271494	0.57	0.207	7.34325e-25	SCT	ARFIP2	2.754
1.43376e-23	0.282793	0.57	0.209	4.8051e-19	SCT	RND3	2.727
3.40611e-23	0.254372	0.57	0.217	1.14152e-18	SCT	CSNK1E	2.627
1.67373e-24	0.33591	0.57	0.224	5.60934e-20	SCT	DHRSX	2.545
1.17925e-23	0.359057	0.57	0.224	3.95212e-19	SCT	RNF11	2.545
6.60125e-21	0.264616	0.57	0.234	2.21234e-16	SCT	VEZT	2.436
6.55821e-49	0.412491	0.565	0.119	2.19792e-44	SCT	EFHD1	4.748
4.57951e-43	0.26972	0.565	0.139	1.53478e-38	SCT	PPARD	4.065
1.11772e-41	0.289903	0.565	0.141	3.74592e-37	SCT	MAST4	4.007
2.06371e-39	0.488952	0.565	0.159	6.91632e-35	SCT	WLS	3.553
2.00018e-21	0.299262	0.565	0.228	6.70341e-17	SCT	LAMB1	2.478
5.13988e-154	1.15992	0.56	0.013	1.72258e-149	SCT	SLC1A2	43.077
1.96858e-132	0.69778	0.56	0.024	6.59749e-128	SCT	SIGLEC6	23.333
2.10906e-114	0.724742	0.56	0.037	7.06829e-110	SCT	CMYA5	15.135
2.4534e-94	0.600638	0.56	0.056	8.22231e-90	SCT	STS	10
7.31071e-64	0.383668	0.56	0.094	2.45011e-59	SCT	LRRC1	5.957
5.70472e-33	0.340352	0.56	0.174	1.91188e-28	SCT	KIAA0100	3.218
3.9014e-20	0.250732	0.56	0.224	1.30751e-15	SCT	UBE2D1	2.5
1.41782e-107	1.35377	0.555	0.044	4.75168e-103	SCT	CCR7	12.614
8.54514e-71	0.331724	0.555	0.077	2.86382e-66	SCT	ST8SIA6-AS1	7.208
3.78212e-53	0.40077	0.555	0.113	1.26754e-48	SCT	ARHGAP24	4.912
2.2463e-22	0.265274	0.555	0.213	7.52826e-18	SCT	OBSL1	2.606
3.2004e-99	0.457664	0.55	0.046	1.07258e-94	SCT	GRAMD2A	11.957
7.38848e-75	0.590649	0.55	0.079	2.47617e-70	SCT	KANK1	6.962
4.44051e-72	0.92597	0.55	0.086	1.48819e-67	SCT	SLC27A2	6.395
2.50489e-37	0.256775	0.55	0.146	8.39488e-33	SCT	TP53I11	3.767
6.82219e-41	0.287695	0.55	0.147	2.28639e-36	SCT	MAP3K4	3.741
6.18441e-32	0.323131	0.55	0.176	2.07264e-27	SCT	PAK1	3.125
2.98155e-28	0.255998	0.55	0.187	9.99236e-24	SCT	RAB5B	2.941
6.04279e-25	0.286944	0.55	0.205	2.02518e-20	SCT	SERTAD2	2.683
7.17304e-21	0.278433	0.55	0.236	2.40397e-16	SCT	NET1	2.331
6.08814e-108	0.472896	0.545	0.039	2.04038e-103	SCT	COBL	13.974
4.62492e-92	0.693938	0.545	0.051	1.55e-87	SCT	GABRE	10.686
9.3485e-77	0.401797	0.545	0.069	3.13305e-72	SCT	MB21D2	7.899
1.73379e-63	0.408844	0.545	0.089	5.81061e-59	SCT	BCL2	6.124
1.58921e-51	0.459586	0.545	0.112	5.32607e-47	SCT	DSG2	4.866
1.75889e-50	0.328701	0.545	0.118	5.89474e-46	SCT	EML2	4.619
6.55338e-50	0.327178	0.545	0.119	2.1963e-45	SCT	SLC35B4	4.58
1.46285e-43	0.34028	0.545	0.135	4.90258e-39	SCT	HOOK2	4.037
4.72417e-38	0.326784	0.545	0.149	1.58326e-33	SCT	ICK	3.658
1.41286e-84	0.568156	0.54	0.059	4.73507e-80	SCT	RASSF6	9.153
5.97816e-28	0.300991	0.54	0.186	2.00352e-23	SCT	MARK2	2.903
1.21976e-27	0.29028	0.54	0.187	4.0879e-23	SCT	DUSP14	2.888
1.30058e-28	0.326472	0.54	0.188	4.35876e-24	SCT	LPCAT3	2.872
2.8217e-19	0.369945	0.54	0.24	9.45665e-15	SCT	SLC20A1	2.25
3.21616e-123	0.668974	0.535	0.026	1.07786e-118	SCT	TMEM150C	20.577
6.91334e-72	0.385155	0.535	0.076	2.31694e-67	SCT	MAP7	7.039
8.33237e-49	0.307022	0.535	0.11	2.79251e-44	SCT	AKTIP	4.864
5.33136e-41	0.313402	0.535	0.137	1.78675e-36	SCT	BCL9L	3.905
3.90697e-23	0.288241	0.535	0.204	1.30938e-18	SCT	FAM98A	2.623
5.05406e-23	0.303384	0.535	0.206	1.69382e-18	SCT	ZNF91	2.597
7.68486e-106	0.396516	0.53	0.034	2.5755e-101	SCT	SLC19A3	15.588
4.15332e-96	0.534385	0.53	0.044	1.39194e-91	SCT	GLDC	12.045
2.57581e-65	0.307063	0.53	0.078	8.63259e-61	SCT	ESRP1	6.795
1.11334e-54	0.271392	0.53	0.097	3.73126e-50	SCT	SYNJ1	5.464
1.61232e-54	0.368951	0.53	0.098	5.40355e-50	SCT	TIFA	5.408
6.96986e-42	0.645335	0.53	0.133	2.33588e-37	SCT	ITGA6	3.985
1.42574e-29	0.321463	0.53	0.173	4.77822e-25	SCT	CTDSPL	3.064
8.783e-28	0.270328	0.53	0.179	2.94354e-23	SCT	ATF7IP2	2.961
2.73557e-25	0.319615	0.53	0.193	9.16799e-21	SCT	KDM5B	2.746
4.00951e-124	0.6467	0.525	0.022	1.34375e-119	SCT	GPR87	23.864
3.40394e-115	0.445944	0.525	0.027	1.1408e-110	SCT	TFCP2L1	19.444
4.334e-105	0.942883	0.525	0.037	1.4525e-100	SCT	TACSTD2	14.189
2.04956e-89	0.463284	0.525	0.049	6.86889e-85	SCT	OPHN1	10.714
4.19024e-70	0.411069	0.525	0.069	1.40432e-65	SCT	SP6	7.609
5.72326e-39	0.262889	0.525	0.136	1.91809e-34	SCT	YIPF1	3.86
1.69658e-35	0.250962	0.525	0.147	5.68592e-31	SCT	HIC2	3.571
2.05243e-34	0.425205	0.525	0.162	6.87851e-30	SCT	AGL	3.241
1.07606e-21	0.276512	0.525	0.204	3.60632e-17	SCT	PGM2	2.574
4.07759e-58	0.279759	0.52	0.087	1.36656e-53	SCT	ARHGEF35	5.977
1.30181e-54	0.307456	0.52	0.096	4.3629e-50	SCT	ACSF2	5.417
1.87508e-23	0.299851	0.52	0.197	6.28415e-19	SCT	GALNT11	2.64
7.14318e-14	0.330436	0.52	0.272	2.39397e-09	SCT	CBR1	1.912
1.30241e-53	0.401614	0.515	0.097	4.3649e-49	SCT	TTC7B	5.309
2.31384e-51	0.441518	0.515	0.102	7.7546e-47	SCT	GPSM2	5.049
4.30936e-49	0.413702	0.515	0.112	1.44424e-44	SCT	CEP152	4.598
2.10524e-46	0.688061	0.515	0.114	7.05549e-42	SCT	L1TD1	4.518
9.1788e-33	0.275828	0.515	0.154	3.07618e-28	SCT	IDH3A	3.344
1.51191e-23	0.341128	0.515	0.188	5.06701e-19	SCT	HDAC5	2.739
8.08508e-22	0.292883	0.515	0.19	2.70963e-17	SCT	CCNQ	2.711
1.87569e-19	0.330385	0.515	0.219	6.28619e-15	SCT	FAM53C	2.352
6.68952e-93	0.385701	0.51	0.041	2.24193e-88	SCT	CDKL5	12.439
7.29547e-89	0.711542	0.51	0.045	2.445e-84	SCT	F5	11.333
1.57169e-71	0.509317	0.51	0.069	5.26737e-67	SCT	FHDC1	7.391
5.64992e-39	0.446809	0.51	0.124	1.89351e-34	SCT	MAN1C1	4.113
9.4319e-25	0.25794	0.51	0.176	3.16101e-20	SCT	SETD7	2.898
2.33942e-90	0.427492	0.505	0.044	7.84032e-86	SCT	RAB11FIP4	11.477
5.32576e-54	0.407941	0.505	0.091	1.78488e-49	SCT	KLF5	5.549
3.36296e-45	0.390671	0.505	0.109	1.12706e-40	SCT	C21orf91	4.633
1.20341e-17	0.262791	0.505	0.214	4.03309e-13	SCT	SOD3	2.36
1.92481e-78	0.395521	0.5	0.055	6.45081e-74	SCT	CDS1	9.091
6.72367e-42	0.278633	0.5	0.111	2.25337e-37	SCT	C16orf74	4.505
4.87054e-40	0.382495	0.5	0.116	1.63231e-35	SCT	MTMR10	4.31
8.02052e-104	0.4448	0.495	0.029	2.688e-99	SCT	LARGE2	17.069
1.19e-102	0.728843	0.495	0.032	3.98818e-98	SCT	OVOL1	15.469
1.49971e-102	0.730128	0.495	0.033	5.02611e-98	SCT	SLC6A4	15
7.20906e-74	0.310818	0.495	0.057	2.41604e-69	SCT	ALDH4A1	8.684
3.19323e-63	0.412227	0.495	0.069	1.07018e-58	SCT	EVA1A	7.174
6.86266e-59	0.458628	0.495	0.079	2.29995e-54	SCT	IRX2	6.266
2.30838e-55	0.386529	0.495	0.086	7.73632e-51	SCT	PEX3	5.756
1.09553e-50	0.309667	0.495	0.092	3.67157e-46	SCT	TM7SF2	5.38
1.29907e-41	0.255453	0.495	0.114	4.3537e-37	SCT	CBWD5	4.342
1.09215e-33	0.317764	0.495	0.135	3.66023e-29	SCT	GSKIP	3.667
4.06465e-31	0.287373	0.495	0.144	1.36223e-26	SCT	METTL7A	3.438
1.39173e-28	0.329654	0.495	0.154	4.66426e-24	SCT	HIST3H2A	3.214
2.23632e-112	1.88627	0.49	0.024	7.49479e-108	SCT	ERVFRD-1	20.417
1.77772e-45	0.426536	0.49	0.104	5.95784e-41	SCT	GRAMD2B	4.712
2.90267e-43	0.371374	0.49	0.109	9.728e-39	SCT	ETV5	4.495
1.09241e-116	0.361526	0.485	0.019	3.6611e-112	SCT	ZNF750	25.526
4.64579e-83	0.40454	0.485	0.045	1.55699e-78	SCT	ANK3	10.778
2.73795e-62	0.42162	0.485	0.069	9.17597e-58	SCT	BCORL1	7.029
2.87753e-54	0.262984	0.485	0.081	9.64376e-50	SCT	CHMP4C	5.988
2.7193e-53	0.434088	0.485	0.086	9.11345e-49	SCT	FRMD6	5.64
4.21507e-50	0.329567	0.485	0.09	1.41264e-45	SCT	TLDC1	5.389
1.21863e-38	0.285662	0.485	0.117	4.08411e-34	SCT	SLC12A9	4.145
8.70627e-36	0.308581	0.485	0.126	2.91782e-31	SCT	TMEM150A	3.849
1.58943e-54	0.461416	0.48	0.08	5.32681e-50	SCT	AL121944.1	6
3.95617e-48	0.369223	0.48	0.091	1.32587e-43	SCT	CROT	5.275
2.08708e-110	0.365457	0.475	0.021	6.99463e-106	SCT	GAREM1	22.619
1.84015e-71	0.521957	0.475	0.056	6.16709e-67	SCT	MET	8.482
2.24171e-53	0.380402	0.475	0.078	7.51288e-49	SCT	CTSV	6.09
1.55962e-49	0.338367	0.475	0.089	5.22691e-45	SCT	SSPN	5.337
7.39303e-39	0.284999	0.475	0.111	2.4777e-34	SCT	UBALD1	4.279
1.26845e-25	0.353908	0.475	0.152	4.25109e-21	SCT	SCAP	3.125
2.68857e-21	0.387461	0.475	0.173	9.01049e-17	SCT	RASAL2	2.746
3.55183e-56	0.360286	0.47	0.073	1.19036e-51	SCT	ARL15	6.438
5.40824e-51	0.300154	0.47	0.08	1.81252e-46	SCT	ACKR2	5.875
2.27525e-24	0.317324	0.47	0.161	7.62528e-20	SCT	SLC2A8	2.919
4.57737e-131	0.927435	0.465	0.009	1.53406e-126	SCT	GREM2	51.667
1.05658e-130	0.759105	0.465	0.009	3.54102e-126	SCT	LRP2	51.667
4.16129e-37	0.304429	0.465	0.111	1.39461e-32	SCT	SLC25A16	4.189
1.174e-27	0.469034	0.465	0.155	3.93453e-23	SCT	FAM118A	3
9.13841e-70	0.428437	0.46	0.051	3.06265e-65	SCT	IGDCC3	9.02
5.28738e-38	0.283201	0.46	0.104	1.77201e-33	SCT	SH3BP4	4.423
4.9662e-84	0.453167	0.455	0.036	1.66437e-79	SCT	DSC3	12.639
6.00294e-72	0.302208	0.455	0.048	2.01182e-67	SCT	USP43	9.479
5.92097e-66	0.3015	0.455	0.056	1.98435e-61	SCT	HOOK1	8.125
2.58852e-63	0.297925	0.455	0.059	8.67515e-59	SCT	P3H2	7.712
7.79949e-58	0.253127	0.455	0.066	2.61392e-53	SCT	PHLPP1	6.894
3.36897e-55	0.336071	0.455	0.069	1.12908e-50	SCT	PRRG4	6.594
2.88459e-39	0.599013	0.455	0.099	9.66741e-35	SCT	BCAR4	4.596
5.42017e-32	0.277322	0.455	0.118	1.81651e-27	SCT	SLC22A18	3.856
1.54375e-24	0.288026	0.455	0.14	5.17372e-20	SCT	MAFK	3.25
2.39282e-21	0.327807	0.455	0.161	8.0193e-17	SCT	RXYLT1	2.826
1.37225e-95	0.612935	0.45	0.026	4.59897e-91	SCT	SLC13A3	17.308
3.82866e-67	0.628833	0.45	0.052	1.28314e-62	SCT	NSG1	8.654
1.47842e-88	0.368461	0.445	0.029	4.95477e-84	SCT	EXPH5	15.345
3.46556e-47	0.264832	0.445	0.081	1.16145e-42	SCT	CCDC125	5.494
4.17685e-45	0.2808	0.445	0.081	1.39983e-40	SCT	EPS8L2	5.494
1.89298e-35	0.287657	0.445	0.099	6.34413e-31	SCT	NLRP2	4.495
1.76611e-36	0.26537	0.445	0.108	5.91892e-32	SCT	TOMM34	4.12
5.95632e-92	2.34076	0.44	0.028	1.9962e-87	SCT	LGALS16	15.714
6.57309e-86	0.538597	0.44	0.031	2.20291e-81	SCT	C3orf52	14.194
3.06496e-79	0.251338	0.44	0.035	1.02719e-74	SCT	CRB3	12.571
3.8615e-56	0.271053	0.44	0.06	1.29414e-51	SCT	LRP5	7.333
3.13177e-40	0.296527	0.44	0.089	1.04958e-35	SCT	SEMA7A	4.944
1.67764e-30	0.253402	0.44	0.118	5.62245e-26	SCT	FAM76A	3.729
3.14841e-92	0.401758	0.435	0.024	1.05516e-87	SCT	MAP7D2	18.125
1.30407e-61	0.42156	0.435	0.051	4.37046e-57	SCT	AC092718.6	8.529
6.73151e-46	0.324282	0.435	0.079	2.256e-41	SCT	TNFRSF21	5.506
3.20656e-27	0.508924	0.435	0.137	1.07465e-22	SCT	CCP110	3.175
1.417e-19	0.300966	0.435	0.164	4.74894e-15	SCT	CBX4	2.652
4.03624e-48	0.648834	0.43	0.074	1.3527e-43	SCT	NECTIN3	5.811
3.36688e-30	0.617355	0.43	0.114	1.12838e-25	SCT	MAOA	3.772
8.33818e-103	0.755407	0.425	0.017	2.79446e-98	SCT	OTUB2	25
2.1576e-96	0.449353	0.425	0.021	7.231e-92	SCT	WWC1	20.238
5.69832e-67	0.296719	0.425	0.046	1.90974e-62	SCT	TUFT1	9.239
5.45113e-51	0.257343	0.425	0.061	1.82689e-46	SCT	TNNC1	6.967
6.3407e-64	0.395365	0.42	0.046	2.12502e-59	SCT	CLDN3	9.13
3.0896e-42	0.269058	0.42	0.076	1.03545e-37	SCT	CADM1	5.526
4.85299e-75	0.272851	0.415	0.034	1.62643e-70	SCT	MAGEA8	12.206
4.14238e-55	0.256364	0.415	0.055	1.38828e-50	SCT	ERVMER34-1	7.545
4.58188e-34	0.319919	0.415	0.094	1.53557e-29	SCT	ARL4D	4.415
1.02571e-05	0.325625	0.415	0.261	0.343755	SCT	C15orf48	1.59
3.2465e-88	0.360359	0.41	0.021	1.08803e-83	SCT	KCNG1	19.524
1.0388e-80	0.324616	0.41	0.028	3.48145e-76	SCT	SPIRE2	14.643
7.13322e-63	0.290756	0.41	0.044	2.39063e-58	SCT	DLX3	9.318
2.32629e-28	0.257176	0.41	0.111	7.79633e-24	SCT	SORBS1	3.694
2.15126e-23	0.256118	0.41	0.129	7.20974e-19	SCT	NEDD4L	3.178
2.47069e-72	2.31026	0.405	0.035	8.28026e-68	SCT	LGALS13	11.571
2.01094e-62	0.28565	0.405	0.043	6.73947e-58	SCT	PDZD2	9.419
2.2896e-59	0.432453	0.405	0.049	7.67336e-55	SCT	TMEM116	8.265
6.99852e-54	0.275914	0.405	0.055	2.34548e-49	SCT	AMOT	7.364
5.11081e-47	0.51069	0.405	0.066	1.71284e-42	SCT	PTPN21	6.136
7.16398e-29	0.587997	0.405	0.107	2.40094e-24	SCT	HSD3B1	3.785
8.8024e-26	0.322775	0.405	0.119	2.95004e-21	SCT	SOCS1	3.403
3.35343e-24	0.278806	0.395	0.118	1.12387e-19	SCT	DHCR24	3.347
5.15016e-86	0.271392	0.39	0.019	1.72602e-81	SCT	KRT80	20.526
1.17953e-83	1.01421	0.39	0.021	3.95307e-79	SCT	SERPINB2	18.571
1.07178e-80	0.363314	0.39	0.023	3.59198e-76	SCT	GLDN	16.957
1.83136e-60	0.310408	0.39	0.043	6.13764e-56	SCT	USP27X	9.07
3.56462e-96	0.663257	0.385	0.013	1.19465e-91	SCT	ATG9B	29.615
8.68735e-65	0.266472	0.385	0.036	2.91148e-60	SCT	B3GNT3	10.694
1.23163e-50	0.268498	0.385	0.051	4.12769e-46	SCT	CAP2	7.549
7.49651e-45	0.281305	0.385	0.059	2.51238e-40	SCT	BLNK	6.525
2.49772e-41	0.527437	0.385	0.07	8.37087e-37	SCT	NEURL1	5.5
1.64709e-72	0.364245	0.375	0.026	5.52005e-68	SCT	ZNF165	14.423
2.08407e-56	0.252256	0.375	0.041	6.98454e-52	SCT	MYORG	9.146
2.81849e-54	0.267717	0.375	0.045	9.4459e-50	SCT	KANK4	8.333
3.74645e-101	0.477864	0.37	0.008	1.25558e-96	SCT	ERVV-1	46.25
1.92465e-100	0.383557	0.37	0.008	6.45028e-96	SCT	LGR5	46.25
2.20424e-69	0.300772	0.37	0.027	7.3873e-65	SCT	TJP3	13.704
3.96233e-62	0.257839	0.37	0.035	1.32794e-57	SCT	TMC5	10.571
8.94712e-65	0.29313	0.365	0.032	2.99854e-60	SCT	ZNRF3	11.406
5.44546e-34	0.271856	0.365	0.073	1.82499e-29	SCT	DDX28	5
7.04518e-89	0.309776	0.36	0.012	2.36112e-84	SCT	SLC52A3	30
1.51751e-75	0.282918	0.36	0.021	5.08577e-71	SCT	FIGN	17.143
1.84153e-59	0.379441	0.36	0.033	6.1717e-55	SCT	APELA	10.909
1.11798e-47	0.355082	0.36	0.049	3.7468e-43	SCT	WNT7A	7.347
5.96203e-16	0.343495	0.36	0.128	1.99811e-11	SCT	SCIN	2.812
0.0031306	0.323449	0.36	0.268	1	SCT	AFF1	1.343
1.58989e-37	0.65584	0.355	0.062	5.32836e-33	SCT	PLAC4	5.726
5.40306e-51	0.469064	0.35	0.043	1.81078e-46	SCT	CLDN10	8.14
8.63645e-39	0.256145	0.35	0.059	2.89442e-34	SCT	CD274	5.932
2.34598e-85	0.509063	0.345	0.011	7.86233e-81	SCT	CALHM4	31.364
6.27675e-63	0.820777	0.345	0.029	2.10359e-58	SCT	DHRS9	11.897
1.51039e-31	0.441138	0.345	0.076	5.06191e-27	SCT	KAZN	4.539
3.64611e-24	0.531942	0.345	0.092	1.22196e-19	SCT	SVEP1	3.75
4.51425e-20	0.917395	0.345	0.108	1.5129e-15	SCT	HOPX	3.194
4.55735e-91	0.559483	0.34	0.008	1.52735e-86	SCT	IGSF5	42.5
3.37082e-73	0.263875	0.34	0.018	1.1297e-68	SCT	TMEM247	18.889
3.95363e-72	0.268889	0.34	0.019	1.32502e-67	SCT	RNF43	17.895
1.24635e-49	0.510479	0.34	0.041	4.17701e-45	SCT	PHOSPHO1	8.293
4.98499e-85	0.256813	0.335	0.01	1.67067e-80	SCT	SLC16A12	33.5
6.54386e-55	0.257411	0.335	0.032	2.19311e-50	SCT	FAM69A	10.469
3.30402e-17	1.09729	0.335	0.111	1.10731e-12	SCT	CGB3	3.018
7.37692e-65	0.445059	0.33	0.022	2.4723e-60	SCT	ADHFE1	15
6.85751e-35	0.262858	0.33	0.059	2.29823e-30	SCT	ENPEP	5.593
3.28056e-69	0.375183	0.325	0.018	1.09945e-64	SCT	CACNA2D3	18.056
6.97409e-23	0.483959	0.325	0.092	2.3373e-18	SCT	SPESP1	3.533
1.73462e-57	0.328862	0.32	0.026	5.8134e-53	SCT	ABTB2	12.308
8.84417e-58	0.298322	0.315	0.024	2.96404e-53	SCT	RAB17	13.125
2.24831e-44	0.515288	0.315	0.039	7.535e-40	SCT	KMO	8.077
1.7937e-29	0.694959	0.31	0.065	6.01142e-25	SCT	SDC1	4.769
4.54403e-84	0.305447	0.305	0.006	1.52289e-79	SCT	AC010328.1	50.833
1.93676e-14	0.577876	0.305	0.112	6.49086e-10	SCT	KYNU	2.723
3.4059e-24	0.258693	0.29	0.064	1.14145e-19	SCT	GPT2	4.531
4.40494e-24	0.546719	0.285	0.067	1.47627e-19	SCT	DEPDC1B	4.254
9.30292e-31	0.635098	0.28	0.049	3.11778e-26	SCT	RIPOR2	5.714
7.1297e-64	0.252349	0.275	0.011	2.38945e-59	SCT	ZNF488	25
5.03898e-56	0.250269	0.275	0.016	1.68876e-51	SCT	ISL1	17.188
7.93854e-50	0.721249	0.265	0.02	2.66052e-45	SCT	HSD11B2	13.25
9.94113e-19	0.426977	0.24	0.06	3.33167e-14	SCT	FAM83D	4
1.88113e-51	0.364929	0.225	0.01	6.30442e-47	SCT	PHYHIPL	22.5
2.71402e-23	0.332859	0.22	0.039	9.09576e-19	SCT	CEP85	5.641
1.31445e-30	0.346881	0.16	0.011	4.40526e-26	SCT	NPB	14.545
4.90886e-40	0.348549	0.14	0.002	1.64516e-35	SCT	HMGCS2	70
7.39783e-28	0.325545	0.13	0.007	2.47931e-23	SCT	TCL1B	18.571
1.36431e-117	6.49243	0.99	0.559	4.57236e-113	Erythroid cell	HBA2	1.771
1.81911e-118	6.98118	0.99	0.564	6.09657e-114	Erythroid cell	HBG2	1.755
2.16115e-122	6.61902	0.985	0.479	7.24288e-118	Erythroid cell	HBA1	2.056
1.06106e-115	3.26499	0.97	0.397	3.55604e-111	Erythroid cell	SLC25A37	2.443
3.95486e-104	3.45234	0.97	0.637	1.32543e-99	Erythroid cell	PRDX2	1.523
7.26081e-118	3.22781	0.965	0.401	2.43339e-113	Erythroid cell	GYPC	2.406
4.57855e-103	2.9234	0.96	0.543	1.53446e-98	Erythroid cell	BLVRB	1.768
7.60429e-127	7.72465	0.955	0.333	2.5485e-122	Erythroid cell	HBZ	2.868
7.01754e-126	2.27594	0.94	0.284	2.35186e-121	Erythroid cell	FAM210B	3.31
1.74702e-129	6.37992	0.935	0.283	5.85495e-125	Erythroid cell	HBE1	3.304
6.68363e-28	0.626343	0.93	0.718	2.23995e-23	Erythroid cell	GUK1	1.295
9.94354e-247	4.46115	0.925	0.044	3.33248e-242	Erythroid cell	AHSP	21.023
9.69809e-162	2.55563	0.92	0.155	3.25022e-157	Erythroid cell	HMBS	5.935
3.41411e-47	2.06693	0.915	0.519	1.14421e-42	Erythroid cell	MT2A	1.763
4.04936e-102	1.99235	0.91	0.361	1.3571e-97	Erythroid cell	SLC25A39	2.521
2.63329e-14	0.402659	0.91	0.655	8.8252e-10	Erythroid cell	TALDO1	1.389
3.33755e-11	0.314333	0.91	0.715	1.11855e-06	Erythroid cell	RBX1	1.273
7.19889e-06	0.267827	0.91	0.723	0.241264	Erythroid cell	SOD1	1.259
1.00609e-99	1.28502	0.905	0.216	3.37181e-95	Erythroid cell	BPGM	4.19
9.43254e-241	4.41253	0.9	0.04	3.16122e-236	Erythroid cell	HBM	22.5
5.87996e-69	1.53392	0.9	0.619	1.97061e-64	Erythroid cell	TMEM14C	1.454
7.53043e-259	2.97877	0.895	0.026	2.52375e-254	Erythroid cell	HBG1	34.423
2.79163e-11	0.39376	0.895	0.654	9.35588e-07	Erythroid cell	GSTO1	1.369
4.36318e-82	2.17274	0.89	0.483	1.46227e-77	Erythroid cell	GLRX5	1.843
6.50332e-53	1.06673	0.89	0.564	2.17952e-48	Erythroid cell	PA2G4	1.578
5.93708e-284	2.57471	0.88	0.008	1.98975e-279	Erythroid cell	HEMGN	110
4.08682e-273	2.59972	0.88	0.014	1.36966e-268	Erythroid cell	ALAS2	62.857
1.72292e-260	2.44359	0.88	0.019	5.77418e-256	Erythroid cell	SLC4A1	46.316
7.81179e-92	1.62592	0.88	0.291	2.61804e-87	Erythroid cell	FAM213A	3.024
9.5267e-269	2.93695	0.875	0.015	3.19278e-264	Erythroid cell	GYPA	58.333
9.91003e-150	1.60415	0.875	0.123	3.32125e-145	Erythroid cell	MTURN	7.114
1.91622e-21	0.665063	0.875	0.713	6.42203e-17	Erythroid cell	TUBB	1.227
1.11684e-95	2.17119	0.87	0.203	3.74297e-91	Erythroid cell	MT1E	4.286
3.21876e-262	2.12884	0.865	0.016	1.07873e-257	Erythroid cell	AC104389.4	54.062
1.62002e-16	0.516728	0.865	0.564	5.42934e-12	Erythroid cell	FKBP8	1.534
1.18076e-17	0.530541	0.865	0.574	3.95718e-13	Erythroid cell	PTP4A2	1.507
1.29633e-261	2.91465	0.86	0.016	4.34452e-257	Erythroid cell	GYPB	53.75
1.62016e-101	1.49274	0.86	0.251	5.42979e-97	Erythroid cell	NARF	3.426
1.01113e-14	0.354306	0.86	0.633	3.38869e-10	Erythroid cell	TUBB4B	1.359
1.64173e-266	1.77156	0.855	0.01	5.5021e-262	Erythroid cell	HBQ1	85.5
5.04859e-14	0.316739	0.855	0.606	1.69199e-09	Erythroid cell	GADD45GIP1	1.411
2.20831e-272	1.79965	0.85	0.007	7.40092e-268	Erythroid cell	KLF1	121.429
2.49567e-86	1.72676	0.85	0.334	8.36398e-82	Erythroid cell	UROD	2.545
3.63333e-67	1.64021	0.85	0.483	1.21768e-62	Erythroid cell	TMEM14B	1.76
5.93065e-47	1.61153	0.85	0.682	1.9876e-42	Erythroid cell	ANP32B	1.246
3.61102e-20	0.592106	0.85	0.701	1.2102e-15	Erythroid cell	SET	1.213
2.60546e-34	0.815141	0.845	0.52	8.73193e-30	Erythroid cell	RAD23A	1.625
4.72852e-21	0.482216	0.845	0.623	1.58472e-16	Erythroid cell	UXT	1.356
2.78563e-222	2.58218	0.84	0.036	9.33577e-218	Erythroid cell	MYL4	23.333
1.37451e-147	1.82423	0.84	0.119	4.60653e-143	Erythroid cell	SNCA	7.059
2.79311e-44	0.779701	0.84	0.402	9.36083e-40	Erythroid cell	EIF2AK1	2.09
5.6489e-12	0.330491	0.84	0.514	1.89317e-07	Erythroid cell	BNIP3L	1.634
3.17224e-140	2.03247	0.835	0.129	1.06315e-135	Erythroid cell	SMIM1	6.473
1.11237e-114	1.1897	0.835	0.153	3.72799e-110	Erythroid cell	SLC39A8	5.458
5.84045e-138	1.51184	0.83	0.119	1.95737e-133	Erythroid cell	SELENBP1	6.975
4.46993e-43	0.996389	0.83	0.397	1.49805e-38	Erythroid cell	RGS10	2.091
2.53881e-12	0.392448	0.83	0.532	8.50857e-08	Erythroid cell	SCAND1	1.56
1.09302e-59	1.15964	0.825	0.378	3.66314e-55	Erythroid cell	UBAC1	2.183
1.45507e-135	1.39609	0.82	0.126	4.87652e-131	Erythroid cell	FECH	6.508
1.32279e-29	0.660917	0.82	0.526	4.43321e-25	Erythroid cell	MRPL14	1.559
5.07589e-12	0.357766	0.82	0.677	1.70113e-07	Erythroid cell	PHPT1	1.211
1.06322e-66	1.09484	0.815	0.249	3.56328e-62	Erythroid cell	GADD45A	3.273
2.28016e-29	0.571142	0.815	0.478	7.64172e-25	Erythroid cell	RNASEH2C	1.705
2.33384e-34	0.773121	0.815	0.48	7.82164e-30	Erythroid cell	YWHAH	1.698
8.52724e-12	0.259915	0.815	0.523	2.85782e-07	Erythroid cell	CACYBP	1.558
6.73668e-22	0.450439	0.81	0.506	2.25773e-17	Erythroid cell	ACP1	1.601
1.55209e-10	0.260002	0.81	0.571	5.20166e-06	Erythroid cell	VPS29	1.419
3.36078e-126	1.33333	0.805	0.121	1.12633e-121	Erythroid cell	TESC	6.653
2.37182e-82	0.906238	0.8	0.206	7.94891e-78	Erythroid cell	PCGF5	3.883
3.65108e-22	0.394015	0.8	0.444	1.22362e-17	Erythroid cell	PCMT1	1.802
7.2074e-40	1.15569	0.8	0.531	2.41549e-35	Erythroid cell	CCT2	1.507
1.98342e-74	1.16022	0.795	0.267	6.64723e-70	Erythroid cell	HSF1	2.978
5.21896e-261	1.34951	0.79	0.003	1.74908e-256	Erythroid cell	RHAG	263.333
9.21546e-53	1.14873	0.79	0.417	3.08847e-48	Erythroid cell	HDGF	1.894
4.13038e-19	0.354674	0.79	0.494	1.38426e-14	Erythroid cell	POLR2I	1.599
1.87114e-15	0.378502	0.79	0.54	6.27094e-11	Erythroid cell	NDUFB9	1.463
1.72615e-08	0.270162	0.785	0.652	0.000578502	Erythroid cell	APRT	1.204
1.66931e-104	1.28821	0.78	0.166	5.59452e-100	Erythroid cell	CPOX	4.699
2.57817e-49	0.818485	0.78	0.279	8.64048e-45	Erythroid cell	NUDT4	2.796
5.89743e-26	0.681438	0.78	0.392	1.97647e-21	Erythroid cell	ARL4A	1.99
1.2605e-22	0.575353	0.78	0.397	4.22445e-18	Erythroid cell	ADIPOR1	1.965
3.75125e-11	0.410209	0.78	0.507	1.25719e-06	Erythroid cell	NCOA4	1.538
5.74151e-19	0.546318	0.78	0.56	1.92421e-14	Erythroid cell	RANBP1	1.393
2.87651e-14	0.333344	0.78	0.576	9.64033e-10	Erythroid cell	TIMM8B	1.354
1.64376e-11	0.369517	0.78	0.619	5.50888e-07	Erythroid cell	SRSF2	1.26
3.10781e-51	0.930164	0.775	0.314	1.04155e-46	Erythroid cell	TUBB6	2.468
1.82095e-41	0.674235	0.775	0.371	6.10273e-37	Erythroid cell	USP15	2.089
4.20475e-21	0.359932	0.775	0.444	1.40918e-16	Erythroid cell	PDCD10	1.745
6.63378e-23	0.783342	0.775	0.508	2.22325e-18	Erythroid cell	HMGA1	1.526
1.59345e-14	0.432834	0.775	0.6	5.34029e-10	Erythroid cell	CCT3	1.292
2.18367e-17	0.470241	0.775	0.603	7.31835e-13	Erythroid cell	CBX3	1.285
6.78276e-67	0.957392	0.77	0.216	2.27317e-62	Erythroid cell	UCP2	3.565
3.27621e-12	0.284471	0.77	0.549	1.09799e-07	Erythroid cell	C1QBP	1.403
8.53444e-80	2.52084	0.765	0.171	2.86023e-75	Erythroid cell	MT1X	4.474
1.3887e-70	1.18043	0.765	0.214	4.65407e-66	Erythroid cell	LMO2	3.575
9.05614e-51	0.645458	0.765	0.239	3.03507e-46	Erythroid cell	CYTOR	3.201
2.09337e-38	0.93165	0.765	0.443	7.01572e-34	Erythroid cell	GTF3A	1.727
1.91306e-29	0.628325	0.765	0.462	6.41142e-25	Erythroid cell	MZT2A	1.656
8.55384e-27	0.899291	0.765	0.484	2.86674e-22	Erythroid cell	HMGB2	1.581
2.30318e-09	0.35152	0.765	0.608	7.71888e-05	Erythroid cell	SFPQ	1.258
4.74458e-19	0.732631	0.765	0.618	1.5901e-14	Erythroid cell	EIF5A	1.238
2.16189e-50	0.81472	0.76	0.22	7.24535e-46	Erythroid cell	LYL1	3.455
7.69667e-73	1.58876	0.76	0.271	2.57946e-68	Erythroid cell	UROS	2.804
3.84165e-29	0.4409	0.76	0.32	1.28749e-24	Erythroid cell	IQGAP2	2.375
2.8522e-09	0.263345	0.76	0.524	9.55887e-05	Erythroid cell	PDAP1	1.45
1.55898e-241	1.42328	0.755	0.005	5.22475e-237	Erythroid cell	CTSE	151
1.10917e-124	3.81333	0.755	0.093	3.71728e-120	Erythroid cell	MT1G	8.118
2.62639e-109	1.02451	0.755	0.127	8.80208e-105	Erythroid cell	STRADB	5.945
1.66172e-38	0.69402	0.755	0.314	5.56908e-34	Erythroid cell	HAGH	2.404
9.37944e-19	0.279226	0.755	0.419	3.14343e-14	Erythroid cell	PIN1	1.802
5.64557e-32	2.14417	0.755	0.478	1.89206e-27	Erythroid cell	HIST1H4C	1.579
2.31516e-11	0.330989	0.755	0.611	7.75903e-07	Erythroid cell	HNRNPD	1.236
3.95541e-32	0.496312	0.75	0.341	1.32562e-27	Erythroid cell	CHPT1	2.199
8.70825e-25	0.28821	0.75	0.402	2.91848e-20	Erythroid cell	CMAS	1.866
4.13897e-31	0.755513	0.75	0.434	1.38714e-26	Erythroid cell	PPM1G	1.728
3.71498e-08	0.313734	0.75	0.593	0.00124504	Erythroid cell	SSB	1.265
1.13248e-20	0.686256	0.75	0.609	3.7954e-16	Erythroid cell	DEK	1.232
8.28156e-237	1.46524	0.745	0.006	2.77548e-232	Erythroid cell	SPTA1	124.167
2.43732e-229	1.33451	0.745	0.009	8.16843e-225	Erythroid cell	AC073349.1	82.778
3.09869e-14	0.335793	0.745	0.471	1.0385e-09	Erythroid cell	STOML2	1.582
1.97024e-17	0.346441	0.745	0.491	6.60308e-13	Erythroid cell	MRPS34	1.517
1.83743e-11	0.265069	0.745	0.534	6.15796e-07	Erythroid cell	TCP1	1.395
7.46228e-237	1.15703	0.74	0.005	2.50091e-232	Erythroid cell	C17orf99	148
1.41666e-80	0.710731	0.74	0.151	4.74779e-76	Erythroid cell	EPOR	4.901
6.29852e-43	0.686666	0.74	0.264	2.11089e-38	Erythroid cell	ANKRD9	2.803
4.95249e-10	0.335142	0.74	0.565	1.65978e-05	Erythroid cell	EIF3A	1.31
3.29251e-110	1.01945	0.735	0.109	1.10345e-105	Erythroid cell	EPB41	6.743
1.23974e-27	0.408821	0.735	0.34	4.15486e-23	Erythroid cell	KLF3	2.162
2.59706e-36	0.578133	0.735	0.355	8.70379e-32	Erythroid cell	LAGE3	2.07
5.46875e-12	0.274305	0.735	0.519	1.8328e-07	Erythroid cell	TLN1	1.416
1.77176e-14	0.384661	0.735	0.524	5.93786e-10	Erythroid cell	NUDC	1.403
4.16578e-10	0.293339	0.735	0.54	1.39612e-05	Erythroid cell	EIF3J	1.361
1.06993e-231	1.07419	0.73	0.005	3.58576e-227	Erythroid cell	EPB42	146
3.4276e-226	1.10315	0.73	0.008	1.14873e-221	Erythroid cell	GYPE	91.25
8.28524e-104	0.986456	0.73	0.11	2.77671e-99	Erythroid cell	TSPAN5	6.636
1.73118e-36	0.633171	0.73	0.341	5.80187e-32	Erythroid cell	PSIP1	2.141
1.93413e-32	0.543302	0.73	0.347	6.48205e-28	Erythroid cell	COPS3	2.104
4.93818e-23	0.430516	0.73	0.377	1.65498e-18	Erythroid cell	C9orf78	1.936
1.31244e-22	0.346719	0.73	0.379	4.39851e-18	Erythroid cell	PITHD1	1.926
5.05144e-12	0.330534	0.73	0.508	1.69294e-07	Erythroid cell	TCEA1	1.437
3.21488e-88	1.48515	0.725	0.166	1.07743e-83	Erythroid cell	NT5DC2	4.367
1.67051e-59	1.06166	0.725	0.253	5.59853e-55	Erythroid cell	DNAJC9	2.866
1.80349e-40	0.651444	0.725	0.328	6.0442e-36	Erythroid cell	HK1	2.21
4.17923e-20	0.385948	0.725	0.386	1.40063e-15	Erythroid cell	TERF2IP	1.878
2.55458e-13	0.501	0.725	0.559	8.56143e-09	Erythroid cell	NASP	1.297
3.83935e-20	0.384165	0.72	0.396	1.28672e-15	Erythroid cell	PGP	1.818
1.43884e-20	0.499189	0.72	0.425	4.82214e-16	Erythroid cell	NME1	1.694
7.21337e-15	0.254455	0.72	0.427	2.41749e-10	Erythroid cell	NAA10	1.686
7.89281e-222	1.16706	0.715	0.007	2.6452e-217	Erythroid cell	SLC30A10	102.143
4.83672e-171	1.53107	0.715	0.041	1.62098e-166	Erythroid cell	TMEM56	17.439
8.42392e-40	0.568441	0.715	0.267	2.82319e-35	Erythroid cell	CCND3	2.678
6.54314e-22	0.389206	0.715	0.374	2.19287e-17	Erythroid cell	MAZ	1.912
6.06644e-23	0.499343	0.715	0.376	2.03311e-18	Erythroid cell	MPST	1.902
4.02333e-26	0.475373	0.715	0.386	1.34838e-21	Erythroid cell	RPA3	1.852
8.92102e-16	0.374787	0.715	0.449	2.98979e-11	Erythroid cell	GSPT1	1.592
5.74292e-17	0.410023	0.715	0.47	1.92468e-12	Erythroid cell	LSM5	1.521
2.63807e-14	0.372265	0.715	0.484	8.84123e-10	Erythroid cell	SRSF10	1.477
5.90791e-17	0.550376	0.715	0.509	1.97998e-12	Erythroid cell	CCT6A	1.405
5.38458e-69	0.749068	0.71	0.191	1.80459e-64	Erythroid cell	HTRA2	3.717
2.47052e-25	0.436219	0.71	0.351	8.27969e-21	Erythroid cell	LARP1	2.023
5.69695e-21	0.275156	0.71	0.359	1.90928e-16	Erythroid cell	FBXO7	1.978
3.32036e-20	0.325415	0.71	0.393	1.11278e-15	Erythroid cell	FUNDC2	1.807
1.06847e-15	0.274817	0.71	0.406	3.58087e-11	Erythroid cell	NUTF2	1.749
1.01446e-13	0.26236	0.71	0.43	3.39987e-09	Erythroid cell	NDUFAF8	1.651
7.88136e-27	1.00056	0.71	0.484	2.64136e-22	Erythroid cell	DUT	1.467
1.55837e-135	1.11759	0.705	0.063	5.22271e-131	Erythroid cell	TENT5C	11.19
3.39464e-71	0.751804	0.705	0.161	1.13768e-66	Erythroid cell	LXN	4.379
1.57543e-28	0.395354	0.705	0.316	5.27991e-24	Erythroid cell	DAAM1	2.231
2.37329e-21	0.262039	0.705	0.328	7.95384e-17	Erythroid cell	FAM104A	2.149
2.19879e-10	0.284554	0.705	0.502	7.36903e-06	Erythroid cell	TM9SF3	1.404
3.50282e-227	0.864608	0.7	0.003	1.17394e-222	Erythroid cell	GATA1	233.333
1.2522e-102	1.05757	0.7	0.101	4.19662e-98	Erythroid cell	RBM38	6.931
1.28483e-59	1.02353	0.7	0.193	4.30597e-55	Erythroid cell	TYMS	3.627
8.22646e-45	0.71845	0.7	0.281	2.75702e-40	Erythroid cell	EEF1E1	2.491
2.29395e-23	0.421117	0.7	0.335	7.68795e-19	Erythroid cell	CAT	2.09
4.51219e-16	0.255115	0.7	0.366	1.51222e-11	Erythroid cell	ISCA1	1.913
4.63281e-28	0.89363	0.7	0.433	1.55264e-23	Erythroid cell	PRKDC	1.617
1.19906e-15	0.376326	0.7	0.441	4.01854e-11	Erythroid cell	SMC3	1.587
3.25665e-14	0.340941	0.7	0.467	1.09143e-09	Erythroid cell	NDUFB6	1.499
1.57919e-25	0.421268	0.695	0.319	5.2925e-21	Erythroid cell	CPEB4	2.179
4.16958e-26	0.444388	0.695	0.354	1.39739e-21	Erythroid cell	VBP1	1.963
5.64467e-14	0.258709	0.695	0.436	1.89175e-09	Erythroid cell	MRPS16	1.594
5.49879e-12	0.292235	0.695	0.506	1.84286e-07	Erythroid cell	DDX46	1.374
1.34752e-202	1.54425	0.69	0.011	4.51607e-198	Erythroid cell	BEX1	62.727
1.06413e-189	0.951644	0.69	0.019	3.56631e-185	Erythroid cell	TMOD1	36.316
7.23603e-148	0.83643	0.69	0.048	2.42508e-143	Erythroid cell	ERMAP	14.375
2.5282e-95	0.875777	0.69	0.101	8.473e-91	Erythroid cell	PITX1	6.832
5.57119e-41	0.522479	0.69	0.242	1.86713e-36	Erythroid cell	CXXC5	2.851
1.36545e-48	0.953696	0.69	0.281	4.57616e-44	Erythroid cell	SNRNP25	2.456
2.99674e-38	0.512	0.69	0.29	1.00433e-33	Erythroid cell	PSMD9	2.379
7.49082e-22	0.397587	0.69	0.355	2.51047e-17	Erythroid cell	CISD2	1.944
1.47137e-14	0.418755	0.69	0.468	4.93115e-10	Erythroid cell	SMARCA5	1.474
1.05226e-13	0.491257	0.69	0.499	3.52655e-09	Erythroid cell	HNRNPAB	1.383
1.18761e-37	0.597775	0.685	0.291	3.98016e-33	Erythroid cell	CCDC167	2.354
1.88731e-29	0.408714	0.685	0.318	6.32513e-25	Erythroid cell	MRPL23	2.154
2.45822e-21	0.462621	0.685	0.365	8.23848e-17	Erythroid cell	PSMF1	1.877
3.91209e-11	0.290524	0.685	0.387	1.3111e-06	Erythroid cell	CDC34	1.77
5.30602e-17	0.326332	0.685	0.394	1.77826e-12	Erythroid cell	NOP56	1.739
3.78863e-66	1.28739	0.68	0.181	1.26972e-61	Erythroid cell	PCLAF	3.757
1.24664e-27	0.397394	0.68	0.31	4.17798e-23	Erythroid cell	MRPL37	2.194
3.89818e-22	0.328363	0.68	0.333	1.30644e-17	Erythroid cell	DPM2	2.042
1.88872e-20	0.334576	0.68	0.356	6.32987e-16	Erythroid cell	CDK4	1.91
4.02886e-17	0.370878	0.68	0.401	1.35023e-12	Erythroid cell	FBL	1.696
9.09774e-43	0.878028	0.675	0.27	3.04902e-38	Erythroid cell	TMPO	2.5
7.12698e-30	0.369603	0.675	0.286	2.38854e-25	Erythroid cell	ZNF511	2.36
4.99137e-174	0.912223	0.67	0.026	1.67281e-169	Erythroid cell	RFESD	25.769
7.18826e-67	1.09378	0.67	0.182	2.40907e-62	Erythroid cell	DHFR	3.681
3.18486e-38	0.471837	0.67	0.256	1.06737e-33	Erythroid cell	GMPS	2.617
1.1929e-17	0.318568	0.67	0.341	3.99789e-13	Erythroid cell	HINT2	1.965
3.51795e-17	0.288075	0.67	0.371	1.179e-12	Erythroid cell	EIF2S1	1.806
6.96371e-95	1.23486	0.665	0.094	2.33382e-90	Erythroid cell	MKI67	7.074
7.32509e-77	1.26515	0.665	0.131	2.45493e-72	Erythroid cell	CENPF	5.076
9.7221e-38	0.604252	0.665	0.284	3.25826e-33	Erythroid cell	POLE3	2.342
1.33009e-36	0.664437	0.665	0.291	4.45766e-32	Erythroid cell	SRPK1	2.285
1.27977e-27	0.454631	0.665	0.312	4.28902e-23	Erythroid cell	CBX5	2.131
4.13293e-29	0.528763	0.665	0.316	1.38511e-24	Erythroid cell	BOLA3	2.104
8.34845e-23	0.457383	0.665	0.361	2.7979e-18	Erythroid cell	EPRS	1.842
4.03569e-22	0.541664	0.665	0.403	1.35252e-17	Erythroid cell	SUPT16H	1.65
1.04759e-16	0.338549	0.665	0.409	3.51088e-12	Erythroid cell	NAP1L4	1.626
1.8238e-11	0.25624	0.665	0.432	6.11227e-07	Erythroid cell	SRM	1.539
1.07459e-07	0.29082	0.665	0.455	0.00360137	Erythroid cell	UBE2S	1.462
2.25333e-167	1.01701	0.66	0.026	7.5518e-163	Erythroid cell	ANK1	25.385
1.68648e-116	0.68956	0.66	0.066	5.65208e-112	Erythroid cell	SSX2IP	10
9.93696e-49	0.49118	0.66	0.197	3.33027e-44	Erythroid cell	KIAA1586	3.35
1.04729e-49	0.792335	0.66	0.202	3.50988e-45	Erythroid cell	ODC1	3.267
2.35971e-41	0.555786	0.66	0.225	7.90834e-37	Erythroid cell	C20orf27	2.933
2.29245e-27	0.345007	0.66	0.284	7.68291e-23	Erythroid cell	TFDP1	2.324
1.68247e-24	0.307943	0.66	0.294	5.63862e-20	Erythroid cell	NUDT1	2.245
1.0117e-21	0.373458	0.66	0.313	3.3906e-17	Erythroid cell	RNF187	2.109
3.53532e-21	0.375795	0.66	0.337	1.18483e-16	Erythroid cell	CHCHD3	1.958
4.35485e-21	0.396371	0.66	0.364	1.45948e-16	Erythroid cell	SLBP	1.813
2.56385e-18	0.374835	0.66	0.366	8.59249e-14	Erythroid cell	ILF3	1.803
3.69999e-14	0.389804	0.66	0.367	1.24001e-09	Erythroid cell	NT5C	1.798
7.25087e-39	0.54553	0.655	0.251	2.43006e-34	Erythroid cell	KMT5A	2.61
1.19177e-40	0.859756	0.655	0.258	3.99409e-36	Erythroid cell	SMC4	2.539
1.4111e-23	0.414143	0.655	0.299	4.72914e-19	Erythroid cell	GARS	2.191
3.68451e-28	0.51657	0.655	0.306	1.23483e-23	Erythroid cell	PAICS	2.141
6.49449e-27	0.584329	0.655	0.326	2.17656e-22	Erythroid cell	ANP32E	2.009
4.42336e-215	1.17278	0.65	0.001	1.48244e-210	Erythroid cell	PKLR	650
3.03271e-200	0.742423	0.65	0.006	1.01638e-195	Erythroid cell	NFE2	108.333
4.31762e-105	0.96494	0.65	0.085	1.44701e-100	Erythroid cell	ABCB10	7.647
1.53721e-52	0.551244	0.65	0.187	5.1518e-48	Erythroid cell	HLTF	3.476
1.31406e-41	0.566363	0.65	0.233	4.40393e-37	Erythroid cell	CDC27	2.79
2.4074e-28	0.354954	0.65	0.274	8.06816e-24	Erythroid cell	MRPL35	2.372
7.93938e-27	0.704508	0.65	0.279	2.6608e-22	Erythroid cell	HIST1H1C	2.33
8.58652e-17	0.252145	0.65	0.338	2.87769e-12	Erythroid cell	RPAIN	1.923
5.0708e-184	0.787003	0.645	0.014	1.69943e-179	Erythroid cell	SLC38A5	46.071
1.27957e-164	0.689251	0.645	0.024	4.28837e-160	Erythroid cell	ST8SIA1	26.875
1.50792e-39	0.590013	0.645	0.234	5.05365e-35	Erythroid cell	SMC2	2.756
3.49961e-33	0.422511	0.645	0.249	1.17286e-28	Erythroid cell	SAMM50	2.59
4.41781e-25	0.298048	0.645	0.278	1.48058e-20	Erythroid cell	TMEM183A	2.32
3.81112e-29	0.453589	0.645	0.279	1.27726e-24	Erythroid cell	DTYMK	2.312
3.62528e-16	0.278673	0.645	0.379	1.21498e-11	Erythroid cell	IMMT	1.702
8.43153e-205	0.773813	0.64	0.004	2.82574e-200	Erythroid cell	TF	160
8.358e-162	0.759491	0.64	0.024	2.8011e-157	Erythroid cell	OSBP2	26.667
1.44387e-139	0.90513	0.64	0.039	4.83897e-135	Erythroid cell	SMIM5	16.41
8.05089e-29	0.358048	0.64	0.259	2.69818e-24	Erythroid cell	LBR	2.471
7.02768e-22	0.376964	0.64	0.283	2.35526e-17	Erythroid cell	SVBP	2.261
1.22661e-23	0.274725	0.64	0.292	4.11086e-19	Erythroid cell	PCNA	2.192
1.51327e-198	0.841603	0.635	0.005	5.07156e-194	Erythroid cell	MYT1	127
6.47738e-90	0.613446	0.635	0.083	2.17083e-85	Erythroid cell	PRKAR2B	7.651
6.86992e-64	0.534573	0.635	0.133	2.30239e-59	Erythroid cell	MAD2L1	4.774
9.54211e-62	0.542273	0.635	0.139	3.19794e-57	Erythroid cell	SPECC1	4.568
3.30495e-33	0.473368	0.635	0.251	1.10762e-28	Erythroid cell	TOMM5	2.53
5.19419e-24	0.325345	0.635	0.285	1.74078e-19	Erythroid cell	SKA2	2.228
2.06379e-15	0.253617	0.635	0.316	6.91658e-11	Erythroid cell	ZNF451	2.009
2.65711e-19	0.251734	0.635	0.322	8.90504e-15	Erythroid cell	RABL6	1.972
2.66919e-22	0.392182	0.635	0.336	8.94552e-18	Erythroid cell	SMC1A	1.89
1.36483e-44	0.364939	0.63	0.166	4.57409e-40	Erythroid cell	TK1	3.795
9.61078e-46	0.474879	0.63	0.171	3.22096e-41	Erythroid cell	LBH	3.684
1.42558e-32	0.445896	0.63	0.263	4.7777e-28	Erythroid cell	COA1	2.395
1.95097e-20	0.256371	0.63	0.289	6.53846e-16	Erythroid cell	TPGS2	2.18
8.34086e-18	0.309169	0.63	0.356	2.79536e-13	Erythroid cell	MRPS25	1.77
2.16545e-204	0.778407	0.625	0.001	7.25728e-200	Erythroid cell	TUBB1	625
4.47973e-65	0.591417	0.625	0.119	1.50134e-60	Erythroid cell	BIRC5	5.252
3.25297e-67	0.597573	0.625	0.126	1.0902e-62	Erythroid cell	TRAK2	4.96
3.40484e-73	0.795517	0.625	0.131	1.1411e-68	Erythroid cell	ALAD	4.771
4.009e-68	0.742429	0.625	0.136	1.34358e-63	Erythroid cell	CCDC34	4.596
2.75211e-45	0.507409	0.625	0.199	9.22344e-41	Erythroid cell	TUBG1	3.141
2.44369e-30	0.400402	0.625	0.256	8.18978e-26	Erythroid cell	TBPL1	2.441
2.94899e-21	0.304878	0.625	0.291	9.88324e-17	Erythroid cell	RNF5	2.148
6.95104e-24	0.381629	0.625	0.299	2.32957e-19	Erythroid cell	SSRP1	2.09
4.08707e-22	0.430212	0.625	0.313	1.36974e-17	Erythroid cell	RNASEH2B	1.997
1.38573e-95	0.65438	0.62	0.071	4.64412e-91	Erythroid cell	ICAM4	8.732
4.2435e-37	0.476479	0.62	0.229	1.42217e-32	Erythroid cell	BCCIP	2.707
4.61817e-25	0.33577	0.62	0.249	1.54773e-20	Erythroid cell	SLC29A1	2.49
3.07889e-23	0.329986	0.62	0.276	1.03186e-18	Erythroid cell	ANAPC15	2.246
6.85801e-117	0.670301	0.615	0.049	2.29839e-112	Erythroid cell	TAL1	12.551
1.44948e-92	3.33976	0.615	0.079	4.8578e-88	Erythroid cell	MT1H	7.785
3.3917e-55	0.775634	0.615	0.165	1.13669e-50	Erythroid cell	MCM4	3.727
1.59221e-36	0.564928	0.615	0.201	5.33615e-32	Erythroid cell	PTTG1	3.06
6.17548e-30	0.261635	0.615	0.223	2.06965e-25	Erythroid cell	CENPW	2.758
3.73914e-16	0.308557	0.615	0.318	1.25314e-11	Erythroid cell	HTATSF1	1.934
8.94646e-15	0.250805	0.615	0.324	2.99832e-10	Erythroid cell	CORO1C	1.898
1.43922e-182	0.785334	0.61	0.009	4.82341e-178	Erythroid cell	RHCE	67.778
7.88033e-86	0.670622	0.61	0.086	2.64101e-81	Erythroid cell	MLLT3	7.093
3.69792e-67	1.50003	0.61	0.12	1.23932e-62	Erythroid cell	MT1F	5.083
8.8503e-40	0.755142	0.61	0.199	2.96609e-35	Erythroid cell	MYC	3.065
4.5756e-34	0.519255	0.61	0.219	1.53347e-29	Erythroid cell	MCM7	2.785
1.25842e-21	0.2902	0.61	0.269	4.21748e-17	Erythroid cell	ZNRF1	2.268
3.94899e-19	0.332986	0.61	0.309	1.32346e-14	Erythroid cell	NAA50	1.974
3.10054e-12	0.297303	0.61	0.336	1.03912e-07	Erythroid cell	MKRN1	1.815
4.96847e-120	0.655901	0.605	0.047	1.66513e-115	Erythroid cell	HMGN5	12.872
3.61464e-91	0.482294	0.605	0.072	1.21141e-86	Erythroid cell	PHF19	8.403
3.51977e-56	0.503646	0.605	0.141	1.17962e-51	Erythroid cell	VRK1	4.291
1.37722e-49	0.437546	0.605	0.151	4.61562e-45	Erythroid cell	ZWINT	4.007
2.1943e-30	0.374541	0.605	0.233	7.35399e-26	Erythroid cell	GMNN	2.597
8.66308e-32	0.427109	0.605	0.234	2.90335e-27	Erythroid cell	USP1	2.585
6.38131e-20	0.276738	0.605	0.295	2.13863e-15	Erythroid cell	TARS	2.051
3.82207e-18	0.311321	0.605	0.31	1.28093e-13	Erythroid cell	BAZ1B	1.952
9.24527e-157	0.607026	0.6	0.019	3.09846e-152	Erythroid cell	DMTN	31.579
2.29469e-64	0.516184	0.6	0.106	7.69043e-60	Erythroid cell	RRM2	5.66
3.71718e-20	0.265707	0.6	0.275	1.24578e-15	Erythroid cell	FAM207A	2.182
1.33521e-18	0.29294	0.6	0.29	4.47482e-14	Erythroid cell	FBXO9	2.069
4.18477e-20	0.312816	0.6	0.292	1.40248e-15	Erythroid cell	UBTF	2.055
1.05663e-191	0.557076	0.595	0.002	3.54119e-187	Erythroid cell	KEL	297.5
1.47199e-87	0.789561	0.595	0.081	4.93322e-83	Erythroid cell	CLSPN	7.346
1.8799e-81	0.668632	0.595	0.09	6.3003e-77	Erythroid cell	GINS2	6.611
5.0503e-75	0.807347	0.595	0.108	1.69256e-70	Erythroid cell	ATAD2	5.509
2.03925e-44	0.433428	0.595	0.156	6.83434e-40	Erythroid cell	CA2	3.814
1.02452e-43	0.44071	0.595	0.184	3.43357e-39	Erythroid cell	ASH2L	3.234
6.64518e-28	0.35776	0.595	0.234	2.22706e-23	Erythroid cell	ASF1A	2.543
4.42284e-159	0.575758	0.59	0.016	1.48227e-154	Erythroid cell	C2orf88	36.875
1.43682e-66	0.482059	0.59	0.107	4.81535e-62	Erythroid cell	CCDC28B	5.514
1.78586e-57	0.415954	0.59	0.126	5.98513e-53	Erythroid cell	ORC6	4.683
1.62157e-15	0.345978	0.59	0.329	5.43452e-11	Erythroid cell	ABCE1	1.793
8.89872e-30	0.340763	0.585	0.209	2.98232e-25	Erythroid cell	MACO1	2.799
5.05993e-29	0.315013	0.585	0.214	1.69578e-24	Erythroid cell	MCM3	2.734
2.27054e-24	0.453403	0.585	0.223	7.6095e-20	Erythroid cell	MXI1	2.623
5.89395e-148	0.703414	0.58	0.02	1.9753e-143	Erythroid cell	TSPAN32	29
9.19639e-114	0.509262	0.58	0.044	3.08208e-109	Erythroid cell	FAXDC2	13.182
4.66616e-51	0.50526	0.575	0.136	1.56382e-46	Erythroid cell	FEN1	4.228
1.06553e-50	0.897367	0.575	0.137	3.57102e-46	Erythroid cell	NUSAP1	4.197
4.68662e-37	0.546523	0.575	0.191	1.57067e-32	Erythroid cell	MSH6	3.01
4.84877e-11	0.293452	0.575	0.314	1.62502e-06	Erythroid cell	RNF10	1.831
3.83692e-95	0.472253	0.57	0.06	1.28591e-90	Erythroid cell	MYBL2	9.5
1.45247e-72	0.475992	0.57	0.09	4.8678e-68	Erythroid cell	2022-03-03	6.333
2.12069e-36	0.388774	0.57	0.175	7.10728e-32	Erythroid cell	RALGPS2	3.257
1.68454e-31	0.363672	0.57	0.199	5.64558e-27	Erythroid cell	POLR3K	2.864
2.52002e-26	0.276932	0.57	0.219	8.44558e-22	Erythroid cell	EXOSC3	2.603
2.87989e-26	0.302059	0.57	0.227	9.65165e-22	Erythroid cell	PAFAH1B3	2.511
3.15948e-66	0.710347	0.565	0.097	1.05887e-61	Erythroid cell	TPX2	5.825
1.87364e-62	0.501948	0.565	0.099	6.27931e-58	Erythroid cell	CDKN3	5.707
1.79721e-28	0.460568	0.565	0.203	6.02318e-24	Erythroid cell	AC100810.1	2.783
1.95742e-25	0.319181	0.565	0.218	6.56009e-21	Erythroid cell	SLC39A3	2.592
8.18441e-17	0.258467	0.565	0.282	2.74292e-12	Erythroid cell	DYNC1LI1	2.004
4.48745e-81	0.522625	0.56	0.076	1.50392e-76	Erythroid cell	PPOX	7.368
1.91149e-41	0.335155	0.56	0.15	6.40618e-37	Erythroid cell	EZH2	3.733
1.941e-33	0.35793	0.56	0.19	6.50505e-29	Erythroid cell	ADSL	2.947
1.70465e-84	0.48436	0.555	0.068	5.71295e-80	Erythroid cell	TSPAN17	8.162
1.92228e-78	0.444869	0.555	0.075	6.44234e-74	Erythroid cell	PRIM1	7.4
1.06083e-47	0.474608	0.555	0.135	3.55526e-43	Erythroid cell	HELLS	4.111
1.24334e-30	0.361593	0.555	0.186	4.16694e-26	Erythroid cell	TOPBP1	2.984
6.44313e-29	0.323205	0.555	0.205	2.15935e-24	Erythroid cell	HDDC3	2.707
1.92421e-16	0.299304	0.555	0.265	6.4488e-12	Erythroid cell	MRPL58	2.094
1.98658e-68	0.407595	0.55	0.086	6.65782e-64	Erythroid cell	CENPM	6.395
2.57606e-50	0.296748	0.55	0.116	8.63342e-46	Erythroid cell	LMNB1	4.741
1.35795e-51	0.378151	0.55	0.124	4.55104e-47	Erythroid cell	MSH2	4.435
2.84201e-48	0.469993	0.55	0.134	9.52472e-44	Erythroid cell	FAM20B	4.104
7.92603e-19	0.333946	0.55	0.266	2.65633e-14	Erythroid cell	DKC1	2.068
9.21353e-164	0.569951	0.545	0.006	3.08782e-159	Erythroid cell	ADD2	90.833
7.12522e-102	0.378703	0.545	0.04	2.38795e-97	Erythroid cell	ST6GALNAC1	13.625
1.78963e-78	0.449903	0.545	0.068	5.99778e-74	Erythroid cell	NCAPG	8.015
4.80832e-14	0.298846	0.545	0.27	1.61146e-09	Erythroid cell	SS18L2	2.019
1.6043e-64	0.557809	0.54	0.09	5.37664e-60	Erythroid cell	RORA	6
6.54609e-50	0.31016	0.54	0.118	2.19386e-45	Erythroid cell	NSD2	4.576
1.36101e-29	0.274551	0.54	0.188	4.5613e-25	Erythroid cell	YEATS4	2.872
4.25903e-24	0.38866	0.54	0.205	1.42737e-19	Erythroid cell	EIF1AY	2.634
3.0773e-19	0.440794	0.54	0.22	1.03133e-14	Erythroid cell	STK17A	2.455
4.98245e-135	0.54741	0.535	0.019	1.66982e-130	Erythroid cell	ATP1B2	28.158
2.66271e-50	0.588911	0.535	0.119	8.9238e-46	Erythroid cell	KIF20B	4.496
1.28121e-46	0.310964	0.535	0.122	4.29386e-42	Erythroid cell	WRN	4.385
1.26766e-35	0.606018	0.535	0.147	4.24844e-31	Erythroid cell	TOP2A	3.639
5.26866e-37	0.363923	0.535	0.151	1.76574e-32	Erythroid cell	MOB1B	3.543
1.75704e-20	0.289186	0.535	0.23	5.88855e-16	Erythroid cell	HPS1	2.326
1.07726e-132	0.658518	0.53	0.021	3.61033e-128	Erythroid cell	C1orf61	25.238
2.50959e-51	0.41163	0.53	0.114	8.41063e-47	Erythroid cell	ATAD5	4.649
1.37097e-48	0.335921	0.53	0.114	4.59468e-44	Erythroid cell	CENPK	4.649
4.58677e-31	0.417578	0.53	0.179	1.53721e-26	Erythroid cell	CKAP2	2.961
2.73682e-28	0.320589	0.53	0.189	9.17217e-24	Erythroid cell	FAH	2.804
2.51235e-23	0.291145	0.53	0.206	8.4199e-19	Erythroid cell	GART	2.573
8.66268e-165	0.581892	0.525	0.003	2.90321e-160	Erythroid cell	GFI1B	175
4.34036e-151	0.604356	0.525	0.009	1.45463e-146	Erythroid cell	PPP1R14C	58.333
7.05992e-88	0.46621	0.525	0.052	2.36606e-83	Erythroid cell	MAP1A	10.096
1.25266e-60	0.350363	0.525	0.091	4.19818e-56	Erythroid cell	LRR1	5.769
5.54437e-46	0.436172	0.525	0.122	1.85814e-41	Erythroid cell	CENPN	4.303
2.79094e-36	0.302255	0.525	0.149	9.35354e-32	Erythroid cell	RFC4	3.523
7.84668e-37	0.369045	0.525	0.153	2.62974e-32	Erythroid cell	AMMECR1	3.431
3.93978e-29	0.40526	0.525	0.179	1.32038e-24	Erythroid cell	DCAF12	2.933
1.80611e-18	0.265137	0.525	0.231	6.05298e-14	Erythroid cell	LYAR	2.273
1.88918e-161	0.546887	0.52	0.004	6.3314e-157	Erythroid cell	SPTB	130
2.94794e-101	0.515448	0.52	0.039	9.87973e-97	Erythroid cell	ESCO2	13.333
6.14529e-76	0.296118	0.52	0.057	2.05953e-71	Erythroid cell	ITM2A	9.123
7.09128e-45	0.271427	0.52	0.12	2.37657e-40	Erythroid cell	CHEK1	4.333
1.11067e-28	0.254296	0.52	0.171	3.7223e-24	Erythroid cell	PCCB	3.041
4.67064e-23	0.268958	0.52	0.201	1.56532e-18	Erythroid cell	DCAF11	2.587
2.24533e-53	0.33988	0.515	0.096	7.52499e-49	Erythroid cell	CRNDE	5.365
5.46171e-51	0.290135	0.515	0.102	1.83044e-46	Erythroid cell	CENPU	5.049
1.21259e-50	0.394914	0.515	0.109	4.06388e-46	Erythroid cell	BRCA2	4.725
2.15234e-41	0.353817	0.515	0.124	7.21336e-37	Erythroid cell	APOBEC3C	4.153
4.47277e-20	0.283258	0.515	0.208	1.499e-15	Erythroid cell	HERC2	2.476
7.29373e-155	0.486373	0.51	0.005	2.44442e-150	Erythroid cell	XK	102
1.25048e-90	1.19619	0.51	0.049	4.19087e-86	Erythroid cell	HIST1H1B	10.408
3.79266e-61	0.539626	0.51	0.086	1.27107e-56	Erythroid cell	GMPR	5.93
3.09417e-28	0.266057	0.51	0.17	1.03698e-23	Erythroid cell	MFN1	3
4.60046e-17	0.308541	0.505	0.227	1.5418e-12	Erythroid cell	PIM1	2.225
1.47139e-107	0.5443	0.5	0.03	4.93122e-103	Erythroid cell	FAM117A	16.667
7.19127e-56	0.376582	0.5	0.088	2.41008e-51	Erythroid cell	REEP6	5.682
3.69202e-47	0.3827	0.5	0.105	1.23734e-42	Erythroid cell	CENPV	4.762
4.13547e-48	1.03889	0.5	0.109	1.38596e-43	Erythroid cell	HIST1H1D	4.587
2.17322e-47	0.365346	0.5	0.112	7.28332e-43	Erythroid cell	GCDH	4.464
3.64561e-44	0.423818	0.5	0.112	1.22179e-39	Erythroid cell	ST6GALNAC4	4.464
1.39195e-57	0.324708	0.495	0.079	4.66497e-53	Erythroid cell	UCA1	6.266
1.08868e-31	0.3198	0.495	0.153	3.64861e-27	Erythroid cell	TP53BP2	3.235
3.93109e-17	0.266549	0.495	0.214	1.31746e-12	Erythroid cell	ACTL6A	2.313
2.70404e-124	0.455211	0.49	0.016	9.06233e-120	Erythroid cell	CR1L	30.625
5.05087e-57	0.505905	0.49	0.082	1.69275e-52	Erythroid cell	ASPM	5.976
1.41508e-31	0.361018	0.49	0.134	4.74249e-27	Erythroid cell	CKB	3.657
1.42141e-27	0.372826	0.49	0.161	4.7637e-23	Erythroid cell	RILP	3.043
5.12629e-52	0.428715	0.485	0.093	1.71802e-47	Erythroid cell	TTLL12	5.215
3.00819e-51	0.598484	0.485	0.098	1.00817e-46	Erythroid cell	FBXO5	4.949
3.87957e-37	0.376759	0.485	0.133	1.3002e-32	Erythroid cell	GCLC	3.647
5.04329e-32	0.292192	0.485	0.133	1.69021e-27	Erythroid cell	CCNB2	3.647
1.25778e-33	0.341544	0.485	0.141	4.21532e-29	Erythroid cell	MTHFD1	3.44
2.79432e-130	0.497958	0.48	0.012	9.36487e-126	Erythroid cell	ESPN	40
2.03255e-49	0.352549	0.48	0.086	6.81188e-45	Erythroid cell	CCNA2	5.581
2.77972e-41	0.271791	0.48	0.112	9.31594e-37	Erythroid cell	AGTPBP1	4.286
7.21853e-34	0.492182	0.48	0.14	2.41922e-29	Erythroid cell	HIST1H1E	3.429
3.03568e-149	0.744722	0.475	0.002	1.01738e-144	Erythroid cell	AC104389.5	237.5
4.16923e-67	0.580825	0.475	0.061	1.39727e-62	Erythroid cell	DLGAP5	7.787
7.4413e-44	0.408452	0.475	0.105	2.49388e-39	Erythroid cell	NCAPD3	4.524
2.79591e-33	0.32689	0.475	0.119	9.3702e-29	Erythroid cell	RUNX1T1	3.992
3.07398e-36	0.421826	0.475	0.129	1.03022e-31	Erythroid cell	NPRL3	3.682
1.63687e-20	0.266696	0.475	0.186	5.48581e-16	Erythroid cell	GPATCH4	2.554
2.24292e-35	0.254146	0.47	0.126	7.51694e-31	Erythroid cell	MCM6	3.73
1.19417e-27	0.330736	0.47	0.149	4.00213e-23	Erythroid cell	SMIM27	3.154
9.66126e-107	0.445143	0.465	0.022	3.23787e-102	Erythroid cell	NT5M	21.136
3.89959e-84	0.45601	0.465	0.039	1.30691e-79	Erythroid cell	PLEK2	11.923
9.45818e-58	0.338595	0.465	0.071	3.16981e-53	Erythroid cell	PLAGL2	6.549
5.42131e-56	0.381485	0.465	0.074	1.8169e-51	Erythroid cell	KNL1	6.284
2.73135e-43	0.288307	0.465	0.097	9.15385e-39	Erythroid cell	TANGO2	4.794
3.58529e-39	0.318368	0.465	0.111	1.20158e-34	Erythroid cell	CENPH	4.189
5.0042e-133	0.415038	0.46	0.007	1.67711e-128	Erythroid cell	SNX22	65.714
7.73221e-87	1.13212	0.46	0.038	2.59137e-82	Erythroid cell	HIST1H1A	12.105
7.40274e-26	0.263471	0.46	0.153	2.48095e-21	Erythroid cell	NOP14	3.007
3.59708e-14	0.280428	0.46	0.211	1.20553e-09	Erythroid cell	R3HDM4	2.18
1.31792e-139	0.415271	0.45	0.003	4.41688e-135	Erythroid cell	RHD	150
7.42781e-40	0.593591	0.45	0.101	2.48936e-35	Erythroid cell	CENPE	4.455
1.20146e-28	0.283767	0.45	0.136	4.02657e-24	Erythroid cell	DBF4	3.309
4.26109e-66	0.386939	0.445	0.056	1.42806e-61	Erythroid cell	DTL	7.946
1.18112e-49	0.326656	0.445	0.079	3.95839e-45	Erythroid cell	RAB3IP	5.633
1.21779e-35	0.582378	0.445	0.111	4.08129e-31	Erythroid cell	AURKA	4.009
2.85902e-21	0.292692	0.44	0.156	9.58172e-17	Erythroid cell	SLC30A1	2.821
1.58588e-19	0.46182	0.44	0.166	5.31492e-15	Erythroid cell	BCL2L1	2.651
4.91212e-24	0.264592	0.435	0.143	1.64625e-19	Erythroid cell	NUP107	3.042
1.60178e-24	0.253566	0.435	0.145	5.36819e-20	Erythroid cell	C9orf40	3
1.78443e-16	0.315598	0.435	0.191	5.98035e-12	Erythroid cell	HIST2H2AC	2.277
1.85275e-59	0.326672	0.43	0.058	6.20929e-55	Erythroid cell	ZNF273	7.414
2.46977e-46	0.288817	0.43	0.081	8.2772e-42	Erythroid cell	GCAT	5.309
2.9671e-24	0.267236	0.43	0.136	9.94393e-20	Erythroid cell	KLHL18	3.162
6.85692e-108	0.302898	0.425	0.014	2.29803e-103	Erythroid cell	DPF3	30.357
2.27374e-64	0.279567	0.425	0.049	7.6202e-60	Erythroid cell	DHRS13	8.673
7.72672e-51	0.354482	0.425	0.066	2.58953e-46	Erythroid cell	TMEM158	6.439
1.3879e-40	0.286774	0.425	0.084	4.6514e-36	Erythroid cell	GALNT10	5.06
6.49005e-37	0.330488	0.425	0.091	2.17507e-32	Erythroid cell	HMMR	4.67
9.22164e-137	0.407154	0.42	0	3.09054e-132	Erythroid cell	NT5DC4	Inf
1.08823e-98	0.308733	0.415	0.016	3.64709e-94	Erythroid cell	C11orf21	25.937
4.53285e-53	0.254929	0.415	0.061	1.51914e-48	Erythroid cell	MCM10	6.803
4.2325e-45	0.282742	0.415	0.072	1.41848e-40	Erythroid cell	CDC6	5.764
5.47731e-30	0.308068	0.41	0.106	1.83566e-25	Erythroid cell	SLC48A1	3.868
1.23113e-25	0.264554	0.41	0.122	4.126e-21	Erythroid cell	HIRIP3	3.361
1.59698e-88	0.627692	0.405	0.022	5.35213e-84	Erythroid cell	TRIM58	18.409
2.96208e-64	0.274572	0.405	0.042	9.92712e-60	Erythroid cell	PLCD1	9.643
2.21412e-64	0.382343	0.405	0.045	7.4204e-60	Erythroid cell	SNHG10	9
1.19759e-49	0.254911	0.405	0.061	4.01359e-45	Erythroid cell	KIF11	6.639
2.22965e-47	0.537279	0.405	0.064	7.47246e-43	Erythroid cell	TUBA4A	6.328
5.45059e-128	0.318739	0.4	0.001	1.82671e-123	Erythroid cell	AC130456.3	400
3.78255e-61	0.301164	0.4	0.043	1.26768e-56	Erythroid cell	EDIL3	9.302
6.88311e-104	0.339064	0.395	0.01	2.3068e-99	Erythroid cell	RELN	39.5
1.71424e-45	0.353009	0.395	0.066	5.74509e-41	Erythroid cell	NDC80	5.985
1.65391e-56	0.251936	0.39	0.047	5.5429e-52	Erythroid cell	KIF4A	8.298
1.05989e-34	0.299277	0.39	0.086	3.55212e-30	Erythroid cell	SASS6	4.535
1.3786e-110	0.340626	0.385	0.006	4.62024e-106	Erythroid cell	ASIC4	64.167
7.09047e-89	0.34248	0.385	0.018	2.3763e-84	Erythroid cell	SLC22A4	21.389
3.26773e-25	0.285229	0.385	0.109	1.09515e-20	Erythroid cell	MID1IP1	3.532
7.11057e-72	0.290312	0.38	0.029	2.38304e-67	Erythroid cell	KIF15	13.103
1.64345e-83	0.306566	0.375	0.018	5.50784e-79	Erythroid cell	GATA5	20.833
6.39178e-63	0.304495	0.375	0.036	2.14214e-58	Erythroid cell	E2F1	10.417
2.0349e-42	0.30629	0.375	0.064	6.81978e-38	Erythroid cell	ELOVL6	5.859
1.33371e-60	0.269905	0.37	0.036	4.46981e-56	Erythroid cell	BUB1	10.278
3.51882e-47	0.289118	0.37	0.053	1.1793e-42	Erythroid cell	CDCA8	6.981
9.9535e-63	0.256899	0.36	0.033	3.33582e-58	Erythroid cell	CDC25A	10.909
1.97533e-41	0.406849	0.355	0.055	6.62013e-37	Erythroid cell	GTSE1	6.455
3.39053e-34	4.26041	0.355	0.071	1.1363e-29	Erythroid cell	HBB	5
1.11509e-31	0.312553	0.355	0.076	3.73711e-27	Erythroid cell	ACSM3	4.671
5.7626e-09	0.387343	0.35	0.175	0.000193128	Erythroid cell	HIST3H2A	2
1.20918e-111	0.25106	0.345	0	4.05244e-107	Erythroid cell	GALNT14	Inf
1.2219e-102	0.27868	0.345	0.004	4.09509e-98	Erythroid cell	SLC25A21	86.25
1.44834e-100	0.266087	0.345	0.004	4.85397e-96	Erythroid cell	TFR2	86.25
6.68665e-45	0.295881	0.345	0.049	2.24097e-40	Erythroid cell	MAPRE3	7.041
4.5288e-99	0.266643	0.34	0.004	1.51778e-94	Erythroid cell	GALNT5	85
7.47796e-30	0.281559	0.34	0.074	2.50616e-25	Erythroid cell	KIF23	4.595
2.82427e-91	0.338298	0.335	0.007	9.46524e-87	Erythroid cell	RIPOR3	47.857
1.57311e-84	0.345228	0.335	0.011	5.27213e-80	Erythroid cell	RAP1GAP	30.455
2.70668e-57	0.272444	0.335	0.031	9.07116e-53	Erythroid cell	HIST1H3B	10.806
1.75232e-19	0.267513	0.33	0.101	5.87273e-15	Erythroid cell	CDKN2D	3.267
1.43282e-58	0.359844	0.325	0.026	4.80196e-54	Erythroid cell	HJURP	12.5
2.2872e-97	0.312073	0.32	0.002	7.66531e-93	Erythroid cell	AC100835.2	160
1.5655e-87	0.25697	0.295	0.003	5.2466e-83	Erythroid cell	ANKRD18B	98.333
4.19975e-41	0.251628	0.255	0.026	1.40751e-36	Erythroid cell	ORC1	9.808
3.28076e-53	0.263719	0.24	0.011	1.09951e-48	Erythroid cell	KCNH2	21.818
1.56901e-10	0.312587	0.175	0.052	5.25838e-06	Erythroid cell	ZNF667-AS1	3.365
9.31876e-20	0.261949	0.165	0.026	3.12309e-15	Erythroid cell	YPEL4	6.346
3.84992e-48	0.388425	0.155	0.001	1.29026e-43	Erythroid cell	AC024267.1	155
5.49104e-10	0.662967	0.11	0.024	1.84027e-05	Erythroid cell	MT1M	4.583
7.07783e-82	2.92597	0.9	0.514	2.37206e-77	Macrophage	HLA-B	1.751
1.23966e-69	2.45679	0.88	0.558	4.1546e-65	Macrophage	HLA-C	1.577
4.64911e-47	2.2206	0.87	0.656	1.5581e-42	Macrophage	NEAT1	1.326
3.91797e-72	3.36735	0.855	0.356	1.31307e-67	Macrophage	SRGN	2.402
6.60027e-31	1.57933	0.845	0.591	2.21202e-26	Macrophage	DUSP1	1.43
8.01093e-43	2.05788	0.845	0.703	2.68478e-38	Macrophage	BTG1	1.202
7.63786e-61	3.39903	0.84	0.418	2.55975e-56	Macrophage	NAMPT	2.01
2.90201e-44	2.21301	0.84	0.606	9.72581e-40	Macrophage	GLUL	1.386
4.62107e-87	2.52863	0.83	0.276	1.54871e-82	Macrophage	LAPTM5	3.007
9.76462e-86	3.45749	0.83	0.295	3.27251e-81	Macrophage	PLAUR	2.814
1.33338e-74	2.42883	0.83	0.341	4.4687e-70	Macrophage	TYROBP	2.434
3.05104e-54	2.33285	0.815	0.532	1.02253e-49	Macrophage	HLA-A	1.532
2.6961e-34	1.32899	0.805	0.584	9.0357e-30	Macrophage	HLA-E	1.378
3.33566e-15	1.12505	0.8	0.648	1.11791e-10	Macrophage	CEBPB	1.235
2.90909e-52	2.53198	0.79	0.415	9.74953e-48	Macrophage	SOD2	1.904
6.65847e-48	2.01059	0.785	0.523	2.23152e-43	Macrophage	CYBA	1.501
2.32645e-29	3.42246	0.78	0.447	7.79685e-25	Macrophage	S100A9	1.745
4.85682e-31	3.21906	0.78	0.605	1.62771e-26	Macrophage	APOE	1.289
2.69697e-25	1.73189	0.775	0.585	9.03863e-21	Macrophage	MCL1	1.325
5.27725e-80	2.78674	0.77	0.26	1.76862e-75	Macrophage	CTSS	2.962
6.65264e-68	2.3358	0.76	0.253	2.22957e-63	Macrophage	FCER1G	3.004
3.61767e-39	1.80067	0.745	0.396	1.21243e-34	Macrophage	LITAF	1.881
1.50478e-20	1.64344	0.745	0.605	5.04311e-16	Macrophage	NFKBIA	1.231
1.99765e-46	1.60918	0.735	0.29	6.69494e-42	Macrophage	AIF1	2.534
7.58223e-26	1.78109	0.73	0.529	2.54111e-21	Macrophage	S100A4	1.38
2.89787e-85	2.52842	0.725	0.15	9.71191e-81	Macrophage	C5AR1	4.833
3.78867e-23	1.3934	0.72	0.566	1.26973e-18	Macrophage	ASAH1	1.272
4.05127e-99	4.93326	0.715	0.136	1.35774e-94	Macrophage	G0S2	5.257
1.40426e-69	3.91189	0.705	0.234	4.70624e-65	Macrophage	CD74	3.013
1.18139e-62	4.22113	0.705	0.278	3.95931e-58	Macrophage	HLA-DRA	2.536
3.12379e-20	1.45189	0.7	0.472	1.04691e-15	Macrophage	IER3	1.483
4.78866e-09	0.928286	0.7	0.533	0.000160487	Macrophage	FOSB	1.313
1.42819e-81	1.95473	0.695	0.145	4.78644e-77	Macrophage	PTPRC	4.793
7.68726e-32	3.47908	0.695	0.357	2.57631e-27	Macrophage	CXCL8	1.947
1.87064e-17	0.97053	0.695	0.505	6.26927e-13	Macrophage	COTL1	1.376
1.79656e-73	3.57627	0.69	0.201	6.02098e-69	Macrophage	HLA-DPB1	3.433
5.93798e-69	2.29252	0.685	0.165	1.99006e-64	Macrophage	PLEK	4.152
1.01422e-41	1.8475	0.685	0.303	3.39906e-37	Macrophage	LCP1	2.261
7.99823e-68	3.66613	0.68	0.206	2.68053e-63	Macrophage	LYZ	3.301
1.41469e-09	0.879001	0.68	0.504	4.74119e-05	Macrophage	MARCKS	1.349
3.97969e-35	2.04256	0.675	0.425	1.33375e-30	Macrophage	TYMP	1.588
6.11909e-10	0.423009	0.675	0.476	2.05075e-05	Macrophage	TIMP2	1.418
2.06094e-70	4.00086	0.67	0.195	6.90703e-66	Macrophage	HLA-DRB1	3.436
2.47285e-25	3.37411	0.67	0.513	8.28752e-21	Macrophage	APOC1	1.306
2.49545e-95	2.8718	0.66	0.111	8.36325e-91	Macrophage	CXCR4	5.946
2.30465e-18	1.36403	0.66	0.452	7.72381e-14	Macrophage	HIF1A	1.46
2.6714e-59	2.73648	0.65	0.176	8.95294e-55	Macrophage	BCL2A1	3.693
1.90249e-34	1.59781	0.65	0.327	6.37602e-30	Macrophage	RNASET2	1.988
6.4638e-17	1.02335	0.65	0.476	2.16628e-12	Macrophage	TSPO	1.366
2.02065e-59	2.00712	0.645	0.165	6.77202e-55	Macrophage	LST1	3.909
3.56786e-51	1.65093	0.645	0.21	1.19573e-46	Macrophage	ITGB2	3.071
2.33611e-06	1.11808	0.645	0.492	0.0782924	Macrophage	BASP1	1.311
1.40438e-68	3.72413	0.64	0.176	4.70665e-64	Macrophage	HLA-DPA1	3.636
4.52996e-09	0.450922	0.64	0.477	0.000151817	Macrophage	FCGRT	1.342
7.6847e-39	2.2218	0.635	0.267	2.57545e-34	Macrophage	RGS2	2.378
8.42455e-19	0.980861	0.635	0.379	2.8234e-14	Macrophage	ARHGDIB	1.675
6.39547e-18	1.13211	0.635	0.384	2.14338e-13	Macrophage	ZFP36	1.654
3.64023e-18	1.26805	0.63	0.4	1.21999e-13	Macrophage	EFHD2	1.575
1.49393e-41	1.75638	0.625	0.25	5.00676e-37	Macrophage	CD44	2.5
3.90524e-32	1.41979	0.625	0.253	1.3088e-27	Macrophage	TNFRSF1B	2.47
4.62191e-13	1.0759	0.625	0.486	1.54899e-08	Macrophage	EMP3	1.286
3.42394e-84	2.18449	0.62	0.101	1.1475e-79	Macrophage	MNDA	6.139
2.80926e-29	1.43886	0.62	0.304	9.41496e-25	Macrophage	CD68	2.039
1.5819e-13	1.98261	0.62	0.469	5.30157e-09	Macrophage	HSPA1A	1.322
5.60472e-85	2.50768	0.615	0.103	1.87837e-80	Macrophage	SLC11A1	5.971
2.61113e-54	1.37046	0.615	0.164	8.75095e-50	Macrophage	CD53	3.75
2.76773e-47	1.26259	0.615	0.166	9.27578e-43	Macrophage	CD37	3.705
1.01407e-19	1.79989	0.615	0.35	3.39857e-15	Macrophage	SLC2A3	1.757
6.41008e-18	0.869796	0.615	0.353	2.14827e-13	Macrophage	ZEB2	1.742
2.64337e-46	1.92346	0.61	0.209	8.859e-42	Macrophage	OLR1	2.919
8.52532e-99	2.75567	0.605	0.077	2.85718e-94	Macrophage	HLA-DQB1	7.857
8.70305e-64	1.54017	0.605	0.138	2.91674e-59	Macrophage	CXCL16	4.384
1.41947e-17	0.415802	0.605	0.281	4.75721e-13	Macrophage	XIST	2.153
5.012e-33	1.90677	0.605	0.296	1.67972e-28	Macrophage	CAPG	2.044
6.4867e-26	1.64136	0.605	0.351	2.17395e-21	Macrophage	REL	1.724
2.16327e-16	0.975171	0.605	0.359	7.24999e-12	Macrophage	NINJ1	1.685
1.28965e-11	1.10434	0.605	0.458	4.32213e-07	Macrophage	LRRFIP1	1.321
7.90429e-87	5.37824	0.6	0.091	2.64904e-82	Macrophage	S100A8	6.593
1.12527e-52	1.39287	0.6	0.144	3.77123e-48	Macrophage	NCF2	4.167
2.42822e-23	1.156	0.6	0.261	8.13793e-19	Macrophage	GMFG	2.299
1.30594e-10	1.0031	0.6	0.43	4.37672e-06	Macrophage	GADD45B	1.395
1.2579e-26	1.02633	0.595	0.304	4.21574e-22	Macrophage	RNF130	1.957
2.06815e-14	0.735723	0.595	0.36	6.93121e-10	Macrophage	METRNL	1.653
3.06134e-28	1.76018	0.59	0.283	1.02598e-23	Macrophage	GPNMB	2.085
3.01723e-30	0.978279	0.585	0.204	1.01119e-25	Macrophage	FCGR2A	2.868
3.03133e-31	1.36649	0.585	0.248	1.01592e-26	Macrophage	FYB1	2.359
2.47691e-15	0.928232	0.585	0.361	8.30111e-11	Macrophage	SLC16A3	1.62
1.03242e-06	0.403088	0.585	0.432	0.0346006	Macrophage	RGS10	1.354
9.09305e-75	2.1358	0.58	0.107	3.04745e-70	Macrophage	HLA-DMA	5.421
7.80994e-13	0.686675	0.58	0.392	2.61742e-08	Macrophage	SH3BGRL	1.48
5.00139e-60	2.14535	0.575	0.129	1.67616e-55	Macrophage	PHACTR1	4.457
1.95598e-18	1.25388	0.575	0.354	6.55526e-14	Macrophage	CKLF	1.624
2.32582e-08	2.78994	0.575	0.386	0.000779475	Macrophage	IFITM2	1.49
3.43311e-118	2.10563	0.57	0.042	1.15057e-113	Macrophage	SERPINA1	13.571
2.23097e-15	0.740749	0.57	0.351	7.47689e-11	Macrophage	TPP1	1.624
6.65154e-16	0.896338	0.57	0.364	2.2292e-11	Macrophage	CPVL	1.566
5.21514e-13	0.965487	0.57	0.431	1.7478e-08	Macrophage	FAM49B	1.323
3.94122e-24	0.990544	0.565	0.267	1.32086e-19	Macrophage	PYCARD	2.116
5.15959e-20	1.68476	0.565	0.313	1.72919e-15	Macrophage	RNF149	1.805
3.87443e-47	1.42993	0.56	0.15	1.29848e-42	Macrophage	MS4A7	3.733
2.02694e-36	1.01359	0.56	0.181	6.79307e-32	Macrophage	ARRB2	3.094
8.28152e-31	1.88419	0.56	0.237	2.77547e-26	Macrophage	MXD1	2.363
3.89467e-19	1.22897	0.56	0.322	1.30526e-14	Macrophage	MAP3K2	1.739
6.76183e-07	0.83691	0.56	0.455	0.0226616	Macrophage	ID2	1.231
0.000131394	0.420829	0.56	0.457	1	Macrophage	ATF3	1.225
7.27343e-48	1.1735	0.555	0.139	2.43762e-43	Macrophage	SPI1	3.993
2.91913e-43	1.23023	0.555	0.158	9.78316e-39	Macrophage	CLEC2B	3.513
7.88896e-48	1.33904	0.555	0.163	2.64391e-43	Macrophage	PLXDC2	3.405
2.96894e-38	1.04243	0.555	0.19	9.95011e-34	Macrophage	SAMHD1	2.921
1.06423e-06	0.781702	0.555	0.431	0.0356666	Macrophage	TXNIP	1.288
1.58716e-06	0.592879	0.555	0.45	0.0531922	Macrophage	LGMN	1.233
3.74159e-103	1.70528	0.55	0.049	1.25396e-98	Macrophage	EVI2B	11.224
1.14654e-104	2.93786	0.55	0.05	3.84251e-100	Macrophage	HLA-DQA1	11
1.78078e-38	1.393	0.55	0.176	5.9681e-34	Macrophage	CD83	3.125
2.85155e-32	1.20125	0.55	0.238	9.55668e-28	Macrophage	PPT1	2.311
7.71857e-26	1.72967	0.55	0.242	2.5868e-21	Macrophage	C15orf48	2.273
5.62985e-24	1.61654	0.55	0.273	1.88679e-19	Macrophage	TNFAIP3	2.015
1.04985e-13	0.399372	0.55	0.289	3.51846e-09	Macrophage	TGFBI	1.903
3.4512e-16	1.21003	0.55	0.315	1.15664e-11	Macrophage	FOSL2	1.746
4.99459e-12	0.74755	0.55	0.354	1.67389e-07	Macrophage	MSN	1.554
7.35672e-15	1.56472	0.55	0.358	2.46553e-10	Macrophage	PPIF	1.536
4.64329e-06	0.915009	0.55	0.446	0.155615	Macrophage	ATP2B1	1.233
0.0024059	0.46579	0.55	0.457	1	Macrophage	SLC25A37	1.204
2.57016e-99	1.67486	0.545	0.053	8.61364e-95	Macrophage	ITGAX	10.283
1.75257e-84	1.99291	0.545	0.074	5.87355e-80	Macrophage	FCGR3A	7.365
1.80092e-21	0.772748	0.545	0.218	6.03561e-17	Macrophage	LY96	2.5
1.00382e-28	1.24412	0.545	0.253	3.36419e-24	Macrophage	CTSH	2.154
1.10458e-21	2.10762	0.545	0.283	3.7019e-17	Macrophage	IVNS1ABP	1.926
1.37942e-16	1.24006	0.545	0.309	4.623e-12	Macrophage	LYN	1.764
1.77445e-11	0.542367	0.545	0.374	5.9469e-07	Macrophage	DPP7	1.457
1.6334e-08	0.618898	0.545	0.391	0.000547417	Macrophage	AKAP13	1.394
9.77779e-06	0.863355	0.545	0.451	0.327693	Macrophage	SERPINB1	1.208
1.67115e-92	1.56996	0.54	0.059	5.60071e-88	Macrophage	LSP1	9.153
5.80924e-14	1.16881	0.54	0.351	1.94691e-09	Macrophage	SGK1	1.538
1.20944e-10	0.588731	0.54	0.354	4.0533e-06	Macrophage	FXYD5	1.525
6.95596e-90	1.54419	0.535	0.06	2.33122e-85	Macrophage	C1orf162	8.917
4.7369e-57	1.28289	0.535	0.116	1.58752e-52	Macrophage	PSMB9	4.612
1.52227e-12	0.849145	0.535	0.334	5.10174e-08	Macrophage	IFNGR2	1.602
2.51222e-09	0.751765	0.535	0.349	8.41946e-05	Macrophage	FLNA	1.533
1.7304e-07	0.657767	0.535	0.37	0.00579926	Macrophage	KLF4	1.446
5.99106e-09	0.743926	0.535	0.414	0.000200784	Macrophage	RHOG	1.292
9.7697e-32	1.42144	0.53	0.2	3.27422e-27	Macrophage	DSE	2.65
2.22574e-21	1.47175	0.53	0.269	7.45933e-17	Macrophage	CD9	1.97
8.47292e-14	0.485625	0.53	0.274	2.83962e-09	Macrophage	GLIPR1	1.934
2.30327e-16	1.08962	0.53	0.294	7.71917e-12	Macrophage	SKIL	1.803
2.41511e-16	1.33071	0.53	0.317	8.094e-12	Macrophage	ZNF331	1.672
1.97607e-07	0.845988	0.53	0.424	0.00662261	Macrophage	CFLAR	1.25
5.92856e-31	1.11599	0.525	0.179	1.9869e-26	Macrophage	GPSM3	2.933
1.49679e-15	0.999196	0.525	0.294	5.01633e-11	Macrophage	HCLS1	1.786
3.63211e-10	0.670126	0.525	0.363	1.21726e-05	Macrophage	CNPY3	1.446
1.43146e-07	0.741858	0.525	0.409	0.0047974	Macrophage	ZFP36L2	1.284
9.40564e-05	0.97947	0.525	0.412	1	Macrophage	ISG15	1.274
7.5943e-68	1.7725	0.52	0.085	2.54515e-63	Macrophage	SAMSN1	6.118
1.72315e-07	0.705153	0.52	0.375	0.00577496	Macrophage	HMOX1	1.387
7.52621e-08	0.530699	0.52	0.416	0.00252233	Macrophage	CTSA	1.25
3.55197e-58	1.95962	0.515	0.103	1.19041e-53	Macrophage	RGS1	5
7.8159e-33	1.0456	0.515	0.154	2.61942e-28	Macrophage	IGSF6	3.344
3.08302e-33	0.763003	0.515	0.162	1.03324e-28	Macrophage	LGALS9	3.179
2.72579e-30	1.71375	0.515	0.216	9.13523e-26	Macrophage	ACP5	2.384
1.3948e-12	0.712624	0.515	0.337	4.67455e-08	Macrophage	ATP6V1B2	1.528
1.06339e-07	0.673081	0.515	0.356	0.00356385	Macrophage	FAM107B	1.447
8.5793e-09	1.11148	0.515	0.371	0.000287527	Macrophage	MAP3K8	1.388
1.03733e-49	1.34324	0.51	0.121	3.47651e-45	Macrophage	HLA-DMB	4.215
6.34007e-24	1.14736	0.51	0.204	2.12481e-19	Macrophage	NR4A2	2.5
6.56498e-19	1.3604	0.51	0.267	2.20019e-14	Macrophage	KDM6B	1.91
8.77209e-07	0.713667	0.51	0.376	0.0293988	Macrophage	PLSCR1	1.356
2.46947e-08	1.59387	0.51	0.377	0.000827617	Macrophage	IFRD1	1.353
1.15053e-05	0.747303	0.51	0.382	0.385589	Macrophage	KLF2	1.335
3.04282e-66	1.08127	0.505	0.081	1.01977e-61	Macrophage	HLA-F	6.235
8.46574e-26	1.47904	0.505	0.216	2.83721e-21	Macrophage	RILPL2	2.338
1.43142e-15	1.38157	0.505	0.271	4.79726e-11	Macrophage	NABP1	1.863
2.20112e-12	0.706117	0.505	0.324	7.37684e-08	Macrophage	CCDC88A	1.559
4.01472e-05	0.802636	0.505	0.404	1	Macrophage	VASP	1.25
4.8756e-05	0.358331	0.505	0.418	1	Macrophage	HEXB	1.208
3.00233e-93	1.38769	0.5	0.044	1.0062e-88	Macrophage	TNFSF13B	11.364
1.54258e-18	0.911429	0.5	0.27	5.16981e-14	Macrophage	ALDH2	1.852
2.37235e-09	1.09162	0.5	0.339	7.9507e-05	Macrophage	NFKBIZ	1.475
1.042e-09	0.673097	0.5	0.356	3.49214e-05	Macrophage	PLEKHB2	1.404
[truncated: 4,754 more rows]
