# Supplementary material for: Human Placental Endothelial Cell and Trophoblast Heterogeneity and Differentiation Revealed by Single-Cell RNA Sequencing
Source: Cells. 2022 Dec 25;12(1):87. doi: 10.3390/cells12010087 (PMC9818681; doi:10.3390/cells12010087)
Supplement: Supplementary file 1 [file cells-12-00087-s001.zip › Supplementary Table S4 Number of cells analyzed from each sample per cluster..xlsx]

## Sheet: celltypes_by_samples
Table S4 Number of cells analyzed from each sample per cluster.
	D1	D2	D3	D4	D5	D6	D7	D8	D9	D10	D11
Endothelial	32	129	166	194	91	95	107	131	166	272	119
EVT	77	462	362	15	2209	234	344	387	380	162	305
Fibroblast	704	1596	1225	2779	832	1231	1001	1166	1403	654	638
Hofbauer_cell	10	69	48	34	340	1089	1088	1821	1067	140	1486
Macrophage	60	434	186	541	413	1045	1186	1069	799	2800	1456
Erythroid cell	1718	246	140	4	820	46	65	20	90	13	26
SCT	337	565	691	7	81	313	242	81	258	48	123
VCT	2052	1486	2180	201	168	845	904	268	776	304	212
Total	4990	4987	4998	3775	4954	4898	4937	4943	4939	4393	4365
