# Supplementary material for: Human Placental Endothelial Cell and Trophoblast Heterogeneity and Differentiation Revealed by Single-Cell RNA Sequencing
Source: Cells. 2022 Dec 25;12(1):87. doi: 10.3390/cells12010087 (PMC9818681; doi:10.3390/cells12010087)
Supplement: Supplementary file 1 [file cells-12-00087-s001.zip › Supplementary Table S5 Differentially expressed genes between the three placental endothelial cell clusters..xlsx]

## Sheet: endo-1
	p_val	avg_logFC	pct.1	pct.2	p_val_adj	ratio
CLEC1B	3.90559e-39	0.255845	0.176	0.005	9.4527e-35	35.2
CREG2	9.76438e-60	0.369738	0.315	0.016	2.36327e-55	19.688
CDH2	1.68786e-48	0.32585	0.256	0.014	4.08514e-44	18.286
ABCA9-AS1	1.28818e-48	0.313677	0.286	0.02	3.11778e-44	14.3
DPEP1	3.25455e-58	0.45127	0.34	0.024	7.87698e-54	14.167
F2RL2	3.67747e-37	0.29811	0.227	0.018	8.90059e-33	12.611
TDGF1	2.09406e-64	0.442503	0.408	0.035	5.06827e-60	11.657
PRND	1.58044e-47	0.398667	0.311	0.029	3.82515e-43	10.724
CHST1	1.26771e-58	0.5619	0.403	0.043	3.06824e-54	9.372
HOPX	1.5012e-84	0.826923	0.58	0.062	3.63335e-80	9.355
LMNB1	1.20692e-30	0.253126	0.227	0.026	2.9211e-26	8.731
CENPK	8.156e-28	0.253495	0.21	0.025	1.974e-23	8.4
BIRC5	1.47556e-25	0.304525	0.193	0.023	3.57131e-21	8.391
COL25A1	9.56804e-44	0.394032	0.332	0.041	2.31575e-39	8.098
MAD2L1	2.95376e-28	0.261307	0.218	0.027	7.14899e-24	8.074
CLEC4M	2.81065e-88	0.934688	0.643	0.086	6.80262e-84	7.477
L1TD1	1.19542e-53	0.648676	0.424	0.057	2.89328e-49	7.439
LY6H	9.55322e-15	0.25616	0.118	0.016	2.31217e-10	7.375
ROBO1	4.24174e-35	0.30055	0.29	0.04	1.02663e-30	7.25
GPR1	9.03956e-49	0.420219	0.395	0.055	2.18785e-44	7.182
TMEM38B	1.05664e-52	0.404363	0.445	0.063	2.55739e-48	7.063
FAM9C	1.44528e-14	0.32135	0.118	0.017	3.49802e-10	6.941
ACSM3	6.70542e-66	0.705918	0.534	0.077	1.62291e-61	6.935
ZNF85	3.66144e-29	0.264335	0.252	0.037	8.86179e-25	6.811
NOV	1.40615e-17	0.282013	0.147	0.022	3.40331e-13	6.682
CDCA7	4.70223e-33	0.299786	0.286	0.043	1.13808e-28	6.651
IFIT1	3.50419e-28	0.376141	0.244	0.037	8.48119e-24	6.595
OTULINL	2.59034e-38	0.393944	0.34	0.052	6.26939e-34	6.538
TOP1MT	1.46039e-31	0.261793	0.286	0.044	3.53457e-27	6.5
CCNB1	4.49119e-19	0.357816	0.168	0.026	1.087e-14	6.462
HOXB-AS3	3.76176e-33	0.335104	0.294	0.046	9.10458e-29	6.391
TMEM255B	4.71446e-50	0.42876	0.437	0.07	1.14104e-45	6.243
GPM6B	6.89162e-40	0.42786	0.357	0.058	1.66798e-35	6.155
ACKR3	7.9211e-30	0.486772	0.273	0.045	1.91714e-25	6.067
AC022075.1	3.32925e-62	0.799494	0.521	0.086	8.05779e-58	6.058
CETP	7.74323e-30	0.277083	0.282	0.047	1.87409e-25	6
INKA1	6.4978e-40	0.316955	0.382	0.065	1.57266e-35	5.877
PHGDH	2.0039e-84	0.797566	0.739	0.132	4.85003e-80	5.598
FAM229B	3.28943e-73	0.721265	0.655	0.118	7.96141e-69	5.551
STEAP1	3.24194e-58	0.660531	0.525	0.095	7.84647e-54	5.526
NUSAP1	1.53094e-16	0.306655	0.164	0.03	3.70533e-12	5.467
MKI67	4.49693e-13	0.280319	0.13	0.024	1.08839e-08	5.417
GGH	2.04752e-29	0.331403	0.303	0.056	4.95561e-25	5.411
ASPM	1.15154e-12	0.356345	0.13	0.025	2.78708e-08	5.2
CLDN7	3.47935e-24	0.261978	0.265	0.051	8.42108e-20	5.196
DIO3	8.2093e-67	1.12884	0.613	0.118	1.9869e-62	5.195
DNM3OS	6.39257e-52	0.62537	0.513	0.099	1.54719e-47	5.182
NETO2	6.57835e-28	0.289799	0.294	0.057	1.59216e-23	5.158
STEAP2	1.12381e-31	0.299314	0.345	0.067	2.71997e-27	5.149
CPXM1	2.39149e-28	0.303304	0.311	0.062	5.78811e-24	5.016
PTTG1	4.13571e-21	0.396605	0.235	0.047	1.00096e-16	5
DAPK1	8.05969e-31	0.319358	0.353	0.072	1.95069e-26	4.903
MX1	5.65941e-27	0.384438	0.298	0.061	1.36975e-22	4.885
TP53I11	5.41222e-40	0.389382	0.462	0.096	1.30992e-35	4.812
YIPF1	4.48137e-24	0.253898	0.277	0.058	1.08463e-19	4.776
UBE2C	5.06197e-17	0.360974	0.193	0.041	1.22515e-12	4.707
EDEM1	2.54522e-43	0.43714	0.496	0.106	6.1602e-39	4.679
ANGPT2	1.47201e-28	0.489551	0.332	0.071	3.5627e-24	4.676
APLN	1.29402e-49	0.636288	0.559	0.12	3.13192e-45	4.658
IL3RA	1.52979e-36	0.398417	0.416	0.09	3.70254e-32	4.622
TSPAN5	2.8776e-27	0.269643	0.328	0.071	6.96466e-23	4.62
PLBD1	1.57739e-31	0.288521	0.382	0.083	3.81776e-27	4.602
MCUB	2.32328e-30	0.323512	0.361	0.079	5.62304e-26	4.57
DIXDC1	2.15349e-39	0.469738	0.466	0.102	5.21208e-35	4.569
SLC46A3	7.46853e-34	0.351522	0.403	0.089	1.80761e-29	4.528
IFI27L1	1.34616e-28	0.289626	0.353	0.079	3.2581e-24	4.468
GAP43	7.45768e-74	1.00009	0.727	0.163	1.80498e-69	4.46
SHTN1	8.0355e-25	0.284503	0.311	0.07	1.94483e-20	4.443
NID2	4.56384e-32	0.356647	0.399	0.09	1.10459e-27	4.433
AGL	3.20601e-26	0.279981	0.328	0.074	7.7595e-22	4.432
TSPAN2	2.64018e-31	0.350113	0.391	0.089	6.39004e-27	4.393
TK1	1.07544e-18	0.326151	0.235	0.054	2.60289e-14	4.352
F2R	2.94522e-39	0.415917	0.496	0.116	7.12832e-35	4.276
KLHL23	3.12077e-26	0.307294	0.34	0.08	7.55321e-22	4.25
CDH13	7.43476e-58	0.661566	0.647	0.154	1.79943e-53	4.201
ISOC1	4.15379e-25	0.287484	0.319	0.076	1.00534e-20	4.197
ZDHHC12	6.76233e-29	0.279878	0.391	0.094	1.63669e-24	4.16
PCDH10	4.42844e-29	0.463457	0.37	0.089	1.07182e-24	4.157
PMVK	1.32242e-27	0.29242	0.361	0.087	3.20065e-23	4.149
TYMS	7.78394e-24	0.514139	0.311	0.076	1.88395e-19	4.092
TSPAN15	7.69485e-49	0.528127	0.571	0.14	1.86238e-44	4.079
TUBE1	2.52947e-36	0.42095	0.475	0.117	6.12208e-32	4.06
WFS1	1.54749e-37	0.461839	0.479	0.118	3.74539e-33	4.059
FLT4	5.3428e-24	0.280146	0.324	0.08	1.29312e-19	4.05
TSN	1.17549e-35	0.397064	0.475	0.118	2.84505e-31	4.025
BRDT	3.09719e-27	0.284534	0.382	0.095	7.49613e-23	4.021
FILIP1	8.87805e-39	0.400407	0.534	0.133	2.14876e-34	4.015
LTBP2	3.08936e-53	0.719636	0.626	0.156	7.47717e-49	4.013
PCLAF	1.57339e-16	0.274714	0.227	0.057	3.80809e-12	3.982
CRHBP	7.82455e-72	1.13704	0.761	0.192	1.89378e-67	3.964
ITGA9	9.21786e-36	0.421045	0.475	0.121	2.231e-31	3.926
SRD5A3	8.43388e-28	0.350025	0.374	0.096	2.04125e-23	3.896
TNFRSF4	1.53419e-32	0.430672	0.454	0.118	3.71319e-28	3.847
CD40	1.24054e-32	0.403339	0.437	0.114	3.00247e-28	3.833
SVIL	1.5323e-30	0.340181	0.45	0.118	3.70862e-26	3.814
KIAA1324L	3.74611e-38	0.433377	0.521	0.137	9.0667e-34	3.803
SCN9A	6.21259e-30	0.341221	0.437	0.115	1.50363e-25	3.8
HAUS1	6.50718e-26	0.289635	0.37	0.098	1.57493e-21	3.776
NT5DC2	9.56441e-23	0.278016	0.336	0.089	2.31487e-18	3.775
ST6GALNAC1	1.79947e-47	0.544191	0.597	0.159	4.35525e-43	3.755
CTHRC1	4.57041e-77	0.983458	0.811	0.217	1.10618e-72	3.737
TM4SF18	6.98108e-84	1.08417	0.819	0.22	1.68963e-79	3.723
WDR54	5.18299e-29	0.346236	0.412	0.111	1.25444e-24	3.712
FUT9	3.5017e-48	0.591386	0.643	0.174	8.47516e-44	3.695
GABRE	2.19456e-34	0.444993	0.5	0.136	5.31149e-30	3.676
SLC29A1	5.01833e-24	0.28621	0.357	0.098	1.21459e-19	3.643
TOP2A	6.92685e-13	0.483709	0.189	0.052	1.67651e-08	3.635
MPST	1.14668e-30	0.328968	0.45	0.124	2.77532e-26	3.629
ALYREF	3.19166e-32	0.35045	0.475	0.131	7.72477e-28	3.626
KIAA1586	5.192e-23	0.255803	0.366	0.101	1.25662e-18	3.624
PMAIP1	4.77778e-16	0.289137	0.248	0.069	1.15637e-11	3.594
NQO1	4.35329e-21	0.27478	0.315	0.088	1.05363e-16	3.58
LXN	9.03867e-82	1.12595	0.836	0.234	2.18763e-77	3.573
PROCR	1.66682e-33	0.353465	0.517	0.145	4.0342e-29	3.566
NAXE	1.4486e-39	0.481203	0.58	0.164	3.50605e-35	3.537
LAPTM4B	3.5638e-54	0.623805	0.706	0.202	8.62547e-50	3.495
ZNF431	1.54654e-23	0.330535	0.382	0.11	3.74309e-19	3.473
SSBP2	4.23525e-25	0.272528	0.42	0.122	1.02506e-20	3.443
EDNRB	4.44271e-25	0.338394	0.412	0.12	1.07527e-20	3.433
FHOD1	4.0791e-22	0.27874	0.366	0.107	9.87264e-18	3.421
HACD3	1.92357e-38	0.467149	0.601	0.178	4.65563e-34	3.376
MRPL16	5.7293e-47	0.545457	0.647	0.192	1.38666e-42	3.37
ENC1	2.3463e-36	0.470149	0.546	0.162	5.67876e-32	3.37
PCNA	6.86915e-21	0.365995	0.345	0.103	1.66254e-16	3.35
TM2D2	1.27785e-38	0.475643	0.597	0.179	3.09277e-34	3.335
KCNJ2	4.17198e-29	0.521068	0.45	0.135	1.00974e-24	3.333
COLEC12	1.53331e-36	0.409775	0.643	0.194	3.71108e-32	3.314
ITGA1	5.57419e-27	0.339425	0.475	0.144	1.34912e-22	3.299
THUMPD3-AS1	8.9814e-22	0.262651	0.382	0.117	2.17377e-17	3.265
SLC27A3	8.87062e-33	0.408483	0.546	0.168	2.14696e-28	3.25
SKA2	1.37742e-25	0.307766	0.445	0.137	3.33377e-21	3.248
CKS2	1.31067e-20	0.286415	0.37	0.114	3.1722e-16	3.246
LBH	7.49389e-18	0.257973	0.324	0.1	1.81375e-13	3.24
HOXB3	1.84184e-24	0.330751	0.424	0.131	4.4578e-20	3.237
RBP1	1.75803e-80	1.11536	0.882	0.273	4.25497e-76	3.231
EBPL	3.02249e-42	0.482744	0.697	0.217	7.31534e-38	3.212
MRI1	6.39158e-49	0.608713	0.702	0.219	1.54695e-44	3.205
KPNA3	2.85681e-25	0.290378	0.458	0.143	6.91434e-21	3.203
FMC1	2.83253e-20	0.250583	0.361	0.113	6.85558e-16	3.195
RFLNB	5.02254e-65	0.861697	0.811	0.254	1.2156e-60	3.193
GSTA4	1.05429e-30	0.415506	0.525	0.165	2.55169e-26	3.182
CKLF	1.4233e-30	0.393591	0.521	0.164	3.44481e-26	3.177
SLC52A2	3.75986e-19	0.261009	0.349	0.11	9.09998e-15	3.173
TP53I3	9.74759e-20	0.266357	0.357	0.113	2.35921e-15	3.159
BIN1	6.40545e-30	0.330578	0.538	0.171	1.55031e-25	3.146
ECI2	1.95147e-25	0.278858	0.475	0.151	4.72315e-21	3.146
MIR181A1HG	5.87376e-35	0.460236	0.588	0.187	1.42163e-30	3.144
SMAD1	2.80942e-36	0.499612	0.605	0.193	6.79964e-32	3.135
SMIM19	6.14577e-23	0.257578	0.429	0.137	1.48746e-18	3.131
AC011453.1	1.96379e-17	0.250019	0.328	0.105	4.75296e-13	3.124
MRPS14	6.99845e-30	0.353076	0.546	0.175	1.69384e-25	3.12
TIMM22	3.4151e-21	0.264617	0.399	0.128	8.26557e-17	3.117
LYVE1	1.86601e-46	0.57254	0.765	0.246	4.51629e-42	3.11
AP5M1	1.70093e-21	0.272791	0.395	0.127	4.11676e-17	3.11
HOMER3	9.05892e-50	0.712829	0.735	0.237	2.19253e-45	3.101
FBXO21	5.03823e-27	0.376629	0.492	0.159	1.2194e-22	3.094
TIMM10	3.56412e-20	0.262736	0.387	0.126	8.62624e-16	3.071
FAM167B	1.15212e-22	0.305049	0.445	0.145	2.78846e-18	3.069
AGTRAP	1.74874e-27	0.322996	0.504	0.165	4.23247e-23	3.055
NTHL1	4.11786e-30	0.377928	0.542	0.178	9.96646e-26	3.045
MAP1B	1.54787e-24	0.321392	0.479	0.158	3.7463e-20	3.032
HINT2	1.09023e-23	0.250519	0.479	0.158	2.63869e-19	3.032
THSD1	1.16557e-34	0.428653	0.609	0.201	2.82103e-30	3.03
ZNF503	2.3817e-25	0.400405	0.462	0.154	5.76442e-21	3
RTN2	1.6123e-21	0.270195	0.424	0.142	3.90225e-17	2.986
NT5C	1.35014e-29	0.362336	0.584	0.196	3.26775e-25	2.98
EFNB1	1.13388e-26	0.311358	0.546	0.184	2.74434e-22	2.967
NME1	8.30474e-32	0.363749	0.626	0.212	2.01e-27	2.953
KIF2A	2.32312e-29	0.360707	0.555	0.188	5.62264e-25	2.952
CTNNBIP1	1.54821e-39	0.466894	0.672	0.228	3.74714e-35	2.947
EPB41L2	7.54607e-34	0.435555	0.613	0.208	1.82637e-29	2.947
DTYMK	3.91458e-18	0.252489	0.37	0.126	9.47446e-14	2.937
CKAP2	2.58352e-10	0.267312	0.202	0.069	6.25289e-06	2.928
MRPL47	2.00469e-21	0.265769	0.433	0.148	4.85195e-17	2.926
CMTM3	3.74238e-38	0.489989	0.664	0.227	9.05768e-34	2.925
ITM2A	3.52059e-37	0.677929	0.609	0.209	8.52089e-33	2.914
NUDCD2	9.41445e-23	0.293417	0.471	0.162	2.27858e-18	2.907
CKS1B	6.55453e-19	0.330762	0.395	0.136	1.58639e-14	2.904
FAM43A	1.19031e-38	0.495742	0.702	0.242	2.88091e-34	2.901
TPRKB	4.63697e-38	0.455311	0.693	0.239	1.12229e-33	2.9
TAX1BP3	4.27998e-24	0.327534	0.487	0.168	1.03588e-19	2.899
CFAP20	1.41331e-20	0.272581	0.429	0.148	3.42064e-16	2.899
FNBP1L	6.58878e-19	0.251812	0.391	0.135	1.59468e-14	2.896
NIFK	2.60772e-35	0.457311	0.63	0.218	6.31147e-31	2.89
CLEC1A	1.2801e-49	0.618076	0.777	0.269	3.09822e-45	2.888
SERPING1	6.96254e-35	0.423091	0.647	0.224	1.68514e-30	2.888
EIF4EBP1	9.35604e-31	0.432247	0.58	0.201	2.26444e-26	2.886
CENPF	1.14685e-11	0.379326	0.239	0.083	2.77572e-07	2.88
PPIC	5.9305e-37	0.477979	0.697	0.243	1.43536e-32	2.868
HOXA10	5.24239e-24	0.296653	0.496	0.173	1.26882e-19	2.867
TSPAN13	2.75645e-28	0.348198	0.576	0.201	6.67144e-24	2.866
FDX1	3.69976e-24	0.395677	0.513	0.179	8.95454e-20	2.866
MRPL36	2.77269e-21	0.255603	0.466	0.163	6.71075e-17	2.859
MVB12A	7.48937e-31	0.410661	0.609	0.214	1.81265e-26	2.846
SLC12A2	2.85661e-27	0.36158	0.571	0.201	6.91386e-23	2.841
NAA30	5.63502e-30	0.417799	0.584	0.206	1.36384e-25	2.835
ITPA	5.78118e-23	0.271981	0.5	0.177	1.39922e-18	2.825
TPGS1	4.67092e-22	0.294033	0.466	0.165	1.1305e-17	2.824
C1orf123	3.57643e-21	0.266099	0.462	0.164	8.65603e-17	2.817
RPIA	2.39688e-24	0.274524	0.538	0.192	5.80118e-20	2.802
TBX2	1.89605e-22	0.291344	0.496	0.177	4.58901e-18	2.802
TRIM16	6.33693e-60	0.852107	0.798	0.285	1.53373e-55	2.8
GFM1	4.13831e-24	0.32423	0.513	0.184	1.0016e-19	2.788
NAE1	4.2551e-17	0.260165	0.37	0.133	1.02986e-12	2.782
DIO3OS	1.51015e-35	0.526449	0.664	0.239	3.65503e-31	2.778
TNFAIP8L1	3.19413e-16	0.251286	0.361	0.13	7.73076e-12	2.777
TBC1D4	3.86381e-36	0.468497	0.71	0.256	9.35159e-32	2.773
LSM2	6.4198e-26	0.265554	0.584	0.211	1.55378e-21	2.768
JUP	1.45951e-29	0.413106	0.63	0.229	3.53246e-25	2.751
ERLIN1	8.80869e-20	0.260025	0.429	0.156	2.13197e-15	2.75
CASP7	1.06044e-20	0.319101	0.45	0.164	2.56658e-16	2.744
NUTF2	9.46059e-24	0.305149	0.529	0.193	2.28975e-19	2.741
TEX264	1.87394e-21	0.311719	0.483	0.177	4.53551e-17	2.729
TMEM160	3.01357e-29	0.358663	0.622	0.228	7.29374e-25	2.728
USP31	2.56573e-19	0.274075	0.441	0.162	6.20983e-15	2.722
RAB5IF	8.16719e-28	0.338958	0.592	0.218	1.9767e-23	2.716
BAALC	2.85185e-32	0.422998	0.643	0.237	6.90232e-28	2.713
CMTM8	9.70065e-23	0.322845	0.508	0.188	2.34785e-18	2.702
DCTPP1	3.26776e-20	0.295985	0.454	0.168	7.90896e-16	2.702
MRPL22	7.9695e-33	0.431023	0.651	0.243	1.92886e-28	2.679
TMX1	4.26004e-22	0.301414	0.5	0.188	1.03106e-17	2.66
PRKAR2B	4.65017e-32	0.408548	0.651	0.245	1.12548e-27	2.657
NRP2	7.56351e-23	0.303621	0.58	0.219	1.8306e-18	2.648
GLRX3	4.0751e-23	0.281826	0.55	0.208	9.86296e-19	2.644
P2RY1	6.83725e-46	0.76074	0.744	0.282	1.65482e-41	2.638
ADD3	2.82224e-29	0.379224	0.664	0.252	6.83066e-25	2.635
NFATC2IP	1.6591e-18	0.252946	0.458	0.174	4.01551e-14	2.632
MAP4K5	7.32969e-23	0.291992	0.525	0.2	1.774e-18	2.625
PARP1	4.93584e-22	0.277445	0.55	0.21	1.19462e-17	2.619
NDUFA9	2.06342e-16	0.253243	0.403	0.154	4.99409e-12	2.617
NDUFB6	1.91447e-23	0.315487	0.538	0.206	4.6336e-19	2.612
COMMD4	2.68702e-21	0.283717	0.525	0.201	6.50339e-17	2.612
MYL6B	1.58963e-20	0.270726	0.5	0.192	3.84737e-16	2.604
GTF2H5	2.46914e-23	0.258184	0.601	0.231	5.97605e-19	2.602
AFAP1L1	4.79597e-41	0.544886	0.761	0.293	1.16077e-36	2.597
TOMM22	1.21103e-23	0.275519	0.555	0.214	2.93105e-19	2.593
ACAT2	1.75525e-20	0.335247	0.513	0.198	4.24824e-16	2.591
ERG28	6.8716e-24	0.337859	0.563	0.218	1.66313e-19	2.583
PSMC4	9.92638e-19	0.267127	0.445	0.173	2.40248e-14	2.572
SEL1L3	4.28717e-20	0.302576	0.483	0.188	1.03762e-15	2.569
LMO2	6.20279e-24	0.332792	0.588	0.229	1.50126e-19	2.568
SPTSSA	7.02144e-23	0.305758	0.559	0.218	1.6994e-18	2.564
NPR1	3.98488e-22	0.286801	0.588	0.231	9.6446e-18	2.545
TAF11	2.14804e-19	0.297929	0.458	0.18	5.19891e-15	2.544
STOML2	3.46692e-22	0.27765	0.567	0.223	8.39099e-18	2.543
HEY1	1.75102e-21	0.396689	0.5	0.197	4.23798e-17	2.538
RCBTB2	5.29327e-24	0.368781	0.576	0.227	1.28113e-19	2.537
PGRMC1	3.24944e-20	0.275183	0.508	0.201	7.86462e-16	2.527
GPX7	8.39976e-19	0.252154	0.454	0.18	2.03299e-14	2.522
GMFG	1.79957e-53	0.693264	0.903	0.359	4.3555e-49	2.515
VDAC3	7.24582e-26	0.330663	0.63	0.251	1.75371e-21	2.51
CD47	2.60501e-23	0.336335	0.592	0.237	6.30491e-19	2.498
MGMT	2.47953e-17	0.255328	0.462	0.185	6.0012e-13	2.497
BET1	6.91477e-21	0.319159	0.529	0.212	1.67358e-16	2.495
ITGA2	5.45273e-23	0.34902	0.601	0.241	1.31972e-18	2.494
HPGD	1.78744e-27	0.399157	0.71	0.285	4.32613e-23	2.491
FCN3	3.52722e-18	0.319157	0.475	0.192	8.53692e-14	2.474
PCSK5	3.72048e-27	0.429419	0.66	0.268	9.00467e-23	2.463
ABCA1	1.53137e-34	0.482374	0.79	0.322	3.70637e-30	2.453
RPN1	4.24368e-27	0.401861	0.643	0.263	1.0271e-22	2.445
ITGB1BP1	1.56002e-23	0.32161	0.618	0.253	3.77571e-19	2.443
LSM6	1.61412e-19	0.273076	0.521	0.214	3.90664e-15	2.435
CCDC130	1.11847e-20	0.301459	0.538	0.221	2.70703e-16	2.434
PPP1CC	5.09257e-28	0.36159	0.714	0.294	1.23255e-23	2.429
NT5E	1.87599e-29	0.460632	0.655	0.27	4.54046e-25	2.426
NTS	2.31999e-08	0.448388	0.223	0.092	0.000561508	2.424
MRPL4	3.88311e-18	0.268668	0.504	0.208	9.39829e-14	2.423
STAB1	3.25593e-21	0.258435	0.639	0.264	7.88032e-17	2.42
CLCN3	3.54871e-19	0.268031	0.508	0.21	8.58894e-15	2.419
SCARF1	3.45171e-16	0.261733	0.441	0.183	8.35418e-12	2.41
PRNP	1.13924e-30	0.410125	0.735	0.306	2.7573e-26	2.402
CACHD1	5.22276e-18	0.291853	0.538	0.224	1.26407e-13	2.402
HDAC1	3.41432e-26	0.343184	0.672	0.28	8.26367e-22	2.4
FDFT1	3.52188e-22	0.323232	0.605	0.253	8.52401e-18	2.391
ADGRL2	3.13757e-23	0.334895	0.643	0.269	7.59386e-19	2.39
ABRACL	5.38426e-24	0.364787	0.626	0.262	1.30315e-19	2.389
FADS2	4.13162e-20	0.325883	0.563	0.236	9.99977e-16	2.386
FSCN1	8.44983e-32	0.468771	0.739	0.31	2.04511e-27	2.384
LRIG3	8.03848e-22	0.360259	0.609	0.257	1.94555e-17	2.37
GBP4	3.96925e-36	0.516596	0.786	0.332	9.60679e-32	2.367
CNPY2	1.30044e-19	0.297373	0.58	0.245	3.14746e-15	2.367
CPNE2	1.09246e-19	0.274355	0.563	0.238	2.64407e-15	2.366
IGF2BP1	1.6012e-25	0.365094	0.681	0.288	3.87538e-21	2.365
SMC4	2.30188e-20	0.357685	0.546	0.231	5.57124e-16	2.364
LRMDA	2.73665e-19	0.298784	0.508	0.215	6.62352e-15	2.363
RSBN1L	3.81195e-18	0.25677	0.529	0.224	9.22607e-14	2.362
BAX	6.6768e-25	0.383262	0.647	0.274	1.61599e-20	2.361
NME4	6.94804e-25	0.304146	0.706	0.299	1.68163e-20	2.361
MANF	5.89036e-23	0.356323	0.639	0.271	1.42564e-18	2.358
LIMD2	6.21056e-24	0.358322	0.609	0.259	1.50314e-19	2.351
HOXA13	3.24907e-21	0.324098	0.613	0.261	7.86373e-17	2.349
VBP1	2.50101e-18	0.260639	0.513	0.219	6.05318e-14	2.342
PXDN	1.35988e-34	0.534049	0.782	0.334	3.29133e-30	2.341
MRPL17	4.73901e-20	0.270405	0.576	0.246	1.14698e-15	2.341
SEMA6A	7.48174e-19	0.272692	0.571	0.244	1.81081e-14	2.34
PSMD13	1.24439e-21	0.271425	0.634	0.271	3.01181e-17	2.339
UFL1	3.2592e-17	0.267981	0.504	0.216	7.88824e-13	2.333
TUBB6	1.65845e-14	0.268845	0.441	0.189	4.01396e-10	2.333
GOLIM4	1.14731e-18	0.316571	0.529	0.227	2.77684e-14	2.33
ZNRF1	2.3356e-21	0.34403	0.55	0.238	5.65286e-17	2.311
PAM	4.66693e-19	0.292468	0.559	0.242	1.12954e-14	2.31
GIMAP4	3.64718e-33	0.533069	0.765	0.332	8.82727e-29	2.304
CNIH4	5.15953e-20	0.266114	0.622	0.27	1.24876e-15	2.304
CAMTA1	3.162e-24	0.312279	0.697	0.303	7.65299e-20	2.3
FAM124B	2.77942e-15	0.256789	0.471	0.205	6.72704e-11	2.298
GIMAP7	1.19086e-25	0.415867	0.681	0.298	2.88223e-21	2.285
POLR2G	9.92969e-20	0.266941	0.609	0.267	2.40328e-15	2.281
ITPRIPL2	3.10604e-16	0.268106	0.508	0.223	7.51754e-12	2.278
SAMHD1	2.39057e-20	0.322868	0.555	0.244	5.7859e-16	2.275
AGPAT5	1.63845e-18	0.35388	0.529	0.233	3.96553e-14	2.27
NOSTRIN	5.46637e-23	0.360381	0.689	0.304	1.32303e-18	2.266
NBDY	5.44023e-20	0.254765	0.63	0.278	1.3167e-15	2.266
CBX5	4.96477e-21	0.289113	0.634	0.28	1.20162e-16	2.264
IPO11	1.63912e-18	0.262912	0.58	0.257	3.96716e-14	2.257
FADS3	3.96719e-20	0.278668	0.618	0.274	9.60179e-16	2.255
HHEX	7.99605e-27	0.373339	0.748	0.332	1.93528e-22	2.253
NDUFA8	7.968e-19	0.27498	0.613	0.273	1.92849e-14	2.245
TBCB	5.39258e-24	0.347651	0.727	0.324	1.30517e-19	2.244
TMEM205	2.2742e-20	0.333585	0.643	0.287	5.50425e-16	2.24
PCDH17	4.00459e-25	0.499833	0.689	0.308	9.69231e-21	2.237
LMCD1	1.98705e-18	0.274474	0.643	0.288	4.80926e-14	2.233
TMEM88	8.95562e-42	0.647196	0.845	0.379	2.16753e-37	2.23
SOX18	1.65919e-28	0.430352	0.773	0.347	4.01574e-24	2.228
SEPT10	2.96789e-17	0.269776	0.55	0.248	7.18317e-13	2.218
ARPC5L	2.67844e-20	0.343941	0.618	0.279	6.48263e-16	2.215
LAIR2	6.01253e-10	0.309556	0.353	0.16	1.45521e-05	2.206
TMEM208	7.67047e-16	0.266602	0.504	0.229	1.85648e-11	2.201
IGF2BP2	5.43147e-27	0.424308	0.689	0.315	1.31458e-22	2.187
PPP4C	7.58949e-24	0.282397	0.798	0.365	1.83688e-19	2.186
CRTAP	1.1351e-19	0.261932	0.647	0.296	2.74728e-15	2.186
MPG	1.93557e-22	0.349678	0.66	0.302	4.68466e-18	2.185
ARL2	1.60217e-21	0.303027	0.723	0.331	3.87773e-17	2.184
CTTN	2.18997e-29	0.407773	0.79	0.362	5.30039e-25	2.182
TMEM165	1.82525e-27	0.38832	0.744	0.341	4.41764e-23	2.182
COPS5	7.35864e-17	0.300515	0.542	0.249	1.78101e-12	2.177
PDHB	5.77252e-29	0.436667	0.828	0.381	1.39712e-24	2.173
PDGFB	5.1673e-18	0.253762	0.681	0.314	1.25064e-13	2.169
CCND1	6.13583e-28	0.602712	0.718	0.332	1.48506e-23	2.163
IKBIP	1.55376e-16	0.268906	0.601	0.278	3.76057e-12	2.162
RALA	1.46126e-29	0.418761	0.798	0.37	3.53668e-25	2.157
MGST2	1.67215e-42	0.608198	0.912	0.424	4.04711e-38	2.151
PCDH12	2.50018e-20	0.359665	0.643	0.301	6.05119e-16	2.136
RCN2	1.42732e-21	0.345955	0.676	0.317	3.45454e-17	2.132
MSMO1	2.70509e-17	0.33518	0.689	0.324	6.54714e-13	2.127
ARPC1A	4.85621e-19	0.261467	0.681	0.322	1.17535e-14	2.115
ZNF428	3.54846e-19	0.300591	0.672	0.318	8.58834e-15	2.113
MYH10	9.32358e-18	0.288856	0.609	0.289	2.25658e-13	2.107
DEGS1	4.54085e-39	0.601548	0.845	0.402	1.09902e-34	2.102
TNFSF10	1.59399e-25	0.513647	0.748	0.356	3.85792e-21	2.101
C1orf54	2.54865e-22	0.357025	0.706	0.337	6.16849e-18	2.095
NID1	1.80634e-45	0.70083	0.929	0.444	4.37189e-41	2.092
SHC1	2.42315e-16	0.256601	0.584	0.281	5.86475e-12	2.078
TSPAN18	1.37372e-23	0.391348	0.782	0.379	3.32481e-19	2.063
MIR503HG	3.41304e-28	0.494983	0.815	0.396	8.26059e-24	2.058
CXorf36	4.69993e-25	0.422467	0.769	0.374	1.13752e-20	2.056
SLC16A1	4.56496e-14	0.304432	0.563	0.277	1.10486e-09	2.032
FAM184A	6.06643e-16	0.278632	0.622	0.307	1.46826e-11	2.026
ISG15	1.05242e-36	0.765765	0.845	0.418	2.54717e-32	2.022
MLEC	1.30864e-12	0.25816	0.534	0.265	3.1673e-08	2.015
ITM2C	1.83194e-28	0.507708	0.874	0.435	4.43385e-24	2.009
APH1A	8.78515e-17	0.273661	0.601	0.3	2.12627e-12	2.003
CYB5A	9.04395e-40	0.546416	0.887	0.445	2.18891e-35	1.993
TUSC3	2.67133e-28	0.478584	0.845	0.424	6.46542e-24	1.993
RCN1	2.51684e-42	0.654165	0.895	0.452	6.09152e-38	1.98
CLEC14A	4.9686e-27	0.394565	0.853	0.431	1.20255e-22	1.979
TMEM123	1.97285e-26	0.407532	0.832	0.424	4.77489e-22	1.962
SLC44A1	2.19638e-20	0.34466	0.769	0.392	5.3159e-16	1.962
GALNT1	2.33946e-19	0.348287	0.664	0.339	5.66219e-15	1.959
SOX17	5.35201e-16	0.29028	0.693	0.354	1.29535e-11	1.958
ROBO4	1.37398e-14	0.285013	0.655	0.335	3.32545e-10	1.955
CAVIN3	1.51835e-18	0.352304	0.727	0.372	3.67486e-14	1.954
ZNF22	8.86897e-15	0.257166	0.639	0.328	2.14656e-10	1.948
ORMDL1	2.74397e-15	0.255395	0.622	0.32	6.64124e-11	1.944
KANK3	9.86139e-22	0.377446	0.84	0.433	2.38675e-17	1.94
TMEM219	4.57985e-17	0.263345	0.676	0.349	1.10846e-12	1.937
FKBP3	2.47217e-17	0.267827	0.697	0.361	5.9834e-13	1.931
CNN3	4.98778e-34	0.486592	0.945	0.493	1.20719e-29	1.917
ADGRL4	7.8824e-27	0.454856	0.866	0.452	1.90778e-22	1.916
FAM69B	9.98996e-28	0.44138	0.903	0.473	2.41787e-23	1.909
TSPAN4	3.59359e-16	0.277817	0.71	0.372	8.69756e-12	1.909
ECSCR	1.50857e-31	0.542048	0.916	0.481	3.6512e-27	1.904
MMRN1	2.96701e-17	0.274436	0.798	0.421	7.18106e-13	1.895
IGFBP2	1.18657e-33	0.646674	0.912	0.485	2.87186e-29	1.88
FAM213A	1.59734e-24	0.440803	0.866	0.461	3.86604e-20	1.879
MAP4K4	1.24173e-14	0.25442	0.714	0.38	3.00535e-10	1.879
FLI1	2.06192e-16	0.28401	0.752	0.402	4.99046e-12	1.871
EFCAB14	8.31944e-25	0.446072	0.815	0.439	2.01355e-20	1.856
PRCP	2.91065e-36	0.631834	0.908	0.491	7.04465e-32	1.849
LAMC1	2.84191e-27	0.487138	0.878	0.477	6.87827e-23	1.841
FAM89A	1.61682e-23	0.46462	0.849	0.462	3.91319e-19	1.838
YES1	3.15819e-22	0.387234	0.845	0.46	7.64376e-18	1.837
MEOX2	1.39475e-24	0.482088	0.828	0.452	3.3757e-20	1.832
COL18A1	1.82386e-15	0.260696	0.773	0.422	4.41429e-11	1.832
LBR	1.85227e-12	0.261875	0.622	0.34	4.48305e-08	1.829
APLNR	2.50352e-20	0.312024	0.882	0.484	6.05927e-16	1.822
VAMP5	4.85919e-41	0.670494	0.966	0.541	1.17607e-36	1.786
PKN2	4.82006e-23	0.460998	0.798	0.449	1.1666e-18	1.777
KIAA1551	8.69892e-18	0.322263	0.845	0.49	2.1054e-13	1.724
CCDC85B	6.72595e-37	0.63523	0.933	0.543	1.62788e-32	1.718
IL32	3.7413e-11	0.343391	0.651	0.379	9.05507e-07	1.718
CAV2	7.50477e-30	0.527901	0.937	0.546	1.81638e-25	1.716
FDPS	2.51496e-19	0.376494	0.945	0.551	6.08695e-15	1.715
CLDN5	2.27963e-17	0.33294	0.87	0.516	5.51738e-13	1.686
S100A16	1.09845e-33	0.590215	0.941	0.566	2.65857e-29	1.663
ICAM2	1.84742e-41	0.697506	0.958	0.582	4.4713e-37	1.646
TIE1	7.07517e-19	0.345121	0.895	0.544	1.7124e-14	1.645
MARCKSL1	1.77916e-55	0.834398	0.979	0.601	4.3061e-51	1.629
TCIM	9.03224e-15	0.320813	0.924	0.568	2.18607e-10	1.627
ESAM	1.38973e-23	0.449337	0.929	0.593	3.36357e-19	1.567
RAMP2	1.63672e-46	0.736115	0.979	0.651	3.96135e-42	1.504
CD34	1.08959e-12	0.267879	0.95	0.634	2.63715e-08	1.498
KDR	2.58278e-39	0.702298	0.983	0.659	6.2511e-35	1.492
MDK	1.66741e-15	0.41071	0.878	0.595	4.03562e-11	1.476
RAB13	5.90359e-20	0.360189	0.849	0.579	1.42884e-15	1.466
TUBA1A	4.01367e-18	0.492517	0.882	0.608	9.71429e-14	1.451
RAB11A	5.99922e-28	0.416735	0.937	0.655	1.45199e-23	1.431
PGLS	2.3826e-12	0.277627	0.836	0.591	5.76661e-08	1.415
TFPI	7.2833e-10	0.265663	0.937	0.668	1.76278e-05	1.403
HBZ	8.44788e-08	0.378442	0.731	0.525	0.00204464	1.392
TFPI2	2.65648e-30	0.739955	0.954	0.703	6.42947e-26	1.357
MAGED2	1.82119e-16	0.308221	0.941	0.717	4.40782e-12	1.312
S100A13	1.37618e-10	0.273635	0.887	0.681	3.33076e-06	1.302
CREM	2.47412e-09	0.269332	0.916	0.707	5.9881e-05	1.296
BST2	4.78261e-49	0.749483	0.983	0.77	1.15753e-44	1.277
RHOC	6.39254e-15	0.272333	0.975	0.768	1.54719e-10	1.27
SMS	1.76632e-33	0.646864	0.912	0.734	4.27503e-29	1.243
FABP5	6.24208e-31	0.606792	0.962	0.775	1.51077e-26	1.241
KIF5B	5.19773e-25	0.467538	0.937	0.755	1.25801e-20	1.241
STMN1	1.81765e-31	0.523657	0.958	0.775	4.39926e-27	1.236
EGFL7	2.02282e-20	0.362209	1	0.815	4.89582e-16	1.227
CAV1	1.55726e-44	0.611311	0.996	0.818	3.76903e-40	1.218
IFI6	1.75485e-15	0.510765	0.803	0.665	4.24727e-11	1.208
LY6E	2.70933e-07	0.25778	0.777	0.65	0.00655739	1.195
GNG11	2.26722e-39	0.608337	1	0.843	5.48736e-35	1.186
MYDGF	2.64404e-14	0.269424	0.899	0.759	6.39936e-10	1.184
SRSF9	1.59226e-17	0.262375	0.937	0.816	3.85376e-13	1.148
H2AFZ	9.79849e-20	0.474269	0.937	0.821	2.37153e-15	1.141
TAX1BP1	4.51815e-15	0.275298	0.975	0.868	1.09353e-10	1.123
CD99	5.15377e-52	0.762614	0.992	0.884	1.24737e-47	1.122
MARCKS	7.58221e-47	0.745395	0.975	0.893	1.83512e-42	1.092
ATP5PF	9.80662e-22	0.287914	0.992	0.914	2.3735e-17	1.085
TUBB	7.88299e-10	0.277955	0.941	0.867	1.90792e-05	1.085
FKBP1A	4.85774e-15	0.256625	0.992	0.937	1.17572e-10	1.059
PDIA6	4.27798e-14	0.270297	0.924	0.876	1.0354e-09	1.055
MYL12A	1.42668e-17	0.274072	0.992	0.947	3.45299e-13	1.048
CGA	0.127889	0.370394	0.714	0.682	1	1.047
APLP2	5.93477e-14	0.327096	0.933	0.899	1.43639e-09	1.038
CLIC1	5.76732e-31	0.408949	1	0.967	1.39586e-26	1.034
TUBA1B	2.75126e-07	0.286513	0.958	0.929	0.00665887	1.031
PFN1	2.97658e-27	0.321833	1	0.975	7.20423e-23	1.026
HMGB1	4.14846e-14	0.254444	0.996	0.976	1.00405e-09	1.02
LGALS1	1.74788e-07	0.266532	0.962	0.946	0.00423038	1.017
SPARC	4.43742e-13	0.259034	0.987	0.979	1.07399e-08	1.008
RPS7	5.25372e-25	0.276153	1	0.996	1.27156e-20	1.004
RPS3	7.22082e-24	0.285895	1	0.996	1.74765e-19	1.004
TMSB4X	1.11547e-20	0.352226	1	0.998	2.69978e-16	1.002

## Sheet: endo-2
	p_val	avg_logFC	pct.1	pct.2	p_val_adj	ratio
SERPINF1	2.03601e-107	0.737337	0.661	0.079	4.92774e-103	8.367
NUPR1	2.91265e-101	0.798622	0.625	0.083	7.04949e-97	7.53
RGS10	7.69144e-85	0.739523	0.564	0.09	1.86156e-80	6.267
CFD	2.90179e-119	0.80136	0.785	0.136	7.0232e-115	5.772
AIF1	2.87164e-102	0.853495	0.698	0.131	6.95022e-98	5.328
CHCHD10	2.34752e-105	0.736778	0.7	0.136	5.68169e-101	5.147
BLVRB	2.52096e-127	0.844876	0.816	0.17	6.10148e-123	4.8
PMP22	5.30976e-95	0.715726	0.713	0.151	1.28512e-90	4.722
CXCL14	3.54045e-102	0.643874	0.759	0.167	8.56895e-98	4.545
BASP1	4.1467e-105	0.775795	0.756	0.169	1.00363e-100	4.473
FCER1G	1.00677e-91	0.801308	0.707	0.159	2.43669e-87	4.447
XAGE3	5.89549e-100	0.756463	0.749	0.176	1.42689e-95	4.256
CTSS	1.27182e-60	0.75805	0.536	0.131	3.07818e-56	4.092
CD14	3.98499e-80	0.755301	0.67	0.171	9.64488e-76	3.918
LUM	2.45161e-100	0.768132	0.767	0.197	5.93364e-96	3.893
CD68	8.75683e-57	0.678782	0.503	0.131	2.11942e-52	3.84
C1QA	2.95365e-61	0.745823	0.546	0.143	7.14871e-57	3.818
CCL4	1.29547e-93	0.833881	0.746	0.205	3.13542e-89	3.639
TYROBP	6.50632e-103	0.8884	0.836	0.23	1.57473e-98	3.635
LGALS3	5.19748e-125	0.964345	0.89	0.246	1.25795e-120	3.618
SPINT2	4.44145e-39	0.542673	0.398	0.112	1.07496e-34	3.554
GPNMB	3.04649e-55	0.749024	0.53	0.151	7.37341e-51	3.51
TYMP	4.056e-91	0.757035	0.726	0.208	9.81673e-87	3.49
CITED2	1.03057e-58	0.6256	0.559	0.162	2.49429e-54	3.451
TGFBI	1.1919e-40	0.585634	0.426	0.125	2.88475e-36	3.408
KRT7	4.22216e-92	0.80745	0.805	0.238	1.02189e-87	3.382
CCL3	2.83877e-93	0.940011	0.785	0.234	6.87068e-89	3.355
FBLN1	1.03038e-94	0.779131	0.777	0.234	2.49382e-90	3.321
GYPC	2.59102e-91	0.740653	0.767	0.235	6.27104e-87	3.264
LGMN	1.92468e-90	0.752813	0.738	0.229	4.6583e-86	3.223
PLAUR	2.30807e-45	0.66964	0.477	0.148	5.58623e-41	3.223
PLIN2	7.18032e-119	0.982	0.87	0.275	1.73785e-114	3.164
S100A4	1.6796e-105	0.836466	0.877	0.278	4.06514e-101	3.155
VCAN	6.18196e-26	0.362046	0.346	0.11	1.49622e-21	3.145
LMO4	2.72009e-75	0.617336	0.67	0.215	6.58344e-71	3.116
CXCL8	6.03243e-82	0.952555	0.787	0.253	1.46003e-77	3.111
MGP	1.7841e-34	0.494156	0.407	0.132	4.31805e-30	3.083
DCN	2.93706e-86	0.626488	0.825	0.269	7.10856e-82	3.067
HBE1	1.19427e-54	0.830453	0.636	0.211	2.8905e-50	3.014
S100A9	3.71135e-88	0.760088	0.841	0.282	8.98259e-84	2.982
KRT19	1.23641e-93	0.849427	0.838	0.288	2.99249e-89	2.91
CCL4L2	1.06472e-49	0.748047	0.521	0.181	2.57695e-45	2.878
S100P	1.59326e-36	0.671917	0.454	0.159	3.85616e-32	2.855
CEBPB	3.93494e-106	0.712608	0.862	0.302	9.52374e-102	2.854
COTL1	1.09932e-89	0.713685	0.79	0.278	2.66069e-85	2.842
LITAF	4.7081e-53	0.595186	0.607	0.215	1.1395e-48	2.823
CCL3L1	2.1761e-39	0.718784	0.461	0.165	5.26682e-35	2.794
XAGE2	1.27275e-29	0.519218	0.397	0.144	3.08044e-25	2.757
PHLDA2	2.23338e-90	0.68646	0.875	0.32	5.40546e-86	2.734
IER3	3.57061e-89	0.768706	0.843	0.312	8.64195e-85	2.702
AKR1B1	6.17646e-69	0.559118	0.687	0.256	1.49489e-64	2.684
NPC2	9.54046e-111	0.838318	0.88	0.328	2.30908e-106	2.683
PEG10	8.77971e-48	0.563807	0.605	0.231	2.12495e-43	2.619
VAMP8	9.63197e-95	0.719841	0.874	0.341	2.33123e-90	2.563
COL1A1	5.64516e-84	0.424386	0.846	0.335	1.3663e-79	2.525
NAMPT	2.41098e-60	0.57808	0.672	0.269	5.8353e-56	2.498
HBZ	2.52039e-59	0.71673	0.834	0.335	6.10011e-55	2.49
APOC1	1.95831e-78	0.91709	0.848	0.344	4.7397e-74	2.465
C1QB	1.77927e-17	0.482031	0.295	0.122	4.30637e-13	2.418
RPL22L1	1.87472e-60	0.582778	0.666	0.282	4.5374e-56	2.362
SQSTM1	1.0196e-73	0.598386	0.797	0.343	2.46774e-69	2.324
CTSZ	1.98146e-78	0.668407	0.826	0.356	4.79574e-74	2.32
HBA1	9.25085e-71	0.741317	0.834	0.367	2.23898e-66	2.272
CD74	1.5102e-25	0.877397	0.413	0.186	3.65514e-21	2.22
PTGDS	8.00744e-23	0.32325	0.464	0.215	1.93804e-18	2.158
IDH2	2.39716e-31	0.493933	0.466	0.218	5.80186e-27	2.138
TUBA1C	5.82232e-68	0.58165	0.844	0.396	1.40917e-63	2.131
HLA-DRA	8.52624e-45	0.928248	0.626	0.294	2.06361e-40	2.129
KRT8	7.18887e-74	0.691222	0.851	0.4	1.73992e-69	2.128
HBA2	1.79795e-73	0.775933	0.884	0.42	4.35158e-69	2.105
HIGD2A	4.80588e-76	0.620306	0.808	0.386	1.16317e-71	2.093
CD36	2.32263e-30	0.391366	0.605	0.29	5.62146e-26	2.086
TIMP2	1.50106e-69	0.64554	0.8	0.388	3.63301e-65	2.062
HBG2	2.43757e-68	0.720453	0.884	0.429	5.89964e-64	2.061
GPC3	1.11109e-11	0.381613	0.275	0.136	2.68917e-07	2.022
PAGE4	3.89286e-86	0.908621	0.902	0.448	9.42189e-82	2.013
CREG1	2.34354e-12	0.34281	0.266	0.133	5.67207e-08	2
SOD2	2.12651e-49	0.483439	0.787	0.404	5.14678e-45	1.948
SELENOP	4.5138e-63	0.654743	0.841	0.439	1.09248e-58	1.916
SNX2	6.5858e-41	0.457258	0.582	0.306	1.59396e-36	1.902
GADD45B	2.60731e-34	0.308994	0.782	0.412	6.31047e-30	1.898
TALDO1	2.24058e-64	0.519435	0.82	0.435	5.42287e-60	1.885
EMP3	6.5345e-37	0.390051	0.789	0.42	1.58155e-32	1.879
ID2	2.14842e-26	0.349241	0.679	0.362	5.19982e-22	1.876
TPM1	1.88477e-49	0.49384	0.861	0.461	4.56171e-45	1.868
PLTP	6.5333e-40	0.461397	0.723	0.388	1.58126e-35	1.863
MT2A	6.47595e-43	0.501066	0.826	0.446	1.56737e-38	1.852
ASAH1	1.10862e-64	0.582759	0.836	0.452	2.6832e-60	1.85
NFKBIA	1.63168e-64	0.630264	0.913	0.497	3.94916e-60	1.837
CEBPD	2.18078e-58	0.412917	0.893	0.486	5.27815e-54	1.837
DDT	5.22475e-66	0.540699	0.802	0.439	1.26455e-61	1.827
PPP1R15A	8.59914e-37	0.290753	0.8	0.438	2.08125e-32	1.826
MDH1	3.04259e-34	0.448249	0.559	0.31	7.36399e-30	1.803
UGP2	7.75294e-36	0.502563	0.592	0.329	1.87644e-31	1.799
ATF3	2.36849e-17	0.29749	0.474	0.265	5.73245e-13	1.789
COL1A2	1.16737e-47	0.37738	0.854	0.478	2.82539e-43	1.787
JPT1	2.93724e-50	0.590314	0.825	0.463	7.109e-46	1.782
GCSH	2.72704e-32	0.488422	0.546	0.307	6.60025e-28	1.779
DAB2	1.19671e-57	0.583537	0.848	0.482	2.8964e-53	1.759
HEBP2	9.42677e-33	0.44842	0.566	0.322	2.28156e-28	1.758
NSA2	6.26099e-57	0.558536	0.813	0.463	1.51535e-52	1.756
APOE	2.06094e-69	1.12566	0.928	0.529	4.98809e-65	1.754
PRDX2	2.80168e-61	0.528865	0.887	0.506	6.7809e-57	1.753
CTSB	1.07628e-62	0.697301	0.875	0.501	2.60492e-58	1.747
CGA	2.95529e-58	0.422983	0.897	0.514	7.15268e-54	1.745
CSH1	3.95214e-50	1.06469	0.775	0.449	9.56537e-46	1.726
KRT18	2.27761e-75	0.821279	0.916	0.531	5.51249e-71	1.725
CYCS	1.93648e-49	0.495203	0.749	0.435	4.68686e-45	1.722
SERPINE2	8.91711e-31	0.422242	0.825	0.48	2.15821e-26	1.719
PEBP1	1.86422e-70	0.617152	0.91	0.533	4.51197e-66	1.707
HMGB2	6.71488e-30	0.414776	0.649	0.384	1.6252e-25	1.69
ADI1	9.19674e-30	0.497824	0.536	0.318	2.22589e-25	1.686
HIST1H4C	1.03254e-24	0.35113	0.6	0.358	2.49904e-20	1.676
PLD3	6.47021e-36	0.410135	0.669	0.401	1.56598e-31	1.668
TMEM14C	4.51392e-55	0.443311	0.828	0.497	1.0925e-50	1.666
TUBB4B	4.04743e-38	0.342723	0.841	0.505	9.796e-34	1.665
UXT	3.88724e-46	0.4313	0.797	0.479	9.40829e-42	1.664
TKT	1.84679e-45	0.470652	0.805	0.486	4.46979e-41	1.656
HMGA1	2.95679e-22	0.428156	0.554	0.335	7.15632e-18	1.654
JTB	5.72202e-48	0.478931	0.728	0.441	1.3849e-43	1.651
NDUFA6	4.98782e-49	0.459015	0.792	0.486	1.2072e-44	1.63
ANXA5	2.76024e-87	0.797539	0.93	0.571	6.6806e-83	1.629
MPC2	1.29605e-27	0.438219	0.539	0.331	3.13683e-23	1.628
CST3	7.8492e-79	0.767275	0.928	0.573	1.89974e-74	1.62
MRPL14	7.50522e-20	0.375772	0.454	0.282	1.81649e-15	1.61
GLRX	2.91833e-09	0.387749	0.293	0.182	7.06323e-05	1.61
CALM3	1.74106e-46	0.490412	0.841	0.524	4.21388e-42	1.605
H2AFJ	1.20986e-31	0.37608	0.689	0.43	2.92823e-27	1.602
MIF	3.5435e-38	0.479993	0.825	0.516	8.57634e-34	1.599
LMNA	1.25046e-33	0.387725	0.861	0.539	3.0265e-29	1.597
ISCU	5.44443e-36	0.474639	0.63	0.395	1.31772e-31	1.595
ETFB	1.65377e-32	0.440295	0.638	0.4	4.00262e-28	1.595
RPL17	2.51571e-60	0.558051	0.88	0.552	6.08877e-56	1.594
RNH1	3.31762e-43	0.39339	0.769	0.484	8.02963e-39	1.589
ECHS1	2.38447e-25	0.405953	0.57	0.359	5.77114e-21	1.588
LRPAP1	1.69692e-25	0.318636	0.569	0.365	4.10704e-21	1.559
PSMB3	1.01026e-46	0.469793	0.836	0.537	2.44513e-42	1.557
GRB2	8.41874e-24	0.469587	0.525	0.339	2.03759e-19	1.549
UFC1	1.74615e-41	0.421191	0.772	0.499	4.22621e-37	1.547
PHPT1	2.95548e-46	0.481954	0.875	0.569	7.15314e-42	1.538
TMEM14B	1.01135e-16	0.346966	0.439	0.29	2.44777e-12	1.514
EIF3H	5.8479e-52	0.544454	0.885	0.585	1.41537e-47	1.513
MRPL57	1.55173e-28	0.403206	0.615	0.407	3.75566e-24	1.511
SLC3A2	1.21902e-17	0.32456	0.485	0.321	2.9504e-13	1.511
MRPS6	6.36959e-08	0.296653	0.269	0.178	0.00154163	1.511
LSM3	1.36335e-36	0.435431	0.815	0.54	3.29973e-32	1.509
SELENOK	9.29791e-33	0.4168	0.674	0.448	2.25037e-28	1.504
MRPL20	1.70196e-39	0.430489	0.756	0.503	4.11926e-35	1.503
XBP1	5.78273e-21	0.339443	0.528	0.355	1.39959e-16	1.487
NDUFB1	5.44501e-38	0.428224	0.728	0.491	1.31786e-33	1.483
ECH1	1.36962e-32	0.387631	0.743	0.502	3.31489e-28	1.48
NDUFB4	2.41051e-40	0.454262	0.889	0.603	5.83416e-36	1.474
TIMM8B	1.70902e-33	0.411072	0.718	0.488	4.13634e-29	1.471
LAPTM5	8.02439e-23	0.442785	0.615	0.418	1.94214e-18	1.471
CTSL	2.28956e-57	0.639271	0.91	0.622	5.54142e-53	1.463
SSR3	5.41745e-38	0.378539	0.834	0.571	1.31119e-33	1.461
PRDX4	3.92608e-25	0.334116	0.657	0.45	9.5023e-21	1.46
ALKBH7	1.27976e-22	0.344496	0.582	0.399	3.0974e-18	1.459
LDHB	1.75136e-40	0.499436	0.913	0.627	4.23883e-36	1.456
NDUFB8	1.58941e-34	0.377634	0.831	0.571	3.84685e-30	1.455
ZFAS1	6.78777e-42	0.48773	0.926	0.638	1.64284e-37	1.451
PDCD5	2.70121e-35	0.448649	0.767	0.529	6.53774e-31	1.45
ATP6V1F	8.30985e-45	0.476846	0.882	0.611	2.01123e-40	1.444
BLOC1S1	2.69526e-40	0.442472	0.797	0.552	6.52335e-36	1.444
SF3B5	1.04824e-41	0.439722	0.795	0.551	2.53705e-37	1.443
GSTO1	2.08557e-38	0.438728	0.897	0.623	5.04771e-34	1.44
RPS27L	6.07654e-32	0.424536	0.887	0.616	1.4707e-27	1.44
SNHG8	5.98422e-20	0.367664	0.552	0.384	1.44836e-15	1.438
PSMD8	1.46958e-40	0.425344	0.866	0.603	3.55682e-36	1.436
DEK	1.8505e-25	0.345311	0.79	0.55	4.47877e-21	1.436
SMDT1	4.0491e-24	0.389919	0.643	0.448	9.80003e-20	1.435
MORF4L2	4.30464e-40	0.446323	0.764	0.533	1.04185e-35	1.433
ANAPC11	1.68214e-34	0.454401	0.869	0.607	4.07129e-30	1.432
CTSC	4.16851e-23	0.318376	0.875	0.611	1.0089e-18	1.432
UBXN1	2.54589e-29	0.364971	0.711	0.498	6.16181e-25	1.428
SNRPB	5.23449e-30	0.366276	0.857	0.601	1.2669e-25	1.426
SERP1	7.87408e-45	0.498959	0.892	0.626	1.90576e-40	1.425
HMGB3	1.4439e-08	0.363143	0.326	0.229	0.000349467	1.424
ANP32B	1.31702e-32	0.399407	0.895	0.631	3.18757e-28	1.418
EFHD2	0.00388799	0.263472	0.139	0.098	1	1.418
KRT10	1.85052e-13	0.299613	0.466	0.329	4.47881e-09	1.416
CUTA	1.06172e-27	0.297317	0.769	0.544	2.56967e-23	1.414
ARF4	4.50857e-25	0.346392	0.784	0.555	1.09121e-20	1.413
EIF3M	1.80075e-30	0.37355	0.68	0.482	4.35836e-26	1.411
PSME1	6.05378e-35	0.386908	0.797	0.567	1.4652e-30	1.406
VDAC1	4.7462e-31	0.407748	0.805	0.573	1.14872e-26	1.405
KISS1	0.000102854	0.511655	0.205	0.146	1	1.404
SSBP1	2.69092e-26	0.360176	0.854	0.61	6.51283e-22	1.4
PSMA5	4.5999e-24	0.412767	0.582	0.416	1.11331e-19	1.399
TXN	2.81046e-50	0.632397	0.939	0.672	6.80216e-46	1.397
ATP6V0B	3.46575e-36	0.356155	0.852	0.61	8.38816e-32	1.397
SOD1	8.27836e-41	0.500733	0.918	0.659	2.00361e-36	1.393
AURKAIP1	4.25685e-32	0.3996	0.848	0.61	1.03029e-27	1.39
COX5A	1.45e-31	0.41715	0.879	0.633	3.50943e-27	1.389
PSMA1	5.3909e-32	0.365444	0.764	0.552	1.30476e-27	1.384
ARHGDIB	1.47044e-14	0.36499	0.492	0.356	3.55891e-10	1.382
RNF181	1.69076e-21	0.364092	0.584	0.423	4.09215e-17	1.381
TSPO	2.30937e-18	0.365502	0.844	0.611	5.58938e-14	1.381
C8orf59	2.85388e-30	0.376639	0.733	0.531	6.90724e-26	1.38
NDUFS5	8.10473e-37	0.528795	0.939	0.682	1.96159e-32	1.377
SNRPE	1.2356e-23	0.334521	0.846	0.616	2.99051e-19	1.373
SRI	2.4863e-28	0.424455	0.731	0.533	6.01759e-24	1.371
NOP53	1.39127e-28	0.401801	0.874	0.638	3.36728e-24	1.37
ATP5MC1	1.46351e-24	0.375702	0.774	0.567	3.54214e-20	1.365
SLC25A5	2.20232e-34	0.484865	0.941	0.69	5.33028e-30	1.364
LAMTOR4	3.87474e-29	0.364965	0.869	0.638	9.37804e-25	1.362
COX7A2L	4.92086e-25	0.309041	0.741	0.544	1.191e-20	1.362
PSMD7	2.12745e-22	0.352829	0.626	0.46	5.14907e-18	1.361
AKR1A1	1.07846e-11	0.362959	0.392	0.288	2.6102e-07	1.361
HERPUD1	1.54832e-20	0.293722	0.672	0.494	3.7474e-16	1.36
EIF3D	8.12458e-24	0.319966	0.728	0.536	1.96639e-19	1.358
UBE2I	8.16811e-27	0.341016	0.685	0.506	1.97693e-22	1.354
ATP5PB	2.52635e-26	0.318571	0.749	0.555	6.11453e-22	1.35
EIF3G	4.59612e-39	0.419712	0.892	0.661	1.1124e-34	1.349
ARPC1B	2.03787e-30	0.401246	0.844	0.626	4.93226e-26	1.348
NDUFA2	5.50939e-26	0.383966	0.782	0.58	1.33344e-21	1.348
IER2	3.1229e-24	0.33184	0.921	0.683	7.55837e-20	1.348
NDUFB5	1.30608e-20	0.325725	0.631	0.468	3.16111e-16	1.348
EIF3L	3.67898e-36	0.424916	0.823	0.611	8.90424e-32	1.347
CDKN1C	3.43939e-44	0.615289	0.934	0.694	8.32435e-40	1.346
CTSD	1.89202e-32	0.579272	0.925	0.687	4.57926e-28	1.346
COMMD6	1.5512e-19	0.33234	0.943	0.703	3.75436e-15	1.341
ERP29	7.23703e-23	0.333635	0.856	0.639	1.75158e-18	1.34
DBI	2.05905e-31	0.4719	0.943	0.705	4.98353e-27	1.338
VPS29	1.17176e-24	0.39162	0.677	0.506	2.836e-20	1.338
MDH2	2.87029e-23	0.385473	0.633	0.473	6.94697e-19	1.338
MINOS1	2.50772e-29	0.37116	0.861	0.644	6.06943e-25	1.337
PSMB6	1.21614e-26	0.393604	0.866	0.648	2.94343e-22	1.336
RANBP1	8.56657e-22	0.363814	0.775	0.58	2.07337e-17	1.336
SPP1	3.46869e-53	1.05821	0.966	0.724	8.39526e-49	1.334
NDUFA11	6.35492e-34	0.419542	0.905	0.679	1.53808e-29	1.333
CDV3	6.76182e-22	0.348074	0.82	0.615	1.63656e-17	1.333
PNRC1	2.18549e-16	0.32016	0.882	0.664	5.28954e-12	1.328
SNRPD2	4.7569e-28	0.472477	0.921	0.694	1.15131e-23	1.327
SNX6	3.19861e-22	0.342392	0.854	0.644	7.7416e-18	1.326
MRPS21	5.69016e-23	0.314777	0.816	0.616	1.37719e-18	1.325
GHITM	8.74812e-19	0.296248	0.57	0.431	2.11731e-14	1.323
HMGN2	1.56361e-32	0.4301	0.933	0.706	3.7844e-28	1.322
METRNL	1.76889e-05	0.253848	0.32	0.242	0.428125	1.322
PSMB5	1.95859e-30	0.357454	0.748	0.567	4.74038e-26	1.319
SNRPF	9.99335e-21	0.3693	0.861	0.653	2.41869e-16	1.319
ATP5PO	1.18969e-28	0.36155	0.93	0.706	2.8794e-24	1.317
PSMA4	6.52747e-27	0.367849	0.752	0.571	1.57984e-22	1.317
COPE	1.90484e-25	0.34781	0.885	0.672	4.61028e-21	1.317
SNRPG	1.90717e-20	0.33304	0.903	0.686	4.61593e-16	1.316
SNRPD3	7.32313e-28	0.416566	0.834	0.634	1.77242e-23	1.315
PTP4A2	6.11385e-18	0.2925	0.656	0.499	1.47973e-13	1.315
HMGN3	4.98796e-24	0.411903	0.857	0.652	1.20724e-19	1.314
PSME2	2.55949e-19	0.294697	0.641	0.488	6.19474e-15	1.314
LSM7	1.22172e-19	0.29021	0.844	0.644	2.95692e-15	1.311
C19orf53	6.80548e-23	0.341488	0.869	0.664	1.64713e-18	1.309
RPS17	1.12322e-23	0.405831	0.91	0.698	2.71852e-19	1.304
KDELR2	2.33906e-18	0.258778	0.836	0.641	5.66124e-14	1.304
TBCA	5.97073e-28	0.378173	0.915	0.702	1.44509e-23	1.303
UQCRQ	6.81352e-21	0.343354	0.872	0.669	1.64908e-16	1.303
RBM3	4.49101e-22	0.337114	0.884	0.679	1.08696e-17	1.302
TOP1	2.43158e-17	0.297332	0.828	0.637	5.88514e-13	1.3
ATP5PD	3.71315e-33	0.432053	0.885	0.682	8.98694e-29	1.298
PPDPF	2.36627e-17	0.317711	0.67	0.516	5.72709e-13	1.298
CIB1	9.77049e-13	0.33112	0.449	0.346	2.36475e-08	1.298
NOP10	4.28416e-22	0.412068	0.9	0.694	1.0369e-17	1.297
PRDX3	3.46735e-23	0.335815	0.682	0.527	8.39203e-19	1.294
RBX1	1.26318e-20	0.375275	0.92	0.712	3.05728e-16	1.292
MAP2K2	1.50172e-19	0.337215	0.59	0.457	3.63461e-15	1.291
RTRAF	7.7182e-19	0.29706	0.844	0.654	1.86804e-14	1.291
PKM	9.20112e-18	0.299932	0.82	0.635	2.22695e-13	1.291
DYNLRB1	1.21411e-22	0.299051	0.818	0.634	2.9385e-18	1.29
FKBP2	1.64315e-21	0.3233	0.769	0.596	3.97691e-17	1.29
TMEM258	8.06661e-19	0.347552	0.918	0.712	1.95236e-14	1.289
CCNI	1.58241e-18	0.34093	0.905	0.702	3.82992e-14	1.289
WDR83OS	2.48813e-18	0.313321	0.91	0.706	6.02202e-14	1.289
CCT8	1.0736e-18	0.27762	0.711	0.552	2.59842e-14	1.288
NDUFAB1	3.2942e-19	0.323586	0.798	0.62	7.97296e-15	1.287
NDUFV2	2.17702e-15	0.288722	0.82	0.637	5.26903e-11	1.287
HLA-C	2.07226e-20	0.370603	0.952	0.741	5.01549e-16	1.285
PSMB7	1.1246e-23	0.339674	0.703	0.548	2.72187e-19	1.283
EIF3F	2.95297e-21	0.335003	0.911	0.71	7.14708e-17	1.283
C19orf70	2.40196e-16	0.311232	0.552	0.431	5.81347e-12	1.281
MGST3	8.43682e-39	0.459192	0.933	0.729	2.04196e-34	1.28
COX8A	6.66178e-21	0.4094	0.938	0.733	1.61235e-16	1.28
ATP6AP2	1.32552e-26	0.317112	0.744	0.582	3.20815e-22	1.278
APRT	1.41107e-10	0.254862	0.859	0.672	3.41521e-06	1.278
LAMTOR1	1.68942e-22	0.321387	0.759	0.595	4.08891e-18	1.276
GPX4	2.17353e-51	0.59678	0.977	0.766	5.26059e-47	1.275
RBM8A	8.54696e-23	0.328566	0.852	0.668	2.06862e-18	1.275
PRDX6	5.81032e-25	0.439068	0.93	0.731	1.40627e-20	1.272
BRK1	4.466e-13	0.299825	0.874	0.687	1.0809e-08	1.272
CSTB	1.81678e-31	0.546539	0.954	0.751	4.39715e-27	1.27
FSTL3	2.23473e-05	0.34371	0.298	0.235	0.540873	1.268
SAP18	1.10978e-19	0.371319	0.936	0.739	2.686e-15	1.267
SAT1	3.42644e-27	0.4467	0.944	0.746	8.293e-23	1.265
DRAP1	2.60751e-19	0.322392	0.639	0.506	6.31096e-15	1.263
NDUFB10	1.40338e-17	0.297485	0.848	0.672	3.39661e-13	1.262
PHB2	1.56934e-16	0.298805	0.611	0.484	3.79828e-12	1.262
ATP5F1C	7.28146e-21	0.334327	0.9	0.714	1.76233e-16	1.261
TRMT112	4.15952e-21	0.356192	0.91	0.722	1.00673e-16	1.26
ATP5F1A	5.12833e-17	0.314054	0.859	0.683	1.24121e-12	1.258
SNU13	6.3472e-20	0.367623	0.884	0.703	1.53621e-15	1.257
UBE2B	4.64159e-19	0.309379	0.67	0.533	1.1234e-14	1.257
ERH	4.46687e-17	0.295327	0.838	0.668	1.08112e-12	1.254
COX7B	1.49756e-15	0.368977	0.941	0.751	3.62454e-11	1.253
UBE2L3	2.29062e-23	0.301851	0.738	0.592	5.544e-19	1.247
ROMO1	4.35151e-14	0.292695	0.718	0.576	1.0532e-09	1.247
TOMM7	4.98358e-50	0.590284	0.966	0.777	1.20618e-45	1.243
AP2S1	3.16783e-19	0.360822	0.925	0.746	7.66711e-15	1.24
MRPL51	7.51282e-18	0.330777	0.859	0.694	1.81833e-13	1.238
ATP5F1D	1.15802e-16	0.34931	0.92	0.743	2.80276e-12	1.238
ENY2	8.21435e-18	0.311421	0.839	0.678	1.98812e-13	1.237
LDHA	1.2266e-22	0.423161	0.966	0.782	2.96874e-18	1.235
EIF3K	4.7056e-21	0.411761	0.954	0.773	1.1389e-16	1.234
HLA-B	6.4772e-18	0.449297	0.933	0.756	1.56768e-13	1.234
POLR1D	7.4561e-15	0.271981	0.549	0.445	1.8046e-10	1.234
NDUFS7	4.27155e-12	0.31009	0.513	0.416	1.03384e-07	1.233
RSL24D1	5.96905e-11	0.26846	0.461	0.374	1.44469e-06	1.233
ELOC	6.95997e-17	0.292228	0.687	0.558	1.68452e-12	1.231
CBX3	1.60255e-14	0.297034	0.715	0.581	3.87866e-10	1.231
MRPS15	5.75065e-12	0.309939	0.479	0.389	1.39183e-07	1.231
SNRPB2	3.57751e-16	0.307984	0.626	0.509	8.65864e-12	1.23
GDI2	2.57756e-16	0.295294	0.713	0.58	6.23847e-12	1.229
PSMB4	1.46411e-16	0.33892	0.611	0.498	3.54358e-12	1.227
UQCR10	4.60709e-30	0.422527	0.957	0.781	1.11505e-25	1.225
PRDX5	1.53417e-19	0.41047	0.949	0.777	3.71315e-15	1.221
SEC61B	9.1941e-17	0.390778	0.949	0.777	2.22525e-12	1.221
HNRNPF	3.09672e-16	0.290706	0.779	0.638	7.49499e-12	1.221
SNRPD1	3.34839e-18	0.321159	0.805	0.66	8.10411e-14	1.22
SF3B6	7.35686e-13	0.284159	0.861	0.707	1.78058e-08	1.218
SEC61G	2.96644e-10	0.259067	0.905	0.744	7.17968e-06	1.216
NDUFB7	3.03538e-15	0.292424	0.892	0.735	7.34654e-11	1.214
EIF1AX	1.20739e-11	0.282783	0.839	0.691	2.92224e-07	1.214
SEM1	8.52629e-17	0.393701	0.925	0.763	2.06362e-12	1.212
COX6A1	3.1612e-10	0.337259	0.946	0.782	7.65106e-06	1.21
ATP5MC3	5.55195e-25	0.426646	0.948	0.785	1.34374e-20	1.208
DYNLT1	1.54035e-13	0.250287	0.628	0.52	3.72812e-09	1.208
PTGES3	6.11881e-16	0.303486	0.911	0.756	1.48093e-11	1.205
ARL6IP4	4.29501e-14	0.27667	0.875	0.727	1.03952e-09	1.204
ATP6V1G1	2.61451e-12	0.289406	0.921	0.765	6.32791e-08	1.204
UBE2D3	1.6292e-11	0.25289	0.869	0.722	3.94316e-07	1.204
SEC11A	7.98304e-10	0.288685	0.923	0.767	1.93214e-05	1.203
COPS9	4.76987e-15	0.311814	0.815	0.679	1.15445e-10	1.2
RAN	4.26053e-12	0.339727	0.948	0.79	1.03118e-07	1.2
EIF2S2	1.40753e-15	0.325591	0.879	0.733	3.40665e-11	1.199
PSMA2	2.3057e-16	0.329393	0.623	0.52	5.58048e-12	1.198
NDUFA12	3.28616e-13	0.306144	0.811	0.678	7.9535e-09	1.196
DNAJC8	3.55872e-14	0.331532	0.69	0.578	8.61317e-10	1.194
NDUFA13	4.10928e-12	0.323925	0.913	0.765	9.94568e-08	1.193
TIMM13	1.25541e-12	0.27126	0.795	0.667	3.03847e-08	1.192
MRFAP1	2.06125e-13	0.315646	0.854	0.717	4.98884e-09	1.191
HDLBP	6.74242e-13	0.274851	0.589	0.495	1.63187e-08	1.19
F13A1	0.0755699	0.421223	0.134	0.113	1	1.186
NDUFB3	8.06949e-17	0.303372	0.674	0.569	1.95306e-12	1.185
RWDD1	2.98996e-13	0.296584	0.631	0.533	7.2366e-09	1.184
SSR4	7.76624e-09	0.29064	0.941	0.796	0.000187966	1.182
GSTP1	6.88126e-58	0.679134	0.977	0.827	1.66547e-53	1.181
ATP5MPL	1.03261e-09	0.328499	0.939	0.797	2.49923e-05	1.178
NDUFB11	3.3584e-09	0.277795	0.926	0.786	8.12835e-05	1.178
EIF3E	2.51185e-16	0.378302	0.954	0.811	6.07943e-12	1.176
FAM96B	1.22788e-13	0.280212	0.692	0.589	2.97183e-09	1.175
COX6B1	9.55341e-24	0.427688	0.956	0.814	2.31221e-19	1.174
PFDN2	6.09529e-14	0.32323	0.672	0.573	1.47524e-09	1.173
POLR2L	1.95633e-10	0.333225	0.943	0.804	4.73491e-06	1.173
TCEAL4	2.85789e-11	0.263848	0.62	0.529	6.91695e-07	1.172
ATP6V0E1	7.13249e-09	0.317123	0.921	0.786	0.000172628	1.172
CHMP2A	3.94396e-14	0.289015	0.766	0.654	9.54557e-10	1.171
PCBP1	1.01924e-12	0.274138	0.875	0.747	2.46687e-08	1.171
PCBP2	7.69753e-08	0.25026	0.841	0.72	0.00186303	1.168
COX7A2	6.41566e-11	0.335153	0.961	0.824	1.55278e-06	1.166
SMIM26	8.87091e-11	0.287744	0.487	0.418	2.14703e-06	1.165
TOMM20	1.62042e-11	0.257265	0.895	0.769	3.9219e-07	1.164
GNG5	2.06259e-18	0.409429	0.97	0.834	4.9921e-14	1.163
ATP5MD	4.33989e-12	0.343214	0.933	0.803	1.05038e-07	1.162
ATP5MF	3.45783e-10	0.332628	0.948	0.816	8.369e-06	1.162
ST13	2.72018e-09	0.289819	0.89	0.766	6.58366e-05	1.162
CSH2	0.00833035	0.60161	0.215	0.185	1	1.162
ATP5IF1	1.41114e-10	0.334962	0.915	0.789	3.41538e-06	1.16
PSMB2	4.13445e-12	0.264196	0.649	0.561	1.00066e-07	1.157
BANF1	2.19525e-11	0.278171	0.641	0.554	5.31315e-07	1.157
HLA-DRB1	0.00565683	0.651562	0.231	0.2	1	1.155
NDUFA1	9.44283e-09	0.281169	0.915	0.793	0.000228545	1.154
UQCRH	3.91745e-27	0.435715	0.967	0.839	9.4814e-23	1.153
ENO1	6.43162e-20	0.416749	0.962	0.834	1.55664e-15	1.153
ATP5ME	1.08337e-09	0.346891	0.951	0.827	2.62207e-05	1.15
TRIR	1.04885e-05	0.259771	0.897	0.784	0.253853	1.144
CLTA	1.19277e-24	0.457271	0.961	0.841	2.88687e-20	1.143
NEDD8	5.40778e-05	0.264414	0.941	0.823	1	1.143
PRDX1	2.03399e-34	0.531776	0.979	0.857	4.92287e-30	1.142
GUK1	1.0813e-06	0.281283	0.948	0.83	0.0261706	1.142
NDUFS8	4.85121e-11	0.285909	0.546	0.479	1.17414e-06	1.14
MZT2B	0.000307141	0.268228	0.941	0.827	1	1.138
PARK7	9.63225e-09	0.31608	0.951	0.837	0.000233129	1.136
EIF1B	1.28349e-07	0.257198	0.436	0.384	0.00310642	1.135
RAB5C	3.51351e-16	0.341063	0.605	0.535	8.50376e-12	1.131
HLA-A	8.69025e-06	0.287783	0.943	0.837	0.21033	1.127
NDUFA4	6.14253e-24	0.486645	0.975	0.867	1.48668e-19	1.125
HINT1	2.65885e-13	0.35611	0.98	0.876	6.43521e-09	1.119
COX5B	2.16319e-12	0.377515	0.967	0.864	5.23558e-08	1.119
EEF1B2	2.13876e-32	0.526076	0.992	0.888	5.17645e-28	1.117
RPS26	4.07389e-27	0.552451	0.975	0.873	9.86004e-23	1.117
SLC25A6	1.83418e-26	0.510144	0.98	0.878	4.43926e-22	1.116
RPL36AL	4.16443e-23	0.459092	0.969	0.869	1.00792e-18	1.115
SH3BGRL3	2.59226e-05	0.287953	0.959	0.86	0.627406	1.115
LYZ	0.0578607	0.717288	0.174	0.156	1	1.115
RHEB	7.32251e-12	0.280976	0.702	0.631	1.77227e-07	1.113
NDUFB2	0.00101646	0.286362	0.944	0.85	1	1.111
EDF1	1.28897e-05	0.27048	0.974	0.878	0.311969	1.109
NDUFC1	6.08754e-10	0.291761	0.633	0.573	1.47337e-05	1.105
CAPG	0.216151	0.284024	0.133	0.121	1	1.099
LY96	0.300332	0.252353	0.103	0.094	1	1.096
SUMO2	1.29802e-06	0.297002	0.959	0.879	0.0314159	1.091
OST4	1.98477e-09	0.323167	0.97	0.89	4.80374e-05	1.09
ATP5MG	7.73351e-20	0.449751	0.974	0.894	1.87174e-15	1.089
CSNK2B	2.60639e-09	0.263608	0.574	0.527	6.30825e-05	1.089
RPL36A	4.69118e-22	0.492799	0.974	0.895	1.13541e-17	1.088
EEF1D	9.81335e-25	0.44088	0.979	0.901	2.37513e-20	1.087
ELOB	1.01716e-13	0.375474	0.972	0.895	2.46183e-09	1.086
ATP5MC2	3.09742e-08	0.315991	0.98	0.903	0.00074967	1.085
HSPE1	2.85173e-06	0.314168	0.941	0.868	0.0690203	1.084
UBL5	8.06673e-05	0.276701	0.969	0.894	1	1.084
NAP1L1	0.000110726	0.282664	0.941	0.869	1	1.083
HNRNPC	0.000439122	0.276779	0.936	0.865	1	1.082
BRI3	8.34901e-15	0.407866	0.974	0.902	2.02071e-10	1.08
NDUFA3	1.02665e-07	0.290866	0.525	0.486	0.0024848	1.08
C15orf48	0.259507	0.385209	0.121	0.112	1	1.08
MT-ND4L	0.000182308	0.405259	0.952	0.882	1	1.079
COX6C	5.64777e-12	0.362541	0.967	0.897	1.36693e-07	1.078
TMA7	2.11671e-09	0.334504	0.98	0.909	5.12306e-05	1.078
NEAT1	0.00216061	0.311426	0.951	0.884	1	1.076
CHCHD2	4.13364e-14	0.390527	0.974	0.906	1.00046e-09	1.075
NDUFB9	1.39645e-06	0.250458	0.474	0.441	0.0337983	1.075
S100A6	3.40477e-17	0.414675	0.989	0.922	8.24056e-13	1.073
HNRNPA1	8.17716e-11	0.404993	0.984	0.917	1.97912e-06	1.073
LGALS1	5.65331e-09	0.340097	0.985	0.918	0.000136827	1.073
PSMA7	4.86734e-05	0.271281	0.969	0.905	1	1.071
S100A11	9.61826e-90	0.89295	0.993	0.929	2.32791e-85	1.069
COX4I1	8.48279e-12	0.35965	0.992	0.931	2.05309e-07	1.066
PABPC1	1.91803e-08	0.317262	0.952	0.894	0.000464221	1.065
ARPC3	1.45739e-12	0.379573	0.977	0.921	3.52731e-08	1.061
COX7C	2.08186e-23	0.478209	0.987	0.931	5.03873e-19	1.06
BTF3	1.54937e-16	0.412505	0.99	0.935	3.74994e-12	1.059
UQCRB	3.61042e-25	0.513078	0.984	0.933	8.73829e-21	1.055
RPL31	8.74139e-33	0.595845	0.992	0.941	2.11568e-28	1.054
PFDN5	1.36859e-34	0.545519	0.987	0.939	3.3124e-30	1.051
OAZ1	9.17332e-29	0.47889	0.985	0.937	2.22022e-24	1.051
TXNDC17	8.46754e-08	0.26283	0.552	0.525	0.0020494	1.051
PSAP	0.0322467	0.290235	0.941	0.897	1	1.049
PSMC5	7.38066e-08	0.25811	0.513	0.49	0.00178634	1.047
RPS21	4.93972e-19	0.451543	0.995	0.952	1.19556e-14	1.045
RPS20	2.45295e-40	0.625314	0.995	0.959	5.93689e-36	1.038
UBC	3.22266e-07	0.258345	0.993	0.958	0.00779979	1.037
YBX1	1.0484e-10	0.383539	0.992	0.958	2.53743e-06	1.035
HLA-DPB1	0.14543	0.576532	0.18	0.174	1	1.034
RPS10	2.03801e-26	0.472077	0.993	0.967	4.93259e-22	1.027
NPM1	5.6702e-19	0.475364	0.995	0.969	1.37236e-14	1.027
RPL4	4.28312e-11	0.360994	0.984	0.958	1.03664e-06	1.027
RPL10A	9.21164e-29	0.500284	0.998	0.98	2.22949e-24	1.018
RPL7	1.85597e-43	0.637211	0.993	0.976	4.492e-39	1.017
RPSA	2.06447e-25	0.489436	0.992	0.978	4.99663e-21	1.014
RPL27	1.05329e-24	0.470165	0.993	0.981	2.54927e-20	1.012
UBB	2.99126e-06	0.307518	0.992	0.981	0.0723976	1.011
RPS29	2.02379e-46	0.597474	0.998	0.988	4.89818e-42	1.01
UBA52	2.02144e-41	0.548439	0.995	0.985	4.8925e-37	1.01
RPL12	3.72109e-44	0.570725	0.997	0.988	9.00614e-40	1.009
RPS5	1.05118e-35	0.518464	0.993	0.984	2.54418e-31	1.009
RPL30	2.37107e-30	0.474397	0.998	0.989	5.73871e-26	1.009
H3F3B	3.41049e-06	0.256109	0.995	0.986	0.0825441	1.009
FTL	1.46448e-61	1.14655	0.997	0.989	3.54447e-57	1.008
RPLP0	2.30212e-36	0.586346	0.997	0.989	5.57181e-32	1.008
RPL38	9.55157e-33	0.526623	0.993	0.985	2.31177e-28	1.008
RPL35A	3.34614e-27	0.442156	0.997	0.989	8.09865e-23	1.008
RPS11	4.76012e-39	0.548625	0.993	0.986	1.15209e-34	1.007
RPS15A	1.29807e-27	0.441664	0.995	0.988	3.14171e-23	1.007
RPL18A	3.32741e-21	0.42541	1	0.993	8.05334e-17	1.007
RPS9	2.57565e-47	0.59561	0.997	0.992	6.23386e-43	1.005
RPL23A	3.82101e-36	0.511099	0.997	0.992	9.248e-32	1.005
RPL39	1.56072e-35	0.51689	1	0.995	3.77741e-31	1.005
RPS25	8.94619e-35	0.491366	0.998	0.993	2.16525e-30	1.005
RPS13	2.43603e-32	0.539407	0.998	0.993	5.89593e-28	1.005
NACA	6.80908e-31	0.473329	1	0.995	1.648e-26	1.005
RPS15	2.90654e-25	0.421675	1	0.995	7.0347e-21	1.005
RPL9	2.02273e-27	0.473299	0.997	0.993	4.89562e-23	1.004
RPS3A	2.12032e-20	0.413342	0.997	0.993	5.13182e-16	1.004
RPS4X	3.32865e-20	0.381567	1	0.996	8.05632e-16	1.004
RPS14	2.6083e-16	0.368699	1	0.996	6.31286e-12	1.004
FTH1	2.25071e-76	0.964472	1	0.997	5.44738e-72	1.003
RPS16	1.18209e-32	0.493685	0.998	0.995	2.86101e-28	1.003
RPL6	6.70215e-27	0.482842	0.995	0.992	1.62212e-22	1.003
RPL23	2.82787e-26	0.501233	0.995	0.992	6.84429e-22	1.003
RPL11	3.16983e-21	0.387053	1	0.997	7.67194e-17	1.003
FAU	3.32205e-20	0.406582	0.995	0.992	8.04036e-16	1.003
HSP90AA1	5.24367e-06	0.287754	0.995	0.992	0.126913	1.003
PPIA	0.00173094	0.254628	0.992	0.989	1	1.003
ATP5F1E	4.94498e-23	0.433244	0.997	0.995	1.19683e-18	1.002
EIF1	6.16963e-17	0.350628	0.995	0.993	1.49324e-12	1.002
RPL37A	2.57913e-41	0.486329	0.998	0.997	6.24228e-37	1.001
RPL37	8.26814e-40	0.503337	0.998	0.997	2.00114e-35	1.001
RPLP1	5.15668e-38	0.509111	1	0.999	1.24807e-33	1.001
RPL34	3.70026e-27	0.407591	0.997	0.996	8.95574e-23	1.001
RPS6	1.64456e-26	0.451852	0.997	0.996	3.98033e-22	1.001
RPL32	2.24647e-22	0.386526	1	0.999	5.43712e-18	1.001
RPL22	2.89616e-22	0.437694	0.993	0.992	7.00957e-18	1.001
RPL7A	3.9078e-22	0.401187	0.998	0.997	9.45805e-18	1.001
RPL36	6.09767e-20	0.363099	0.998	0.997	1.47582e-15	1.001
RPL3	3.58507e-14	0.316073	0.998	0.997	8.67694e-10	1.001
RPS8	7.00918e-12	0.328532	1	0.999	1.69643e-07	1.001
RPL27A	1.6614e-50	0.612106	0.997	0.997	4.02108e-46	1

## Sheet: endo-3
	p_val	avg_logFC	pct.1	pct.2	p_val_adj	ratio
SLC45A4	5.3171e-22	0.330553	0.153	0.017	1.2869e-17	9
EPHA4	5.88521e-23	0.261095	0.173	0.022	1.4244e-18	7.864
GRB14	3.15341e-56	0.642742	0.398	0.051	7.63219e-52	7.804
MFSD4A	6.63131e-31	0.332917	0.235	0.032	1.60498e-26	7.344
FAM107A	6.66189e-31	0.364328	0.247	0.035	1.61238e-26	7.057
CLEC3B	7.12759e-62	0.621837	0.465	0.067	1.72509e-57	6.94
THSD7A	2.97797e-39	0.506262	0.306	0.045	7.20759e-35	6.8
TMEM100	1.00114e-50	0.868816	0.384	0.057	2.42305e-46	6.737
CYTH3	1.33817e-28	0.28874	0.229	0.034	3.23876e-24	6.735
LTBP4	2.9939e-31	0.49808	0.249	0.037	7.24613e-27	6.73
SMAD6	2.43123e-50	0.603881	0.382	0.057	5.88431e-46	6.702
NHSL2	9.84004e-27	0.262621	0.215	0.033	2.38159e-22	6.515
LTBP3	2.42304e-32	0.28531	0.272	0.042	5.86448e-28	6.476
AQP1	5.07283e-56	0.737889	0.435	0.068	1.22778e-51	6.397
FUK	3.2903e-37	0.437637	0.304	0.048	7.96351e-33	6.333
PHKA2	4.83939e-32	0.358425	0.266	0.042	1.17128e-27	6.333
SULF1	3.39985e-13	0.280958	0.107	0.017	8.22867e-09	6.294
LIMS2	1.18351e-34	0.351579	0.29	0.047	2.86446e-30	6.17
FBLN2	2.70186e-44	0.780542	0.354	0.058	6.53931e-40	6.103
SPEF2	6.92016e-44	0.737972	0.358	0.06	1.67489e-39	5.967
RASGRF2	4.60069e-35	0.285738	0.308	0.052	1.1135e-30	5.923
FBLN5	4.48422e-31	0.523223	0.27	0.046	1.08532e-26	5.87
SYNPO	1.03917e-23	0.289756	0.211	0.037	2.5151e-19	5.703
EML1	9.76514e-33	0.294924	0.294	0.053	2.36346e-28	5.547
MERTK	3.77212e-60	0.613592	0.481	0.087	9.12966e-56	5.529
APOA1	2.03897e-22	0.323284	0.203	0.037	4.93491e-18	5.486
SYTL2	4.35654e-34	0.352243	0.31	0.057	1.05441e-29	5.439
ITPR1	1.10174e-45	0.592097	0.402	0.077	2.66655e-41	5.221
TRIB2	1.02208e-38	0.36756	0.354	0.068	2.47375e-34	5.206
PLPP1	1.9252e-33	0.383762	0.31	0.06	4.65956e-29	5.167
RFTN1	2.49756e-29	0.275065	0.278	0.054	6.04484e-25	5.148
MEF2D	2.4226e-36	0.354971	0.334	0.066	5.86342e-32	5.061
NXN	3.54788e-45	0.403846	0.416	0.083	8.58693e-41	5.012
CPE	1.15739e-11	0.550747	0.109	0.022	2.80123e-07	4.955
MAFK	2.15849e-33	0.35898	0.32	0.065	5.2242e-29	4.923
PIK3R3	5.99193e-38	0.486532	0.354	0.072	1.45023e-33	4.917
VEGFC	7.0586e-79	0.945165	0.626	0.129	1.70839e-74	4.853
KLF7	9.65426e-29	0.282301	0.276	0.057	2.33662e-24	4.842
ITPRIP	3.03957e-30	0.27129	0.3	0.062	7.35668e-26	4.839
PLCG2	4.13465e-27	0.274852	0.266	0.055	1.00071e-22	4.836
PDE4D	4.66913e-60	0.645769	0.525	0.11	1.13007e-55	4.773
ADGRG6	3.34829e-47	0.930099	0.427	0.09	8.10387e-43	4.744
DDHD1	3.98962e-46	0.484382	0.443	0.094	9.65608e-42	4.713
DAB2IP	7.57824e-25	0.279342	0.249	0.053	1.83416e-20	4.698
NEK7	1.57958e-42	0.417039	0.404	0.087	3.82305e-38	4.644
RNF144B	9.93591e-37	0.431778	0.36	0.078	2.40479e-32	4.615
PTPRG	9.8377e-31	0.322545	0.304	0.066	2.38102e-26	4.606
ADAMTS5	3.92529e-33	0.857562	0.322	0.07	9.50037e-29	4.6
PRDM5	3.51886e-24	0.252798	0.241	0.053	8.51669e-20	4.547
ZNF160	1.73238e-24	0.296622	0.245	0.054	4.19287e-20	4.537
NTRK2	1.22627e-36	0.712672	0.356	0.079	2.96794e-32	4.506
B3GNT2	9.6408e-29	0.330202	0.292	0.065	2.33336e-24	4.492
PLXNA2	8.24827e-47	0.539457	0.433	0.097	1.99633e-42	4.464
NDRG1	8.63956e-65	0.701654	0.61	0.137	2.09103e-60	4.453
PRKCE	4.41541e-24	0.263358	0.252	0.057	1.06866e-19	4.421
SAMD8	2.04194e-38	0.376877	0.38	0.086	4.94211e-34	4.419
MOSPD2	8.01787e-31	0.32344	0.322	0.073	1.94056e-26	4.411
TNS1	6.06645e-50	0.505762	0.485	0.11	1.46826e-45	4.409
STARD4	3.94631e-42	0.489235	0.41	0.093	9.55124e-38	4.409
ARHGAP26	3.87992e-27	0.255077	0.294	0.067	9.39058e-23	4.388
LPCAT2	1.08274e-56	0.535383	0.525	0.12	2.62056e-52	4.375
PPM1L	7.50111e-59	0.644408	0.537	0.123	1.81549e-54	4.366
MGLL	4.23731e-22	0.303588	0.235	0.054	1.02556e-17	4.352
SEMA3G	7.65225e-48	0.567444	0.451	0.104	1.85207e-43	4.337
P4HA2	1.8697e-43	0.479732	0.431	0.1	4.52524e-39	4.31
BHLHE40	1.76376e-50	0.701787	0.499	0.116	4.26883e-46	4.302
TSPAN7	4.33679e-21	0.306175	0.219	0.051	1.04963e-16	4.294
CLASP2	3.42777e-26	0.329761	0.278	0.065	8.29624e-22	4.277
SLC16A2	6.7601e-35	0.337368	0.37	0.087	1.63615e-30	4.253
PLSCR4	2.93268e-49	0.535599	0.479	0.113	7.09796e-45	4.239
FUT11	1.00363e-31	0.330072	0.334	0.079	2.42908e-27	4.228
RALGAPB	2.71414e-29	0.285117	0.312	0.074	6.56903e-25	4.216
IRF2BP2	2.16469e-44	0.421687	0.465	0.111	5.23919e-40	4.189
TNFRSF10D	4.87108e-25	0.312337	0.268	0.064	1.17895e-20	4.188
PIP5K1C	7.75924e-28	0.261842	0.306	0.074	1.87797e-23	4.135
ADAMTS18	2.64182e-14	0.268943	0.157	0.038	6.394e-10	4.132
ACE	9.24873e-24	0.317446	0.256	0.062	2.23847e-19	4.129
SORBS2	3.83791e-58	0.695411	0.541	0.132	9.28889e-54	4.098
PCNX1	2.54526e-27	0.283515	0.298	0.073	6.16029e-23	4.082
CYTH1	1.23054e-37	0.384247	0.404	0.099	2.97829e-33	4.081
ATP6V1C1	3.51217e-29	0.304236	0.33	0.081	8.50051e-25	4.074
SYT11	1.44651e-39	0.426659	0.41	0.101	3.501e-35	4.059
ERRFI1	1.02494e-25	0.369217	0.284	0.07	2.48067e-21	4.057
LAMA5	6.89308e-50	0.530781	0.523	0.129	1.66833e-45	4.054
CCNT1	5.40704e-28	0.283655	0.312	0.077	1.30867e-23	4.052
IL4R	3.9126e-22	0.258745	0.249	0.062	9.46967e-18	4.016
MYOF	6.63596e-34	0.377087	0.384	0.096	1.6061e-29	4
ATN1	9.19095e-37	0.390404	0.394	0.099	2.22449e-32	3.98
PIK3C2B	6.16703e-54	0.61104	0.513	0.129	1.49261e-49	3.977
ITGA3	2.11028e-29	0.326799	0.332	0.084	5.10751e-25	3.952
ENTPD1	1.5374e-37	0.529199	0.39	0.1	3.72097e-33	3.9
UNC5B	3.83357e-37	0.536021	0.382	0.098	9.2784e-33	3.898
HEG1	1.33165e-59	0.674089	0.584	0.15	3.22298e-55	3.893
CSAD	1.74357e-23	0.255214	0.272	0.07	4.21997e-19	3.886
SIGIRR	3.55896e-30	0.332257	0.352	0.091	8.61376e-26	3.868
CNKSR3	1.8454e-25	0.411032	0.29	0.075	4.46642e-21	3.867
STAT6	3.15484e-25	0.285424	0.29	0.075	7.63565e-21	3.867
DPY19L1	3.54297e-33	0.320348	0.376	0.098	8.57505e-29	3.837
LRCH1	5.49833e-30	0.352228	0.346	0.091	1.33076e-25	3.802
SOX13	1.92787e-25	0.292038	0.3	0.079	4.66603e-21	3.797
STAT5B	2.18024e-30	0.285857	0.364	0.096	5.27683e-26	3.792
COBLL1	8.19114e-79	0.778445	0.712	0.188	1.9825e-74	3.787
IDO1	3.78206e-16	0.250469	0.189	0.05	9.15372e-12	3.78
AEBP1	6.99787e-32	0.341329	0.37	0.098	1.69369e-27	3.776
ATP13A3	1.26156e-68	1.12799	0.626	0.166	3.05336e-64	3.771
NLK	1.6823e-31	0.333167	0.362	0.096	4.07167e-27	3.771
CARD16	9.96546e-29	0.398002	0.346	0.092	2.41194e-24	3.761
LYST	1.53937e-28	0.302811	0.338	0.09	3.72575e-24	3.756
CEMIP2	1.63084e-62	0.747408	0.6	0.16	3.94712e-58	3.75
ARHGEF3	2.56091e-29	0.401623	0.33	0.088	6.19817e-25	3.75
PREX2	1.36847e-40	0.572975	0.427	0.114	3.31212e-36	3.746
TOGARAM1	4.91738e-22	0.255893	0.266	0.071	1.19015e-17	3.746
CREBBP	7.84287e-26	0.273826	0.314	0.084	1.89821e-21	3.738
CCDC85C	9.37813e-32	0.354067	0.366	0.098	2.26979e-27	3.735
HIF3A	6.94857e-29	0.354113	0.336	0.09	1.68176e-24	3.733
SESTD1	1.83472e-48	0.559565	0.515	0.138	4.44057e-44	3.732
SAMD4B	8.72159e-32	0.303769	0.362	0.097	2.11089e-27	3.732
ARMCX2	1.30963e-39	0.461065	0.439	0.118	3.16969e-35	3.72
RAPGEF1	1.54134e-53	0.595078	0.553	0.149	3.73049e-49	3.711
TRAM2	7.53477e-26	0.274673	0.308	0.083	1.82364e-21	3.711
ESYT2	2.62274e-38	0.378291	0.441	0.119	6.34781e-34	3.706
AUTS2	3.9251e-37	0.374352	0.433	0.117	9.49992e-33	3.701
PDE4B	1.35493e-31	0.363294	0.384	0.104	3.27934e-27	3.692
MAFG	2.23506e-26	0.283916	0.324	0.088	5.40952e-22	3.682
AHR	9.69286e-43	0.490926	0.477	0.13	2.34596e-38	3.669
SHROOM4	5.34916e-37	0.387612	0.425	0.116	1.29466e-32	3.664
FAM126B	1.1351e-23	0.250346	0.282	0.077	2.74728e-19	3.662
GJA5	3.45573e-43	1.20926	0.457	0.125	8.36391e-39	3.656
PALM	8.34615e-43	0.463444	0.475	0.13	2.02002e-38	3.654
OSMR	6.1582e-24	0.254721	0.296	0.081	1.49047e-19	3.654
CCSER2	2.36226e-36	0.409162	0.416	0.114	5.71738e-32	3.649
TMEM30A	7.40808e-25	0.290594	0.306	0.084	1.79298e-20	3.643
SKI	5.65825e-33	0.32245	0.382	0.105	1.36947e-28	3.638
UBR4	2.10562e-34	0.364864	0.4	0.11	5.09623e-30	3.636
AKT3	3.94332e-31	0.341935	0.374	0.103	9.54401e-27	3.631
PTAR1	9.954e-29	0.324102	0.334	0.092	2.40917e-24	3.63
PITPNC1	1.74071e-33	0.37053	0.402	0.111	4.21305e-29	3.622
SPEN	1.1951e-38	0.357338	0.449	0.124	2.89251e-34	3.621
LAMA4	5.91556e-52	0.706518	0.543	0.15	1.43174e-47	3.62
TANC2	2.30153e-19	0.257633	0.235	0.065	5.5704e-15	3.615
SFT2D2	3.4567e-25	0.281949	0.314	0.087	8.36626e-21	3.609
SCML1	6.41071e-37	0.399528	0.429	0.119	1.55158e-32	3.605
PHC3	4.29715e-23	0.260681	0.292	0.081	1.04004e-18	3.605
AGRN	4.07117e-25	0.316998	0.306	0.085	9.85345e-21	3.6
STOM	2.00639e-89	0.971218	0.773	0.215	4.85606e-85	3.595
PDK4	2.34875e-31	0.448362	0.38	0.106	5.68468e-27	3.585
SOX6	4.40215e-21	0.343547	0.258	0.072	1.06545e-16	3.583
ADIPOR2	1.4772e-30	0.290172	0.372	0.104	3.57528e-26	3.577
TEAD1	5.1452e-40	0.411108	0.475	0.133	1.24529e-35	3.571
MLXIP	3.81491e-31	0.34452	0.382	0.107	9.23324e-27	3.57
APBB2	8.94089e-25	0.25496	0.314	0.088	2.16396e-20	3.568
ERO1A	4.62037e-61	0.642148	0.64	0.18	1.11827e-56	3.556
BCAM	1.9534e-48	0.497421	0.553	0.156	4.72781e-44	3.545
MSI2	3.55045e-26	0.284163	0.34	0.096	8.59316e-22	3.542
APOLD1	7.03568e-60	0.959333	0.577	0.163	1.70284e-55	3.54
RC3H1	1.17277e-29	0.320857	0.362	0.103	2.83845e-25	3.515
AMOTL2	6.76484e-28	0.319503	0.348	0.099	1.63729e-23	3.515
XRN1	2.90805e-39	0.409176	0.467	0.133	7.03836e-35	3.511
AC005261.1	3.29351e-25	0.286628	0.316	0.09	7.97129e-21	3.511
MAML2	7.22375e-31	0.284322	0.392	0.112	1.74836e-26	3.5
LRRC32	2.56307e-49	0.595352	0.545	0.156	6.2034e-45	3.494
ZNF664	4.70991e-24	0.251133	0.304	0.087	1.13994e-19	3.494
ELMO1	3.05885e-30	0.405892	0.37	0.106	7.40333e-26	3.491
SSH1	7.15757e-29	0.310115	0.364	0.105	1.73235e-24	3.467
ZBTB38	7.01911e-47	0.465373	0.547	0.158	1.69884e-42	3.462
CREBRF	7.25176e-33	0.317016	0.429	0.124	1.75514e-28	3.46
FAM120B	1.45645e-23	0.282557	0.3	0.087	3.52503e-19	3.448
HIPK1	4.64849e-29	0.27308	0.372	0.108	1.12507e-24	3.444
NR4A1	3.63738e-25	0.487957	0.334	0.097	8.80354e-21	3.443
SMAD9	1.75325e-23	0.300844	0.296	0.086	4.24339e-19	3.442
C9orf3	1.28703e-35	0.53736	0.416	0.121	3.11499e-31	3.438
KDM3A	1.67517e-25	0.2891	0.328	0.096	4.0544e-21	3.417
CHSY1	2.26232e-57	0.607571	0.608	0.178	5.47549e-53	3.416
PDZD8	1.95223e-19	0.25414	0.256	0.075	4.72499e-15	3.413
CAMK2D	4.58521e-28	0.315074	0.364	0.107	1.10976e-23	3.402
WWC2	6.47284e-37	0.407309	0.455	0.134	1.56662e-32	3.396
MOB1B	2.77828e-20	0.277157	0.264	0.078	6.72426e-16	3.385
FURIN	1.05514e-38	0.4491	0.467	0.138	2.55375e-34	3.384
INO80D	2.99511e-22	0.294276	0.294	0.087	7.24907e-18	3.379
FCGR2A	2.15888e-39	0.488023	0.493	0.146	5.22515e-35	3.377
CCDC85A	8.62237e-20	0.263164	0.26	0.077	2.08687e-15	3.377
MON2	2.15123e-20	0.261214	0.27	0.08	5.20662e-16	3.375
CDK19	1.26104e-34	0.390446	0.425	0.126	3.05209e-30	3.373
SP6	5.5007e-20	0.258504	0.266	0.079	1.33134e-15	3.367
FAM213B	5.59151e-22	0.265201	0.296	0.088	1.35331e-17	3.364
TSC22D2	5.10878e-25	0.282219	0.332	0.099	1.23648e-20	3.354
TNK2	4.84274e-20	0.252759	0.268	0.08	1.17209e-15	3.35
ABL2	6.96746e-25	0.332668	0.338	0.101	1.68633e-20	3.347
KLF13	1.41429e-28	0.324079	0.368	0.11	3.42301e-24	3.345
GFOD1	2.13117e-28	0.519707	0.344	0.103	5.15806e-24	3.34
PLCB1	6.8217e-25	0.293661	0.334	0.1	1.65106e-20	3.34
TINAGL1	2.9119e-34	0.386223	0.467	0.14	7.04767e-30	3.336
MED13L	9.28721e-34	0.357958	0.437	0.131	2.24778e-29	3.336
PRKCH	1.25947e-44	0.483552	0.527	0.158	3.0483e-40	3.335
GPRC5B	6.7991e-25	0.403063	0.31	0.093	1.64559e-20	3.333
RNF38	2.72522e-23	0.279522	0.31	0.093	6.59585e-19	3.333
GNPTAB	1.34473e-26	0.308455	0.346	0.104	3.25466e-22	3.327
TMEM106B	3.72604e-26	0.326713	0.342	0.103	9.01813e-22	3.32
CHD3	9.1601e-27	0.282689	0.374	0.113	2.21702e-22	3.31
TLL1	2.24791e-21	0.342436	0.29	0.088	5.44062e-17	3.295
CASP10	2.40756e-31	0.384872	0.392	0.119	5.82701e-27	3.294
RGS5	2.1388e-37	0.598682	0.461	0.14	5.17653e-33	3.293
FOXP1	2.49955e-81	0.875751	0.763	0.232	6.04966e-77	3.289
KLHL24	6.94957e-22	0.30185	0.296	0.09	1.682e-17	3.289
MAP3K2	1.96323e-28	0.309401	0.388	0.118	4.75161e-24	3.288
JAG2	1.86359e-44	0.511483	0.525	0.16	4.51045e-40	3.281
DIAPH1	1.20048e-22	0.260453	0.308	0.094	2.90551e-18	3.277
C1orf115	6.58259e-27	0.283117	0.38	0.116	1.59318e-22	3.276
ANKLE2	1.68837e-28	0.31602	0.36	0.11	4.08637e-24	3.273
TSC2	1.40781e-20	0.267356	0.278	0.085	3.40733e-16	3.271
ICE1	1.75438e-25	0.286707	0.34	0.104	4.24612e-21	3.269
NUMA1	4.69283e-34	0.362606	0.451	0.138	1.13581e-29	3.268
GRASP	2.88954e-32	0.343302	0.451	0.138	6.99356e-28	3.268
MEF2A	1.49111e-63	0.618854	0.702	0.215	3.60892e-59	3.265
MAPK11	7.44023e-24	0.276695	0.326	0.1	1.80076e-19	3.26
FES	1.77652e-24	0.264635	0.342	0.105	4.29971e-20	3.257
EGLN1	9.8887e-28	0.287246	0.384	0.118	2.39336e-23	3.254
THBD	8.06669e-46	0.748853	0.533	0.164	1.95238e-41	3.25
CSNK1E	1.81876e-42	0.401765	0.539	0.166	4.40194e-38	3.247
RC3H2	2.48628e-26	0.298485	0.344	0.106	6.01755e-22	3.245
MARK3	9.16356e-31	0.336178	0.402	0.124	2.21786e-26	3.242
ANKRD37	6.87431e-29	0.552186	0.382	0.118	1.66379e-24	3.237
SENP7	7.0266e-32	0.408435	0.416	0.129	1.70065e-27	3.225
TMEM178A	4.9779e-21	0.386776	0.28	0.087	1.2048e-16	3.218
USHBP1	2.90732e-21	0.268163	0.296	0.092	7.03658e-17	3.217
CDK13	8.91755e-32	0.329186	0.431	0.134	2.15831e-27	3.216
SMAD4	2.09324e-25	0.289228	0.344	0.107	5.06626e-21	3.215
SUPT20H	2.57163e-26	0.277791	0.366	0.114	6.22411e-22	3.211
PTBP2	3.14237e-20	0.265298	0.276	0.086	7.60548e-16	3.209
TNS2	2.5186e-24	0.306709	0.34	0.106	6.09576e-20	3.208
EHD2	1.38074e-46	0.501962	0.551	0.172	3.3418e-42	3.203
COL11A1	5.7756e-41	0.708787	0.477	0.149	1.39787e-36	3.201
NFATC2	1.52439e-16	0.258358	0.227	0.071	3.68949e-12	3.197
LRRC8A	1.2663e-24	0.280922	0.342	0.107	3.06483e-20	3.196
STX12	1.67088e-30	0.336954	0.425	0.133	4.04403e-26	3.195
PLOD1	1.4758e-26	0.304127	0.364	0.114	3.57187e-22	3.193
CD9	7.23838e-42	0.626183	0.549	0.172	1.75191e-37	3.192
GABPA	1.48782e-24	0.322261	0.332	0.104	3.60097e-20	3.192
ADAMTS6	2.8306e-35	0.731153	0.421	0.132	6.85091e-31	3.189
CPD	2.93625e-33	0.36841	0.443	0.139	7.10661e-29	3.187
ARAP3	7.84523e-23	0.266859	0.312	0.098	1.89878e-18	3.184
NOTCH4	5.83239e-82	0.914434	0.751	0.236	1.41161e-77	3.182
HSPA6	7.44625e-18	0.666822	0.264	0.083	1.80221e-13	3.181
SDC3	7.74275e-27	0.303999	0.372	0.117	1.87398e-22	3.179
ELK4	6.30202e-40	0.423532	0.501	0.158	1.52528e-35	3.171
CASKIN2	1.25098e-28	0.331738	0.396	0.125	3.02775e-24	3.168
PPP2R5E	2.26881e-26	0.26972	0.37	0.117	5.4912e-22	3.162
ARHGAP31	1.05187e-23	0.287044	0.332	0.105	2.54583e-19	3.162
TOB2	3.50214e-23	0.265647	0.332	0.105	8.47624e-19	3.162
SKIL	1.01779e-34	0.417559	0.471	0.149	2.46335e-30	3.161
MECOM	1.00101e-65	0.817169	0.672	0.213	2.42275e-61	3.155
CGNL1	1.06983e-57	0.618191	0.63	0.2	2.5893e-53	3.15
SHROOM1	3.15407e-31	0.384827	0.419	0.133	7.6338e-27	3.15
TNFRSF25	9.29859e-18	0.255515	0.252	0.08	2.25054e-13	3.15
NNMT	5.5395e-17	0.351881	0.252	0.08	1.34072e-12	3.15
TMEM184B	1.41902e-40	0.449406	0.513	0.163	3.43446e-36	3.147
HECW2	2.81502e-35	0.684414	0.437	0.139	6.81318e-31	3.144
MBNL1	2.26595e-59	0.646002	0.68	0.217	5.48428e-55	3.134
KBTBD2	9.41978e-24	0.254916	0.338	0.108	2.27987e-19	3.13
TBX3	7.49741e-35	0.606319	0.453	0.145	1.8146e-30	3.124
WIPF2	5.73413e-23	0.273012	0.328	0.105	1.38783e-18	3.124
COL5A2	3.69194e-27	0.468953	0.362	0.116	8.9356e-23	3.121
RIMKLB	4.64667e-36	0.384386	0.477	0.153	1.12463e-31	3.118
FBXW2	2.009e-26	0.274746	0.374	0.12	4.86239e-22	3.117
ITPKB	2.60035e-36	0.466033	0.463	0.149	6.29363e-32	3.107
PURB	1.46245e-29	0.331949	0.41	0.132	3.53958e-25	3.106
PTPN14	8.69887e-30	0.331	0.416	0.134	2.10539e-25	3.104
RPS6KA2	1.81706e-32	0.395697	0.425	0.137	4.39783e-28	3.102
YPEL2	4.25564e-30	0.351659	0.412	0.133	1.02999e-25	3.098
APPBP2	1.90032e-26	0.306755	0.38	0.123	4.59935e-22	3.089
IRF1	4.26651e-22	0.430939	0.312	0.101	1.03262e-17	3.089
RNF11	5.98476e-25	0.25639	0.37	0.12	1.44849e-20	3.083
PAPSS2	1.02695e-44	0.523083	0.539	0.175	2.48553e-40	3.08
AFF4	1.78048e-37	0.396236	0.511	0.166	4.30931e-33	3.078
DLL4	9.342e-44	0.726512	0.501	0.163	2.26104e-39	3.074
TSPAN14	4.80031e-49	0.554828	0.602	0.196	1.16182e-44	3.071
FGD4	5.74688e-43	0.541698	0.519	0.169	1.39092e-38	3.071
GDPD5	7.2432e-27	0.311591	0.396	0.129	1.75307e-22	3.07
CDK10	6.83063e-22	0.262267	0.31	0.101	1.65322e-17	3.069
2022-03-06	1.67904e-41	0.441125	0.543	0.177	4.06378e-37	3.068
TANC1	1.09034e-34	0.402305	0.457	0.149	2.63895e-30	3.067
TMEM245	2.29128e-33	0.404509	0.447	0.146	5.54558e-29	3.062
DELE1	3.54123e-24	0.273712	0.358	0.117	8.57085e-20	3.06
VEZF1	6.4923e-27	0.316446	0.376	0.123	1.57133e-22	3.057
UBXN7	5.01013e-27	0.301915	0.388	0.127	1.2126e-22	3.055
ELMSAN1	2.68038e-23	0.293364	0.342	0.112	6.48731e-19	3.054
DIP2A	2.04691e-33	0.36071	0.467	0.153	4.95414e-29	3.052
IL13RA1	4.4663e-24	0.288771	0.354	0.116	1.08098e-19	3.052
GDI1	4.77537e-31	0.350255	0.421	0.138	1.15578e-26	3.051
ATXN1	5.10539e-26	0.357196	0.36	0.118	1.23566e-21	3.051
ST3GAL5	2.96756e-44	0.58529	0.549	0.18	7.1824e-40	3.05
RGS12	5.84667e-21	0.275669	0.308	0.101	1.41507e-16	3.05
FAM234A	1.63747e-21	0.252081	0.32	0.105	3.96317e-17	3.048
NR3C1	1.11005e-36	0.387473	0.517	0.17	2.68666e-32	3.041
EXT2	1.37747e-26	0.260449	0.386	0.127	3.33389e-22	3.039
DDIT4	4.97901e-28	0.415526	0.425	0.14	1.20507e-23	3.036
TTC28	2.42123e-37	0.433444	0.491	0.162	5.8601e-33	3.031
LIMA1	8.14286e-37	0.433151	0.503	0.166	1.97082e-32	3.03
MGA	2.40125e-26	0.261609	0.4	0.132	5.81175e-22	3.03
TNFRSF10B	3.27554e-22	0.298332	0.312	0.103	7.92779e-18	3.029
PDE8A	4.72208e-24	0.295206	0.342	0.113	1.14288e-19	3.027
TTC17	3.79488e-24	0.28746	0.354	0.117	9.18476e-20	3.026
PLEKHB2	6.45256e-24	0.265012	0.36	0.119	1.56171e-19	3.025
GNA11	1.19096e-26	0.330179	0.378	0.125	2.88248e-22	3.024
AKT2	3.16511e-20	0.283171	0.296	0.098	7.66052e-16	3.02
NPHP3	4.48098e-21	0.25583	0.314	0.104	1.08453e-16	3.019
CNOT6L	1.48476e-64	0.741781	0.688	0.228	3.59357e-60	3.018
ATP6V0A1	7.97222e-24	0.29206	0.356	0.118	1.92952e-19	3.017
SERPINB9	8.63592e-23	0.255562	0.356	0.118	2.09015e-18	3.017
LENG8	9.75863e-28	0.311756	0.398	0.132	2.36188e-23	3.015
KIAA2026	8.38611e-27	0.317699	0.41	0.136	2.02969e-22	3.015
CKAP4	7.79038e-30	0.336911	0.437	0.145	1.8855e-25	3.014
KAT6A	6.78503e-33	0.349198	0.473	0.157	1.64218e-28	3.013
PLEKHA1	4.66281e-32	0.359049	0.473	0.157	1.12854e-27	3.013
WNK1	8.0112e-35	0.345811	0.497	0.165	1.93895e-30	3.012
PPP1R14A	2.51666e-20	0.287267	0.322	0.107	6.09107e-16	3.009
FRYL	6.64165e-42	0.496196	0.541	0.18	1.60748e-37	3.006
ADCY4	4.60237e-55	0.585083	0.64	0.213	1.11391e-50	3.005
SYNE2	2.54226e-46	0.525997	0.624	0.208	6.15302e-42	3
LDLR	5.53725e-49	0.661592	0.59	0.197	1.34018e-44	2.995
RIPOR1	2.18999e-40	0.406206	0.545	0.182	5.30044e-36	2.995
EDEM3	6.29533e-28	0.320183	0.398	0.133	1.52366e-23	2.992
ZMYND11	1.34822e-22	0.259521	0.338	0.113	3.26309e-18	2.991
CYLD	2.42463e-22	0.264661	0.338	0.113	5.86833e-18	2.991
KMT5A	1.66707e-27	0.291901	0.425	0.143	4.03481e-23	2.972
AAK1	1.69178e-29	0.321032	0.451	0.152	4.09461e-25	2.967
SEMA6B	9.30495e-22	0.268484	0.332	0.112	2.25208e-17	2.964
RBM6	1.61174e-28	0.293546	0.447	0.151	3.90089e-24	2.96
NFAT5	5.4652e-53	0.554142	0.648	0.219	1.32274e-48	2.959
TSPAN9	3.13595e-39	0.441515	0.529	0.179	7.58993e-35	2.955
ZNF148	4.72305e-33	0.433709	0.449	0.152	1.14312e-28	2.954
RIT1	8.99318e-24	0.281822	0.366	0.124	2.17662e-19	2.952
POGZ	1.17001e-38	0.410892	0.543	0.184	2.83178e-34	2.951
PDLIM1	1.2205e-35	0.468672	0.525	0.178	2.95397e-31	2.949
SECISBP2L	8.83619e-29	0.351714	0.427	0.145	2.13862e-24	2.945
BRAF	4.49275e-21	0.286215	0.318	0.108	1.08738e-16	2.944
ATP1A1	3.11881e-47	0.542987	0.6	0.204	7.54845e-43	2.941
GALNT18	6.84332e-46	0.549181	0.553	0.188	1.65629e-41	2.941
EDN1	1.79631e-58	1.21406	0.638	0.217	4.34762e-54	2.94
KDM5A	9.31169e-37	0.411095	0.541	0.184	2.25371e-32	2.94
PLCG1	5.43578e-23	0.285521	0.346	0.118	1.31562e-18	2.932
FCHO2	7.52294e-28	0.286948	0.425	0.145	1.82078e-23	2.931
TSC22D3	1.48613e-21	0.267258	0.34	0.116	3.59687e-17	2.931
CD320	4.86793e-29	0.34383	0.439	0.15	1.17818e-24	2.927
GOPC	1.8835e-24	0.303268	0.36	0.123	4.55864e-20	2.927
MDFIC	5.70579e-26	0.32841	0.386	0.132	1.38097e-21	2.924
FAR1	6.65255e-25	0.298713	0.386	0.132	1.61012e-20	2.924
GPCPD1	4.86817e-22	0.26332	0.348	0.119	1.17824e-17	2.924
SSFA2	4.27615e-42	0.573177	0.561	0.192	1.03496e-37	2.922
CTTNBP2NL	1.14541e-31	0.346893	0.447	0.153	2.77224e-27	2.922
FAM13A	9.18424e-25	0.361509	0.376	0.129	2.22286e-20	2.915
ERGIC1	2.7525e-29	0.325606	0.443	0.152	6.66189e-25	2.914
RUFY3	4.73305e-31	0.35774	0.463	0.159	1.14554e-26	2.912
CTDSP1	3.73985e-41	0.475414	0.559	0.192	9.05156e-37	2.911
ARL5A	2.15922e-20	0.250119	0.32	0.11	5.22597e-16	2.909
MYADM	2.20064e-32	0.410402	0.471	0.162	5.32622e-28	2.907
STAT3	1.40004e-54	0.587751	0.662	0.228	3.38851e-50	2.904
HSPA12B	4.57789e-29	0.352345	0.453	0.156	1.10799e-24	2.904
KIAA1109	1.54342e-24	0.310554	0.374	0.129	3.73553e-20	2.899
HES4	2.55489e-20	0.399187	0.304	0.105	6.1836e-16	2.895
CSNK1G3	1.00232e-20	0.259395	0.324	0.112	2.42592e-16	2.893
OGA	8.11741e-52	0.557093	0.668	0.231	1.96466e-47	2.892
RBM33	1.59817e-20	0.261283	0.318	0.11	3.86804e-16	2.891
DYRK1A	6.78084e-24	0.32454	0.364	0.126	1.64117e-19	2.889
ZBTB44	2.51803e-19	0.286585	0.306	0.106	6.0944e-15	2.887
RYK	4.64763e-25	0.279634	0.378	0.131	1.12486e-20	2.885
TECPR1	7.79616e-24	0.263662	0.378	0.131	1.8869e-19	2.885
DCAF5	1.73202e-20	0.265856	0.326	0.113	4.19201e-16	2.885
PHLDB1	1.65641e-25	0.297483	0.392	0.136	4.00901e-21	2.882
ADAMTS9	4.89463e-42	0.574792	0.553	0.192	1.18465e-37	2.88
SMAD2	5.75881e-30	0.354128	0.455	0.158	1.3938e-25	2.88
PICALM	4.33425e-52	0.507492	0.682	0.237	1.04902e-47	2.878
TNFRSF1B	2.50195e-45	0.504573	0.624	0.217	6.05547e-41	2.876
STRN	7.06914e-23	0.288418	0.356	0.124	1.71094e-18	2.871
MYC	6.54759e-23	0.292417	0.376	0.131	1.58471e-18	2.87
TNNT3	4.23285e-07	0.275726	0.109	0.038	0.0102448	2.868
PLCB4	1.12195e-25	0.346212	0.398	0.139	2.71546e-21	2.863
GIT2	1.19645e-30	0.384162	0.449	0.157	2.89576e-26	2.86
PANK3	3.45014e-29	0.353485	0.449	0.157	8.35037e-25	2.86
RICTOR	7.46294e-32	0.379599	0.471	0.165	1.80626e-27	2.855
TMEM41B	1.17326e-17	0.254131	0.274	0.096	2.83965e-13	2.854
LTN1	3.57432e-23	0.286039	0.368	0.129	8.65092e-19	2.853
UBE3A	1.16278e-25	0.28159	0.419	0.147	2.81427e-21	2.85
BMPR2	5.63112e-76	0.848339	0.775	0.272	1.3629e-71	2.849
WDR82	7.18087e-30	0.32858	0.467	0.164	1.73799e-25	2.848
IBTK	7.91583e-24	0.275791	0.376	0.132	1.91587e-19	2.848
ATP8A1	1.16474e-41	0.546566	0.543	0.191	2.81903e-37	2.843
FBXO11	1.64319e-20	0.259808	0.324	0.114	3.97702e-16	2.842
PRSS23	4.74867e-84	1.07529	0.787	0.277	1.14932e-79	2.841
CHM	4.70172e-22	0.264485	0.358	0.126	1.13796e-17	2.841
CHD6	8.38676e-21	0.253164	0.338	0.119	2.02985e-16	2.84
ARID4B	2.16323e-38	0.383869	0.584	0.206	5.23566e-34	2.835
TMCC1	1.95335e-25	0.299592	0.394	0.139	4.7277e-21	2.835
IREB2	7.79316e-25	0.287593	0.388	0.137	1.88618e-20	2.832
PIP4K2B	1.73482e-21	0.250111	0.342	0.121	4.19878e-17	2.826
NUMB	2.61547e-33	0.356925	0.521	0.185	6.33023e-29	2.816
VSIR	1.53294e-25	0.306299	0.414	0.147	3.71018e-21	2.816
PREX1	2.4048e-22	0.264581	0.352	0.125	5.82033e-18	2.816
CLU	1.70871e-12	0.262433	0.211	0.075	4.13559e-08	2.813
BTBD3	3.81381e-19	0.263206	0.314	0.112	9.23057e-15	2.804
USP34	9.32894e-34	0.42174	0.499	0.178	2.25788e-29	2.803
SH3PXD2A	5.33039e-29	0.371462	0.431	0.154	1.29012e-24	2.799
SPAG9	3.6405e-54	0.514423	0.702	0.251	8.8111e-50	2.797
ZADH2	7.91758e-26	0.326344	0.402	0.144	1.91629e-21	2.792
FZD6	7.81169e-25	0.339651	0.388	0.139	1.89066e-20	2.791
TAOK2	1.25343e-34	0.407673	0.491	0.176	3.03369e-30	2.79
UBE2J1	9.18568e-31	0.394889	0.471	0.169	2.22321e-26	2.787
EFNB2	2.15844e-73	0.919276	0.763	0.274	5.22408e-69	2.785
MIDN	1.06995e-33	0.407319	0.515	0.185	2.58961e-29	2.784
ANKRD10	1.14474e-22	0.279089	0.37	0.133	2.7706e-18	2.782
MSRB3	1.49389e-21	0.277781	0.342	0.123	3.61567e-17	2.78
GLG1	6.06623e-40	0.486462	0.553	0.199	1.46821e-35	2.779
MLLT6	1.21689e-25	0.329339	0.414	0.149	2.94525e-21	2.779
TMBIM1	2.96782e-25	0.296381	0.414	0.149	7.18301e-21	2.779
MTR	2.98886e-23	0.267052	0.364	0.131	7.23393e-19	2.779
MBNL2	4.70238e-42	0.449694	0.6	0.216	1.13812e-37	2.778
TUBB2B	1.37883e-21	0.317278	0.358	0.129	3.33718e-17	2.775
C5orf24	1.21408e-34	0.387193	0.527	0.19	2.93844e-30	2.774
ANKRD17	5.28692e-27	0.300947	0.441	0.159	1.27959e-22	2.774
CBL	1.7212e-20	0.26271	0.344	0.124	4.16581e-16	2.774
ATP6AP1	4.85807e-37	0.428308	0.535	0.193	1.1758e-32	2.772
UBE2Z	6.33677e-31	0.318342	0.493	0.178	1.53369e-26	2.77
AZIN1	7.69324e-26	0.322794	0.404	0.146	1.86199e-21	2.767
CHD2	3.69227e-22	0.272338	0.386	0.14	8.9364e-18	2.757
OSBPL8	1.23688e-33	0.354608	0.543	0.197	2.99363e-29	2.756
UBE2G2	9.09727e-27	0.310586	0.441	0.16	2.20181e-22	2.756
NDNF	4.975e-42	0.563828	0.551	0.2	1.2041e-37	2.755
NPAS2	4.52007e-24	0.284457	0.394	0.143	1.09399e-19	2.755
NOTCH1	3.62666e-41	0.526229	0.559	0.203	8.7776e-37	2.754
LSR	1.29603e-23	0.27331	0.402	0.146	3.13678e-19	2.753
PTPRB	4.7191e-78	0.941676	0.767	0.279	1.14216e-73	2.749
REV3L	2.33723e-20	0.308901	0.338	0.123	5.6568e-16	2.748
DAG1	2.03256e-23	0.273277	0.398	0.145	4.91941e-19	2.745
SHC2	2.49078e-27	0.326578	0.433	0.158	6.02843e-23	2.741
USP53	3.37079e-24	0.322806	0.378	0.138	8.15833e-20	2.739
HSPA1B	8.58508e-35	1.03301	0.487	0.178	2.07785e-30	2.736
ATXN2	1.17776e-26	0.339623	0.435	0.159	2.85054e-22	2.736
AGFG1	1.12311e-32	0.354948	0.525	0.192	2.71827e-28	2.734
GPATCH2L	7.04168e-23	0.294416	0.38	0.139	1.7043e-18	2.734
GRAMD1A	1.41632e-21	0.315761	0.336	0.123	3.42792e-17	2.732
PLOD2	1.13055e-59	0.731099	0.696	0.255	2.73626e-55	2.729
CSNK1D	3.50714e-22	0.25171	0.382	0.14	8.48832e-18	2.729
MAST4	2.97347e-64	0.649039	0.742	0.272	7.19669e-60	2.728
CCDC68	2.25931e-22	0.382975	0.36	0.132	5.46821e-18	2.727
KIDINS220	5.17739e-28	0.292834	0.471	0.173	1.25308e-23	2.723
HMBOX1	2.42867e-28	0.376022	0.441	0.162	5.8781e-24	2.722
USP9X	3.43682e-24	0.299674	0.4	0.147	8.31813e-20	2.721
UBR5	4.04529e-22	0.287554	0.37	0.136	9.79081e-18	2.721
KMT2E	3.72924e-50	0.559071	0.666	0.245	9.02587e-46	2.718
VGLL4	3.73764e-31	0.381976	0.489	0.18	9.04621e-27	2.717
SHOC2	5.2705e-22	0.255276	0.388	0.143	1.27562e-17	2.713
SORBS1	4.37052e-19	0.28374	0.32	0.118	1.0578e-14	2.712
RB1	1.09773e-34	0.355527	0.553	0.204	2.65684e-30	2.711
FYN	5.7692e-40	0.482771	0.569	0.21	1.39632e-35	2.71
ITGA6	1.29262e-33	0.558615	0.477	0.176	3.12853e-29	2.71
MYO9A	7.51468e-20	0.25013	0.336	0.124	1.81878e-15	2.71
PEAK1	4.74539e-35	0.45934	0.539	0.199	1.14853e-30	2.709
EEA1	3.72431e-30	0.347759	0.485	0.179	9.01394e-26	2.709
MED13	5.8973e-27	0.338291	0.447	0.165	1.42732e-22	2.709
PPP6R3	1.75068e-26	0.280448	0.463	0.171	4.23718e-22	2.708
PCDH1	1.95454e-26	0.351278	0.406	0.15	4.73058e-22	2.707
C11orf96	5.04237e-18	0.512545	0.314	0.116	1.22041e-13	2.707
PHF20L1	2.54481e-34	0.364189	0.533	0.197	6.15921e-30	2.706
ZNF24	5.85084e-24	0.263593	0.414	0.153	1.41608e-19	2.706
VASH1	1.90161e-36	0.523809	0.541	0.2	4.60246e-32	2.705
CSGALNACT1	3.2551e-49	0.678364	0.63	0.233	7.87832e-45	2.704
PODXL	5.24274e-81	1.12375	0.781	0.289	1.2689e-76	2.702
KANSL1	3.1496e-27	0.270059	0.481	0.178	7.62298e-23	2.702
ZC3H7A	5.29419e-21	0.279545	0.354	0.131	1.28135e-16	2.702
MAP3K3	9.52866e-30	0.338	0.475	0.176	2.30622e-25	2.699
PDLIM4	1.55416e-35	0.575761	0.537	0.199	3.76154e-31	2.698
GNB4	2.49353e-33	0.425655	0.507	0.188	6.03508e-29	2.697
AGPAT1	3.50716e-20	0.252079	0.356	0.132	8.48838e-16	2.697
MIB1	3.51366e-38	0.436269	0.563	0.209	8.50412e-34	2.694
SLC39A10	4.55085e-31	0.382796	0.485	0.18	1.10144e-26	2.694
MYZAP	7.45662e-19	0.25172	0.326	0.121	1.80473e-14	2.694
PLEC	2.46223e-28	0.361836	0.463	0.172	5.95933e-24	2.692
TUT4	1.70855e-27	0.318024	0.455	0.169	4.13521e-23	2.692
SFSWAP	5.44354e-21	0.288506	0.358	0.133	1.3175e-16	2.692
UGCG	9.25796e-33	0.529012	0.495	0.184	2.2407e-28	2.69
EOGT	6.44896e-27	0.351278	0.449	0.167	1.56084e-22	2.689
POLK	4.06241e-24	0.303884	0.406	0.151	9.83226e-20	2.689
SMG1	2.41475e-31	0.379611	0.505	0.188	5.84441e-27	2.686
NCOA3	2.86976e-22	0.285268	0.368	0.137	6.94569e-18	2.686
LPP	1.35224e-37	0.425518	0.588	0.219	3.27283e-33	2.685
MYO1C	4.65937e-35	0.386248	0.545	0.203	1.12771e-30	2.685
SPG7	3.02912e-23	0.299263	0.392	0.146	7.33138e-19	2.685
TSHZ1	3.2563e-29	0.371291	0.459	0.171	7.88123e-25	2.684
CPNE8	2.22901e-24	0.311593	0.421	0.157	5.39488e-20	2.682
RAI14	6.30363e-27	0.339505	0.445	0.166	1.52567e-22	2.681
RBM5	9.04644e-40	0.480224	0.592	0.221	2.18951e-35	2.679
BRWD1	4.2233e-30	0.359316	0.493	0.184	1.02216e-25	2.679
KRIT1	5.0392e-20	0.27412	0.34	0.127	1.21964e-15	2.677
RNF145	5.0269e-31	0.401937	0.487	0.182	1.21666e-26	2.676
IFRD1	9.27858e-23	0.328751	0.388	0.145	2.24569e-18	2.676
FILIP1L	1.32503e-19	0.363422	0.334	0.125	3.20697e-15	2.672
ZMYND8	9.00679e-22	0.314098	0.374	0.14	2.17991e-17	2.671
RRAS	1.20689e-26	0.308643	0.477	0.179	2.92104e-22	2.665
ZBTB10	3.24238e-24	0.285583	0.421	0.158	7.84753e-20	2.665
ELF1	1.46149e-35	0.360062	0.567	0.213	3.53724e-31	2.662
LUC7L	7.66059e-24	0.324936	0.404	0.152	1.85409e-19	2.658
CAMSAP2	3.94796e-23	0.318101	0.396	0.149	9.55524e-19	2.658
DICER1	3.67749e-49	0.546824	0.682	0.257	8.90063e-45	2.654
ATF7IP	7.90847e-22	0.288031	0.366	0.138	1.91409e-17	2.652
PBX2	1.74124e-27	0.285901	0.485	0.183	4.21431e-23	2.65
BBX	2.13543e-31	0.383315	0.505	0.191	5.16838e-27	2.644
COL5A1	5.28391e-20	0.26843	0.37	0.14	1.27887e-15	2.643
STX16	1.50038e-27	0.329639	0.449	0.17	3.63138e-23	2.641
WDFY3	5.84782e-26	0.333644	0.441	0.167	1.41535e-21	2.641
SERTAD1	5.68412e-22	0.307256	0.396	0.15	1.37573e-17	2.64
TNRC6B	2.25654e-36	0.46439	0.559	0.212	5.46149e-32	2.637
MKLN1	1.17206e-23	0.264057	0.414	0.157	2.83673e-19	2.637
COL4A3BP	1.74101e-23	0.290975	0.419	0.159	4.21376e-19	2.635
ABLIM1	7.0645e-53	0.638849	0.682	0.259	1.70982e-48	2.633
SLFN5	1.57744e-50	0.633402	0.668	0.254	3.81787e-46	2.63
CRYBG3	5.80715e-49	0.554716	0.668	0.254	1.40551e-44	2.63
TROVE2	4.49043e-35	0.391184	0.539	0.205	1.08682e-30	2.629
ASH1L	1.28582e-29	0.323999	0.507	0.193	3.11208e-25	2.627
TMEM189	6.78395e-41	0.513387	0.604	0.23	1.64192e-36	2.626
KMT2C	7.38955e-32	0.353586	0.533	0.203	1.78849e-27	2.626
KLHL42	2.09608e-21	0.265261	0.386	0.147	5.07315e-17	2.626
SMURF2	1.05796e-22	0.295037	0.396	0.151	2.56058e-18	2.623
ITSN2	3.09082e-38	0.434379	0.579	0.221	7.48071e-34	2.62
TEK	1.57076e-55	0.602661	0.702	0.269	3.8017e-51	2.61
MAN1A2	4.24655e-28	0.34432	0.475	0.182	1.02779e-23	2.61
ZKSCAN1	5.63732e-23	0.304723	0.394	0.151	1.3644e-18	2.609
MDM4	3.56738e-30	0.357327	0.511	0.196	8.63413e-26	2.607
STIM2	6.32997e-26	0.356589	0.425	0.163	1.53204e-21	2.607
TNRC6A	8.72217e-24	0.309403	0.429	0.165	2.11103e-19	2.6
SUGP2	1.03166e-20	0.291053	0.364	0.14	2.49693e-16	2.6
DOCK1	8.89984e-23	0.256762	0.408	0.157	2.15403e-18	2.599
IER5	8.20887e-22	0.320748	0.408	0.157	1.98679e-17	2.599
ADAMTS1	1.18746e-16	0.525583	0.304	0.117	2.874e-12	2.598
GJA4	9.14137e-40	0.899579	0.527	0.203	2.21249e-35	2.596
TMEM259	1.2862e-33	0.385481	0.553	0.213	3.113e-29	2.596
TMEM181	2.54598e-32	0.362178	0.553	0.213	6.16203e-28	2.596
NREP	1.16968e-20	0.258759	0.376	0.145	2.83098e-16	2.593
VPS13C	1.31e-32	0.396575	0.565	0.218	3.1706e-28	2.592
SHE	4.29987e-47	0.536417	0.658	0.254	1.0407e-42	2.591
CELF1	2.34108e-35	0.44252	0.539	0.208	5.66612e-31	2.591
DLC1	2.90849e-43	0.53937	0.65	0.251	7.03942e-39	2.59
FOXF1	7.46627e-21	0.309192	0.36	0.139	1.80706e-16	2.59
SOS1	3.3576e-30	0.361806	0.515	0.199	8.1264e-26	2.588
ENG	5.38208e-40	0.505936	0.626	0.242	1.30262e-35	2.587
EPC1	1.30376e-23	0.256856	0.445	0.172	3.1555e-19	2.587
PURA	3.09669e-22	0.294687	0.406	0.157	7.49493e-18	2.586
TNFAIP1	2.52495e-26	0.313275	0.465	0.18	6.11113e-22	2.583
PTBP3	1.34424e-32	0.382761	0.547	0.212	3.25346e-28	2.58
WWC3	2.07759e-29	0.326798	0.503	0.195	5.0284e-25	2.579
KIAA0100	2.49228e-21	0.266185	0.392	0.152	6.03206e-17	2.579
FAM133B	1.52832e-28	0.281116	0.513	0.199	3.69899e-24	2.578
CSNK2A1	4.13904e-29	0.320091	0.515	0.2	1.00177e-24	2.575
PDS5B	2.21172e-29	0.336772	0.507	0.197	5.35301e-25	2.574
ITPR2	4.52532e-47	0.648137	0.638	0.248	1.09526e-42	2.573
NIPBL	1.64621e-33	0.393435	0.563	0.219	3.98431e-29	2.571
ATP2B4	5.46804e-26	0.331081	0.455	0.177	1.32343e-21	2.571
DHCR7	3.26962e-21	0.305582	0.378	0.147	7.91346e-17	2.571
SLK	2.49196e-20	0.266951	0.39	0.152	6.03128e-16	2.566
CRBN	5.83219e-30	0.350045	0.523	0.204	1.41156e-25	2.564
TTC14	9.68359e-24	0.333916	0.423	0.165	2.34372e-19	2.564
WASL	4.10015e-31	0.35873	0.533	0.208	9.92359e-27	2.563
OGT	1.76521e-28	0.391332	0.487	0.19	4.27234e-24	2.563
RBM26	2.16845e-28	0.334933	0.489	0.191	5.2483e-24	2.56
SETBP1	2.49656e-18	0.277295	0.32	0.125	6.04244e-14	2.56
GXYLT1	1.48609e-20	0.286377	0.376	0.147	3.59678e-16	2.558
PXN	6.84245e-43	0.512196	0.626	0.245	1.65608e-38	2.555
HS6ST1	3.55668e-19	0.396454	0.334	0.131	8.60823e-15	2.55
SLC44A2	1.02185e-34	0.381619	0.571	0.224	2.47318e-30	2.549
ARID1A	2.06435e-30	0.329652	0.525	0.206	4.99636e-26	2.549
2022-03-07	1.94632e-25	0.267103	0.469	0.184	4.71068e-21	2.549
PPP4R2	1.95873e-21	0.251037	0.4	0.157	4.74072e-17	2.548
HSD17B12	6.76215e-40	0.470929	0.624	0.245	1.63664e-35	2.547
ERBIN	5.23249e-24	0.326501	0.433	0.17	1.26642e-19	2.547
TGFBR2	3.45283e-53	0.65939	0.718	0.282	8.35689e-49	2.546
FAT4	2.69287e-23	0.406542	0.425	0.167	6.51755e-19	2.545
ADRB1	4.15375e-32	0.47826	0.531	0.209	1.00533e-27	2.541
ARHGAP4	1.61822e-31	0.409848	0.515	0.203	3.91658e-27	2.537
NUFIP2	2.62277e-35	0.416933	0.563	0.222	6.34788e-31	2.536
RB1CC1	2.13214e-26	0.320954	0.487	0.192	5.16041e-22	2.536
INSIG1	6.8204e-24	0.422429	0.421	0.166	1.65074e-19	2.536
ACIN1	7.73779e-23	0.272841	0.431	0.17	1.87278e-18	2.535
NFIB	8.02892e-74	0.806831	0.797	0.315	1.94324e-69	2.53
DCHS1	4.50824e-25	0.344502	0.435	0.172	1.09113e-20	2.529
TAOK1	1.97448e-39	0.399728	0.644	0.255	4.77883e-35	2.525
FNDC3B	2.78489e-45	0.548629	0.684	0.271	6.74026e-41	2.524
AFF1	9.24811e-27	0.310533	0.477	0.189	2.23832e-22	2.524
ARHGEF15	2.83664e-32	0.438483	0.527	0.209	6.86553e-28	2.522
MSL1	5.98484e-22	0.279485	0.421	0.167	1.44851e-17	2.521
AC087627.1	8.01218e-20	0.313223	0.358	0.142	1.93919e-15	2.521
FGD5	1.94247e-25	0.324399	0.451	0.179	4.70135e-21	2.52
SLC25A36	4.07278e-26	0.315218	0.481	0.191	9.85736e-22	2.518
TGM2	6.07708e-45	0.572479	0.682	0.271	1.47084e-40	2.517
PIK3C2A	7.07011e-36	0.468949	0.561	0.223	1.71118e-31	2.516
ASAP2	1.41588e-28	0.353475	0.493	0.196	3.42684e-24	2.515
TTYH3	6.21058e-23	0.289362	0.425	0.169	1.50315e-18	2.515
EMP1	1.45851e-76	1.03948	0.799	0.318	3.53002e-72	2.513
BIRC6	1.98848e-32	0.346745	0.573	0.228	4.81272e-28	2.513
FZD4	5.79966e-24	0.437773	0.392	0.156	1.40369e-19	2.513
LUZP1	5.14359e-44	0.458861	0.65	0.259	1.2449e-39	2.51
BCAR1	3.04244e-27	0.326454	0.499	0.199	7.36362e-23	2.508
IL33	8.55062e-53	0.69912	0.692	0.276	2.06951e-48	2.507
MTF2	2.52144e-24	0.302925	0.441	0.176	6.10265e-20	2.506
PRRC2A	1.83133e-20	0.276697	0.386	0.154	4.43236e-16	2.506
CLK1	5.25967e-28	0.322623	0.531	0.212	1.273e-23	2.505
ZMYM2	9.86431e-24	0.253392	0.461	0.184	2.38746e-19	2.505
RAPGEF2	3.06507e-27	0.35894	0.483	0.193	7.41839e-23	2.503
PCMTD1	5.10623e-32	0.38619	0.555	0.222	1.23586e-27	2.5
PALMD	6.50786e-49	0.634063	0.692	0.277	1.5751e-44	2.498
MMRN2	9.1948e-77	0.836444	0.823	0.33	2.22542e-72	2.494
SASH1	3.05466e-33	0.390709	0.561	0.225	7.39319e-29	2.493
CDK17	1.80449e-31	0.396906	0.541	0.217	4.3674e-27	2.493
BNIP2	9.17046e-27	0.316458	0.511	0.205	2.21953e-22	2.493
SH2B3	4.81156e-17	0.252973	0.324	0.13	1.16454e-12	2.492
MPDZ	3.94028e-30	0.374748	0.523	0.21	9.53665e-26	2.49
KCTD12	3.25583e-39	0.770763	0.594	0.239	7.88008e-35	2.485
WDR26	1.07004e-19	0.272943	0.37	0.149	2.58981e-15	2.483
GATA2	1.1015e-19	0.275649	0.37	0.149	2.66596e-15	2.483
PRRC2B	1.61115e-31	0.394754	0.551	0.222	3.89947e-27	2.482
PRDM2	5.49607e-20	0.258588	0.382	0.154	1.33021e-15	2.481
SEL1L	8.88622e-25	0.31372	0.461	0.186	2.15073e-20	2.478
LBR	5.84143e-35	0.39968	0.624	0.252	1.4138e-30	2.476
USP47	2.26268e-19	0.270251	0.376	0.152	5.47635e-15	2.474
PPP4R1	2.2809e-19	0.257686	0.376	0.152	5.52045e-15	2.474
CTNND1	9.9877e-64	0.660175	0.771	0.312	2.41732e-59	2.471
TRIP12	7.11415e-33	0.378744	0.573	0.232	1.72184e-28	2.47
DCAF7	1.58661e-30	0.335319	0.553	0.224	3.84008e-26	2.469
CALCRL	8.24733e-40	0.57079	0.628	0.255	1.9961e-35	2.463
CCNL2	2.20526e-32	0.414645	0.537	0.218	5.33738e-28	2.463
SERINC3	2.57864e-63	0.638829	0.807	0.328	6.24107e-59	2.46
TM9SF2	2.29113e-25	0.336458	0.465	0.189	5.54522e-21	2.46
KIAA0355	2.54766e-63	0.600059	0.811	0.33	6.1661e-59	2.458
KL	2.79191e-46	0.610234	0.666	0.271	6.75726e-42	2.458
PLEKHG1	5.82966e-29	0.360491	0.553	0.225	1.41095e-24	2.458
CHD1	1.03063e-21	0.255569	0.435	0.177	2.49445e-17	2.458
CLSTN1	4.79176e-25	0.316283	0.479	0.195	1.15975e-20	2.456
PIEZO1	8.52184e-31	0.345838	0.545	0.222	2.06254e-26	2.455
XAF1	7.28444e-17	0.266629	0.336	0.137	1.76305e-12	2.453
CLDND1	6.72073e-24	0.288338	0.451	0.184	1.62662e-19	2.451
MGAT4A	2.19129e-18	0.260177	0.37	0.151	5.30358e-14	2.45
KMT2A	1.05325e-36	0.429982	0.622	0.254	2.54917e-32	2.449
RSF1	9.4674e-35	0.394003	0.612	0.25	2.29139e-30	2.448
RSPO3	1.64701e-76	1.02351	0.805	0.329	3.98627e-72	2.447
SUN1	6.29122e-36	0.421162	0.602	0.246	1.52266e-31	2.447
DNAJB14	1.49409e-27	0.32324	0.489	0.2	3.61615e-23	2.445
BLCAP	4.15066e-50	0.68206	0.704	0.288	1.00458e-45	2.444
PROSER1	6.4687e-19	0.289661	0.352	0.144	1.56562e-14	2.444
S1PR1	3.7577e-43	0.587628	0.62	0.254	9.09476e-39	2.441
PTPN12	2.02732e-38	0.410529	0.664	0.272	4.90672e-34	2.441
LAMB2	1.33494e-60	0.677414	0.783	0.321	3.23096e-56	2.439
ANXA3	4.96412e-22	0.317806	0.439	0.18	1.20147e-17	2.439
LHFPL6	5.32357e-22	0.333515	0.419	0.172	1.28846e-17	2.436
AKAP13	2.17897e-43	0.474272	0.706	0.29	5.27375e-39	2.434
STX3	1.13371e-23	0.322672	0.443	0.182	2.74391e-19	2.434
WAC	2.17268e-31	0.311472	0.579	0.238	5.25854e-27	2.433
BAZ2B	9.63011e-37	0.430416	0.62	0.255	2.33077e-32	2.431
RYBP	5.26907e-29	0.309527	0.547	0.225	1.27527e-24	2.431
ELK3	2.25148e-44	0.511457	0.678	0.279	5.44927e-40	2.43
FAM120A	1.10507e-35	0.40015	0.622	0.256	2.6746e-31	2.43
PBRM1	5.50798e-25	0.301348	0.505	0.208	1.3331e-20	2.428
LIMCH1	1.95577e-34	0.470533	0.575	0.237	4.73354e-30	2.426
RBFOX2	5.50584e-32	0.417199	0.541	0.223	1.33258e-27	2.426
ATP11A	9.86223e-20	0.258682	0.392	0.162	2.38696e-15	2.42
RBMS2	9.73209e-22	0.267375	0.433	0.179	2.35546e-17	2.419
SETD5	1.62797e-26	0.307653	0.515	0.213	3.94019e-22	2.418
SOCS3	7.81754e-38	0.792638	0.594	0.246	1.89208e-33	2.415
PUM2	1.71307e-20	0.2736	0.41	0.17	4.14613e-16	2.412
ARID1B	1.63712e-28	0.369235	0.535	0.222	3.96233e-24	2.41
UBA6	2.63653e-20	0.279465	0.4	0.166	6.3812e-16	2.41
PDCD6IP	3.81358e-35	0.370625	0.636	0.264	9.23e-31	2.409
DOCK9	1.43624e-50	0.650454	0.732	0.304	3.47614e-46	2.408
FNDC3A	2.24158e-28	0.378233	0.525	0.218	5.42529e-24	2.408
PTPRA	3.05969e-21	0.250194	0.443	0.184	7.40537e-17	2.408
DLEU2	1.99426e-28	0.383711	0.517	0.215	4.8267e-24	2.405
ZBTB20	1.67743e-58	0.7066	0.755	0.314	4.05988e-54	2.404
NF1	2.77046e-19	0.267565	0.382	0.159	6.70534e-15	2.403
ARHGEF2	7.02106e-20	0.256341	0.394	0.164	1.69931e-15	2.402
LONRF1	9.11594e-22	0.336697	0.425	0.177	2.20633e-17	2.401
FKBP9	1.30281e-43	0.522827	0.674	0.281	3.15318e-39	2.399
AKAP9	5.55847e-26	0.337058	0.523	0.218	1.34532e-21	2.399
ARHGEF7	1.70732e-34	0.509596	0.604	0.252	4.13222e-30	2.397
SHANK3	2.58762e-27	0.335511	0.537	0.224	6.26281e-23	2.397
GANAB	3.05558e-29	0.347212	0.551	0.23	7.39541e-25	2.396
PTPRM	1.16131e-42	0.55688	0.644	0.269	2.81071e-38	2.394
RCAN1	1.25942e-34	0.55261	0.596	0.249	3.04818e-30	2.394
GNAQ	8.75592e-38	0.417114	0.646	0.27	2.1192e-33	2.393
RBBP6	7.08582e-20	0.262524	0.414	0.173	1.71498e-15	2.393
DCP2	1.07616e-19	0.270821	0.404	0.169	2.60463e-15	2.391
DNPEP	8.57751e-27	0.341977	0.509	0.213	2.07602e-22	2.39
ADGRA2	2.08173e-23	0.297013	0.475	0.199	5.0384e-19	2.387
BRD2	9.89343e-26	0.32246	0.501	0.21	2.39451e-21	2.386
GOLM1	6.20766e-20	0.257589	0.396	0.166	1.50244e-15	2.386
LASP1	1.12194e-19	0.266796	0.408	0.171	2.71544e-15	2.386
TGOLN2	5.0628e-28	0.302065	0.565	0.237	1.22535e-23	2.384
SELENON	1.16544e-20	0.27469	0.41	0.172	2.82072e-16	2.384
SREK1IP1	2.66499e-31	0.378302	0.586	0.246	6.45008e-27	2.382
OAZ2	2.63562e-25	0.267686	0.517	0.217	6.37898e-21	2.382
LIPA	4.6361e-24	0.252503	0.505	0.212	1.12208e-19	2.382
BPTF	2.78012e-38	0.428191	0.69	0.29	6.72873e-34	2.379
DGKH	8.28751e-38	0.517287	0.64	0.269	2.00582e-33	2.379
CNOT2	6.55625e-23	0.253421	0.471	0.198	1.58681e-18	2.379
TBL1XR1	7.89414e-25	0.312964	0.473	0.199	1.91062e-20	2.377
RAB6A	1.72908e-24	0.298946	0.499	0.21	4.1849e-20	2.376
BRD4	8.78992e-20	0.280372	0.423	0.178	2.12743e-15	2.376
PLPP3	8.50567e-39	0.487752	0.658	0.277	2.05863e-34	2.375
PUM1	3.10384e-25	0.315111	0.517	0.218	7.51221e-21	2.372
KPNA4	1.44578e-21	0.269409	0.449	0.19	3.49922e-17	2.363
SCARB1	6.11067e-73	0.861407	0.841	0.356	1.47897e-68	2.362
LTBP1	8.20686e-47	0.539362	0.748	0.317	1.98631e-42	2.36
PDLIM5	6.37462e-30	0.392848	0.573	0.243	1.54285e-25	2.358
XIAP	1.19107e-29	0.406014	0.537	0.228	2.88275e-25	2.355
HERC2	3.57277e-23	0.313868	0.471	0.2	8.64718e-19	2.355
SERINC1	2.40715e-38	0.41718	0.692	0.294	5.82602e-34	2.354
EFEMP2	1.42156e-28	0.362815	0.539	0.229	3.4406e-24	2.354
CDC42BPA	1.02558e-27	0.384016	0.539	0.229	2.48221e-23	2.354
MAFF	1.0729e-15	0.28269	0.346	0.147	2.59673e-11	2.354
PARVB	2.4468e-28	0.331215	0.557	0.237	5.92199e-24	2.35
TMEM87A	3.53959e-23	0.308511	0.465	0.198	8.56686e-19	2.348
MTSS1	2.58215e-30	0.392099	0.561	0.239	6.24957e-26	2.347
MINDY2	1.30662e-18	0.307472	0.38	0.162	3.1624e-14	2.346
NEDD9	1.14119e-73	0.811232	0.823	0.351	2.76202e-69	2.345
RPS6KA3	7.48181e-25	0.335874	0.483	0.206	1.81082e-20	2.345
MAGI1	9.53465e-35	0.46525	0.614	0.262	2.30767e-30	2.344
ARHGAP5	4.71409e-32	0.442236	0.586	0.25	1.14095e-27	2.344
HDAC7	9.4523e-32	0.391111	0.586	0.25	2.28774e-27	2.344
COPA	5.28136e-23	0.266021	0.497	0.212	1.27825e-18	2.344
GSN	1.06716e-22	0.258287	0.525	0.224	2.58285e-18	2.344
ROCK2	1.60448e-32	0.391758	0.642	0.274	3.88332e-28	2.343
PJA2	1.04596e-24	0.256975	0.527	0.225	2.53153e-20	2.342
SMAD5	3.5691e-49	0.571634	0.728	0.311	8.63829e-45	2.341
CTGF	2.43603e-19	0.552402	0.419	0.179	5.89591e-15	2.341
MYCT1	1.89048e-46	0.612317	0.676	0.289	4.57554e-42	2.339
PPP1R12A	5.94061e-41	0.468219	0.704	0.301	1.43781e-36	2.339
PPP2CB	1.88363e-31	0.332864	0.594	0.254	4.55896e-27	2.339
CYYR1	3.39097e-46	0.547614	0.692	0.296	8.20717e-42	2.338
HOOK3	3.76224e-32	0.35566	0.624	0.267	9.10574e-28	2.337
LEPROTL1	5.27019e-77	0.906386	0.829	0.355	1.27554e-72	2.335
ADAR	4.97058e-25	0.305699	0.511	0.219	1.20303e-20	2.333
FNIP2	1.45172e-23	0.324501	0.473	0.203	3.5136e-19	2.33
IGF1R	6.34891e-24	0.377193	0.475	0.204	1.53663e-19	2.328
CAND1	1.52835e-20	0.251383	0.447	0.192	3.69905e-16	2.328
ADD1	5.99666e-29	0.330712	0.6	0.258	1.45137e-24	2.326
PRPF38B	1.53942e-28	0.297612	0.586	0.252	3.72587e-24	2.325
HERC1	6.49242e-25	0.346238	0.509	0.219	1.57136e-20	2.324
CDK6	5.37893e-49	0.626842	0.734	0.316	1.30186e-44	2.323
GCC2	2.76471e-24	0.344812	0.513	0.221	6.69143e-20	2.321
MIR22HG	3.73939e-17	0.274389	0.348	0.15	9.05045e-13	2.32
SENP6	1.57681e-29	0.344043	0.575	0.248	3.81635e-25	2.319
FEZ2	1.08453e-36	0.416298	0.66	0.285	2.62489e-32	2.316
RAP1A	4.51811e-26	0.298111	0.535	0.231	1.09352e-21	2.316
MAP4K3	4.46952e-24	0.371569	0.477	0.206	1.08176e-19	2.316
SMCHD1	4.425e-25	0.339502	0.507	0.219	1.07098e-20	2.315
DUSP6	9.16241e-43	0.669687	0.664	0.287	2.21758e-38	2.314
PLAC8	4.9465e-11	0.274797	0.243	0.105	1.1972e-06	2.314
PTK2	3.0551e-24	0.291393	0.511	0.221	7.39425e-20	2.312
ECE1	6.37186e-39	0.472228	0.672	0.291	1.54218e-34	2.309
KLF3	3.57037e-30	0.353145	0.577	0.25	8.64136e-26	2.308
DNAJC1	1.65027e-24	0.277236	0.537	0.233	3.99415e-20	2.305
NPTN	8.34415e-41	0.542743	0.668	0.29	2.01954e-36	2.303
ZEB1	2.4218e-35	0.403059	0.654	0.284	5.86148e-31	2.303
SCD	8.00573e-30	0.53691	0.541	0.235	1.93763e-25	2.302
STAG2	8.48087e-30	0.342955	0.575	0.25	2.05263e-25	2.3
FLNB	1.24938e-33	0.47587	0.616	0.268	3.02389e-29	2.299
GIT1	2.11369e-23	0.315035	0.485	0.211	5.11575e-19	2.299
SPTLC2	4.379e-34	0.393213	0.632	0.275	1.05985e-29	2.298
TAF7	3.36187e-22	0.275293	0.473	0.206	8.13672e-18	2.296
PALLD	3.55986e-28	0.520603	0.507	0.221	8.61592e-24	2.294
ROCK1	3.11054e-37	0.419725	0.674	0.294	7.52843e-33	2.293
SLC16A1	8.66364e-25	0.353382	0.509	0.222	2.09686e-20	2.293
CLIC4	1.09728e-39	0.491077	0.678	0.296	2.65576e-35	2.291
SMTN	1.67835e-20	0.286932	0.433	0.189	4.06211e-16	2.291
RGL2	5.2626e-21	0.250016	0.481	0.21	1.27371e-16	2.29
SEC31A	5.50165e-30	0.325804	0.602	0.263	1.33157e-25	2.289
NCKAP1	2.41976e-34	0.429317	0.636	0.278	5.85656e-30	2.288
COMMD2	5.67274e-22	0.278667	0.485	0.212	1.37297e-17	2.288
RGS16	3.55922e-09	0.264897	0.201	0.088	8.61437e-05	2.284
HACE1	3.91596e-49	0.646752	0.783	0.343	9.47781e-45	2.283
RGS3	3.72532e-44	0.786751	0.686	0.301	9.01639e-40	2.279
TMEM109	3.75753e-18	0.259608	0.392	0.172	9.09434e-14	2.279
VEZT	1.22848e-21	0.306337	0.467	0.205	2.97329e-17	2.278
CCNY	1.38567e-52	0.517812	0.807	0.355	3.35374e-48	2.273
BOD1L1	2.56163e-37	0.450271	0.682	0.3	6.19991e-33	2.273
BICD1	6.30195e-34	0.428886	0.622	0.274	1.52526e-29	2.27
PHF3	2.11782e-24	0.314331	0.517	0.228	5.12577e-20	2.268
ABI2	1.39293e-22	0.33501	0.465	0.205	3.3713e-18	2.268
CHORDC1	1.18904e-18	0.296834	0.419	0.185	2.87783e-14	2.265
SNRK	3.54079e-54	0.65061	0.769	0.34	8.56978e-50	2.262
ARHGEF12	1.31752e-38	0.441025	0.71	0.314	3.1888e-34	2.261
FBN1	2.18523e-16	0.275533	0.348	0.154	5.28891e-12	2.26
PCMTD2	2.1093e-17	0.274215	0.366	0.162	5.10513e-13	2.259
FASN	9.79284e-15	0.260229	0.332	0.147	2.37016e-10	2.259
CTNNA1	2.17891e-47	0.503754	0.773	0.343	5.27361e-43	2.254
VCL	2.28861e-37	0.570494	0.658	0.292	5.53912e-33	2.253
IFI27	2.69609e-38	0.777073	0.662	0.294	6.52535e-34	2.252
CHD7	3.11637e-22	0.264939	0.479	0.213	7.54255e-18	2.249
HSPG2	1.03728e-52	0.866582	0.708	0.315	2.51053e-48	2.248
ARHGAP28	7.02478e-28	0.368295	0.553	0.246	1.70021e-23	2.248
DNAJC10	5.3681e-26	0.338428	0.553	0.246	1.29924e-21	2.248
SLC39A1	1.30524e-21	0.255418	0.503	0.224	3.15907e-17	2.246
SCARB2	1.28052e-37	0.416872	0.7	0.312	3.09923e-33	2.244
NKTR	1.56399e-42	0.497565	0.74	0.33	3.78532e-38	2.242
SREK1	4.68431e-24	0.299178	0.531	0.237	1.13374e-19	2.241
BCL6B	8.96892e-23	0.320228	0.511	0.228	2.17075e-18	2.241
YTHDC1	2.19811e-21	0.262858	0.503	0.225	5.32008e-17	2.236
TSPAN3	6.59002e-23	0.28112	0.505	0.226	1.59498e-18	2.235
N4BP3	1.37207e-20	0.325569	0.447	0.2	3.32082e-16	2.235
GPBP1	1.41229e-26	0.346191	0.592	0.265	3.41818e-22	2.234
NISCH	1.35382e-17	0.280519	0.384	0.172	3.27664e-13	2.233
PEA15	3.42346e-23	0.266812	0.529	0.237	8.2858e-19	2.232
ACSL3	2.19351e-33	0.377692	0.656	0.294	5.30895e-29	2.231
ANTXR2	6.20645e-36	0.508782	0.626	0.281	1.50215e-31	2.228
ARPP19	4.53526e-24	0.27685	0.539	0.242	1.09767e-19	2.227
JMJD1C	2.01973e-31	0.394375	0.632	0.284	4.88836e-27	2.225
RERE	5.76586e-18	0.265551	0.396	0.178	1.39551e-13	2.225
VWF	2.06786e-48	0.801297	0.746	0.336	5.00485e-44	2.22
IFNGR1	3.3475e-24	0.323095	0.535	0.241	8.10196e-20	2.22
FLI1	2.09323e-36	0.45949	0.71	0.32	5.06624e-32	2.219
ZNF292	3.70921e-19	0.295724	0.437	0.197	8.97741e-15	2.218
PDLIM7	6.87876e-15	0.292876	0.348	0.157	1.66487e-10	2.217
NORAD	3.3755e-22	0.258649	0.525	0.237	8.16973e-18	2.215
ADAM10	9.3586e-33	0.391609	0.682	0.308	2.26506e-28	2.214
SETX	5.91616e-26	0.344399	0.551	0.249	1.43189e-21	2.213
KRAS	4.09772e-24	0.30023	0.529	0.239	9.91772e-20	2.213
SPPL2A	2.46357e-22	0.310441	0.495	0.224	5.96258e-18	2.21
CFLAR	6.86802e-38	0.406563	0.74	0.335	1.66227e-33	2.209
RALGAPA2	2.96537e-22	0.321709	0.499	0.226	7.17709e-18	2.208
AP2A2	1.01351e-20	0.253594	0.503	0.228	2.453e-16	2.206
NDUFS1	3.89648e-14	0.250592	0.322	0.146	9.43065e-10	2.205
RASIP1	3.61056e-33	0.417199	0.654	0.297	8.73864e-29	2.202
HIPK2	5.51843e-17	0.281706	0.378	0.172	1.33562e-12	2.198
CD109	4.64224e-35	0.482643	0.65	0.296	1.12356e-30	2.196
ANKRD11	1.54509e-31	0.347638	0.65	0.296	3.73957e-27	2.196
XPO1	7.3922e-28	0.362981	0.577	0.263	1.78913e-23	2.194
SIPA1L2	8.64928e-38	0.573437	0.664	0.303	2.09339e-33	2.191
SRSF4	2.53563e-34	0.368985	0.692	0.316	6.13698e-30	2.19
ZYX	4.34159e-16	0.250366	0.392	0.179	1.05079e-11	2.19
PRPF4B	1.47104e-26	0.318702	0.606	0.277	3.56036e-22	2.188
TM9SF3	1.32649e-27	0.305199	0.608	0.278	3.21049e-23	2.187
PCM1	3.52366e-27	0.339312	0.588	0.269	8.52831e-23	2.186
MGAT1	2.35867e-20	0.256166	0.529	0.242	5.70868e-16	2.186
CYR61	2.98348e-33	0.763086	0.616	0.282	7.22092e-29	2.184
MYCBP2	4.38286e-19	0.279251	0.457	0.21	1.06078e-14	2.176
CD46	1.99437e-75	0.771608	0.889	0.409	4.82697e-71	2.174
ZNF770	3.69611e-31	0.463717	0.628	0.289	8.9457e-27	2.173
PABPN1	2.12522e-23	0.327293	0.569	0.262	5.14367e-19	2.172
SOX7	5.30194e-48	0.666403	0.74	0.341	1.28323e-43	2.17
TACC1	2.24141e-53	0.594256	0.841	0.388	5.42489e-49	2.168
SNX9	1.43272e-27	0.368344	0.581	0.268	3.46762e-23	2.168
KITLG	1.98328e-17	0.322103	0.388	0.179	4.80014e-13	2.168
JCAD	1.35195e-65	0.820867	0.803	0.371	3.27212e-61	2.164
CEP68	3.61134e-18	0.260473	0.439	0.203	8.74053e-14	2.163
TMED4	3.96812e-18	0.258636	0.437	0.202	9.60403e-14	2.163
DST	9.40719e-50	0.750834	0.791	0.366	2.27682e-45	2.161
MAP3K11	6.66974e-23	0.274328	0.549	0.254	1.61428e-18	2.161
PPP2R5A	6.89753e-22	0.336383	0.479	0.222	1.66941e-17	2.158
SEC14L1	1.88884e-51	0.582424	0.807	0.375	4.57155e-47	2.152
FTX	1.23748e-32	0.542019	0.622	0.289	2.99508e-28	2.152
ADGRF5	1.18556e-62	0.816806	0.823	0.383	2.8694e-58	2.149
TNPO1	1.09499e-22	0.342719	0.509	0.237	2.65021e-18	2.148
KIT	1.46501e-15	0.333288	0.352	0.164	3.54577e-11	2.146
PLK2	8.11932e-38	0.614744	0.666	0.311	1.96512e-33	2.141
JAG1	6.55486e-51	0.695313	0.817	0.382	1.58647e-46	2.139
ARMCX3	1.04733e-28	0.367532	0.614	0.287	2.53485e-24	2.139
CLINT1	8.75625e-28	0.359203	0.614	0.287	2.11928e-23	2.139
PLVAP	4.24726e-53	0.739781	0.759	0.355	1.02796e-48	2.138
ACVRL1	2.0565e-49	0.620263	0.765	0.358	4.97735e-45	2.137
PRKAR1A	3.60397e-37	0.393571	0.763	0.357	8.72268e-33	2.137
TMEM44	4.35434e-16	0.251116	0.406	0.19	1.05388e-11	2.137
DOCK4	8.40896e-21	0.32504	0.475	0.223	2.03522e-16	2.13
FADS1	2.67112e-16	0.269979	0.392	0.184	6.46491e-12	2.13
EFNA1	2.03916e-36	0.614105	0.646	0.304	4.93538e-32	2.125
CHD9	6.06951e-24	0.287153	0.563	0.265	1.469e-19	2.125
ROBO4	9.82615e-26	0.339465	0.588	0.277	2.37822e-21	2.123
NSD3	1.38155e-27	0.352634	0.624	0.294	3.34377e-23	2.122
G3BP1	5.37883e-26	0.331721	0.626	0.295	1.30184e-21	2.122
SH3BP5	1.6413e-22	0.265787	0.575	0.271	3.97244e-18	2.122
PLXND1	8.65293e-43	0.518737	0.811	0.383	2.09427e-38	2.117
SPTAN1	2.46822e-61	0.681881	0.867	0.41	5.97382e-57	2.115
THOC2	7.65073e-29	0.405526	0.626	0.296	1.85171e-24	2.115
SHISA5	1.33638e-31	0.376111	0.676	0.321	3.23445e-27	2.106
PON2	3.0651e-38	0.527727	0.69	0.328	7.41845e-34	2.104
LIFR	1.92366e-57	0.780376	0.875	0.416	4.65583e-53	2.103
NES	3.30013e-12	0.323281	0.298	0.142	7.98731e-08	2.099
ITGA5	3.70721e-61	0.748289	0.839	0.4	8.97257e-57	2.097
FRMD4B	1.07604e-18	0.288263	0.465	0.222	2.60434e-14	2.095
SF1	6.34424e-30	0.36056	0.672	0.321	1.5355e-25	2.093
DMTF1	7.30545e-15	0.252058	0.366	0.175	1.76814e-10	2.091
MCAM	7.29249e-50	0.659183	0.789	0.379	1.765e-45	2.082
FGFR1	3.59376e-33	0.407939	0.753	0.362	8.69797e-29	2.08
TLE4	4.17e-22	0.316307	0.549	0.264	1.00927e-17	2.08
GJA1	7.00452e-33	0.530205	0.694	0.334	1.6953e-28	2.078
AMD1	6.19216e-54	1.05092	0.783	0.377	1.49869e-49	2.077
PTEN	2.02208e-21	0.297056	0.565	0.272	4.89405e-17	2.077
TLNRD1	4.66781e-18	0.274671	0.469	0.226	1.12975e-13	2.075
NRP1	5.30032e-48	0.658987	0.837	0.404	1.28284e-43	2.072
MYLIP	5.99408e-22	0.311923	0.563	0.272	1.45075e-17	2.07
PTBP1	2.76628e-27	0.333973	0.668	0.323	6.69523e-23	2.068
CARD8	2.5626e-20	0.291734	0.517	0.25	6.20226e-16	2.068
CRK	4.8041e-20	0.251549	0.519	0.251	1.16274e-15	2.068
HSPH1	1.7535e-19	0.340815	0.527	0.255	4.24399e-15	2.067
CRIM1	1.12583e-75	0.85939	0.913	0.442	2.72485e-71	2.066
CCDC88A	1.03647e-19	0.281228	0.529	0.256	2.50857e-15	2.066
GLS	1.22718e-22	0.30482	0.555	0.269	2.97014e-18	2.063
DYNC1LI2	1.58942e-21	0.257678	0.553	0.268	3.84687e-17	2.063
MVD	8.58516e-13	0.257197	0.33	0.16	2.07787e-08	2.062
ADGRL4	7.99209e-36	0.479239	0.777	0.377	1.93433e-31	2.061
MYL9	3.27575e-14	0.279512	0.406	0.197	7.9283e-10	2.061
DACH1	1.83767e-21	0.450917	0.489	0.238	4.4477e-17	2.055
HMGCS1	3.33564e-28	0.589199	0.606	0.295	8.07325e-24	2.054
LOXL2	7.58804e-18	0.270067	0.477	0.233	1.83653e-13	2.047
LRP6	3.35933e-51	0.672938	0.825	0.404	8.13059e-47	2.042
SLC44A1	1.80273e-26	0.367117	0.676	0.331	4.36315e-22	2.042
ZNF207	3.62644e-23	0.28708	0.604	0.296	8.77708e-19	2.041
CACHD1	8.50132e-17	0.303965	0.412	0.202	2.05757e-12	2.04
MXRA7	8.67408e-23	0.269467	0.634	0.311	2.09939e-18	2.039
CCAR1	4.85238e-17	0.263244	0.479	0.235	1.17442e-12	2.038
GOLIM4	4.04939e-15	0.256867	0.412	0.203	9.80074e-11	2.03
DYNC1H1	1.9272e-30	0.410951	0.706	0.348	4.6644e-26	2.029
NECTIN2	2.84315e-55	0.600045	0.845	0.417	6.88127e-51	2.026
EXOC5	3.93551e-20	0.284295	0.563	0.278	9.52511e-16	2.025
ANKS1A	1.47768e-25	0.435491	0.588	0.291	3.57642e-21	2.021
ID1	1.95609e-23	0.70385	0.513	0.254	4.73432e-19	2.02
TMOD3	8.54895e-27	0.313972	0.692	0.343	2.0691e-22	2.017
ARID3A	3.40868e-22	0.30519	0.624	0.31	8.25003e-18	2.013
ZNF331	1.7502e-15	0.251355	0.455	0.226	4.23602e-11	2.013
WWTR1	1.93592e-61	0.746374	0.831	0.413	4.68551e-57	2.012
PPP2R2A	2.02761e-53	0.688981	0.829	0.412	4.90741e-49	2.012
MIR503HG	6.40973e-30	0.5894	0.688	0.342	1.55135e-25	2.012
XIST	1.18288e-28	0.91258	0.517	0.257	2.86292e-24	2.012
TGFB1	1.50111e-18	0.250436	0.505	0.251	3.63314e-14	2.012
TMEM123	2.16915e-25	0.320696	0.726	0.361	5.24999e-21	2.011
PRMT2	4.99969e-20	0.254874	0.573	0.285	1.21008e-15	2.011
IMPAD1	5.86996e-20	0.292274	0.529	0.263	1.42071e-15	2.011
HES1	9.66937e-19	0.478606	0.487	0.243	2.34028e-14	2.004
NUCB1	1.08347e-26	0.347453	0.662	0.331	2.62231e-22	2
SLC20A1	1.68647e-14	0.252938	0.396	0.198	4.08177e-10	2
AFDN	4.63327e-47	0.545473	0.845	0.423	1.12139e-42	1.998
PRKDC	1.15242e-18	0.256766	0.569	0.285	2.7892e-14	1.996
PCDH12	5.26359e-18	0.278991	0.527	0.264	1.27395e-13	1.996
TSPAN18	2.81514e-23	0.308872	0.656	0.329	6.81349e-19	1.994
EXOC6	4.00546e-64	0.776525	0.831	0.417	9.69441e-60	1.993
MSN	2.29208e-45	0.549766	0.805	0.404	5.54753e-41	1.993
CSRP1	6.67377e-25	0.430258	0.59	0.296	1.61525e-20	1.993
SMARCA5	1.95689e-20	0.253527	0.592	0.297	4.73626e-16	1.993
ZFYVE16	2.04888e-20	0.286585	0.571	0.287	4.95889e-16	1.99
COL15A1	3.67424e-60	0.916113	0.863	0.435	8.89276e-56	1.984
SLC38A2	4.99862e-58	0.782684	0.851	0.429	1.20982e-53	1.984
LAMC1	7.64684e-28	0.398828	0.797	0.402	1.85076e-23	1.983
RSRP1	3.36804e-27	0.374618	0.682	0.344	8.15168e-23	1.983
FSTL1	8.05474e-53	0.666972	0.847	0.428	1.94949e-48	1.979
ADAM15	3.10562e-56	0.757843	0.817	0.413	7.51653e-52	1.978
DDX60L	2.9507e-11	0.26104	0.338	0.171	7.14159e-07	1.977
MAP4	3.98883e-22	0.261883	0.646	0.327	9.65417e-18	1.976
PSIP1	4.12743e-20	0.29704	0.612	0.31	9.98962e-16	1.974
STXBP6	3.88234e-40	0.543707	0.761	0.386	9.39644e-36	1.972
RASGRP3	4.67848e-16	0.280868	0.416	0.211	1.13233e-11	1.972
HSD17B2	1.49515e-40	0.624854	0.787	0.4	3.6187e-36	1.968
MACF1	4.67191e-64	0.690801	0.895	0.455	1.13074e-59	1.967
UTRN	6.74118e-52	0.618949	0.895	0.455	1.63157e-47	1.967
RAPGEF5	1.59341e-49	0.684217	0.785	0.399	3.85652e-45	1.967
HMGCR	1.62621e-16	0.36068	0.441	0.225	3.93592e-12	1.96
RNF19A	3.82654e-19	0.302355	0.575	0.294	9.26137e-15	1.956
DEPP1	7.8567e-42	1.12295	0.678	0.347	1.90156e-37	1.954
TIE1	4.94863e-42	0.5637	0.875	0.448	1.19772e-37	1.953
PTTG1IP	2.09069e-33	0.366039	0.769	0.394	5.06009e-29	1.952
SOX17	1.60119e-23	0.44687	0.598	0.307	3.87537e-19	1.948
APP	7.71851e-46	0.578945	0.895	0.46	1.86811e-41	1.946
PKN2	6.03716e-21	0.27569	0.736	0.379	1.46117e-16	1.942
CD44	5.1722e-31	0.414138	0.751	0.387	1.25183e-26	1.941
EFCAB14	1.02034e-22	0.350525	0.728	0.375	2.46953e-18	1.941
FADS2	3.00598e-14	0.269958	0.423	0.218	7.27536e-10	1.94
CAVIN2	5.52595e-28	0.524794	0.61	0.315	1.33745e-23	1.937
MTUS1	4.41966e-40	0.55862	0.761	0.393	1.06969e-35	1.936
PLAGL1	6.77911e-28	0.572206	0.65	0.337	1.64075e-23	1.929
PLS3	1.27753e-20	0.286461	0.573	0.297	3.09199e-16	1.929
RBM17	7.90346e-25	0.307004	0.682	0.354	1.91287e-20	1.927
UACA	1.66429e-25	0.365101	0.722	0.376	4.02807e-21	1.92
LRIG3	1.36926e-15	0.339957	0.457	0.238	3.31401e-11	1.92
PDGFB	2.68683e-20	0.377402	0.543	0.283	6.50294e-16	1.919
SNHG7	8.96362e-19	0.339379	0.575	0.3	2.16947e-14	1.917
OSBPL10	3.49826e-13	0.295011	0.394	0.206	8.46683e-09	1.913
KIAA1551	1.25515e-30	0.486981	0.789	0.414	3.03784e-26	1.906
CLEC14A	2.96507e-29	0.594898	0.722	0.379	7.17635e-25	1.905
TUBB2A	9.8335e-13	0.26905	0.39	0.205	2.38e-08	1.902
SLC9A3R2	2.40849e-49	0.78618	0.779	0.41	5.82927e-45	1.9
GNB1	3.9825e-27	0.292359	0.759	0.401	9.63884e-23	1.893
VPS36	1.27745e-18	0.267632	0.543	0.287	3.09181e-14	1.892
MMRN1	3.0366e-27	0.488686	0.694	0.367	7.34949e-23	1.891
MEG9	3.75879e-09	0.251373	0.272	0.144	9.0974e-05	1.889
FERMT2	1.62528e-31	0.399931	0.744	0.394	3.93368e-27	1.888
DDAH2	4.58331e-23	0.300977	0.706	0.374	1.1093e-18	1.888
MAP4K4	6.18473e-18	0.252551	0.624	0.331	1.49689e-13	1.885
LDB2	1.81807e-27	0.41664	0.678	0.36	4.40028e-23	1.883
PCDH17	1.68351e-17	0.393726	0.533	0.283	4.07459e-13	1.883
ERG	2.6072e-16	0.260935	0.497	0.264	6.31021e-12	1.883
FAM184A	2.79509e-15	0.254224	0.515	0.274	6.76495e-11	1.88
CCL2	1.98159e-06	0.258998	0.203	0.108	0.0479604	1.88
MEG8	4.90342e-31	0.617119	0.706	0.376	1.18677e-26	1.878
CXorf36	4.13405e-17	0.254349	0.628	0.336	1.00056e-12	1.869
HLX	6.0022e-13	0.311334	0.398	0.213	1.45271e-08	1.869
SEMA6A	1.03211e-12	0.250472	0.427	0.229	2.49802e-08	1.865
ANKRD12	3.52041e-23	0.311957	0.678	0.364	8.52046e-19	1.863
MSMO1	1.35398e-20	0.404874	0.549	0.295	3.27705e-16	1.861
IDI1	2.22287e-16	0.306301	0.523	0.282	5.38001e-12	1.855
CRIP2	1.97264e-52	0.700336	0.827	0.448	4.77439e-48	1.846
YES1	3.86916e-22	0.318005	0.74	0.403	9.36453e-18	1.836
ETS1	6.87802e-21	0.386129	0.644	0.351	1.66469e-16	1.835
TUSC3	2.52326e-19	0.285235	0.698	0.381	6.10705e-15	1.832
LUC7L3	7.82648e-20	0.318486	0.712	0.389	1.89424e-15	1.83
HOXA13	1.83724e-13	0.271256	0.453	0.248	4.44667e-09	1.827
C2CD4B	4.30168e-10	0.356577	0.336	0.184	1.04114e-05	1.826
MYH9	2.54359e-47	0.604828	0.905	0.496	6.15625e-43	1.825
MEOX2	4.50227e-20	0.294862	0.724	0.397	1.08969e-15	1.824
TJP1	1.1512e-41	0.517102	0.893	0.492	2.78624e-37	1.815
NID1	9.09839e-17	0.256453	0.738	0.407	2.20208e-12	1.813
ITM2C	1.65267e-20	0.314366	0.714	0.394	3.99996e-16	1.812
LRRFIP1	2.03385e-32	0.405589	0.761	0.421	4.92252e-28	1.808
KANK3	2.71362e-23	0.357631	0.702	0.389	6.56777e-19	1.805
PDCD4	2.41152e-16	0.262807	0.592	0.328	5.8366e-12	1.805
A2M	1.24609e-40	0.554419	0.885	0.492	3.01592e-36	1.799
CAV2	6.54194e-26	0.369168	0.853	0.475	1.58334e-21	1.796
ITGA2	3.99794e-12	0.271054	0.423	0.236	9.6762e-08	1.792
SQLE	2.05736e-26	0.589674	0.682	0.381	4.97944e-22	1.79
CD151	1.89363e-31	0.436813	0.744	0.417	4.58316e-27	1.784
FAM213A	2.02012e-19	0.290542	0.736	0.413	4.8893e-15	1.782
FAM69B	9.54265e-24	0.367553	0.759	0.427	2.30961e-19	1.778
ESAM	3.71168e-38	0.490737	0.901	0.507	8.98339e-34	1.777
LIN28B	2.1384e-57	0.848673	0.889	0.501	5.17557e-53	1.774
GTF2I	5.55252e-21	0.288234	0.805	0.454	1.34388e-16	1.773
SLC2A3	5.80802e-48	0.800489	0.769	0.434	1.40571e-43	1.772
APLNR	3.42028e-27	0.576858	0.765	0.432	8.27811e-23	1.771
ADM	1.01153e-11	0.353951	0.429	0.243	2.4482e-07	1.765
HYAL2	4.32039e-54	0.716967	0.901	0.511	1.04566e-49	1.763
TM4SF1	1.75997e-62	0.846127	0.928	0.529	4.25965e-58	1.754
AKAP12	9.84902e-30	0.947917	0.622	0.355	2.38376e-25	1.752
COL18A1	6.36588e-17	0.284127	0.664	0.379	1.54073e-12	1.752
KLF4	6.07251e-13	0.35667	0.445	0.254	1.46973e-08	1.752
DDX21	5.20856e-20	0.303171	0.664	0.38	1.26063e-15	1.747
JAM3	7.39226e-89	0.904869	0.952	0.546	1.78915e-84	1.744
IGF1	4.72579e-34	0.587484	0.775	0.445	1.14378e-29	1.742
NNAT	3.68363e-28	0.568407	0.728	0.42	8.91548e-24	1.733
LPAR6	7.97792e-21	0.437074	0.686	0.397	1.9309e-16	1.728
JAM2	2.26606e-47	0.68176	0.897	0.52	5.48455e-43	1.725
IL32	1.05798e-14	0.297058	0.579	0.337	2.56062e-10	1.718
FLNA	1.90144e-23	0.434454	0.714	0.416	4.60206e-19	1.716
TCF4	2.36015e-72	0.839151	0.958	0.559	5.71226e-68	1.714
NPDC1	1.74529e-38	0.511157	0.853	0.498	4.22413e-34	1.713
FCGR2B	1.68294e-93	1.21241	0.92	0.54	4.07321e-89	1.704
CAVIN1	7.80472e-53	0.666816	0.905	0.531	1.88898e-48	1.704
PAK2	1.07601e-18	0.295852	0.708	0.416	2.60428e-14	1.702
ECSCR	4.91027e-19	0.304061	0.753	0.443	1.18843e-14	1.7
ICAM2	2.02066e-25	0.391442	0.875	0.515	4.8906e-21	1.699
CFDP1	1.16443e-19	0.311736	0.716	0.422	2.81827e-15	1.697
ABHD17A	6.12938e-24	0.325921	0.779	0.46	1.48349e-19	1.693
IFI16	9.19831e-17	0.260625	0.746	0.442	2.22627e-12	1.688
BTG2	9.66789e-20	0.43331	0.624	0.37	2.33992e-15	1.686
CD34	1.20571e-54	0.669562	0.928	0.551	2.91817e-50	1.684
KDR	1.81143e-41	0.512085	0.962	0.572	4.3842e-37	1.682
ABCA1	3.90308e-12	0.290894	0.541	0.324	9.44661e-08	1.67
SRSF10	3.88065e-14	0.253368	0.594	0.356	9.39234e-10	1.669
MEF2C	2.61122e-32	0.512396	0.845	0.507	6.31993e-28	1.667
CD93	5.8012e-81	0.897359	0.964	0.584	1.40406e-76	1.651
ACTN4	4.9883e-36	0.47411	0.887	0.538	1.20732e-31	1.649
CTNNB1	7.32668e-20	0.307743	0.742	0.45	1.77328e-15	1.649
SPARCL1	5.37274e-38	0.647236	0.887	0.539	1.30036e-33	1.646
TRAM1	1.68875e-23	0.304819	0.734	0.446	4.08728e-19	1.646
CLDN5	2.19634e-25	0.678968	0.767	0.468	5.31579e-21	1.639
GOLGB1	2.36053e-12	0.273339	0.531	0.324	5.71319e-08	1.639
SPTBN1	7.05005e-61	0.662542	0.96	0.587	1.70632e-56	1.635
ARHGAP29	2.36642e-56	0.645049	0.944	0.58	5.72745e-52	1.628
WARS	2.16734e-47	0.706994	0.861	0.529	5.24562e-43	1.628
CDH5	3.07317e-98	1.02952	0.982	0.604	7.43798e-94	1.626
IGFBP4	2.82598e-61	0.85158	0.913	0.562	6.83972e-57	1.625
RNASE1	4.70015e-35	0.50894	0.823	0.512	1.13758e-30	1.607
TFPI	1.46176e-28	0.427782	0.918	0.597	3.53789e-24	1.538
RAMP2	8.93472e-18	0.290366	0.907	0.593	2.16247e-13	1.53
TCIM	6.20994e-21	0.457099	0.803	0.531	1.50299e-16	1.512
BCLAF1	1.76635e-13	0.273545	0.632	0.423	4.2751e-09	1.494
IGFBP2	1.34421e-14	0.367836	0.706	0.475	3.2534e-10	1.486
CD24	3.7051e-23	0.484254	0.815	0.55	8.96746e-19	1.482
SLC2A1	1.01398e-101	1.24194	0.974	0.66	2.45413e-97	1.476
SERPINH1	1.00224e-30	0.421752	0.911	0.627	2.42572e-26	1.453
ID3	7.79009e-11	0.360133	0.622	0.432	1.88543e-06	1.44
RBMS1	9.52902e-27	0.398359	0.813	0.573	2.30631e-22	1.419
CD59	3.31484e-34	0.583976	0.809	0.578	8.0229e-30	1.4
TFPI2	4.35e-13	0.330509	0.905	0.654	1.05283e-08	1.384
EPAS1	1.19725e-92	0.972654	0.964	0.697	2.8977e-88	1.383
PECAM1	7.3719e-89	0.796002	0.996	0.728	1.78422e-84	1.368
N4BP2L2	6.88862e-16	0.330459	0.744	0.545	1.66725e-11	1.365
KLF2	1.80633e-26	0.617957	0.783	0.588	4.37186e-22	1.332
IGFBP5	5.95186e-15	0.801375	0.706	0.535	1.44053e-10	1.32
FLT1	1.2239e-13	0.46498	0.765	0.583	2.96219e-09	1.312
EGFL7	8.74215e-36	0.52374	0.992	0.763	2.11586e-31	1.3
RHOB	6.1701e-31	0.656799	0.807	0.627	1.49335e-26	1.287
PHACTR2	6.50667e-14	0.311827	0.813	0.64	1.57481e-09	1.27
PNISR	3.34224e-15	0.315628	0.817	0.645	8.08923e-11	1.267
CAV1	2.5839e-23	0.37543	0.972	0.777	6.25381e-19	1.251
WASF2	4.41869e-17	0.284084	0.813	0.657	1.06946e-12	1.237
AHNAK	1.38837e-19	0.343845	0.823	0.667	3.36027e-15	1.234
ARGLU1	4.97058e-39	0.700802	0.905	0.738	1.20303e-34	1.226
RGCC	2.91474e-06	0.342612	0.634	0.531	0.0705456	1.194
CCNL1	1.38548e-07	0.272711	0.736	0.637	0.00335327	1.155
SRGN	4.56708e-42	0.55664	0.913	0.805	1.10537e-37	1.134
SERPINB6	7.46152e-15	0.297384	0.841	0.743	1.80591e-10	1.132
COL4A2	4.25986e-48	0.570271	0.976	0.866	1.03101e-43	1.127
DUSP1	2.26729e-13	0.350453	0.863	0.777	5.48753e-09	1.111
DDX17	5.57948e-34	0.407068	0.952	0.862	1.3504e-29	1.104
CANX	9.90667e-19	0.292399	0.903	0.824	2.39771e-14	1.096
MEG3	1.95347e-55	0.874924	0.988	0.903	4.72799e-51	1.094
DNAJB1	0.0817885	0.265765	0.493	0.456	1	1.081
HSPA1A	4.44407e-13	0.9849	0.73	0.679	1.0756e-08	1.075
COL3A1	4.70742e-07	0.329699	0.901	0.851	0.0113934	1.059
COL4A1	5.90311e-58	0.626013	0.998	0.945	1.42873e-53	1.056
SARAF	1.47805e-47	0.658734	0.901	0.855	3.57733e-43	1.054
TIMP3	6.31381e-20	0.719395	0.911	0.867	1.52813e-15	1.051
ITGB1	3.85211e-54	0.512356	0.996	0.95	9.32326e-50	1.048
MCL1	1.926e-08	0.26415	0.753	0.723	0.000466149	1.041
SON	1.1621e-29	0.32796	0.932	0.899	2.81262e-25	1.037
HLA-E	1.07791e-30	0.363728	0.974	0.943	2.60888e-26	1.033
WSB1	1.59899e-24	0.344214	0.938	0.91	3.87003e-20	1.031
EGFL6	0.00201349	0.641848	0.427	0.416	1	1.026
SPARC	2.15451e-25	0.359479	0.994	0.973	5.21455e-21	1.022
