# Supplementary material for: Human Placental Endothelial Cell and Trophoblast Heterogeneity and Differentiation Revealed by Single-Cell RNA Sequencing
Source: Cells. 2022 Dec 25;12(1):87. doi: 10.3390/cells12010087 (PMC9818681; doi:10.3390/cells12010087)
Supplement: Supplementary file 1 [file cells-12-00087-s001.zip › Supplementary Table S6 Functional and pathway enrichment analysis for three placental endothelial cell clusters..xlsx]

## Sheet: cluster1 GO_result
	ID	Description	GeneRatio	BgRatio	pvalue	p.adjust	qvalue	geneID	Count
GO_BLOOD_VESSEL_MORPHOGENESIS	GO_BLOOD_VESSEL_MORPHOGENESIS	GO_BLOOD_VESSEL_MORPHOGENESIS	29/368	364/15578	1.14085e-08	3.03009e-05	2.75725e-05	TDGF1/CDH13/CDH2/RAMP2/CAV1/KDR/PRCP/ROBO1/ECSCR/ANGPT2/SOX18/HPGD/HHEX/BAX/MEOX2/HOXB3/FLT4/ITGB1BP1/NRP2/TBX2/HEY1/EGFL7/TIE1/NOV/SHC1/SOX17/COL18A1/ROBO4/CD34	29
GO_ANGIOGENESIS	GO_ANGIOGENESIS	GO_ANGIOGENESIS	25/368	293/15578	3.16374e-08	4.20144e-05	3.82313e-05	TDGF1/CDH13/RAMP2/CAV1/KDR/PRCP/ROBO1/ECSCR/ANGPT2/SOX18/BAX/MEOX2/HOXB3/FLT4/ITGB1BP1/NRP2/HEY1/EGFL7/TIE1/NOV/SHC1/SOX17/COL18A1/ROBO4/CD34	25
GO_VASCULATURE_DEVELOPMENT	GO_VASCULATURE_DEVELOPMENT	GO_VASCULATURE_DEVELOPMENT	32/368	469/15578	7.78751e-08	6.89454e-05	6.27372e-05	TDGF1/CDH13/CDH2/RAMP2/CAV1/KDR/PRCP/ROBO1/ECSCR/ANGPT2/SOX18/HPGD/PCSK5/HHEX/BAX/MEOX2/HOXB3/FLT4/ITGB1BP1/NRP2/TBX2/HEY1/EGFL7/TIE1/PDGFB/MYH10/NOV/SHC1/SOX17/COL18A1/ROBO4/CD34	32
GO_CELL_DIVISION	GO_CELL_DIVISION	GO_CELL_DIVISION	30/368	460/15578	5.2914e-07	0.000351349	0.000319712	DIXDC1/STMN1/RALA/KIF2A/MAD2L1/PPP1CC/RAB11A/CCND1/HAUS1/SKA2/BIRC5/RPS3/PKN2/PTTG1/CKS2/SMC4/CCNB1/CKS1B/TUBA1A/MYH10/SEPT10/UBE2C/NUSAP1/RHOC/TOP2A/ASPM/CENPF/CKAP2/TUBB/TUBA1B	30
GO_WOUND_HEALING	GO_WOUND_HEALING	GO_WOUND_HEALING	27/368	470/15578	2.0346e-05	0.00928486	0.00844881	GAP43/P2RY1/CAV1/F2R/CLEC1B/F2RL2/PRCP/ITGA9/SERPING1/PROCR/CD40/PRKAR2B/CLIC1/TFPI2/HDAC1/ITGA2/CBX5/CCNB1/PDGFB/MYH10/NOV/MYL12A/MMRN1/RHOC/SPARC/CD34/TFPI	27
GO_CIRCULATORY_SYSTEM_PROCESS	GO_CIRCULATORY_SYSTEM_PROCESS	GO_CIRCULATORY_SYSTEM_PROCESS	23/368	366/15578	2.09748e-05	0.00928486	0.00844881	ACSM3/APLN/RAMP2/P2RY1/CAV1/CTNNBIP1/F2R/PRCP/SERPING1/KCNJ2/AGTRAP/PCSK5/ITGA1/EDNRB/MEOX2/ITGB1BP1/YES1/NPR1/PDGFB/FLI1/SHC1/CD34/NTS	23
GO_ENDOTHELIAL_CELL_MIGRATION	GO_ENDOTHELIAL_CELL_MIGRATION	GO_ENDOTHELIAL_CELL_MIGRATION	8/368	57/15578	5.40452e-05	0.0196017	0.0178366	TDGF1/CDH13/KDR/ROBO1/SOX18/RAB13/NOV/HMGB1	8
GO_VASCULOGENESIS	GO_VASCULOGENESIS	GO_VASCULOGENESIS	8/368	59/15578	6.96091e-05	0.0196017	0.0178366	RAMP2/CAV1/KDR/SOX18/HHEX/EGFL7/TIE1/SOX17	8
GO_AMEBOIDAL_TYPE_CELL_MIGRATION	GO_AMEBOIDAL_TYPE_CELL_MIGRATION	GO_AMEBOIDAL_TYPE_CELL_MIGRATION	13/368	154/15578	7.50202e-05	0.0196017	0.0178366	TDGF1/CDH13/KDR/ROBO1/SOX18/EFNB1/EDNRB/PKN2/RAB13/SEMA6A/NOV/SOX17/HMGB1	13
GO_RESPONSE_TO_CORTICOSTEROID	GO_RESPONSE_TO_CORTICOSTEROID	GO_RESPONSE_TO_CORTICOSTEROID	14/368	176/15578	7.64825e-05	0.0196017	0.0178366	CAV1/IGFBP2/CCND1/AGL/BAX/TYMS/HEY1/PAM/TK1/SHC1/MDK/HMGB1/SPARC/NTS	14
GO_SPROUTING_ANGIOGENESIS	GO_SPROUTING_ANGIOGENESIS	GO_SPROUTING_ANGIOGENESIS	7/368	45/15578	8.11816e-05	0.0196017	0.0178366	TDGF1/CDH13/RAMP2/KDR/ROBO1/FLT4/ITGB1BP1	7
GO_NEGATIVE_REGULATION_OF_VASCULATURE_DEVELOPMENT	GO_NEGATIVE_REGULATION_OF_VASCULATURE_DEVELOPMENT	GO_NEGATIVE_REGULATION_OF_VASCULATURE_DEVELOPMENT	9/368	80/15578	0.000109862	0.0224621	0.0204396	ECSCR/ANGPT2/HHEX/ITGB1BP1/NPR1/STAB1/TIE1/PDGFB/SPARC	9
GO_VASCULAR_PROCESS_IN_CIRCULATORY_SYSTEM	GO_VASCULAR_PROCESS_IN_CIRCULATORY_SYSTEM	GO_VASCULAR_PROCESS_IN_CIRCULATORY_SYSTEM	13/368	163/15578	0.000133645	0.0224621	0.0204396	APLN/RAMP2/P2RY1/CAV1/CTNNBIP1/F2R/ITGA1/EDNRB/ITGB1BP1/YES1/NPR1/SHC1/NTS	13
GO_RESPONSE_TO_METAL_ION	GO_RESPONSE_TO_METAL_ION	GO_RESPONSE_TO_METAL_ION	20/368	333/15578	0.000134032	0.0224621	0.0204396	CRHBP/DPEP1/CAV1/CYB5A/S100A16/IGFBP2/PRNP/NT5E/GGH/CCND1/BAX/PCNA/CPNE2/CCNB1/PAM/TK1/DTYMK/SPARC/S100A13/NTS	20
GO_RESPONSE_TO_ALCOHOL	GO_RESPONSE_TO_ALCOHOL	GO_RESPONSE_TO_ALCOHOL	21/368	362/15578	0.000148536	0.0224621	0.0204396	CRHBP/RAMP2/ABCA1/IGFBP2/NME1/EIF4EBP1/JUP/GGH/CCND1/PMVK/BAX/TYMS/ITGA2/NQO1/H2AFZ/PAM/TK1/PDGFB/MGMT/SPARC/NTS	21
GO_STEROL_METABOLIC_PROCESS	GO_STEROL_METABOLIC_PROCESS	GO_STEROL_METABOLIC_PROCESS	11/368	123/15578	0.000159755	0.0224621	0.0204396	EBPL/ABCA1/CETP/PMVK/FDX1/FDFT1/ERLIN1/FDPS/MSMO1/SCARF1/LBR	11
GO_REGULATION_OF_EPITHELIAL_CELL_MIGRATION	GO_REGULATION_OF_EPITHELIAL_CELL_MIGRATION	GO_REGULATION_OF_EPITHELIAL_CELL_MIGRATION	13/368	166/15578	0.000160444	0.0224621	0.0204396	TDGF1/KDR/PRCP/ANGPT2/RAB11A/PFN1/FLT4/ITGB1BP1/ITGA2/NRP2/PDGFB/HMGB1/SPARC	13
GO_TISSUE_MIGRATION	GO_TISSUE_MIGRATION	GO_TISSUE_MIGRATION	9/368	84/15578	0.000160552	0.0224621	0.0204396	TDGF1/CDH13/KDR/ROBO1/SOX18/PKN2/RAB13/NOV/HMGB1	9
GO_POSITIVE_REGULATION_OF_EPITHELIAL_CELL_MIGRATION	GO_POSITIVE_REGULATION_OF_EPITHELIAL_CELL_MIGRATION	GO_POSITIVE_REGULATION_OF_EPITHELIAL_CELL_MIGRATION	10/368	103/15578	0.000160686	0.0224621	0.0204396	TDGF1/KDR/RAB11A/PFN1/FLT4/ITGB1BP1/ITGA2/NRP2/PDGFB/SPARC	10
GO_DEOXYRIBONUCLEOTIDE_METABOLIC_PROCESS	GO_DEOXYRIBONUCLEOTIDE_METABOLIC_PROCESS	GO_DEOXYRIBONUCLEOTIDE_METABOLIC_PROCESS	6/368	36/15578	0.000178414	0.0232946	0.021197	NTHL1/NT5C/TYMS/MPG/SAMHD1/DTYMK	6
GO_REGULATION_OF_VASCULOGENESIS	GO_REGULATION_OF_VASCULOGENESIS	GO_REGULATION_OF_VASCULOGENESIS	4/368	13/15578	0.000184996	0.0232946	0.021197	RAMP2/KDR/HEY1/CD34	4
GO_POSITIVE_REGULATION_OF_ENDOTHELIAL_CELL_PROLIFERATION	GO_POSITIVE_REGULATION_OF_ENDOTHELIAL_CELL_PROLIFERATION	GO_POSITIVE_REGULATION_OF_ENDOTHELIAL_CELL_PROLIFERATION	8/368	68/15578	0.000192952	0.0232946	0.021197	CDH13/CAV1/KDR/CAV2/FLT4/NRP2/EGFL7/PDGFB	8
GO_CELL_JUNCTION_ASSEMBLY	GO_CELL_JUNCTION_ASSEMBLY	GO_CELL_JUNCTION_ASSEMBLY	11/368	129/15578	0.000243201	0.0274077	0.0249398	RAMP2/FSCN1/JUP/CTTN/LAMC1/PKN2/ITGA2/ARL2/RAB13/CLDN5/RHOC	11
GO_RESPONSE_TO_DRUG	GO_RESPONSE_TO_DRUG	GO_RESPONSE_TO_DRUG	23/368	431/15578	0.00024766	0.0274077	0.0249398	CRHBP/DPEP1/CAV1/ABCA1/IGFBP2/PRKAR2B/NME1/PRNP/GGH/ADD3/CCND1/BAX/TYMS/ITGA2/CCNB1/PAM/PDGFB/MGMT/MDK/COL18A1/CENPF/NTS/LGALS1	23
GO_REGULATION_OF_MICROTUBULE_POLYMERIZATION_OR_DEPOLYMERIZATION	GO_REGULATION_OF_MICROTUBULE_POLYMERIZATION_OR_DEPOLYMERIZATION	GO_REGULATION_OF_MICROTUBULE_POLYMERIZATION_OR_DEPOLYMERIZATION	13/368	178/15578	0.000318947	0.0323089	0.0293996	CAV1/STMN1/KIF2A/RAB11A/HAUS1/SKA2/BIRC5/RPS3/ARL2/CCNB1/ASPM/CKAP2/TUBB	13
GO_PLASMA_MEMBRANE_ORGANIZATION	GO_PLASMA_MEMBRANE_ORGANIZATION	GO_PLASMA_MEMBRANE_ORGANIZATION	14/368	203/15578	0.000341937	0.0323089	0.0293996	TSPAN15/CDH2/RAMP2/P2RY1/CAV1/TMEM88/VAMP5/CAV2/JUP/RAB11A/TSPAN5/RAB13/FNBP1L/MYH10	14
GO_CELL_CELL_JUNCTION_ASSEMBLY	GO_CELL_CELL_JUNCTION_ASSEMBLY	GO_CELL_CELL_JUNCTION_ASSEMBLY	8/368	74/15578	0.000347966	0.0323089	0.0293996	RAMP2/FSCN1/JUP/PKN2/ARL2/RAB13/CLDN5/RHOC	8
GO_REGULATION_OF_ENDOTHELIAL_CELL_MIGRATION	GO_REGULATION_OF_ENDOTHELIAL_CELL_MIGRATION	GO_REGULATION_OF_ENDOTHELIAL_CELL_MIGRATION	10/368	114/15578	0.000368713	0.0323089	0.0293996	TDGF1/KDR/PRCP/ANGPT2/FLT4/ITGB1BP1/NRP2/PDGFB/HMGB1/SPARC	10
GO_LACTATION	GO_LACTATION	GO_LACTATION	6/368	41/15578	0.000372909	0.0323089	0.0293996	APLN/CAV1/NME1/CCND1/SLC29A1/PAM	6
GO_SUBSTRATE_DEPENDENT_CELL_MIGRATION	GO_SUBSTRATE_DEPENDENT_CELL_MIGRATION	GO_SUBSTRATE_DEPENDENT_CELL_MIGRATION	5/368	27/15578	0.000376508	0.0323089	0.0293996	ROBO1/CTTN/ITGB1BP1/ITGA2/MYH10	5
GO_REGULATION_OF_SYMBIOSIS_ENCOMPASSING_MUTUALISM_THROUGH_PARASITISM	GO_REGULATION_OF_SYMBIOSIS_ENCOMPASSING_MUTUALISM_THROUGH_PARASITISM	GO_REGULATION_OF_SYMBIOSIS_ENCOMPASSING_MUTUALISM_THROUGH_PARASITISM	14/368	205/15578	0.000377698	0.0323089	0.0293996	BST2/CAV1/ISG15/CAV2/IFIT1/PFN1/MX1/HDAC1/PKN2/POLR2G/TAF11/FCN3/TOP2A/LGALS1	14
GO_REGULATION_OF_PEPTIDASE_ACTIVITY	GO_REGULATION_OF_PEPTIDASE_ACTIVITY	GO_REGULATION_OF_PEPTIDASE_ACTIVITY	21/368	392/15578	0.000434658	0.0323089	0.0293996	LXN/DPEP1/BST2/CAV1/F2R/ROBO1/SERPING1/DAPK1/TFPI2/BIRC5/TNFSF10/BAX/RPS3/PTTG1/CASP7/MGMT/PMAIP1/IFI6/HMGB1/APLP2/TFPI	21
GO_DNA_LIGATION	GO_DNA_LIGATION	GO_DNA_LIGATION	4/368	16/15578	0.000445168	0.0323089	0.0293996	PARP1/MGMT/HMGB1/TOP2A	4
GO_HEMOSTASIS	GO_HEMOSTASIS	GO_HEMOSTASIS	18/368	311/15578	0.000448562	0.0323089	0.0293996	P2RY1/F2R/CLEC1B/F2RL2/PRCP/SERPING1/PROCR/CD40/PRKAR2B/CLIC1/TFPI2/HDAC1/ITGA2/CBX5/MYL12A/MMRN1/FLI1/TFPI	18
GO_RESPONSE_TO_COPPER_ION	GO_RESPONSE_TO_COPPER_ION	GO_RESPONSE_TO_COPPER_ION	5/368	28/15578	0.000449559	0.0323089	0.0293996	PRNP/BAX/PAM/TK1/S100A13	5
GO_MAMMARY_GLAND_DEVELOPMENT	GO_MAMMARY_GLAND_DEVELOPMENT	GO_MAMMARY_GLAND_DEVELOPMENT	10/368	117/15578	0.000454018	0.0323089	0.0293996	TDGF1/APLN/CAV1/NME1/CCND1/SLC29A1/ITGA2/TBX2/PAM/MGMT	10
GO_RESPONSE_TO_INORGANIC_SUBSTANCE	GO_RESPONSE_TO_INORGANIC_SUBSTANCE	GO_RESPONSE_TO_INORGANIC_SUBSTANCE	24/368	479/15578	0.000457968	0.0323089	0.0293996	CRHBP/DPEP1/CAV1/CYB5A/S100A16/IGFBP2/PRNP/NT5E/GGH/CCND1/BAX/RPS3/NQO1/PCNA/CPNE2/CCNB1/PAM/TK1/DTYMK/SHC1/COL18A1/SPARC/S100A13/NTS	24
GO_CELL_JUNCTION_ORGANIZATION	GO_CELL_JUNCTION_ORGANIZATION	GO_CELL_JUNCTION_ORGANIZATION	13/368	185/15578	0.000462251	0.0323089	0.0293996	CDH13/CDH2/RAMP2/FSCN1/JUP/CTTN/LAMC1/PKN2/ITGA2/ARL2/RAB13/CLDN5/RHOC	13
GO_REGULATION_OF_ENDOTHELIAL_CELL_PROLIFERATION	GO_REGULATION_OF_ENDOTHELIAL_CELL_PROLIFERATION	GO_REGULATION_OF_ENDOTHELIAL_CELL_PROLIFERATION	9/368	98/15578	0.000514035	0.0350071	0.0318549	CDH13/CAV1/KDR/CAV2/FLT4/NRP2/EGFL7/PDGFB/SPARC	9
GO_PYRIMIDINE_CONTAINING_COMPOUND_METABOLIC_PROCESS	GO_PYRIMIDINE_CONTAINING_COMPOUND_METABOLIC_PROCESS	GO_PYRIMIDINE_CONTAINING_COMPOUND_METABOLIC_PROCESS	8/368	79/15578	0.000543855	0.036112	0.0328603	NME1/NTHL1/NT5C/NT5E/NME4/TYMS/TK1/DTYMK	8
GO_PROTEIN_MATURATION	GO_PROTEIN_MATURATION	GO_PROTEIN_MATURATION	16/368	265/15578	0.000584096	0.037838	0.0344309	TSPAN15/F2R/WFS1/ROBO1/CPXM1/TSPAN5/PCSK5/TNFSF10/BAX/STOML2/PARP1/CASP7/APH1A/PMAIP1/TMEM208/FKBP1A	16
GO_CELLULAR_RESPONSE_TO_VASCULAR_ENDOTHELIAL_GROWTH_FACTOR_STIMULUS	GO_CELLULAR_RESPONSE_TO_VASCULAR_ENDOTHELIAL_GROWTH_FACTOR_STIMULUS	GO_CELLULAR_RESPONSE_TO_VASCULAR_ENDOTHELIAL_GROWTH_FACTOR_STIMULUS	5/368	30/15578	0.000627096	0.0396564	0.0360856	RAMP2/KDR/FLT4/ITGB1BP1/NRP2	5
GO_PROTEIN_LOCALIZATION_TO_MEMBRANE	GO_PROTEIN_LOCALIZATION_TO_MEMBRANE	GO_PROTEIN_LOCALIZATION_TO_MEMBRANE	20/368	376/15578	0.000647093	0.0399693	0.0363703	TSPAN15/CDH2/RAMP2/P2RY1/CAV1/TMEM88/VAMP5/JUP/RAB11A/TSPAN5/RPS7/BAX/RPS3/TOMM22/ITGB1BP1/TIMM22/TIMM10/RAB13/RPL10/PMAIP1	20
GO_POSITIVE_REGULATION_OF_MITOTIC_CELL_CYCLE	GO_POSITIVE_REGULATION_OF_MITOTIC_CELL_CYCLE	GO_POSITIVE_REGULATION_OF_MITOTIC_CELL_CYCLE	10/368	123/15578	0.000674162	0.0406651	0.0370035	EIF4EBP1/MAD2L1/RAB11A/CCND1/BIRC5/PKN2/CCNB1/PDGFB/UBE2C/NUSAP1	10
GO_RENAL_SYSTEM_PROCESS	GO_RENAL_SYSTEM_PROCESS	GO_RENAL_SYSTEM_PROCESS	9/368	102/15578	0.00068898	0.0406651	0.0370035	F2R/WFS1/PRKAR2B/RAB11A/PCSK5/EDNRB/NPR1/PDGFB/CD34	9
GO_PYRIMIDINE_DEOXYRIBONUCLEOTIDE_METABOLIC_PROCESS	GO_PYRIMIDINE_DEOXYRIBONUCLEOTIDE_METABOLIC_PROCESS	GO_PYRIMIDINE_DEOXYRIBONUCLEOTIDE_METABOLIC_PROCESS	4/368	18/15578	0.000721002	0.04163	0.0378815	NTHL1/NT5C/TYMS/DTYMK	4
GO_CYTOKINESIS	GO_CYTOKINESIS	GO_CYTOKINESIS	8/368	84/15578	0.00082069	0.0461845	0.0420258	STMN1/RALA/RAB11A/BIRC5/MYH10/NUSAP1/RHOC/CKAP2	8
GO_POSITIVE_REGULATION_OF_PROTEIN_COMPLEX_ASSEMBLY	GO_POSITIVE_REGULATION_OF_PROTEIN_COMPLEX_ASSEMBLY	GO_POSITIVE_REGULATION_OF_PROTEIN_COMPLEX_ASSEMBLY	13/368	197/15578	0.00083466	0.0461845	0.0420258	CAV1/FSCN1/CTTN/PFN1/BAX/RPS3/GTF2H5/PARP1/ARL2/ARPC5L/ARPC1A/PSMC4/PMAIP1	13
GO_PYRIMIDINE_NUCLEOTIDE_METABOLIC_PROCESS	GO_PYRIMIDINE_NUCLEOTIDE_METABOLIC_PROCESS	GO_PYRIMIDINE_NUCLEOTIDE_METABOLIC_PROCESS	6/368	48/15578	0.000885912	0.0476155	0.043328	NME1/NTHL1/NT5C/NME4/TYMS/DTYMK	6
GO_DEOXYRIBONUCLEOSIDE_TRIPHOSPHATE_METABOLIC_PROCESS	GO_DEOXYRIBONUCLEOSIDE_TRIPHOSPHATE_METABOLIC_PROCESS	GO_DEOXYRIBONUCLEOSIDE_TRIPHOSPHATE_METABOLIC_PROCESS	4/368	19/15578	0.000896376	0.0476155	0.043328	TYMS/ITPA/SAMHD1/DTYMK	4
GO_PROTEIN_LOCALIZATION_TO_CELL_PERIPHERY	GO_PROTEIN_LOCALIZATION_TO_CELL_PERIPHERY	GO_PROTEIN_LOCALIZATION_TO_CELL_PERIPHERY	11/368	151/15578	0.00092674	0.0476787	0.0433855	TSPAN15/CDH2/RAMP2/P2RY1/CAV1/TMEM88/VAMP5/JUP/RAB11A/TSPAN5/RAB13	11
GO_EXTRACELLULAR_STRUCTURE_ORGANIZATION	GO_EXTRACELLULAR_STRUCTURE_ORGANIZATION	GO_EXTRACELLULAR_STRUCTURE_ORGANIZATION	17/368	304/15578	0.000940169	0.0476787	0.0433855	LTBP2/RAMP2/NID1/ICAM2/GPM6B/KDR/ITGA9/PXDN/NID2/LAMC1/ITGA1/CD47/ITGA2/PDGFB/COL18A1/FKBP1A/SPARC	17
GO_RESPONSE_TO_GROWTH_FACTOR	GO_RESPONSE_TO_GROWTH_FACTOR	GO_RESPONSE_TO_GROWTH_FACTOR	23/368	475/15578	0.00095142	0.0476787	0.0433855	TDGF1/LTBP2/RAMP2/P2RY1/CAV1/KDR/SMAD1/ANGPT2/HPGD/PFN1/FLT4/ITGB1BP1/NRP2/YES1/PARP1/POLR2G/DTYMK/PDGFB/CLDN5/SHC1/FKBP1A/SPARC/NTS	23
GO_SISTER_CHROMATID_SEGREGATION	GO_SISTER_CHROMATID_SEGREGATION	GO_SISTER_CHROMATID_SEGREGATION	12/368	176/15578	0.000986913	0.0481845	0.0438458	KIF2A/MAD2L1/PPP1CC/RAB11A/CENPK/SKA2/BIRC5/SMC4/CCNB1/NUSAP1/TOP2A/CENPF	12
GO_POSITIVE_REGULATION_OF_ENDOTHELIAL_CELL_MIGRATION	GO_POSITIVE_REGULATION_OF_ENDOTHELIAL_CELL_MIGRATION	GO_POSITIVE_REGULATION_OF_ENDOTHELIAL_CELL_MIGRATION	7/368	67/15578	0.000997797	0.0481845	0.0438458	TDGF1/KDR/FLT4/ITGB1BP1/NRP2/PDGFB/SPARC	7

## Sheet: cluster2 GO_result
	ID	Description	GeneRatio	BgRatio	pvalue	p.adjust	qvalue	geneID	Count
GO_TRANSLATIONAL_INITIATION	GO_TRANSLATIONAL_INITIATION	GO_TRANSLATIONAL_INITIATION	93/447	146/15578	1.16386e-108	3.03766e-105	2.71485e-105	RPL17/EIF3H/RPL27A/RPS9/RPS29/RPS27/RPL12/RPL7/UBA52/RPL37A/RPL13A/RPS20/RPL37/EIF3G/RPS11/RPLP1/RPS23/RPL35/RPLP0/EIF3L/RPL23A/RPS5/RPL39/RPL21/RPS25/RPL31/RPL38/RPS16/RPLP2/RPS13/RPL19/RPS28/EIF3M/RPL30/RPL28/RPL10A/RPS24/RPS15A/RPL41/RPL9/RPL35A/RPL34/RPS26/RPL6/RPS6/RPS10/RPL23/RPSA/RPS15/RPL27/RPS12/RPS19/EIF3D/RPL15/RPS17/RPL14/RPL32/RPL22/RPL7A/RPL36A/RPL26/RPS2/EIF3F/RPL11/RPL18A/EIF3K/RP…	93
GO_ESTABLISHMENT_OF_PROTEIN_LOCALIZATION_TO_ENDOPLASMIC_RETICULUM	GO_ESTABLISHMENT_OF_PROTEIN_LOCALIZATION_TO_ENDOPLASMIC_RETICULUM	GO_ESTABLISHMENT_OF_PROTEIN_LOCALIZATION_TO_ENDOPLASMIC_RETICULUM	81/447	104/15578	2.61276e-106	3.40965e-103	3.04731e-103	RPL17/RPL27A/RPS9/RPS29/RPS27/RPL12/RPL7/UBA52/RPL37A/RPL13A/RPS20/RPL37/RPS11/RPLP1/SSR3/RPS23/RPL35/RPLP0/RPL23A/RPS5/RPL39/RPL21/RPS25/RPL31/RPL38/RPS16/RPLP2/RPS13/RPL19/RPS28/RPL30/RPL28/RPL10A/RPS24/RPS15A/RPL41/RPL9/RPL35A/RPL34/RPS26/RPL6/RPS6/RPS10/RPL23/RPSA/RPS15/RPL27/RPS12/RPS19/RPL15/RPS17/RPL14/RPL32/RPL22/RPL7A/RPL36A/RPL26/RPS2/RPL11/RPL18A/RPL8/RPS3A/RPS27A/FAU/RPS4X/RPL36/RPL13…	81
GO_NUCLEAR_TRANSCRIBED_MRNA_CATABOLIC_PROCESS_NONSENSE_MEDIATED_DECAY	GO_NUCLEAR_TRANSCRIBED_MRNA_CATABOLIC_PROCESS_NONSENSE_MEDIATED_DECAY	GO_NUCLEAR_TRANSCRIBED_MRNA_CATABOLIC_PROCESS_NONSENSE_MEDIATED_DECAY	82/447	118/15578	1.75299e-100	1.5251e-97	1.36303e-97	RPL17/RPL27A/RPS9/RPS29/RPS27/RPL12/RPL7/UBA52/RPL37A/RPL13A/RPS20/RPL37/RPS11/RPLP1/RPS23/RPL35/RPLP0/RPL23A/RPS5/RPL39/RPL21/RPS25/RPL31/RPL38/RPS16/RPLP2/RPS13/RPL19/RPS28/RPL30/RPL28/RPL10A/RPS24/RPS15A/RPL41/RPL9/RPL35A/RPL34/RPS26/RPL6/RPS6/RPS10/RPL23/RPSA/RPS15/RPL27/RPS12/RPS19/RPL15/RPS17/RBM8A/RPL14/RPL32/RPL22/RPL7A/RPL36A/RPL26/RPS2/RPL11/RPL18A/RPL8/RPS3A/RPS27A/FAU/RPS4X/RPL36/RPL1…	82
GO_PROTEIN_LOCALIZATION_TO_ENDOPLASMIC_RETICULUM	GO_PROTEIN_LOCALIZATION_TO_ENDOPLASMIC_RETICULUM	GO_PROTEIN_LOCALIZATION_TO_ENDOPLASMIC_RETICULUM	83/447	123/15578	5.36406e-100	3.50005e-97	3.1281e-97	RPL17/RPL27A/RPS9/RPS29/RPS27/RPL12/RPL7/UBA52/RPL37A/RPL13A/RPS20/RPL37/RPS11/RPLP1/SSR3/RPS23/PPP1R15A/RPL35/RPLP0/RPL23A/RPS5/RPL39/RPL21/RPS25/RPL31/RPL38/RPS16/RPLP2/RPS13/RPL19/RPS28/RPL30/RPL28/RPL10A/RPS24/RPS15A/RPL41/RPL9/RPL35A/RPL34/RPS26/RPL6/RPS6/RPS10/RPL23/RPSA/RPS15/RPL27/RPS12/RPS19/RPL15/RPS17/RPL14/RPL32/RPL22/RPL7A/RPL36A/RPL26/RPS2/RPL11/RPL18A/RPL8/RPS3A/RPS27A/FAU/RPS4X/RP…	83
GO_MULTI_ORGANISM_METABOLIC_PROCESS	GO_MULTI_ORGANISM_METABOLIC_PROCESS	GO_MULTI_ORGANISM_METABOLIC_PROCESS	86/447	138/15578	4.92502e-99	2.57086e-96	2.29765e-96	RPL17/RPL27A/RPS9/RPS29/RPS27/RPL12/RPL7/UBA52/RPL37A/RPL13A/RPS20/RPL37/EIF3G/RPS11/RPLP1/RPS23/RPL35/RPLP0/EIF3L/RPL23A/RPS5/RPL39/RPL21/RPS25/RPL31/RPL38/RPS16/RPLP2/RPS13/RPL19/RPS28/RPL30/RPL28/RPL10A/RPS24/RPS15A/RPL41/RPL9/RPL35A/RPL34/RPS26/RPL6/RPS6/RPS10/RPL23/RPSA/RPS15/RPL27/RPS12/RPS19/EIF3D/RPL15/RPS17/RPL14/RPL32/RPL22/RPL7A/RPL36A/RPL26/RPS2/EIF3F/RPL11/RPL18A/RPL8/RPS3A/RPS27A/FA…	86
GO_PROTEIN_TARGETING_TO_MEMBRANE	GO_PROTEIN_TARGETING_TO_MEMBRANE	GO_PROTEIN_TARGETING_TO_MEMBRANE	80/447	157/15578	5.02312e-82	2.18506e-79	1.95285e-79	RPL17/RPL27A/RPS9/RPS29/RPS27/RPL12/RPL7/UBA52/RPL37A/RPL13A/RPS20/RPL37/RPS11/RPLP1/SSR3/RPS23/RPL35/RPLP0/RPL23A/RPS5/RPL39/RPL21/RPS25/RPL31/RPL38/RPS16/RPLP2/RPS13/RPL19/RPS28/RPL30/RPL28/RPL10A/RPS24/RPS15A/RPL41/RPL9/RPL35A/RPL34/RPS26/RPL6/RPS6/RPS10/RPL23/RPSA/RPS15/RPL27/RPS12/RPS19/RPL15/RPS17/RPL14/RPL32/RPL22/RPL7A/RPL36A/RPL26/RPS2/RPL11/RPL18A/RPL8/RPS3A/RPS27A/FAU/RPS4X/RPL36/RPL13…	80
GO_RNA_CATABOLIC_PROCESS	GO_RNA_CATABOLIC_PROCESS	GO_RNA_CATABOLIC_PROCESS	85/447	227/15578	6.09042e-73	2.27086e-70	2.02953e-70	RPL17/RPL27A/RPS9/RPS29/RPS27/RPL12/RPL7/RNH1/UBA52/RPL37A/RPL13A/RPS20/RPL37/RPS11/RPLP1/RPS23/RPL35/LSM3/RPLP0/RPL23A/RPS5/RPL39/RPL21/RPS25/RPL31/RPL38/RPS16/RPLP2/RPS13/RPL19/RPS28/RPL30/RPL28/RPL10A/RPS24/RPS15A/RPL41/RPL9/RPL35A/RPL34/RPS26/RPL6/RPS6/RPS10/RPL23/RPSA/RPS15/RPL27/RPS12/RPS19/RPL15/RPS17/RBM8A/RPL14/RPL32/RPL22/RPL7A/RPL36A/RPL26/RPS2/RPL11/RPL18A/RPL8/RPS3A/RPS27A/FAU/RPS4X/…	85
GO_VIRAL_LIFE_CYCLE	GO_VIRAL_LIFE_CYCLE	GO_VIRAL_LIFE_CYCLE	93/447	290/15578	9.22688e-73	3.01027e-70	2.69036e-70	VAMP8/APOE/CTSB/RPL17/RPL27A/RPS9/RPS29/RPS27/RPL12/RPL7/UBA52/RPL37A/RPL13A/RPS20/RPL37/EIF3G/RPS11/RPLP1/RPS23/RPL35/RPLP0/EIF3L/RPL23A/RPS5/RPL39/RPL21/RPS25/RPL31/RPL38/RPS16/RPLP2/RPS13/RPL19/RPS28/RPL30/RPL28/RPL10A/RPS24/RPS15A/RPL41/RPL9/RPL35A/RPL34/RPS26/RPL6/RPS6/RPS10/RPL23/DEK/RPSA/RPS15/RPL27/RPS12/RPS19/EIF3D/RPL15/RPS17/RPL14/RPL32/RPL22/RPL7A/RPL36A/RPL26/RPS2/EIF3F/RPL11/RPL18A/…	93
GO_RIBONUCLEOPROTEIN_COMPLEX_BIOGENESIS	GO_RIBONUCLEOPROTEIN_COMPLEX_BIOGENESIS	GO_RIBONUCLEOPROTEIN_COMPLEX_BIOGENESIS	103/447	440/15578	1.25547e-65	3.64088e-63	3.25396e-63	RPL17/NSA2/EIF3H/RPL27A/RPS9/RPS29/RPS27/RPL12/RPL7/UBA52/RPL37A/RPL13A/RPS20/RPL37/MRPL20/EIF3G/RPS11/RPLP1/RPS23/RPL35/LSM3/RPLP0/EIF3L/RPL23A/RPS5/RPL39/RPL21/RPS25/RPL31/RPL38/RPS16/RPLP2/RPS13/RPS27L/RPL19/RPS28/EIF3M/RPL30/RPL28/SNRPB/RPL10A/RPS24/SNRPD2/SNRPD3/RPS15A/RPL41/RPL9/RPL35A/RPL34/RPS26/RPL6/RPS6/RPS10/RPL23/RPSA/RPS15/RPL27/RPS12/RPS19/EIF3D/RPL15/RPS17/SNRPE/RPL14/RPL32/RPL22/R…	103
GO_RRNA_METABOLIC_PROCESS	GO_RRNA_METABOLIC_PROCESS	GO_RRNA_METABOLIC_PROCESS	83/447	255/15578	2.49732e-65	6.51802e-63	5.82534e-63	RPL17/NSA2/RPL27A/RPS9/RPS29/RPS27/RPL12/RPL7/UBA52/RPL37A/RPL13A/RPS20/RPL37/RPS11/RPLP1/RPS23/RPL35/RPLP0/RPL23A/RPS5/RPL39/RPL21/RPS25/RPL31/RPL38/RPS16/RPLP2/RPS13/RPS27L/RPL19/RPS28/RPL30/RPL28/RPL10A/RPS24/RPS15A/RPL41/RPL9/RPL35A/RPL34/RPS26/RPL6/RPS6/RPS10/RPL23/RPSA/RPS15/RPL27/RPS12/RPS19/RPL15/RPS17/RPL14/RPL32/RPL22/RPL7A/NOP10/RPL36A/RPL26/RPS2/RPL11/RPL18A/TRMT112/RPL8/RPS3A/RPS27A/…	83
GO_ESTABLISHMENT_OF_PROTEIN_LOCALIZATION_TO_ORGANELLE	GO_ESTABLISHMENT_OF_PROTEIN_LOCALIZATION_TO_ORGANELLE	GO_ESTABLISHMENT_OF_PROTEIN_LOCALIZATION_TO_ORGANELLE	94/447	361/15578	3.13228e-64	7.43205e-62	6.64223e-62	NFKBIA/RPL17/RPL27A/TOMM7/RPS9/RPS29/RPS27/RPL12/RPL7/UBA52/RPL37A/RPL13A/RPS20/RPL37/RPS11/RPLP1/SSR3/RPS23/RPL35/RPLP0/RPL23A/RPS5/RPL39/RPL21/RPS25/LMNA/TIMM8B/RPL31/RPL38/RPS16/RPLP2/RPS13/RPL19/RPS28/RPL30/RPL28/RPL10A/RPS24/RPS15A/RPL41/RPL9/RPL35A/RPL34/RPS26/RPL6/RPS6/SLC25A6/RPS10/RPL23/RPSA/RPS15/RPL27/RPS12/RPS19/RPL15/RPS17/RPL14/RPL32/RPL22/RPL7A/RPL36A/RANBP1/RPL26/RPS2/RPL11/RPL18A…	94
GO_ESTABLISHMENT_OF_PROTEIN_LOCALIZATION_TO_MEMBRANE	GO_ESTABLISHMENT_OF_PROTEIN_LOCALIZATION_TO_MEMBRANE	GO_ESTABLISHMENT_OF_PROTEIN_LOCALIZATION_TO_MEMBRANE	83/447	264/15578	6.42552e-64	1.39755e-61	1.24903e-61	KRT18/RPL17/RPL27A/TOMM7/RPS9/RPS29/RPS27/RPL12/RPL7/UBA52/RPL37A/RPL13A/RPS20/RPL37/RPS11/RPLP1/SSR3/RPS23/RPL35/RPLP0/RPL23A/RPS5/RPL39/RPL21/RPS25/RPL31/RPL38/RPS16/RPLP2/RPS13/RPL19/RPS28/RPL30/RPL28/RPL10A/RPS24/RPS15A/RPL41/RPL9/RPL35A/RPL34/RPS26/RPL6/RPS6/RPS10/RPL23/RPSA/RPS15/RPL27/RPS12/RPS19/RPL15/RPS17/RPL14/RPL32/RPL22/RPL7A/RPL36A/RPL26/RPS2/RPL11/RPL18A/RPL8/RPS3A/RPS27A/FAU/RPS4X…	83
GO_RIBOSOME_BIOGENESIS	GO_RIBOSOME_BIOGENESIS	GO_RIBOSOME_BIOGENESIS	87/447	308/15578	1.31632e-62	2.64277e-60	2.36192e-60	RPL17/NSA2/RPL27A/RPS9/RPS29/RPS27/RPL12/RPL7/UBA52/RPL37A/RPL13A/RPS20/RPL37/MRPL20/RPS11/RPLP1/RPS23/RPL35/RPLP0/RPL23A/RPS5/RPL39/RPL21/RPS25/RPL31/RPL38/RPS16/RPLP2/RPS13/RPS27L/RPL19/RPS28/RPL30/RPL28/RPL10A/RPS24/RPS15A/RPL41/RPL9/RPL35A/RPL34/RPS26/RPL6/RPS6/RPS10/RPL23/RPSA/RPS15/RPL27/RPS12/RPS19/RPL15/RPS17/RPL14/RPL32/RPL22/RPL7A/NOP10/RPL36A/RPL26/RPS2/RPL11/RPL18A/TRMT112/RPL8/RPS3A/…	87
GO_PROTEIN_TARGETING	GO_PROTEIN_TARGETING	GO_PROTEIN_TARGETING	94/447	406/15578	3.44581e-59	6.42398e-57	5.74129e-57	NFKBIA/RPL17/RPL27A/TOMM7/RPS9/RPS29/RPS27/RPL12/RPL7/UBA52/RPL37A/RPL13A/RPS20/RPL37/RPS11/RPLP1/SSR3/RPS23/RPL35/RPLP0/RPL23A/RPS5/RPL39/RPL21/RPS25/LMNA/TIMM8B/RPL31/RPL38/RPS16/RPLP2/RPS13/RPL19/RPS28/RPL30/RPL28/RPL10A/RPS24/RPS15A/RPL41/RPL9/RPL35A/RPL34/RPS26/RPL6/RPS6/SLC25A6/RPS10/RPL23/RPSA/RPS15/RPL27/RPS12/RPS19/RPL15/RPS17/RPL14/RPL32/RPL22/RPL7A/RPL36A/RANBP1/RPL26/RPS2/RPL11/RPL18A…	94
GO_ORGANIC_CYCLIC_COMPOUND_CATABOLIC_PROCESS	GO_ORGANIC_CYCLIC_COMPOUND_CATABOLIC_PROCESS	GO_ORGANIC_CYCLIC_COMPOUND_CATABOLIC_PROCESS	90/447	427/15578	7.88707e-53	1.37235e-50	1.22651e-50	BLVRB/TYMP/APOE/RPL17/RPL27A/RPS9/RPS29/RPS27/RPL12/RPL7/RNH1/UBA52/RPL37A/RPL13A/RPS20/RPL37/RPS11/RPLP1/RPS23/RPL35/LSM3/RPLP0/RPL23A/RPS5/RPL39/RPL21/RPS25/RPL31/RPL38/RPS16/RPLP2/RPS13/RPL19/RPS28/RPL30/RPL28/HMGB2/RPL10A/RPS24/RPS15A/RPL41/RPL9/RPL35A/RPL34/RPS26/RPL6/RPS6/RPS10/RPL23/RPSA/RPS15/RPL27/RPS12/RPS19/RPL15/RPS17/RBM8A/RPL14/RPL32/RPL22/RPL7A/RPL36A/RPL26/RPS2/RPL11/RPL18A/RPL8/R…	90
GO_PROTEIN_LOCALIZATION_TO_MEMBRANE	GO_PROTEIN_LOCALIZATION_TO_MEMBRANE	GO_PROTEIN_LOCALIZATION_TO_MEMBRANE	85/447	376/15578	1.95529e-52	3.18956e-50	2.8506e-50	FCER1G/KRT18/APOE/RPL17/RPL27A/TOMM7/RPS9/RPS29/RPS27/RPL12/RPL7/UBA52/RPL37A/RPL13A/RPS20/RPL37/RPS11/RPLP1/SSR3/RPS23/RPL35/RPLP0/RPL23A/RPS5/RPL39/RPL21/RPS25/RPL31/RPL38/RPS16/RPLP2/RPS13/RPL19/RPS28/RPL30/RPL28/RPL10A/RPS24/RPS15A/RPL41/RPL9/RPL35A/RPL34/RPS26/RPL6/RPS6/RPS10/RPL23/RPSA/RPS15/RPL27/RPS12/RPS19/RPL15/RPS17/RPL14/RPL32/RPL22/RPL7A/RPL36A/RPL26/RPS2/RPL11/RPL18A/RPL8/RPS3A/RPS2…	85
GO_NCRNA_PROCESSING	GO_NCRNA_PROCESSING	GO_NCRNA_PROCESSING	83/447	386/15578	2.49819e-49	3.83546e-47	3.42786e-47	RPL17/NSA2/RPL27A/RPS9/RPS29/RPS27/RPL12/RPL7/UBA52/RPL37A/RPL13A/RPS20/RPL37/RPS11/RPLP1/RPS23/RPL35/RPLP0/RPL23A/RPS5/RPL39/RPL21/RPS25/RPL31/RPL38/RPS16/RPLP2/RPS13/RPS27L/RPL19/RPS28/RPL30/RPL28/RPL10A/RPS24/RPS15A/RPL41/RPL9/RPL35A/RPL34/RPS26/RPL6/RPS6/RPS10/RPL23/RPSA/RPS15/RPL27/RPS12/RPS19/RPL15/RPS17/RPL14/RPL32/RPL22/RPL7A/NOP10/RPL36A/RPL26/RPS2/RPL11/RPL18A/TRMT112/RPL8/RPS3A/RPS27A/…	83
GO_OXIDATIVE_PHOSPHORYLATION	GO_OXIDATIVE_PHOSPHORYLATION	GO_OXIDATIVE_PHOSPHORYLATION	38/447	84/15578	1.79746e-36	2.60632e-34	2.32935e-34	CHCHD10/CYCS/NDUFA6/NDUFB4/NDUFB1/NDUFS5/NDUFB8/NDUFA11/COX5A/UQCR10/UQCRH/NDUFA2/UQCRB/COX7A2L/NDUFA4/COX6B1/COX7C/COX8A/UQCRQ/NDUFB5/NDUFAB1/NDUFB10/NDUFB3/COX7B/NDUFV2/NDUFB7/NDUFA12/COX5B/NDUFA13/NDUFS7/COX6C/COX4I1/NDUFS8/COX6A1/NDUFC1/NDUFB11/NDUFA1/NDUFA3	38
GO_ELECTRON_TRANSPORT_CHAIN	GO_ELECTRON_TRANSPORT_CHAIN	GO_ELECTRON_TRANSPORT_CHAIN	38/447	94/15578	3.51779e-34	4.83233e-32	4.31879e-32	CYCS/NDUFA6/NDUFB4/NDUFB1/NDUFS5/NDUFB8/NDUFA11/ETFB/COX5A/UQCR10/UQCRH/NDUFA2/UQCRB/COX7A2L/NDUFA4/COX6B1/COX7C/COX8A/UQCRQ/NDUFB5/NDUFAB1/NDUFB10/NDUFB3/COX7B/NDUFV2/NDUFB7/NDUFA12/COX5B/NDUFA13/NDUFS7/COX6C/COX4I1/NDUFS8/COX6A1/NDUFC1/NDUFB11/NDUFA1/NDUFA3	38
GO_CELLULAR_RESPIRATION	GO_CELLULAR_RESPIRATION	GO_CELLULAR_RESPIRATION	42/447	143/15578	5.2193e-31	6.81119e-29	6.08735e-29	CYCS/NDUFA6/NDUFB4/BLOC1S1/NDUFB1/NDUFS5/NDUFB8/MDH1/NDUFA11/ETFB/COX5A/IDH2/UQCR10/UQCRH/NDUFA2/UQCRB/COX7A2L/NDUFA4/COX6B1/COX7C/MDH2/COX8A/UQCRQ/NDUFB5/NDUFAB1/NDUFB10/NDUFB3/COX7B/NDUFV2/NDUFB7/NDUFA12/COX5B/NDUFA13/NDUFS7/COX6C/COX4I1/NDUFS8/COX6A1/NDUFC1/NDUFB11/NDUFA1/NDUFA3	42
GO_ENERGY_DERIVATION_BY_OXIDATION_OF_ORGANIC_COMPOUNDS	GO_ENERGY_DERIVATION_BY_OXIDATION_OF_ORGANIC_COMPOUNDS	GO_ENERGY_DERIVATION_BY_OXIDATION_OF_ORGANIC_COMPOUNDS	47/447	217/15578	4.24343e-28	5.27398e-26	4.7135e-26	CYCS/NDUFA6/CALM3/UBA52/NDUFB4/BLOC1S1/NDUFB1/NDUFS5/UGP2/NDUFB8/MDH1/NDUFA11/ETFB/COX5A/IDH2/UQCR10/UQCRH/NDUFA2/UQCRB/COX7A2L/NDUFA4/COX6B1/COX7C/MDH2/COX8A/UQCRQ/NDUFB5/RPS27A/NDUFAB1/NDUFB10/NDUFB3/COX7B/NDUFV2/NDUFB7/NDUFA12/COX5B/NDUFA13/NDUFS7/COX6C/COX4I1/NDUFS8/COX6A1/NDUFC1/NDUFB11/NDUFA1/NDUFA3/UBC	47
GO_GENERATION_OF_PRECURSOR_METABOLITES_AND_ENERGY	GO_GENERATION_OF_PRECURSOR_METABOLITES_AND_ENERGY	GO_GENERATION_OF_PRECURSOR_METABOLITES_AND_ENERGY	51/447	292/15578	8.99756e-26	1.06744e-23	9.54e-24	CHCHD10/CYCS/NDUFA6/CALM3/UBA52/NDUFB4/BLOC1S1/NDUFB1/NDUFS5/UGP2/NDUFB8/MDH1/NDUFA11/ETFB/COX5A/IDH2/UQCR10/UQCRH/NDUFA2/UQCRB/COX7A2L/NDUFA4/COX6B1/COX7C/MDH2/LDHA/GAPDH/COX8A/UQCRQ/NDUFB5/RPS27A/ENO1/NDUFAB1/NDUFB10/NDUFB3/COX7B/NDUFV2/NDUFB7/NDUFA12/COX5B/NDUFA13/NDUFS7/COX6C/COX4I1/NDUFS8/COX6A1/NDUFC1/NDUFB11/NDUFA1/NDUFA3/UBC	51
GO_NUCLEOSIDE_MONOPHOSPHATE_METABOLIC_PROCESS	GO_NUCLEOSIDE_MONOPHOSPHATE_METABOLIC_PROCESS	GO_NUCLEOSIDE_MONOPHOSPHATE_METABOLIC_PROCESS	42/447	239/15578	1.78559e-21	2.02626e-19	1.81093e-19	CHCHD10/CYCS/NDUFA6/NDUFB4/NDUFB1/NDUFS5/NDUFB8/NDUFA11/COX5A/UQCR10/UQCRH/NDUFA2/UQCRB/COX7A2L/NDUFA4/COX6B1/COX7C/LDHA/GAPDH/COX8A/UQCRQ/NDUFB5/ENO1/NDUFAB1/NDUFB10/NDUFB3/COX7B/NDUFV2/NDUFB7/NDUFA12/COX5B/NDUFA13/NDUFS7/COX6C/COX4I1/NDUFS8/APRT/COX6A1/NDUFC1/NDUFB11/NDUFA1/NDUFA3	42
GO_NUCLEOSIDE_TRIPHOSPHATE_METABOLIC_PROCESS	GO_NUCLEOSIDE_TRIPHOSPHATE_METABOLIC_PROCESS	GO_NUCLEOSIDE_TRIPHOSPHATE_METABOLIC_PROCESS	41/447	228/15578	2.23899e-21	2.4349e-19	2.17614e-19	CHCHD10/CYCS/NDUFA6/NDUFB4/NDUFB1/NDUFS5/NDUFB8/NDUFA11/COX5A/UQCR10/UQCRH/NDUFA2/UQCRB/COX7A2L/NDUFA4/COX6B1/COX7C/LDHA/GAPDH/COX8A/UQCRQ/NDUFB5/ENO1/NDUFAB1/NDUFB10/NDUFB3/COX7B/NDUFV2/NDUFB7/NDUFA12/COX5B/NDUFA13/NDUFS7/COX6C/COX4I1/NDUFS8/COX6A1/NDUFC1/NDUFB11/NDUFA1/NDUFA3	41
GO_CYTOPLASMIC_TRANSLATION	GO_CYTOPLASMIC_TRANSLATION	GO_CYTOPLASMIC_TRANSLATION	20/447	41/15578	1.45302e-20	1.51696e-18	1.35575e-18	RPL22L1/RPL7/RPLP1/RPLP0/RPL31/RPLP2/EIF3M/RPL9/RPL35A/RPL6/EIF3D/RPL15/RPL22/RPL36A/RPL26/EIF3F/RPL8/RPL36/RPL29/PCBP2	20
GO_RIBONUCLEOPROTEIN_COMPLEX_SUBUNIT_ORGANIZATION	GO_RIBONUCLEOPROTEIN_COMPLEX_SUBUNIT_ORGANIZATION	GO_RIBONUCLEOPROTEIN_COMPLEX_SUBUNIT_ORGANIZATION	37/447	199/15578	6.63133e-20	6.65683e-18	5.9494e-18	EIF3H/RPS27/RPL12/MRPL20/EIF3G/LSM3/EIF3L/RPL23A/RPS5/RPL38/RPS27L/EIF3M/SNRPB/SNRPD2/SNRPD3/RPL6/RPS10/RPSA/RPS15/RPS19/EIF3D/RPS17/SNRPE/EIF3F/RPL11/EIF3K/SNRPF/SNRPG/RPL24/NPM1/SNRPD1/EIF3E/RPS14/RPL3/RPL10/RPL5/RSL24D1	37
GO_RIBOSOME_ASSEMBLY	GO_RIBOSOME_ASSEMBLY	GO_RIBOSOME_ASSEMBLY	21/447	54/15578	5.61067e-19	5.42365e-17	4.84727e-17	RPS27/RPL12/MRPL20/RPL23A/RPS5/RPL38/RPS27L/RPL6/RPS10/RPSA/RPS15/RPS19/RPS17/RPL11/RPL24/NPM1/RPS14/RPL3/RPL10/RPL5/RSL24D1	21
GO_MITOCHONDRIAL_RESPIRATORY_CHAIN_COMPLEX_I_BIOGENESIS	GO_MITOCHONDRIAL_RESPIRATORY_CHAIN_COMPLEX_I_BIOGENESIS	GO_MITOCHONDRIAL_RESPIRATORY_CHAIN_COMPLEX_I_BIOGENESIS	21/447	56/15578	1.37724e-18	1.28379e-16	1.14736e-16	NDUFA6/NDUFB4/NDUFB1/NDUFS5/NDUFB8/NDUFA11/NDUFA2/NDUFB5/NDUFAB1/NDUFB10/NDUFB3/NDUFV2/NDUFB7/NDUFA12/NDUFA13/NDUFS7/NDUFS8/NDUFC1/NDUFB11/NDUFA1/NDUFA3	21
GO_MITOCHONDRIAL_RESPIRATORY_CHAIN_COMPLEX_ASSEMBLY	GO_MITOCHONDRIAL_RESPIRATORY_CHAIN_COMPLEX_ASSEMBLY	GO_MITOCHONDRIAL_RESPIRATORY_CHAIN_COMPLEX_ASSEMBLY	23/447	76/15578	8.10677e-18	7.2961e-16	6.52073e-16	NDUFA6/NDUFB4/NDUFB1/NDUFS5/NDUFB8/NDUFA11/UQCR10/NDUFA2/UQCRB/NDUFB5/NDUFAB1/NDUFB10/NDUFB3/NDUFV2/NDUFB7/NDUFA12/NDUFA13/NDUFS7/NDUFS8/NDUFC1/NDUFB11/NDUFA1/NDUFA3	23
GO_GLYCOSYL_COMPOUND_METABOLIC_PROCESS	GO_GLYCOSYL_COMPOUND_METABOLIC_PROCESS	GO_GLYCOSYL_COMPOUND_METABOLIC_PROCESS	45/447	368/15578	1.49142e-16	1.29753e-14	1.15964e-14	CHCHD10/TYMP/AKR1B1/CYCS/NDUFA6/NDUFB4/NDUFB1/NDUFS5/NDUFB8/NDUFA11/COX5A/UQCR10/UQCRH/NDUFA2/UQCRB/COX7A2L/NDUFA4/COX6B1/COX7C/LDHA/GAPDH/COX8A/UQCRQ/NDUFB5/ENO1/NDUFAB1/NDUFB10/ERH/NDUFB3/COX7B/NDUFV2/NDUFB7/NDUFA12/COX5B/NDUFA13/NDUFS7/COX6C/COX4I1/NDUFS8/APRT/COX6A1/NDUFC1/NDUFB11/NDUFA1/NDUFA3	45
GO_MITOCHONDRIAL_ELECTRON_TRANSPORT_CYTOCHROME_C_TO_OXYGEN	GO_MITOCHONDRIAL_ELECTRON_TRANSPORT_CYTOCHROME_C_TO_OXYGEN	GO_MITOCHONDRIAL_ELECTRON_TRANSPORT_CYTOCHROME_C_TO_OXYGEN	12/447	16/15578	4.41964e-16	3.72106e-14	3.32561e-14	CYCS/COX5A/COX7A2L/NDUFA4/COX6B1/COX7C/COX8A/COX7B/COX5B/COX6C/COX4I1/COX6A1	12
GO_RIBOSOMAL_LARGE_SUBUNIT_BIOGENESIS	GO_RIBOSOMAL_LARGE_SUBUNIT_BIOGENESIS	GO_RIBOSOMAL_LARGE_SUBUNIT_BIOGENESIS	17/447	49/15578	1.25321e-14	1.02215e-12	9.13527e-13	NSA2/RPL12/RPL7/MRPL20/RPL35/RPL23A/RPL38/RPL35A/RPL6/RPL14/RPL26/RPL11/RPL24/RPL3/RPL10/RPL5/RSL24D1	17
GO_ANTIGEN_PROCESSING_AND_PRESENTATION_OF_EXOGENOUS_PEPTIDE_ANTIGEN_VIA_MHC_CLASS_I	GO_ANTIGEN_PROCESSING_AND_PRESENTATION_OF_EXOGENOUS_PEPTIDE_ANTIGEN_VIA_MHC_CLASS_I	GO_ANTIGEN_PROCESSING_AND_PRESENTATION_OF_EXOGENOUS_PEPTIDE_ANTIGEN_VIA_MHC_CLASS_I	19/447	66/15578	1.70656e-14	1.34973e-12	1.20629e-12	FCER1G/PSMB3/PSMD8/PSME1/PSMA1/PSMB5/CD36/PSMA4/PSMB6/PSMA5/PSMB7/PSMD7/HLA-C/PSME2/HLA-B/PSMB4/PSMA2/PSMB2/PSMC5	19
GO_PURINE_CONTAINING_COMPOUND_METABOLIC_PROCESS	GO_PURINE_CONTAINING_COMPOUND_METABOLIC_PROCESS	GO_PURINE_CONTAINING_COMPOUND_METABOLIC_PROCESS	43/447	394/15578	4.35017e-14	3.3394e-12	2.98451e-12	CHCHD10/CYCS/NDUFA6/NDUFB4/NDUFB1/NDUFS5/NDUFB8/NDUFA11/COX5A/UQCR10/UQCRH/NDUFA2/UQCRB/COX7A2L/NDUFA4/COX6B1/COX7C/LDHA/GAPDH/COX8A/UQCRQ/NDUFB5/ENO1/NDUFAB1/NDUFB10/NDUFB3/COX7B/NDUFV2/NDUFB7/HINT1/NDUFA12/COX5B/NDUFA13/NDUFS7/COX6C/COX4I1/NDUFS8/APRT/COX6A1/NDUFC1/NDUFB11/NDUFA1/NDUFA3	43
GO_POSTTRANSCRIPTIONAL_REGULATION_OF_GENE_EXPRESSION	GO_POSTTRANSCRIPTIONAL_REGULATION_OF_GENE_EXPRESSION	GO_POSTTRANSCRIPTIONAL_REGULATION_OF_GENE_EXPRESSION	46/447	448/15578	5.14904e-14	3.83971e-12	3.43166e-12	S100A9/EIF3H/RPS9/PSMB3/SERP1/UBA52/RPL13A/PSMD8/EIF3G/PPP1R15A/EIF3L/RPS5/PSME1/RPL38/PSMA1/RPS27L/EIF3M/PSMB5/PSMA4/PSMB6/PSMA5/EIF3D/PSMB7/RBM8A/PSMD7/RBM3/EIF3F/GAPDH/EIF3K/RPS27A/RPS4X/PSME2/NPM1/EIF1/PSMB4/PSMA2/EIF3E/RPS14/RPS3/PSMB2/RAN/YBX1/PABPC1/PSMC5/EIF1B/UBC	46
GO_ANAPHASE_PROMOTING_COMPLEX_DEPENDENT_CATABOLIC_PROCESS	GO_ANAPHASE_PROMOTING_COMPLEX_DEPENDENT_CATABOLIC_PROCESS	GO_ANAPHASE_PROMOTING_COMPLEX_DEPENDENT_CATABOLIC_PROCESS	19/447	77/15578	3.74307e-13	2.71372e-11	2.42533e-11	PSMB3/UBA52/PSMD8/PSME1/ANAPC11/PSMA1/PSMB5/PSMA4/PSMB6/PSMA5/PSMB7/PSMD7/RPS27A/PSME2/PSMB4/PSMA2/PSMB2/PSMC5/UBC	19
GO_RIBOSOMAL_SMALL_SUBUNIT_BIOGENESIS	GO_RIBOSOMAL_SMALL_SUBUNIT_BIOGENESIS	GO_RIBOSOMAL_SMALL_SUBUNIT_BIOGENESIS	17/447	59/15578	4.10868e-13	2.89829e-11	2.59028e-11	RPS27/RPS5/RPL38/RPS16/RPS27L/RPS28/RPS24/RPS6/RPS10/RPSA/RPS15/RPS19/RPS17/RPS21/RPS14/RPS8/RPS7	17
GO_REGULATION_OF_CELLULAR_AMINO_ACID_METABOLIC_PROCESS	GO_REGULATION_OF_CELLULAR_AMINO_ACID_METABOLIC_PROCESS	GO_REGULATION_OF_CELLULAR_AMINO_ACID_METABOLIC_PROCESS	17/447	66/15578	3.09624e-12	2.12663e-10	1.90063e-10	PSMB3/PSMD8/PSME1/PSMA1/PSMB5/OAZ1/PSMA4/PSMB6/PSMA5/PSMB7/PSMD7/PSME2/PSMB4/PSMA2/PSMB2/PARK7/PSMC5	17
GO_REGULATION_OF_ESTABLISHMENT_OF_PLANAR_POLARITY	GO_REGULATION_OF_ESTABLISHMENT_OF_PLANAR_POLARITY	GO_REGULATION_OF_ESTABLISHMENT_OF_PLANAR_POLARITY	21/447	110/15578	4.60677e-12	3.083e-10	2.75536e-10	DAB2/PSMB3/UBA52/PSMD8/PSME1/PSMA1/PSMB5/PSMA4/PSMB6/PSMA5/PSMB7/PSMD7/RPS27A/PSME2/AP2S1/PSMB4/PSMA2/PSMB2/GPC3/PSMC5/UBC	21
GO_ANTIGEN_PROCESSING_AND_PRESENTATION_OF_PEPTIDE_ANTIGEN	GO_ANTIGEN_PROCESSING_AND_PRESENTATION_OF_PEPTIDE_ANTIGEN	GO_ANTIGEN_PROCESSING_AND_PRESENTATION_OF_PEPTIDE_ANTIGEN	26/447	177/15578	7.20756e-12	4.70293e-10	4.20314e-10	FCER1G/LGMN/CTSS/PSMB3/HLA-DRA/PSMD8/PSME1/CTSD/PSMA1/PSMB5/CD36/PSMA4/PSMB6/CD74/CLTA/PSMA5/PSMB7/PSMD7/HLA-C/PSME2/AP2S1/HLA-B/PSMB4/PSMA2/PSMB2/PSMC5	26
GO_ANTIGEN_PROCESSING_AND_PRESENTATION_OF_PEPTIDE_ANTIGEN_VIA_MHC_CLASS_I	GO_ANTIGEN_PROCESSING_AND_PRESENTATION_OF_PEPTIDE_ANTIGEN_VIA_MHC_CLASS_I	GO_ANTIGEN_PROCESSING_AND_PRESENTATION_OF_PEPTIDE_ANTIGEN_VIA_MHC_CLASS_I	19/447	91/15578	9.2382e-12	5.8809e-10	5.25593e-10	FCER1G/PSMB3/PSMD8/PSME1/PSMA1/PSMB5/CD36/PSMA4/PSMB6/PSMA5/PSMB7/PSMD7/HLA-C/PSME2/HLA-B/PSMB4/PSMA2/PSMB2/PSMC5	19
GO_RIBOSOMAL_LARGE_SUBUNIT_ASSEMBLY	GO_RIBOSOMAL_LARGE_SUBUNIT_ASSEMBLY	GO_RIBOSOMAL_LARGE_SUBUNIT_ASSEMBLY	11/447	23/15578	9.52746e-12	5.92064e-10	5.29144e-10	RPL12/MRPL20/RPL23A/RPL38/RPL6/RPL11/RPL24/RPL3/RPL10/RPL5/RSL24D1	11
GO_NEGATIVE_REGULATION_OF_PROTEIN_MODIFICATION_BY_SMALL_PROTEIN_CONJUGATION_OR_REMOVAL	GO_NEGATIVE_REGULATION_OF_PROTEIN_MODIFICATION_BY_SMALL_PROTEIN_CONJUGATION_OR_REMOVAL	GO_NEGATIVE_REGULATION_OF_PROTEIN_MODIFICATION_BY_SMALL_PROTEIN_CONJUGATION_OR_REMOVAL	23/447	139/15578	9.81482e-12	5.95737e-10	5.32427e-10	PSMB3/UBA52/PSMD8/PSME1/ANAPC11/PSMA1/PSMB5/UBXN1/PSMA4/PSMB6/PSMA5/PSMB7/PSMD7/RPS27A/PSME2/TSPO/PSMB4/PSMA2/RPS3/PSMB2/PARK7/PSMC5/UBC	23
GO_RIBOSOMAL_SMALL_SUBUNIT_ASSEMBLY	GO_RIBOSOMAL_SMALL_SUBUNIT_ASSEMBLY	GO_RIBOSOMAL_SMALL_SUBUNIT_ASSEMBLY	10/447	18/15578	1.22033e-11	7.23876e-10	6.46949e-10	RPS27/RPS5/RPL38/RPS27L/RPS10/RPSA/RPS15/RPS19/RPS17/RPS14	10
GO_NIK_NF_KAPPAB_SIGNALING	GO_NIK_NF_KAPPAB_SIGNALING	GO_NIK_NF_KAPPAB_SIGNALING	18/447	83/15578	1.66225e-11	9.64103e-10	8.61647e-10	PSMB3/UBA52/PSMD8/PSME1/PSMA1/PSMB5/PSMA4/PSMB6/PSMA5/PSMB7/PSMD7/RPS27A/PSME2/PSMB4/PSMA2/PSMB2/PSMC5/UBC	18
GO_INNATE_IMMUNE_RESPONSE_ACTIVATING_CELL_SURFACE_RECEPTOR_SIGNALING_PATHWAY	GO_INNATE_IMMUNE_RESPONSE_ACTIVATING_CELL_SURFACE_RECEPTOR_SIGNALING_PATHWAY	GO_INNATE_IMMUNE_RESPONSE_ACTIVATING_CELL_SURFACE_RECEPTOR_SIGNALING_PATHWAY	20/447	106/15578	1.87787e-11	1.04767e-09	9.36329e-10	FCER1G/NFKBIA/PSMB3/UBA52/PSMD8/PSME1/PSMA1/PSMB5/PSMA4/PSMB6/PSMA5/PSMB7/PSMD7/RPS27A/PSME2/PSMB4/PSMA2/PSMB2/PSMC5/UBC	20
GO_TUMOR_NECROSIS_FACTOR_MEDIATED_SIGNALING_PATHWAY	GO_TUMOR_NECROSIS_FACTOR_MEDIATED_SIGNALING_PATHWAY	GO_TUMOR_NECROSIS_FACTOR_MEDIATED_SIGNALING_PATHWAY	21/447	118/15578	1.8866e-11	1.04767e-09	9.36329e-10	KRT18/KRT8/PSMB3/UBA52/PSMD8/PSME1/PSMA1/PSMB5/PSMA4/PSMB6/PSMA5/PSMB7/PSMD7/RPS27A/PSME2/PSMB4/PSMA2/PSMB2/PSMC5/TXNDC17/UBC	21
GO_HYDROGEN_ION_TRANSMEMBRANE_TRANSPORT	GO_HYDROGEN_ION_TRANSMEMBRANE_TRANSPORT	GO_HYDROGEN_ION_TRANSMEMBRANE_TRANSPORT	20/447	107/15578	2.24923e-11	1.22302e-09	1.09305e-09	ATP6V1F/ATP6V0B/COX5A/UQCR10/UQCRH/UQCRB/COX7A2L/NDUFA4/COX6B1/COX7C/COX8A/UQCRQ/COX7B/COX5B/ATP6V1G1/COX6C/COX4I1/COX7A2/COX6A1/ATP6V0E1	20
GO_POSITIVE_REGULATION_OF_LIGASE_ACTIVITY	GO_POSITIVE_REGULATION_OF_LIGASE_ACTIVITY	GO_POSITIVE_REGULATION_OF_LIGASE_ACTIVITY	20/447	110/15578	3.81658e-11	2.03291e-09	1.81687e-09	PSMB3/UBA52/PSMD8/PSME1/ANAPC11/PSMA1/PSMB5/PSMA4/PSMB6/PSMA5/PSMB7/UBE2L3/PSMD7/RPS27A/PSME2/PSMB4/PSMA2/PSMB2/PSMC5/UBC	20
GO_DETOXIFICATION	GO_DETOXIFICATION	GO_DETOXIFICATION	17/447	77/15578	4.51515e-11	2.35691e-09	2.10644e-09	S100A9/HBA2/HBA1/APOE/PRDX2/GPX4/SOD2/SOD1/MGST3/GSTO1/PRDX1/PRDX4/PRDX6/PRDX3/PRDX5/PARK7/TXNDC17	17
GO_REGULATION_OF_CELLULAR_AMINE_METABOLIC_PROCESS	GO_REGULATION_OF_CELLULAR_AMINE_METABOLIC_PROCESS	GO_REGULATION_OF_CELLULAR_AMINE_METABOLIC_PROCESS	18/447	88/15578	4.71442e-11	2.41267e-09	2.15627e-09	APOC1/PSMB3/PSMD8/PSME1/PSMA1/PSMB5/OAZ1/PSMA4/PSMB6/PSMA5/PSMB7/PSMD7/PSME2/PSMB4/PSMA2/PSMB2/PARK7/PSMC5	18
GO_REGULATION_OF_PROTEIN_UBIQUITINATION_INVOLVED_IN_UBIQUITIN_DEPENDENT_PROTEIN_CATABOLIC_PROCESS	GO_REGULATION_OF_PROTEIN_UBIQUITINATION_INVOLVED_IN_UBIQUITIN_DEPENDENT_PROTEIN_CATABOLIC_PROCESS	GO_REGULATION_OF_PROTEIN_UBIQUITINATION_INVOLVED_IN_UBIQUITIN_DEPENDENT_PROTEIN_CATABOLIC_PROCESS	19/447	103/15578	9.10177e-11	4.56839e-09	4.0829e-09	PSMB3/UBA52/PSMD8/PSME1/ANAPC11/PSMA1/PSMB5/PSMA4/PSMB6/PSMA5/PSMB7/PSMD7/RPS27A/PSME2/PSMB4/PSMA2/PSMB2/PSMC5/UBC	19
GO_FC_EPSILON_RECEPTOR_SIGNALING_PATHWAY	GO_FC_EPSILON_RECEPTOR_SIGNALING_PATHWAY	GO_FC_EPSILON_RECEPTOR_SIGNALING_PATHWAY	22/447	142/15578	1.05628e-10	5.20167e-09	4.64888e-09	FCER1G/NFKBIA/PSMB3/CALM3/UBA52/PSMD8/PSME1/PSMA1/PSMB5/PSMA4/PSMB6/PSMA5/GRB2/PSMB7/PSMD7/RPS27A/PSME2/PSMB4/PSMA2/PSMB2/PSMC5/UBC	22
GO_REGULATION_OF_LIGASE_ACTIVITY	GO_REGULATION_OF_LIGASE_ACTIVITY	GO_REGULATION_OF_LIGASE_ACTIVITY	21/447	130/15578	1.26274e-10	6.10325e-09	5.45465e-09	PSMB3/UBA52/PSMD8/PSME1/ANAPC11/PSMA1/PSMB5/PSMA4/PSMB6/PSMA5/PSMB7/UBE2L3/PSMD7/RPS27A/PSME2/PSMB4/PSMA2/PSMB2/PARK7/PSMC5/UBC	21
GO_RESPONSE_TO_TUMOR_NECROSIS_FACTOR	GO_RESPONSE_TO_TUMOR_NECROSIS_FACTOR	GO_RESPONSE_TO_TUMOR_NECROSIS_FACTOR	28/447	233/15578	1.47374e-10	6.99356e-09	6.25035e-09	CCL4/CCL3/COL1A1/CD14/KRT18/KRT8/CCL4L2/PSMB3/UBA52/PSMD8/CCL3L1/PSME1/PSMA1/PSMB5/PSMA4/PSMB6/PSMA5/PSMB7/PSMD7/RPS27A/PSME2/PSMB4/PSMA2/CIB1/PSMB2/PSMC5/TXNDC17/UBC	28
GO_ACTIVATION_OF_INNATE_IMMUNE_RESPONSE	GO_ACTIVATION_OF_INNATE_IMMUNE_RESPONSE	GO_ACTIVATION_OF_INNATE_IMMUNE_RESPONSE	26/447	204/15578	1.84621e-10	8.60466e-09	7.69023e-09	FCER1G/LGMN/CD14/NFKBIA/CTSB/CTSS/PSMB3/UBA52/PSMD8/PSME1/PSMA1/PSMB5/CD36/PSMA4/PSMB6/PSMA5/PSMB7/PSMD7/RPS27A/PSME2/PSMB4/PSMA2/PSMB2/UBE2D3/PSMC5/UBC	26
GO_NEGATIVE_REGULATION_OF_CANONICAL_WNT_SIGNALING_PATHWAY	GO_NEGATIVE_REGULATION_OF_CANONICAL_WNT_SIGNALING_PATHWAY	GO_NEGATIVE_REGULATION_OF_CANONICAL_WNT_SIGNALING_PATHWAY	23/447	162/15578	2.40798e-10	1.1026e-08	9.85428e-09	APOE/DAB2/PSMB3/UBA52/PSMD8/PSME1/PFDN5/PSMA1/PSMB5/PSMA4/PSMB6/PSMA5/PSMB7/PSMD7/RBX1/RPS27A/PSME2/PSMB4/PSMA2/PSMB2/GPC3/PSMC5/UBC	23
GO_POSITIVE_REGULATION_OF_DEFENSE_RESPONSE	GO_POSITIVE_REGULATION_OF_DEFENSE_RESPONSE	GO_POSITIVE_REGULATION_OF_DEFENSE_RESPONSE	35/447	364/15578	3.82377e-10	1.7207e-08	1.53784e-08	VAMP8/CCL4/CCL3/FCER1G/LGMN/S100A9/CD14/NFKBIA/CTSB/CTSS/CCL4L2/PSMB3/UBA52/PSMD8/CCL3L1/PSME1/PSMA1/PSMB5/CD36/HMGB2/PSMA4/PSMB6/SLC25A6/PSMA5/RPS19/PSMB7/PSMD7/RPS27A/PSME2/PSMB4/PSMA2/PSMB2/UBE2D3/PSMC5/UBC	35
GO_POSITIVE_REGULATION_OF_WNT_SIGNALING_PATHWAY	GO_POSITIVE_REGULATION_OF_WNT_SIGNALING_PATHWAY	GO_POSITIVE_REGULATION_OF_WNT_SIGNALING_PATHWAY	22/447	152/15578	4.07883e-10	1.80436e-08	1.61261e-08	COL1A1/DAB2/PSMB3/UBA52/PSMD8/PSME1/PSMA1/PSMB5/PSMA4/PSMB6/ATP6AP2/PSMA5/PSMB7/PSMD7/RPS27A/PSME2/PSMB4/PSMA2/PSMB2/GPC3/PSMC5/UBC	22
GO_ANTIGEN_PROCESSING_AND_PRESENTATION	GO_ANTIGEN_PROCESSING_AND_PRESENTATION	GO_ANTIGEN_PROCESSING_AND_PRESENTATION	26/447	213/15578	4.809e-10	2.09192e-08	1.86961e-08	FCER1G/LGMN/CTSS/PSMB3/HLA-DRA/PSMD8/PSME1/CTSD/PSMA1/PSMB5/CD36/PSMA4/PSMB6/CD74/CLTA/PSMA5/PSMB7/PSMD7/HLA-C/PSME2/AP2S1/HLA-B/PSMB4/PSMA2/PSMB2/PSMC5	26
GO_POSITIVE_REGULATION_OF_INNATE_IMMUNE_RESPONSE	GO_POSITIVE_REGULATION_OF_INNATE_IMMUNE_RESPONSE	GO_POSITIVE_REGULATION_OF_INNATE_IMMUNE_RESPONSE	28/447	246/15578	5.24127e-10	2.24258e-08	2.00426e-08	FCER1G/LGMN/CD14/NFKBIA/CTSB/CTSS/PSMB3/UBA52/PSMD8/PSME1/PSMA1/PSMB5/CD36/HMGB2/PSMA4/PSMB6/PSMA5/RPS19/PSMB7/PSMD7/RPS27A/PSME2/PSMB4/PSMA2/PSMB2/UBE2D3/PSMC5/UBC	28
GO_FC_RECEPTOR_SIGNALING_PATHWAY	GO_FC_RECEPTOR_SIGNALING_PATHWAY	GO_FC_RECEPTOR_SIGNALING_PATHWAY	25/447	206/15578	1.18029e-09	4.93747e-08	4.41276e-08	FCER1G/NFKBIA/PSMB3/CALM3/UBA52/PSMD8/PSME1/PSMA1/PSMB5/ARPC1B/PSMA4/PSMB6/PSMA5/GRB2/PSMB7/PSMD7/RPS27A/PSME2/PSMB4/PSMA2/BRK1/ARPC3/PSMB2/PSMC5/UBC	25
GO_POSITIVE_REGULATION_OF_CANONICAL_WNT_SIGNALING_PATHWAY	GO_POSITIVE_REGULATION_OF_CANONICAL_WNT_SIGNALING_PATHWAY	GO_POSITIVE_REGULATION_OF_CANONICAL_WNT_SIGNALING_PATHWAY	19/447	119/15578	1.1918e-09	4.93747e-08	4.41276e-08	COL1A1/PSMB3/UBA52/PSMD8/PSME1/PSMA1/PSMB5/PSMA4/PSMB6/PSMA5/PSMB7/PSMD7/RPS27A/PSME2/PSMB4/PSMA2/PSMB2/PSMC5/UBC	19
GO_POSITIVE_REGULATION_OF_CELLULAR_PROTEIN_CATABOLIC_PROCESS	GO_POSITIVE_REGULATION_OF_CELLULAR_PROTEIN_CATABOLIC_PROCESS	GO_POSITIVE_REGULATION_OF_CELLULAR_PROTEIN_CATABOLIC_PROCESS	24/447	192/15578	1.39501e-09	5.68903e-08	5.08445e-08	APOE/DAB2/PSMB3/UBA52/PSMD8/PSME1/ANAPC11/PSMA1/PSMB5/PSMA4/PSMB6/PSMA5/PSMB7/CTSC/PSMD7/XBP1/HERPUD1/RPS27A/PSME2/PSMB4/PSMA2/PSMB2/PSMC5/UBC	24
GO_REGULATION_OF_ORGAN_MORPHOGENESIS	GO_REGULATION_OF_ORGAN_MORPHOGENESIS	GO_REGULATION_OF_ORGAN_MORPHOGENESIS	27/447	242/15578	1.67526e-09	6.72682e-08	6.01195e-08	BASP1/CITED2/DAB2/PSMB3/UBA52/PSMD8/PSME1/PSMA1/NACA/PSMB5/PSMA4/PSMB6/PSMA5/PSMB7/PSMD7/XBP1/RPS27A/PSME2/AP2S1/GNG5/PSMB4/PHB2/PSMA2/PSMB2/GPC3/PSMC5/UBC	27
GO_HYDROGEN_TRANSPORT	GO_HYDROGEN_TRANSPORT	GO_HYDROGEN_TRANSPORT	20/447	139/15578	2.85874e-09	1.11363e-07	9.95283e-08	ATP6V1F/ATP6V0B/COX5A/UQCR10/UQCRH/UQCRB/COX7A2L/NDUFA4/COX6B1/COX7C/COX8A/UQCRQ/COX7B/COX5B/ATP6V1G1/COX6C/COX4I1/COX7A2/COX6A1/ATP6V0E1	20
GO_REGULATION_OF_RNA_STABILITY	GO_REGULATION_OF_RNA_STABILITY	GO_REGULATION_OF_RNA_STABILITY	20/447	139/15578	2.85874e-09	1.11363e-07	9.95283e-08	PSMB3/UBA52/PSMD8/PSME1/PSMA1/PSMB5/PSMA4/PSMB6/PSMA5/PSMB7/PSMD7/RPS27A/PSME2/PSMB4/PSMA2/PSMB2/YBX1/PABPC1/PSMC5/UBC	20
GO_NON_CANONICAL_WNT_SIGNALING_PATHWAY	GO_NON_CANONICAL_WNT_SIGNALING_PATHWAY	GO_NON_CANONICAL_WNT_SIGNALING_PATHWAY	20/447	140/15578	3.24812e-09	1.24671e-07	1.11422e-07	PSMB3/CALM3/UBA52/PSMD8/PSME1/PSMA1/PSMB5/PSMA4/PSMB6/PSMA5/PSMB7/PSMD7/RPS27A/PSME2/AP2S1/PSMB4/PSMA2/PSMB2/PSMC5/UBC	20
GO_POSITIVE_REGULATION_OF_PROTEOLYSIS	GO_POSITIVE_REGULATION_OF_PROTEOLYSIS	GO_POSITIVE_REGULATION_OF_PROTEOLYSIS	33/447	363/15578	5.10237e-09	1.93003e-07	1.72492e-07	FBLN1/S100A9/APOE/DAB2/CYCS/PSMB3/UBA52/PSMD8/PDCD5/PSME1/ANAPC11/ANP32B/AURKAIP1/PSMA1/RPS27L/PSMB5/PSMA4/PSMB6/PSMA5/PSMB7/CTSC/PSMD7/XBP1/HERPUD1/RPS27A/PSME2/PSMB4/PSMA2/RPS3/NDUFA13/PSMB2/PSMC5/UBC	33
GO_T_CELL_RECEPTOR_SIGNALING_PATHWAY	GO_T_CELL_RECEPTOR_SIGNALING_PATHWAY	GO_T_CELL_RECEPTOR_SIGNALING_PATHWAY	20/447	146/15578	6.82145e-09	2.54343e-07	2.27313e-07	NFKBIA/PSMB3/HLA-DRA/UBA52/PSMD8/PSME1/PSMA1/PSMB5/PSMA4/PSMB6/PSMA5/PSMB7/PSMD7/RPS27A/PSME2/PSMB4/PSMA2/PSMB2/PSMC5/UBC	20
GO_POSITIVE_REGULATION_OF_PROTEIN_CATABOLIC_PROCESS	GO_POSITIVE_REGULATION_OF_PROTEIN_CATABOLIC_PROCESS	GO_POSITIVE_REGULATION_OF_PROTEIN_CATABOLIC_PROCESS	27/447	263/15578	1.02871e-08	3.7816e-07	3.37972e-07	APOE/DAB2/PSMB3/UBA52/PSMD8/PSME1/ANAPC11/PSMA1/PSMB5/OAZ1/PSMA4/PSMB6/PSMA5/PSMB7/CTSC/PSMD7/XBP1/HERPUD1/RPS27A/PSME2/PSMB4/PSMA2/NDUFA13/PSMB2/GPC3/PSMC5/UBC	27
GO_NEGATIVE_REGULATION_OF_WNT_SIGNALING_PATHWAY	GO_NEGATIVE_REGULATION_OF_WNT_SIGNALING_PATHWAY	GO_NEGATIVE_REGULATION_OF_WNT_SIGNALING_PATHWAY	23/447	197/15578	1.1603e-08	4.2061e-07	3.75911e-07	APOE/DAB2/PSMB3/UBA52/PSMD8/PSME1/PFDN5/PSMA1/PSMB5/PSMA4/PSMB6/PSMA5/PSMB7/PSMD7/RBX1/RPS27A/PSME2/PSMB4/PSMA2/PSMB2/GPC3/PSMC5/UBC	23
GO_CELLULAR_PROTEIN_COMPLEX_ASSEMBLY	GO_CELLULAR_PROTEIN_COMPLEX_ASSEMBLY	GO_CELLULAR_PROTEIN_COMPLEX_ASSEMBLY	31/447	346/15578	2.12035e-08	7.58099e-07	6.77535e-07	AIF1/NDUFA6/HLA-DRA/PSMD8/NDUFB4/NDUFB1/NDUFS5/NDUFB8/NDUFA11/UQCR10/TBCA/NDUFA2/UQCRB/NDUFB5/AP2S1/NDUFAB1/NDUFB10/NDUFB3/NDUFV2/NDUFB7/CHMP2A/NDUFA12/NDUFA13/NDUFS7/TOMM20/NDUFS8/NDUFC1/CSNK2B/NDUFB11/NDUFA1/NDUFA3	31
GO_NEGATIVE_REGULATION_OF_TRANSFERASE_ACTIVITY	GO_NEGATIVE_REGULATION_OF_TRANSFERASE_ACTIVITY	GO_NEGATIVE_REGULATION_OF_TRANSFERASE_ACTIVITY	31/447	351/15578	2.95714e-08	1.04299e-06	9.32152e-07	CHCHD10/DCN/APOE/GSTP1/PSMB3/PHPT1/CDKN1C/UBA52/PSMD8/PSME1/ANAPC11/GADD45B/PSMA1/PSMB5/PSMA4/PSMB6/PSMA5/PSMB7/PRDX3/PSMD7/SNX6/RPS27A/PSME2/NPM1/PSMB4/PSMA2/CIB1/PSMB2/PARK7/PSMC5/UBC	31
GO_PROTEASOMAL_PROTEIN_CATABOLIC_PROCESS	GO_PROTEASOMAL_PROTEIN_CATABOLIC_PROCESS	GO_PROTEASOMAL_PROTEIN_CATABOLIC_PROCESS	26/447	271/15578	7.70219e-08	2.68036e-06	2.39552e-06	PSMB3/UBA52/PSMD8/PSME1/ANAPC11/PSMA1/PSMB5/UBXN1/PSMA4/PSMB6/PSMA5/PSMB7/PSMD7/RNF181/RBX1/RPS27A/PSME2/UBE2B/SEC61B/PSMB4/PSMA2/PSMB2/UBE2D3/PSMC5/PCBP2/UBC	26
GO_ACTIVATION_OF_IMMUNE_RESPONSE	GO_ACTIVATION_OF_IMMUNE_RESPONSE	GO_ACTIVATION_OF_IMMUNE_RESPONSE	34/447	427/15578	8.03684e-08	2.76002e-06	2.46671e-06	CFD/FCER1G/LGMN/CD14/NFKBIA/CTSB/C1QA/CTSS/PSMB3/HLA-DRA/UBA52/PSMD8/PSME1/PSMA1/PSMB5/ARPC1B/CD36/PSMA4/PSMB6/PSMA5/GRB2/PSMB7/PSMD7/RPS27A/PSME2/C1QB/PSMB4/PSMA2/BRK1/ARPC3/PSMB2/UBE2D3/PSMC5/UBC	34
GO_REGULATION_OF_CANONICAL_WNT_SIGNALING_PATHWAY	GO_REGULATION_OF_CANONICAL_WNT_SIGNALING_PATHWAY	GO_REGULATION_OF_CANONICAL_WNT_SIGNALING_PATHWAY	24/447	236/15578	8.21679e-08	2.78517e-06	2.48919e-06	COL1A1/APOE/DAB2/PSMB3/UBA52/PSMD8/PSME1/PFDN5/PSMA1/PSMB5/PSMA4/PSMB6/PSMA5/PSMB7/PSMD7/RBX1/RPS27A/PSME2/PSMB4/PSMA2/PSMB2/GPC3/PSMC5/UBC	24
GO_REGULATION_OF_CELLULAR_PROTEIN_CATABOLIC_PROCESS	GO_REGULATION_OF_CELLULAR_PROTEIN_CATABOLIC_PROCESS	GO_REGULATION_OF_CELLULAR_PROTEIN_CATABOLIC_PROCESS	26/447	274/15578	9.60461e-08	3.20324e-06	2.86283e-06	APOE/DAB2/PSMB3/UBA52/PSMD8/PSME1/ANAPC11/PSMA1/PSMB5/UBXN1/PSMA4/PSMB6/PSMA5/PSMB7/CTSC/PSMD7/XBP1/HERPUD1/RPS27A/PSME2/PSMB4/PSMA2/PSMB2/PARK7/PSMC5/UBC	26
GO_FORMATION_OF_TRANSLATION_PREINITIATION_COMPLEX	GO_FORMATION_OF_TRANSLATION_PREINITIATION_COMPLEX	GO_FORMATION_OF_TRANSLATION_PREINITIATION_COMPLEX	8/447	22/15578	9.69564e-08	3.20324e-06	2.86283e-06	EIF3H/EIF3G/EIF3L/EIF3M/EIF3D/EIF3F/EIF3K/EIF3E	8
GO_HYDROGEN_PEROXIDE_METABOLIC_PROCESS	GO_HYDROGEN_PEROXIDE_METABOLIC_PROCESS	GO_HYDROGEN_PEROXIDE_METABOLIC_PROCESS	9/447	30/15578	1.01889e-07	3.32412e-06	2.97086e-06	HBA2/HBA1/PRDX2/SOD1/PRDX1/PRDX6/PRDX3/PRDX5/PARK7	9
GO_REGULATION_OF_PROTEIN_CATABOLIC_PROCESS	GO_REGULATION_OF_PROTEIN_CATABOLIC_PROCESS	GO_REGULATION_OF_PROTEIN_CATABOLIC_PROCESS	32/447	393/15578	1.17678e-07	3.79186e-06	3.3889e-06	CST3/TIMP2/APOE/DAB2/PSMB3/UBA52/PSMD8/PSME1/ANAPC11/PSMA1/SERPINE2/PSMB5/UBXN1/OAZ1/PSMA4/PSMB6/PSMA5/PSMB7/CTSC/PSMD7/XBP1/HERPUD1/RPS27A/PSME2/PSMB4/PSMA2/NDUFA13/PSMB2/GPC3/PARK7/PSMC5/UBC	32
GO_PROTEIN_POLYUBIQUITINATION	GO_PROTEIN_POLYUBIQUITINATION	GO_PROTEIN_POLYUBIQUITINATION	24/447	243/15578	1.42721e-07	4.54272e-06	4.05996e-06	PSMB3/UBA52/PSMD8/PSME1/ANAPC11/PSMA1/PSMB5/PSMA4/PSMB6/PSMA5/PSMB7/UBE2L3/PSMD7/RNF181/RBX1/RPS27A/PSME2/UBE2B/PSMB4/PSMA2/PSMB2/UBE2D3/PSMC5/UBC	24
GO_RESPONSE_TO_OXIDATIVE_STRESS	GO_RESPONSE_TO_OXIDATIVE_STRESS	GO_RESPONSE_TO_OXIDATIVE_STRESS	29/447	352/15578	3.66056e-07	1.15109e-05	1.02876e-05	AIF1/COL1A1/HBA2/HBA1/APOE/AKR1B1/PRDX2/GSTP1/GPX4/TXN/TPM1/CYCS/SOD2/NDUFA6/SOD1/NDUFB4/PRDX1/PSMB5/CD36/PRDX6/PRDX3/LDHA/XBP1/PRDX5/ROMO1/RPS3/NDUFA12/NDUFS8/PARK7	29
GO_POSITIVE_REGULATION_OF_CATABOLIC_PROCESS	GO_POSITIVE_REGULATION_OF_CATABOLIC_PROCESS	GO_POSITIVE_REGULATION_OF_CATABOLIC_PROCESS	31/447	395/15578	4.1903e-07	1.30199e-05	1.16362e-05	DCN/SQSTM1/APOE/DAB2/PSMB3/UBA52/PSMD8/PSME1/ANAPC11/PSMA1/PSMB5/OAZ1/PSMA4/PSMB6/PSMA5/PSMB7/CTSC/PSMD7/XBP1/HERPUD1/RPS27A/PSME2/PSMB4/PSMA2/NDUFA13/PSMB2/GPC3/PARK7/PABPC1/PSMC5/UBC	31
GO_REGULATION_OF_INNATE_IMMUNE_RESPONSE	GO_REGULATION_OF_INNATE_IMMUNE_RESPONSE	GO_REGULATION_OF_INNATE_IMMUNE_RESPONSE	29/447	357/15578	4.90946e-07	1.50749e-05	1.34729e-05	FCER1G/LGMN/CD14/NFKBIA/CTSB/CTSS/PSMB3/UBA52/PSMD8/PSME1/PSMA1/PSMB5/CD36/HMGB2/PSMA4/PSMB6/PSMA5/RPS19/PSMB7/PSMD7/RPS27A/PSME2/HLA-B/PSMB4/PSMA2/PSMB2/UBE2D3/PSMC5/UBC	29
GO_REGULATION_OF_PROTEIN_MODIFICATION_BY_SMALL_PROTEIN_CONJUGATION_OR_REMOVAL	GO_REGULATION_OF_PROTEIN_MODIFICATION_BY_SMALL_PROTEIN_CONJUGATION_OR_REMOVAL	GO_REGULATION_OF_PROTEIN_MODIFICATION_BY_SMALL_PROTEIN_CONJUGATION_OR_REMOVAL	25/447	280/15578	5.39788e-07	1.63819e-05	1.4641e-05	PSMB3/UBA52/PSMD8/PSME1/ANAPC11/PSMA1/PSMB5/UBXN1/PSMA4/PSMB6/PSMA5/PSMB7/UBE2L3/PSMD7/HERPUD1/RPS27A/PSME2/TSPO/PSMB4/PSMA2/RPS3/PSMB2/PARK7/PSMC5/UBC	25
GO_REGULATION_OF_TRANSLATIONAL_INITIATION	GO_REGULATION_OF_TRANSLATIONAL_INITIATION	GO_REGULATION_OF_TRANSLATIONAL_INITIATION	13/447	82/15578	5.53014e-07	1.65904e-05	1.48273e-05	EIF3H/RPL13A/EIF3G/PPP1R15A/EIF3L/EIF3M/EIF3D/EIF3F/EIF3K/NPM1/EIF1/EIF3E/EIF1B	13
GO_RESPONSE_TO_REACTIVE_OXYGEN_SPECIES	GO_RESPONSE_TO_REACTIVE_OXYGEN_SPECIES	GO_RESPONSE_TO_REACTIVE_OXYGEN_SPECIES	20/447	191/15578	6.24459e-07	1.85209e-05	1.65526e-05	COL1A1/HBA2/HBA1/APOE/AKR1B1/PRDX2/GSTP1/TXN/TPM1/CYCS/SOD2/SOD1/PRDX1/PRDX6/PRDX3/LDHA/PRDX5/ROMO1/RPS3/PARK7	20
GO_HYDROGEN_PEROXIDE_CATABOLIC_PROCESS	GO_HYDROGEN_PEROXIDE_CATABOLIC_PROCESS	GO_HYDROGEN_PEROXIDE_CATABOLIC_PROCESS	7/447	20/15578	8.57077e-07	2.51345e-05	2.24634e-05	HBA2/HBA1/PRDX2/PRDX1/PRDX6/PRDX3/PRDX5	7
GO_ANTIGEN_RECEPTOR_MEDIATED_SIGNALING_PATHWAY	GO_ANTIGEN_RECEPTOR_MEDIATED_SIGNALING_PATHWAY	GO_ANTIGEN_RECEPTOR_MEDIATED_SIGNALING_PATHWAY	20/447	195/15578	8.6926e-07	2.52085e-05	2.25296e-05	NFKBIA/PSMB3/HLA-DRA/UBA52/PSMD8/PSME1/PSMA1/PSMB5/PSMA4/PSMB6/PSMA5/PSMB7/PSMD7/RPS27A/PSME2/PSMB4/PSMA2/PSMB2/PSMC5/UBC	20
GO_CYTOKINE_MEDIATED_SIGNALING_PATHWAY	GO_CYTOKINE_MEDIATED_SIGNALING_PATHWAY	GO_CYTOKINE_MEDIATED_SIGNALING_PATHWAY	33/447	452/15578	9.07922e-07	2.60404e-05	2.32731e-05	CCL4/CCL3/DCN/KRT18/KRT8/CCL4L2/PSMB3/HLA-DRA/MT2A/UBA52/PSMD8/CCL3L1/PSME1/PSMA1/PSMB5/PSMA4/PSMB6/CD74/PSMA5/PSMB7/PSMD7/HLA-C/RPS27A/PSME2/HLA-B/PSMB4/PSMA2/CIB1/PSMB2/CSNK2B/PSMC5/TXNDC17/UBC	33
GO_POSITIVE_REGULATION_OF_PROTEIN_MODIFICATION_BY_SMALL_PROTEIN_CONJUGATION_OR_REMOVAL	GO_POSITIVE_REGULATION_OF_PROTEIN_MODIFICATION_BY_SMALL_PROTEIN_CONJUGATION_OR_REMOVAL	GO_POSITIVE_REGULATION_OF_PROTEIN_MODIFICATION_BY_SMALL_PROTEIN_CONJUGATION_OR_REMOVAL	20/447	196/15578	9.42805e-07	2.6747e-05	2.39045e-05	PSMB3/UBA52/PSMD8/PSME1/ANAPC11/PSMA1/PSMB5/PSMA4/PSMB6/PSMA5/PSMB7/UBE2L3/PSMD7/RPS27A/PSME2/PSMB4/PSMA2/PSMB2/PSMC5/UBC	20
GO_REGULATION_OF_CELLULAR_AMIDE_METABOLIC_PROCESS	GO_REGULATION_OF_CELLULAR_AMIDE_METABOLIC_PROCESS	GO_REGULATION_OF_CELLULAR_AMIDE_METABOLIC_PROCESS	28/447	354/15578	1.31707e-06	3.69629e-05	3.30348e-05	S100A9/APOE/EIF3H/RPS9/SERP1/RPL13A/EIF3G/PPP1R15A/EIF3L/RPS5/RPL38/RPS27L/EIF3M/EIF3D/RBM8A/RBM3/EIF3F/GAPDH/EIF3K/RPS4X/NPM1/EIF1/EIF3E/RPS14/RPS3/RAN/PABPC1/EIF1B	28
GO_RESPONSE_TO_TOXIC_SUBSTANCE	GO_RESPONSE_TO_TOXIC_SUBSTANCE	GO_RESPONSE_TO_TOXIC_SUBSTANCE	22/447	241/15578	1.80072e-06	4.99988e-05	4.46854e-05	NUPR1/CCL4/CCL3/S100A9/HBA2/HBA1/APOE/PRDX2/GSTP1/GPX4/SOD2/SOD1/MGST3/GSTO1/PPP1R15A/PRDX1/PRDX4/PRDX6/PRDX3/PRDX5/PARK7/TXNDC17	22
GO_IMMUNE_RESPONSE_REGULATING_CELL_SURFACE_RECEPTOR_SIGNALING_PATHWAY	GO_IMMUNE_RESPONSE_REGULATING_CELL_SURFACE_RECEPTOR_SIGNALING_PATHWAY	GO_IMMUNE_RESPONSE_REGULATING_CELL_SURFACE_RECEPTOR_SIGNALING_PATHWAY	26/447	323/15578	2.28654e-06	6.28196e-05	5.61437e-05	FCER1G/NFKBIA/PSMB3/CALM3/HLA-DRA/UBA52/PSMD8/PSME1/PSMA1/PSMB5/ARPC1B/PSMA4/PSMB6/PSMA5/GRB2/PSMB7/PSMD7/RPS27A/PSME2/PSMB4/PSMA2/BRK1/ARPC3/PSMB2/PSMC5/UBC	26
GO_REGULATION_OF_CELLULAR_KETONE_METABOLIC_PROCESS	GO_REGULATION_OF_CELLULAR_KETONE_METABOLIC_PROCESS	GO_REGULATION_OF_CELLULAR_KETONE_METABOLIC_PROCESS	18/447	173/15578	2.49225e-06	6.7758e-05	6.05573e-05	APOC1/PSMB3/PSMD8/PSME1/PSMA1/PSMB5/OAZ1/PSMA4/PSMB6/PSMA5/PSMB7/PSMD7/PSME2/PSMB4/PSMA2/PSMB2/PARK7/PSMC5	18
GO_MONOSACCHARIDE_BIOSYNTHETIC_PROCESS	GO_MONOSACCHARIDE_BIOSYNTHETIC_PROCESS	GO_MONOSACCHARIDE_BIOSYNTHETIC_PROCESS	10/447	54/15578	2.64255e-06	7.11036e-05	6.35473e-05	AKR1B1/TALDO1/TKT/GSTO1/MDH1/MDH2/GAPDH/ENO1/ATF3/AKR1A1	10
GO_REGULATION_OF_WNT_SIGNALING_PATHWAY	GO_REGULATION_OF_WNT_SIGNALING_PATHWAY	GO_REGULATION_OF_WNT_SIGNALING_PATHWAY	25/447	310/15578	3.46619e-06	9.23139e-05	8.25035e-05	COL1A1/APOE/DAB2/PSMB3/UBA52/PSMD8/PSME1/PFDN5/PSMA1/PSMB5/PSMA4/PSMB6/ATP6AP2/PSMA5/PSMB7/PSMD7/RBX1/RPS27A/PSME2/PSMB4/PSMA2/PSMB2/GPC3/PSMC5/UBC	25
GO_NUCLEAR_IMPORT	GO_NUCLEAR_IMPORT	GO_NUCLEAR_IMPORT	15/447	129/15578	4.36909e-06	0.000115185	0.000102944	NFKBIA/LMNA/SNRPB/SNRPD2/SNRPD3/RPL23/SNRPE/RANBP1/SNRPF/SNRPG/SNRPD1/SEC61B/PHB2/RAN/HNRNPA1	15
GO_CARBOHYDRATE_BIOSYNTHETIC_PROCESS	GO_CARBOHYDRATE_BIOSYNTHETIC_PROCESS	GO_CARBOHYDRATE_BIOSYNTHETIC_PROCESS	14/447	121/15578	9.63235e-06	0.000251404	0.000224687	AKR1B1/TALDO1/TKT/UBA52/GSTO1/UGP2/MDH1/MDH2/GAPDH/RPS27A/ENO1/ATF3/AKR1A1/UBC	14
GO_REACTIVE_OXYGEN_SPECIES_METABOLIC_PROCESS	GO_REACTIVE_OXYGEN_SPECIES_METABOLIC_PROCESS	GO_REACTIVE_OXYGEN_SPECIES_METABOLIC_PROCESS	12/447	96/15578	1.89476e-05	0.000489635	0.000437601	HBA2/HBA1/PRDX2/SOD2/SOD1/PRDX1/PRDX4/PRDX6/PRDX3/PRDX5/NDUFA13/PARK7	12
GO_REGULATION_OF_CELL_CYCLE_PHASE_TRANSITION	GO_REGULATION_OF_CELL_CYCLE_PHASE_TRANSITION	GO_REGULATION_OF_CELL_CYCLE_PHASE_TRANSITION	24/447	321/15578	1.93313e-05	0.000494654	0.000442086	AIF1/PSMB3/UBA52/PSMD8/PSME1/ANAPC11/PSMA1/RPS27L/PSMB5/PSMA4/PSMB6/ID2/PSMA5/PSMB7/PSMD7/RPS27A/PSME2/NPM1/PSMB4/PHB2/PSMA2/PSMB2/PSMC5/UBC	24
GO_REGULATION_OF_DNA_TEMPLATED_TRANSCRIPTION_IN_RESPONSE_TO_STRESS	GO_REGULATION_OF_DNA_TEMPLATED_TRANSCRIPTION_IN_RESPONSE_TO_STRESS	GO_REGULATION_OF_DNA_TEMPLATED_TRANSCRIPTION_IN_RESPONSE_TO_STRESS	10/447	67/15578	1.96297e-05	0.000497412	0.000444551	CEBPB/CITED2/UBA52/PPP1R15A/XBP1/RBX1/RPS27A/ATF3/UBE2D3/UBC	10
GO_WNT_SIGNALING_PATHWAY	GO_WNT_SIGNALING_PATHWAY	GO_WNT_SIGNALING_PATHWAY	25/447	351/15578	2.94236e-05	0.00073842	0.000659947	DAB2/PSMB3/CALM3/UBA52/PSMD8/PSME1/PSMA1/PSMB5/PSMA4/PSMB6/VPS29/PSMA5/PSMB7/PSMD7/RBX1/RPS27A/PSME2/AP2S1/UBE2B/PSMB4/PSMA2/PSMB2/CSNK2B/PSMC5/UBC	25
GO_MITOCHONDRIAL_ELECTRON_TRANSPORT_UBIQUINOL_TO_CYTOCHROME_C	GO_MITOCHONDRIAL_ELECTRON_TRANSPORT_UBIQUINOL_TO_CYTOCHROME_C	GO_MITOCHONDRIAL_ELECTRON_TRANSPORT_UBIQUINOL_TO_CYTOCHROME_C	5/447	14/15578	3.07369e-05	0.000759983	0.000679219	CYCS/UQCR10/UQCRH/UQCRB/UQCRQ	5
GO_NEGATIVE_REGULATION_OF_ERBB_SIGNALING_PATHWAY	GO_NEGATIVE_REGULATION_OF_ERBB_SIGNALING_PATHWAY	GO_NEGATIVE_REGULATION_OF_ERBB_SIGNALING_PATHWAY	8/447	44/15578	3.08652e-05	0.000759983	0.000679219	LGMN/UBA52/CLTA/GRB2/SNX6/RPS27A/AP2S1/UBC	8
GO_MATURATION_OF_SSU_RRNA_FROM_TRICISTRONIC_RRNA_TRANSCRIPT_SSU_RRNA_5_8S_RRNA_LSU_RRNA_	GO_MATURATION_OF_SSU_RRNA_FROM_TRICISTRONIC_RRNA_TRANSCRIPT_SSU_RRNA_5_8S_RRNA_LSU_RRNA_	GO_MATURATION_OF_SSU_RRNA_FROM_TRICISTRONIC_RRNA_TRANSCRIPT_SSU_RRNA_5_8S_RRNA_LSU_RRNA_	7/447	33/15578	3.41885e-05	0.000833944	0.000745319	RPS16/RPS24/RPSA/RPS19/RPS21/RPS14/RPS8	7
GO_NUCLEAR_TRANSPORT	GO_NUCLEAR_TRANSPORT	GO_NUCLEAR_TRANSPORT	25/447	355/15578	3.54926e-05	0.000857738	0.000766585	NFKBIA/LMNA/RPS28/SNRPB/SNRPD2/SNRPD3/RPL23/RPSA/RPS15/SNRPE/RBM8A/HMGA1/RANBP1/SNRPF/SNRPG/NPM1/SNRPD1/ENY2/SEC61B/PHB2/RAB5C/DYNLT1/RAN/BANF1/HNRNPA1	25
GO_REGULATION_OF_MITOTIC_CELL_CYCLE	GO_REGULATION_OF_MITOTIC_CELL_CYCLE	GO_REGULATION_OF_MITOTIC_CELL_CYCLE	30/447	468/15578	3.58774e-05	0.000859083	0.000767787	AIF1/TIMP2/PSMB3/CDKN1C/UBA52/PSMD8/PSME1/ANAPC11/AURKAIP1/PSMA1/RPS27L/PSMB5/PSMA4/PSMB6/RPS6/ID2/PSMA5/PSMB7/PSMD7/RANBP1/RPS27A/PSME2/NPM1/PSMB4/PHB2/PSMA2/CHMP2A/PSMB2/PSMC5/UBC	30
GO_OXYGEN_TRANSPORT	GO_OXYGEN_TRANSPORT	GO_OXYGEN_TRANSPORT	5/447	15/15578	4.50212e-05	0.00106823	0.000954708	HBA2/HBA1/HBG2/HBZ/HBE1	5
GO_TRANSLATIONAL_ELONGATION	GO_TRANSLATIONAL_ELONGATION	GO_TRANSLATIONAL_ELONGATION	12/447	111/15578	8.11973e-05	0.00190923	0.00170634	MRPL20/RPLP1/RPLP2/EEF1B2/AURKAIP1/EEF1D/MRPS21/MRPL14/MRPL51/EEF1A1/MRPS15/MRPS6	12
GO_SPLICEOSOMAL_SNRNP_ASSEMBLY	GO_SPLICEOSOMAL_SNRNP_ASSEMBLY	GO_SPLICEOSOMAL_SNRNP_ASSEMBLY	7/447	38/15578	8.92318e-05	0.00207942	0.00185844	SNRPB/SNRPD2/SNRPD3/SNRPE/SNRPF/SNRPG/SNRPD1	7
GO_RNA_SPLICING_VIA_TRANSESTERIFICATION_REACTIONS	GO_RNA_SPLICING_VIA_TRANSESTERIFICATION_REACTIONS	GO_RNA_SPLICING_VIA_TRANSESTERIFICATION_REACTIONS	20/447	267/15578	9.22997e-05	0.00213188	0.00190532	SF3B5/LSM3/SNRPB/SNRPD2/SNRPD3/SNRPE/RBM8A/SNRPF/SNRPG/LSM7/SNRPD1/HNRNPF/SNRPB2/DNAJC8/PCBP1/HNRNPA1/YBX1/POLR2L/PABPC1/PCBP2	20
GO_TOLL_LIKE_RECEPTOR_SIGNALING_PATHWAY	GO_TOLL_LIKE_RECEPTOR_SIGNALING_PATHWAY	GO_TOLL_LIKE_RECEPTOR_SIGNALING_PATHWAY	10/447	85/15578	0.000156449	0.00358185	0.0032012	LGMN/CD14/NFKBIA/CTSB/CTSS/UBA52/CD36/RPS27A/UBE2D3/UBC	10
GO_GAS_TRANSPORT	GO_GAS_TRANSPORT	GO_GAS_TRANSPORT	5/447	19/15578	0.000158527	0.00359787	0.00321552	HBA2/HBA1/HBG2/HBZ/HBE1	5
GO_MATURATION_OF_SSU_RRNA	GO_MATURATION_OF_SSU_RRNA	GO_MATURATION_OF_SSU_RRNA	7/447	42/15578	0.000172788	0.00388772	0.00347457	RPS16/RPS24/RPSA/RPS19/RPS21/RPS14/RPS8	7
GO_AUTOPHAGY	GO_AUTOPHAGY	GO_AUTOPHAGY	25/447	394/15578	0.000186995	0.00412412	0.00368584	VAMP8/S100A9/ANXA5/SQSTM1/CTSB/TOMM7/UBA52/BLOC1S1/MDH1/CTSD/VDAC1/C8orf59/SNRPB/LAMTOR1/XBP1/COX8A/SNRPF/RPS27A/SNRPD1/SNRPB2/CHMP2A/RHEB/TOMM20/PARK7/UBC	25
GO_POSITIVE_REGULATION_OF_MYELOID_LEUKOCYTE_CYTOKINE_PRODUCTION_INVOLVED_IN_IMMUNE_RESPONSE	GO_POSITIVE_REGULATION_OF_MYELOID_LEUKOCYTE_CYTOKINE_PRODUCTION_INVOLVED_IN_IMMUNE_RESPONSE	GO_POSITIVE_REGULATION_OF_MYELOID_LEUKOCYTE_CYTOKINE_PRODUCTION_INVOLVED_IN_IMMUNE_RESPONSE	4/447	11/15578	0.000188035	0.00412412	0.00368584	FCER1G/MIF/CD36/CD74	4
GO_RRNA_CONTAINING_RIBONUCLEOPROTEIN_COMPLEX_EXPORT_FROM_NUCLEUS	GO_RRNA_CONTAINING_RIBONUCLEOPROTEIN_COMPLEX_EXPORT_FROM_NUCLEUS	GO_RRNA_CONTAINING_RIBONUCLEOPROTEIN_COMPLEX_EXPORT_FROM_NUCLEUS	4/447	11/15578	0.000188035	0.00412412	0.00368584	RPS28/RPSA/RPS15/RAN	4
GO_CELLULAR_RESPONSE_TO_REACTIVE_OXYGEN_SPECIES	GO_CELLULAR_RESPONSE_TO_REACTIVE_OXYGEN_SPECIES	GO_CELLULAR_RESPONSE_TO_REACTIVE_OXYGEN_SPECIES	11/447	104/15578	0.000194343	0.00422697	0.00377776	AKR1B1/PRDX2/TPM1/SOD2/SOD1/PRDX1/PRDX3/PRDX5/ROMO1/RPS3/PARK7	11
GO_REGULATION_OF_TRANSCRIPTION_FROM_RNA_POLYMERASE_II_PROMOTER_IN_RESPONSE_TO_HYPOXIA	GO_REGULATION_OF_TRANSCRIPTION_FROM_RNA_POLYMERASE_II_PROMOTER_IN_RESPONSE_TO_HYPOXIA	GO_REGULATION_OF_TRANSCRIPTION_FROM_RNA_POLYMERASE_II_PROMOTER_IN_RESPONSE_TO_HYPOXIA	6/447	32/15578	0.000259416	0.00559567	0.00500101	CITED2/UBA52/RBX1/RPS27A/UBE2D3/UBC	6
GO_REGULATION_OF_INTRINSIC_APOPTOTIC_SIGNALING_PATHWAY	GO_REGULATION_OF_INTRINSIC_APOPTOTIC_SIGNALING_PATHWAY	GO_REGULATION_OF_INTRINSIC_APOPTOTIC_SIGNALING_PATHWAY	13/447	145/15578	0.00027923	0.0059737	0.00533886	S100A9/SOD2/PLAUR/SOD1/MIF/CD74/TPT1/ERP29/XBP1/HERPUD1/RPS3/NDUFA13/PARK7	13
GO_RNA_SPLICING	GO_RNA_SPLICING	GO_RNA_SPLICING	23/447	367/15578	0.000399342	0.00847385	0.00757332	LGALS3/SF3B5/LSM3/SNRPB/SNRPD2/SNRPD3/SNRPE/RBM8A/SNRPF/SNRPG/SAP18/LSM7/SNRPD1/HNRNPF/SNRPB2/DNAJC8/ARL6IP4/PCBP1/HNRNPA1/YBX1/POLR2L/PABPC1/PCBP2	23
GO_REGULATION_OF_PEPTIDASE_ACTIVITY	GO_REGULATION_OF_PEPTIDASE_ACTIVITY	GO_REGULATION_OF_PEPTIDASE_ACTIVITY	24/447	392/15578	0.000421622	0.00887446	0.00793136	SERPINF1/FBLN1/S100A9/CST3/PEBP1/TIMP2/CYCS/PLAUR/SPINT2/PDCD5/PSME1/ANP32B/RPS27L/CSTB/SERPINE2/UBXN1/PRDX3/HERPUD1/PRDX5/PSME2/RPS3/NDUFA13/GPC3/PARK7	24
GO_MACROAUTOPHAGY	GO_MACROAUTOPHAGY	GO_MACROAUTOPHAGY	19/447	281/15578	0.000502811	0.0104831	0.00936907	VAMP8/ANXA5/SQSTM1/TOMM7/UBA52/BLOC1S1/MDH1/VDAC1/C8orf59/SNRPB/LAMTOR1/COX8A/SNRPF/RPS27A/SNRPD1/SNRPB2/RHEB/TOMM20/UBC	19
GO_DNA_DAMAGE_RESPONSE_DETECTION_OF_DNA_DAMAGE	GO_DNA_DAMAGE_RESPONSE_DETECTION_OF_DNA_DAMAGE	GO_DNA_DAMAGE_RESPONSE_DETECTION_OF_DNA_DAMAGE	6/447	36/15578	0.000506082	0.0104831	0.00936907	UBA52/RBX1/RPS27A/UBE2B/RPS3/UBC	6
GO_ORGANELLE_ASSEMBLY	GO_ORGANELLE_ASSEMBLY	GO_ORGANELLE_ASSEMBLY	28/447	495/15578	0.000515586	0.0105959	0.00946986	KRT19/KRT8/TPM1/RPS27/RPL12/MRPL20/LSM3/RPL23A/RPS5/RPL38/RPS27L/RPL6/RPS10/RPSA/RPS15/RPS19/RPS17/RPL11/RPL24/UBE2B/NPM1/RPS14/RPL3/CHMP2A/RPS3/RPL10/RPL5/RSL24D1	28
GO_CELLULAR_RESPONSE_TO_OXYGEN_RADICAL	GO_CELLULAR_RESPONSE_TO_OXYGEN_RADICAL	GO_CELLULAR_RESPONSE_TO_OXYGEN_RADICAL	4/447	14/15578	0.000532591	0.0107757	0.00963054	PRDX2/SOD2/SOD1/PRDX1	4
GO_CYTOPLASMIC_TRANSLATIONAL_INITIATION	GO_CYTOPLASMIC_TRANSLATIONAL_INITIATION	GO_CYTOPLASMIC_TRANSLATIONAL_INITIATION	4/447	14/15578	0.000532591	0.0107757	0.00963054	EIF3M/EIF3D/EIF3F/PCBP2	4
GO_REGULATION_OF_ERBB_SIGNALING_PATHWAY	GO_REGULATION_OF_ERBB_SIGNALING_PATHWAY	GO_REGULATION_OF_ERBB_SIGNALING_PATHWAY	9/447	83/15578	0.000610447	0.0122559	0.0109535	LGMN/PLAUR/UBA52/CLTA/GRB2/SNX6/RPS27A/AP2S1/UBC	9
GO_PLACENTA_DEVELOPMENT	GO_PLACENTA_DEVELOPMENT	GO_PLACENTA_DEVELOPMENT	12/447	138/15578	0.000625686	0.0124659	0.0111412	CEBPB/KRT19/PHLDA2/DCN/KRT8/CTSB/SPP1/CDKN1C/SOD1/RPS6/GRB2/PRDX3	12
GO_SIGNAL_TRANSDUCTION_BY_PROTEIN_PHOSPHORYLATION	GO_SIGNAL_TRANSDUCTION_BY_PROTEIN_PHOSPHORYLATION	GO_SIGNAL_TRANSDUCTION_BY_PROTEIN_PHOSPHORYLATION	24/447	404/15578	0.000647389	0.0128006	0.0114403	CCL3/PEBP1/PSMB3/CALM3/UBA52/PSMD8/PSME1/PSMA1/PSMB5/PSMA4/PSMB6/PSMA5/GRB2/PSMB7/PSMD7/RBX1/RPS27A/MAP2K2/PSME2/PSMB4/PSMA2/PSMB2/PSMC5/UBC	24
GO_PROTEIN_TARGETING_TO_MITOCHONDRION	GO_PROTEIN_TARGETING_TO_MITOCHONDRION	GO_PROTEIN_TARGETING_TO_MITOCHONDRION	7/447	52/15578	0.00066964	0.013141	0.0117445	TOMM7/TIMM8B/SLC25A6/TSPO/TIMM13/NDUFA13/TOMM20	7
GO_POSITIVE_REGULATION_OF_CALCIUM_MEDIATED_SIGNALING	GO_POSITIVE_REGULATION_OF_CALCIUM_MEDIATED_SIGNALING	GO_POSITIVE_REGULATION_OF_CALCIUM_MEDIATED_SIGNALING	6/447	38/15578	0.000683408	0.0132126	0.0118084	CCL4/CCL3/CALM3/GSTO1/HINT1/CIB1	6
GO_REGULATION_OF_STEROL_TRANSPORT	GO_REGULATION_OF_STEROL_TRANSPORT	GO_REGULATION_OF_STEROL_TRANSPORT	6/447	38/15578	0.000683408	0.0132126	0.0118084	APOC1/APOE/NFKBIA/PLTP/LAMTOR1/TSPO	6
GO_AEROBIC_RESPIRATION	GO_AEROBIC_RESPIRATION	GO_AEROBIC_RESPIRATION	7/447	53/15578	0.000752799	0.0144471	0.0129118	BLOC1S1/MDH1/IDH2/UQCR10/UQCRH/UQCRB/MDH2	7
GO_REGULATION_OF_NECROTIC_CELL_DEATH	GO_REGULATION_OF_NECROTIC_CELL_DEATH	GO_REGULATION_OF_NECROTIC_CELL_DEATH	5/447	26/15578	0.000759904	0.014477	0.0129385	UBA52/HEBP2/RPS27A/TSPO/UBC	5
GO_CELLULAR_RESPONSE_TO_INTERFERON_GAMMA	GO_CELLULAR_RESPONSE_TO_INTERFERON_GAMMA	GO_CELLULAR_RESPONSE_TO_INTERFERON_GAMMA	11/447	122/15578	0.000771708	0.0145953	0.0130443	AIF1/CCL4/CCL3/CCL4L2/HLA-DRA/MT2A/RPL13A/CCL3L1/GAPDH/HLA-C/HLA-B	11
GO_CELLULAR_RESPONSE_TO_OXIDATIVE_STRESS	GO_CELLULAR_RESPONSE_TO_OXIDATIVE_STRESS	GO_CELLULAR_RESPONSE_TO_OXIDATIVE_STRESS	14/447	184/15578	0.000872549	0.0163838	0.0146427	AIF1/AKR1B1/PRDX2/TPM1/SOD2/SOD1/PRDX1/CD36/PRDX3/XBP1/PRDX5/ROMO1/RPS3/PARK7	14
GO_MYELOID_CELL_HOMEOSTASIS	GO_MYELOID_CELL_HOMEOSTASIS	GO_MYELOID_CELL_HOMEOSTASIS	9/447	88/15578	0.000935712	0.0174443	0.0155905	HBZ/SOD1/PRDX1/RPS24/RPS6/ID2/RPS19/RPS17/RPS14	9
GO_NAD_METABOLIC_PROCESS	GO_NAD_METABOLIC_PROCESS	GO_NAD_METABOLIC_PROCESS	7/447	55/15578	0.000943518	0.0174651	0.0156091	NAMPT/LDHB/MDH1/MDH2/LDHA/GAPDH/ENO1	7
GO_OXIDOREDUCTION_COENZYME_METABOLIC_PROCESS	GO_OXIDOREDUCTION_COENZYME_METABOLIC_PROCESS	GO_OXIDOREDUCTION_COENZYME_METABOLIC_PROCESS	10/447	107/15578	0.00100468	0.0184664	0.0165039	TALDO1/NAMPT/TKT/LDHB/MDH1/MDH2/LDHA/GAPDH/ENO1/PRDX5	10
GO_MONOCYTE_CHEMOTAXIS	GO_MONOCYTE_CHEMOTAXIS	GO_MONOCYTE_CHEMOTAXIS	6/447	41/15578	0.00103526	0.0188954	0.0168873	LGALS3/CCL4/CCL3/CCL4L2/CCL3L1/RPS19	6
GO_HISTONE_MRNA_METABOLIC_PROCESS	GO_HISTONE_MRNA_METABOLIC_PROCESS	GO_HISTONE_MRNA_METABOLIC_PROCESS	5/447	28/15578	0.00108304	0.0196301	0.017544	SNRPB/SNRPD3/SNRPE/SNRPF/SNRPG	5
GO_NEGATIVE_REGULATION_OF_INTRINSIC_APOPTOTIC_SIGNALING_PATHWAY	GO_NEGATIVE_REGULATION_OF_INTRINSIC_APOPTOTIC_SIGNALING_PATHWAY	GO_NEGATIVE_REGULATION_OF_INTRINSIC_APOPTOTIC_SIGNALING_PATHWAY	9/447	90/15578	0.00109996	0.0197993	0.0176952	SOD2/PLAUR/MIF/CD74/TPT1/XBP1/HERPUD1/NDUFA13/PARK7	9
GO_REGULATION_OF_MULTI_ORGANISM_PROCESS	GO_REGULATION_OF_MULTI_ORGANISM_PROCESS	GO_REGULATION_OF_MULTI_ORGANISM_PROCESS	26/447	470/15578	0.00111731	0.0199738	0.0178512	FBLN1/CCL4/CCL3/ANXA5/SQSTM1/APOE/UBA52/MIF/MDH1/CD36/C8orf59/SNRPB/PRDX4/PTGDS/COX8A/AP2S1/SNRPD1/SNRPB2/ARHGDIB/CHMP2A/DYNLT1/CIB1/POLR2L/LGALS1/PABPC1/PCBP2	26
GO_ERYTHROCYTE_HOMEOSTASIS	GO_ERYTHROCYTE_HOMEOSTASIS	GO_ERYTHROCYTE_HOMEOSTASIS	8/447	73/15578	0.00113399	0.0201342	0.0179945	HBZ/PRDX1/RPS24/RPS6/ID2/RPS19/RPS17/RPS14	8
GO_PATTERN_RECOGNITION_RECEPTOR_SIGNALING_PATHWAY	GO_PATTERN_RECOGNITION_RECEPTOR_SIGNALING_PATHWAY	GO_PATTERN_RECOGNITION_RECEPTOR_SIGNALING_PATHWAY	10/447	109/15578	0.00115884	0.0204364	0.0182646	LGMN/CD14/NFKBIA/CTSB/CTSS/UBA52/CD36/RPS27A/UBE2D3/UBC	10
GO_REGULATION_OF_DNA_BINDING	GO_REGULATION_OF_DNA_BINDING	GO_REGULATION_OF_DNA_BINDING	9/447	93/15578	0.00138934	0.0243368	0.0217505	NFKBIA/TXN/CALM3/PLAUR/HMGB2/SRI/ID2/CSNK2B/PARK7	9
GO_RESPONSE_TO_OXYGEN_RADICAL	GO_RESPONSE_TO_OXYGEN_RADICAL	GO_RESPONSE_TO_OXYGEN_RADICAL	4/447	18/15578	0.00148639	0.0258632	0.0231147	PRDX2/SOD2/SOD1/PRDX1	4
GO_MYD88_INDEPENDENT_TOLL_LIKE_RECEPTOR_SIGNALING_PATHWAY	GO_MYD88_INDEPENDENT_TOLL_LIKE_RECEPTOR_SIGNALING_PATHWAY	GO_MYD88_INDEPENDENT_TOLL_LIKE_RECEPTOR_SIGNALING_PATHWAY	5/447	30/15578	0.00149816	0.0258953	0.0231433	CD14/UBA52/RPS27A/UBE2D3/UBC	5
GO_REGULATION_OF_MITOCHONDRION_ORGANIZATION	GO_REGULATION_OF_MITOCHONDRION_ORGANIZATION	GO_REGULATION_OF_MITOCHONDRION_ORGANIZATION	15/447	218/15578	0.00160434	0.0275482	0.0246207	DCN/SQSTM1/TOMM7/PLAUR/PSMD8/PDCD5/SLC25A5/LMNA/VDAC1/RPL28/PSMB7/UBE2L3/TSPO/UBE2D3/PARK7	15
GO_PROSTANOID_BIOSYNTHETIC_PROCESS	GO_PROSTANOID_BIOSYNTHETIC_PROCESS	GO_PROSTANOID_BIOSYNTHETIC_PROCESS	4/447	19/15578	0.00184049	0.0313965	0.02806	MIF/CD74/PTGDS/PTGES3	4
GO_REGULATION_OF_APOPTOTIC_SIGNALING_PATHWAY	GO_REGULATION_OF_APOPTOTIC_SIGNALING_PATHWAY	GO_REGULATION_OF_APOPTOTIC_SIGNALING_PATHWAY	21/447	363/15578	0.00191323	0.0324255	0.0289796	LGALS3/S100A9/GSTP1/SOD2/PLAUR/SOD1/MIF/PDCD5/SLC25A5/LMNA/HMGB2/CD74/TPT1/CTSC/ERP29/XBP1/HERPUD1/ATF3/RPS3/NDUFA13/PARK7	21
GO_NEGATIVE_REGULATION_OF_APOPTOTIC_SIGNALING_PATHWAY	GO_NEGATIVE_REGULATION_OF_APOPTOTIC_SIGNALING_PATHWAY	GO_NEGATIVE_REGULATION_OF_APOPTOTIC_SIGNALING_PATHWAY	14/447	200/15578	0.00193347	0.0325572	0.0290973	LGALS3/GSTP1/SOD2/PLAUR/MIF/SLC25A5/LMNA/HMGB2/CD74/TPT1/XBP1/HERPUD1/NDUFA13/PARK7	14
GO_GLOBAL_GENOME_NUCLEOTIDE_EXCISION_REPAIR	GO_GLOBAL_GENOME_NUCLEOTIDE_EXCISION_REPAIR	GO_GLOBAL_GENOME_NUCLEOTIDE_EXCISION_REPAIR	5/447	32/15578	0.00201979	0.0335774	0.0300091	UBA52/UBE2I/RBX1/RPS27A/UBC	5
GO_MYD88_DEPENDENT_TOLL_LIKE_RECEPTOR_SIGNALING_PATHWAY	GO_MYD88_DEPENDENT_TOLL_LIKE_RECEPTOR_SIGNALING_PATHWAY	GO_MYD88_DEPENDENT_TOLL_LIKE_RECEPTOR_SIGNALING_PATHWAY	5/447	32/15578	0.00201979	0.0335774	0.0300091	CD14/UBA52/CD36/RPS27A/UBC	5
GO_PEPTIDYL_CYSTEINE_MODIFICATION	GO_PEPTIDYL_CYSTEINE_MODIFICATION	GO_PEPTIDYL_CYSTEINE_MODIFICATION	4/447	20/15578	0.00224901	0.0369176	0.0329943	S100A9/PRDX3/GAPDH/PARK7	4
GO_REGULATION_OF_CHOLESTEROL_EFFLUX	GO_REGULATION_OF_CHOLESTEROL_EFFLUX	GO_REGULATION_OF_CHOLESTEROL_EFFLUX	4/447	20/15578	0.00224901	0.0369176	0.0329943	APOE/NFKBIA/PLTP/LAMTOR1	4
GO_GRANULOCYTE_ACTIVATION	GO_GRANULOCYTE_ACTIVATION	GO_GRANULOCYTE_ACTIVATION	4/447	21/15578	0.00271593	0.0443036	0.0395954	TYROBP/VAMP8/CCL3/FCER1G	4
GO_RESPONSE_TO_INTERFERON_GAMMA	GO_RESPONSE_TO_INTERFERON_GAMMA	GO_RESPONSE_TO_INTERFERON_GAMMA	11/447	144/15578	0.00293712	0.0476142	0.0425542	AIF1/CCL4/CCL3/CCL4L2/HLA-DRA/MT2A/RPL13A/CCL3L1/GAPDH/HLA-C/HLA-B	11

## Sheet: cluster3 GO_result
	ID	Description	GeneRatio	BgRatio	pvalue	p.adjust	qvalue	geneID	Count
GO_VASCULATURE_DEVELOPMENT	GO_VASCULATURE_DEVELOPMENT	GO_VASCULATURE_DEVELOPMENT	111/948	469/15578	5.57845e-37	1.98872e-33	1.49972e-33	CDH5/EPAS1/PECAM1/JAM3/NOTCH4/VEGFC/PTPRB/MMRN2/RSPO3/BMPR2/EFNB2/ITGA5/COL15A1/APOLD1/HEG1/EDN1/COL4A1/ADAM15/TEK/CD34/ITGB1/RAPGEF1/TGFBR2/HSPG2/JAG1/TMEM100/SMAD6/LAMA5/MCAM/ACVRL1/COL4A2/NRP1/WARS/MYH9/LTBP1/ELK3/LUZP1/DLL4/GJA5/S1PR1/PLXND1/AHR/TIE1/NDNF/KDR/NOTCH1/ENG/CALCRL/GJA4/CLIC4/THSD7A/MIB1/SOCS3/UNC5B/NTRK2/VASH1/EFNA1/EGFL7/ADAMTS6/TBX3/CYR61/FGFR1/RASIP1/GJA1/MEF2C/ARHGEF15/HDAC7/…	111
GO_BLOOD_VESSEL_MORPHOGENESIS	GO_BLOOD_VESSEL_MORPHOGENESIS	GO_BLOOD_VESSEL_MORPHOGENESIS	86/948	364/15578	1.15229e-28	2.05395e-25	1.54892e-25	EPAS1/JAM3/NOTCH4/VEGFC/PTPRB/MMRN2/RSPO3/EFNB2/ITGA5/COL15A1/APOLD1/HEG1/EDN1/COL4A1/ADAM15/TEK/CD34/ITGB1/TGFBR2/HSPG2/JAG1/TMEM100/LAMA5/MCAM/ACVRL1/COL4A2/NRP1/WARS/MYH9/ELK3/DLL4/GJA5/S1PR1/PLXND1/TIE1/NDNF/KDR/NOTCH1/ENG/CALCRL/CLIC4/THSD7A/UNC5B/NTRK2/VASH1/EFNA1/EGFL7/CYR61/FGFR1/RASIP1/GJA1/HDAC7/RHOB/FN1/ADIPOR2/SOS1/HIF3A/VEZF1/ROBO4/NR4A1/DAB2IP/PTK2/FZD4/SOX17/ID1/CAV1/CHD7/PTEN/ETS1…	86
GO_ANGIOGENESIS	GO_ANGIOGENESIS	GO_ANGIOGENESIS	74/948	293/15578	1.02036e-26	1.21253e-23	9.14387e-24	EPAS1/JAM3/NOTCH4/VEGFC/PTPRB/MMRN2/RSPO3/EFNB2/ITGA5/COL15A1/APOLD1/EDN1/COL4A1/ADAM15/TEK/CD34/ITGB1/TGFBR2/HSPG2/JAG1/TMEM100/LAMA5/MCAM/ACVRL1/COL4A2/NRP1/WARS/MYH9/ELK3/DLL4/GJA5/S1PR1/PLXND1/TIE1/NDNF/KDR/NOTCH1/ENG/CALCRL/CLIC4/THSD7A/UNC5B/VASH1/EFNA1/EGFL7/CYR61/FGFR1/RASIP1/RHOB/FN1/ADIPOR2/HIF3A/VEZF1/ROBO4/NR4A1/DAB2IP/PTK2/SOX17/ID1/CAV1/PTEN/ETS1/MEOX2/KRIT1/CTNNB1/CTGF/HS6ST1/ECSCR…	74
GO_RESPONSE_TO_GROWTH_FACTOR	GO_RESPONSE_TO_GROWTH_FACTOR	GO_RESPONSE_TO_GROWTH_FACTOR	82/948	475/15578	4.21057e-18	3.75267e-15	2.82995e-15	CDH5/BMPR2/CLEC3B/EDN1/ITGB1/HYAL2/RAPGEF1/TGFBR2/FSTL1/TMEM100/SMAD6/ACVRL1/SMAD5/COL4A2/NRP1/KL/APP/TNFRSF1B/DLL4/PXN/DUSP6/KDR/NOTCH1/ENG/FYN/FURIN/BPTF/NTRK2/MYO1C/SKIL/FGFR1/SKI/MEF2C/RBFOX2/FERMT2/NLK/CD44/FN1/STAT5B/SOS1/SMAD2/DDIT4/KIDINS220/PTBP1/BCAR1/RAPGEF2/RAP1A/SETX/ERRFI1/SMAD4/SPARC/CLDN5/NR4A1/DAB2IP/PTK2/USP9X/SMAD9/ID1/CAV1/PLCG1/MYC/SMURF2/APOA1/CSNK1D/YES1/ANXA3/SHOC2/SOX6/CB…	82
GO_ENDOTHELIUM_DEVELOPMENT	GO_ENDOTHELIUM_DEVELOPMENT	GO_ENDOTHELIUM_DEVELOPMENT	33/948	90/15578	6.61929e-18	4.71956e-15	3.55909e-15	PECAM1/NOTCH4/BMPR2/PDE4D/HEG1/CD34/RAPGEF1/JAG1/TMEM100/LAMA5/ACVRL1/NRP1/MSN/DLL4/GJA5/S1PR1/TJP1/KDR/NOTCH1/ENG/GJA4/CLIC4/GJA1/MYADM/RHOB/RAPGEF2/VEZF1/RAP1A/SMAD4/SOX17/ID1/CTNNB1/COL18A1	33
GO_HEART_DEVELOPMENT	GO_HEART_DEVELOPMENT	GO_HEART_DEVELOPMENT	80/948	466/15578	1.54836e-17	9.19981e-15	6.93772e-15	MEF2A/HEG1/EDN1/SORBS2/ADAM15/TEK/ITGB1/TGFBR2/LRP6/JAG1/TMEM100/SMAD6/NRP1/LTBP1/LUZP1/DLL4/AKAP13/DLC1/GJA5/S1PR1/PLXND1/NOTCH1/COL11A1/ENG/CALCRL/ECE1/MIB1/GNAQ/PRKAR1A/EFNA1/MEF2D/ADAMTS6/TBX3/NIPBL/CYR61/GJA1/RPS6KA2/MEF2C/ADIPOR2/ARID1A/SOS1/SMAD2/PDLIM5/ITGA3/CAMK2D/EGLN1/APLNR/GNA11/RB1CC1/SMAD4/SPARC/CLDN5/DCHS1/PTK2/SOX17/COL4A3BP/ID1/FAT4/CHD7/PTEN/SOX6/NPHP3/FOXF1/TSC2/PDGFB/COL5A1/CT…	80
GO_CELL_JUNCTION_ASSEMBLY	GO_CELL_JUNCTION_ASSEMBLY	GO_CELL_JUNCTION_ASSEMBLY	37/948	129/15578	6.94626e-16	3.53763e-13	2.66778e-13	CDH5/ITGA5/HEG1/ITGB1/TNS1/LAMA5/DST/CTNNA1/DLC1/GJA5/CD9/TJP1/GJA4/VCL/ACTN4/LIMS2/TAOK2/ARHGEF7/ITGA6/GJA1/HDAC7/FERMT2/CD151/FN1/HIPK1/PLEC/LAMC1/PIP5K1C/CLDN5/LSR/FLNA/STRN/PKN2/CTNNB1/SORBS1/RAMP2/ITGA2	37
GO_REGULATION_OF_VASCULATURE_DEVELOPMENT	GO_REGULATION_OF_VASCULATURE_DEVELOPMENT	GO_REGULATION_OF_VASCULATURE_DEVELOPMENT	50/948	233/15578	2.77482e-15	1.23653e-12	9.32484e-13	VEGFC/MMRN2/ITGA5/AQP1/TEK/CD34/TGFBR2/TMEM100/ACVRL1/COL4A2/WARS/DLL4/PLXND1/PTPRM/TIE1/KDR/NOTCH1/ENG/ROCK1/VASH1/EFNA1/SASH1/ROCK2/HDAC7/RHOB/HIPK1/EGLN1/RAPGEF2/RRAS/RAP1A/SPARC/DAB2IP/ID1/PLCG1/ANXA3/GTF2I/ETS1/PDGFB/KRIT1/CTNNB1/GATA2/NF1/ECSCR/RAMP2/HIPK2/KIT/FLT1/SULF1/KLF4/ADM	50
GO_RESPONSE_TO_TRANSFORMING_GROWTH_FACTOR_BETA	GO_RESPONSE_TO_TRANSFORMING_GROWTH_FACTOR_BETA	GO_RESPONSE_TO_TRANSFORMING_GROWTH_FACTOR_BETA	38/948	144/15578	5.69921e-15	2.25752e-12	1.70243e-12	CDH5/CLEC3B/EDN1/ITGB1/HYAL2/TGFBR2/SMAD6/ACVRL1/SMAD5/COL4A2/PXN/ENG/FYN/FURIN/SKIL/SKI/MEF2C/FERMT2/NLK/FN1/SMAD2/SMAD4/CLDN5/PTK2/USP9X/SMAD9/ID1/CAV1/APOA1/YES1/SOX6/CBL/PDGFB/TGFB1/HIPK2/FBN1/ZYX/JUN	38
GO_TRANSMEMBRANE_RECEPTOR_PROTEIN_TYROSINE_KINASE_SIGNALING_PATHWAY	GO_TRANSMEMBRANE_RECEPTOR_PROTEIN_TYROSINE_KINASE_SIGNALING_PATHWAY	GO_TRANSMEMBRANE_RECEPTOR_PROTEIN_TYROSINE_KINASE_SIGNALING_PATHWAY	77/948	498/15578	2.37022e-14	8.44983e-12	6.37214e-12	VEGFC/BMPR2/CRIM1/EFNB2/TEK/STAT3/RAPGEF1/NRP1/KL/PXN/KDR/NPTN/FYN/PIK3R3/ROCK1/ATP6AP1/NTRK2/EFNA1/PIK3C2A/MYO1C/ARHGEF7/NCKAP1/IGF1/FGFR1/ADAM10/ROCK2/PLEKHA1/RBFOX2/PDK4/WASL/PTPRG/STAT5B/MTSS1/ELMO1/SOS1/ATP6V1C1/DDIT4/SHC2/PTBP1/BCAR1/RAPGEF2/CLASP2/SETX/CAV2/ANKS1A/PLCB1/ABL2/DAB2IP/FES/PTK2/KRAS/IGF1R/MAPK11/ATP6V0A1/GIT1/PLCG1/EPHA4/DOCK1/YES1/SHOC2/PTEN/PTPRA/AP2A2/TSC2/CBL/PDGFB/AKT2/CR…	77
GO_REGULATION_OF_EPITHELIAL_CELL_MIGRATION	GO_REGULATION_OF_EPITHELIAL_CELL_MIGRATION	GO_REGULATION_OF_EPITHELIAL_CELL_MIGRATION	40/948	166/15578	3.03481e-14	9.83554e-12	7.41713e-12	FOXP1/VEGFC/MMRN2/BMPR2/SCARB1/MACF1/EDN1/TEK/TGFBR2/ACVRL1/NRP1/DLL4/PTPRM/KDR/NOTCH1/VASH1/EFNA1/SASH1/FGFR1/ROCK2/HDAC7/RHOB/PTPRG/ITGA3/BCAR1/CLASP2/SPARC/DAB2IP/PTK2/PRKCE/PLCG1/ANXA3/ETS1/PDGFB/KRIT1/NF1/TGFB1/KLF4/ITGA2/JUN	40
GO_REGULATION_OF_ENDOTHELIAL_CELL_MIGRATION	GO_REGULATION_OF_ENDOTHELIAL_CELL_MIGRATION	GO_REGULATION_OF_ENDOTHELIAL_CELL_MIGRATION	32/948	114/15578	1.24318e-13	3.69328e-11	2.78516e-11	FOXP1/VEGFC/MMRN2/BMPR2/SCARB1/EDN1/TEK/ACVRL1/NRP1/DLL4/PTPRM/KDR/NOTCH1/VASH1/EFNA1/SASH1/FGFR1/ROCK2/HDAC7/RHOB/BCAR1/SPARC/DAB2IP/PTK2/PLCG1/ANXA3/ETS1/PDGFB/KRIT1/NF1/TGFB1/KLF4	32
GO_ENDOTHELIAL_CELL_DIFFERENTIATION	GO_ENDOTHELIAL_CELL_DIFFERENTIATION	GO_ENDOTHELIAL_CELL_DIFFERENTIATION	25/948	72/15578	2.90063e-13	7.49178e-11	5.64967e-11	NOTCH4/BMPR2/PDE4D/HEG1/RAPGEF1/JAG1/TMEM100/LAMA5/ACVRL1/NRP1/MSN/S1PR1/TJP1/NOTCH1/ENG/CLIC4/MYADM/RAPGEF2/VEZF1/RAP1A/SMAD4/SOX17/ID1/CTNNB1/COL18A1	25
GO_CELL_JUNCTION_ORGANIZATION	GO_CELL_JUNCTION_ORGANIZATION	GO_CELL_JUNCTION_ORGANIZATION	41/948	185/15578	2.94208e-13	7.49178e-11	5.64967e-11	CDH5/CTNND1/ITGA5/HEG1/ITGB1/TNS1/LAMA5/DST/CTNNA1/DLC1/GJA5/CD9/TJP1/GJA4/VCL/ACTN4/LIMS2/TAOK2/ARHGEF7/ITGA6/NUMB/GJA1/MYADM/HDAC7/FERMT2/CD151/FN1/HIPK1/PLEC/LAMC1/PIP5K1C/CLDN5/LSR/FLNA/STRN/PKN2/CTNNB1/SORBS1/TGFB1/RAMP2/ITGA2	41
GO_IN_UTERO_EMBRYONIC_DEVELOPMENT	GO_IN_UTERO_EMBRYONIC_DEVELOPMENT	GO_IN_UTERO_EMBRYONIC_DEVELOPMENT	55/948	311/15578	5.96265e-13	1.41712e-10	1.06868e-10	EPAS1/RSPO3/HEG1/MBNL1/EDN1/ITGB1/TGFBR2/TMEM100/ACVRL1/MYH9/JAG2/TIE1/TJP1/NOTCH1/HSD17B2/BPTF/MIB1/SOCS3/TBX3/SKIL/CYR61/FGFR1/GJA1/ADAM10/BIRC6/ANKRD11/SMAD2/ADD1/KIDINS220/EGLN1/KLF2/MAFG/SMAD4/ADAR/GABPA/SOX17/COL4A3BP/PLCG1/CNOT2/CHD7/SLC39A1/SOX6/FOXF1/MGAT1/PDGFB/RBBP6/CTNNB1/GATA2/TANC2/HS6ST1/HES1/ZFP36L1/PCDH12/MAFF/ADM	55
GO_EXTRACELLULAR_STRUCTURE_ORGANIZATION	GO_EXTRACELLULAR_STRUCTURE_ORGANIZATION	GO_EXTRACELLULAR_STRUCTURE_ORGANIZATION	54/948	304/15578	8.102e-13	1.70691e-10	1.28721e-10	PECAM1/JAM3/ITGA5/LAMB2/COL4A1/ADAM15/ITGB1/HSPG2/LAMA4/LAMA5/CSGALNACT1/VWF/COL4A2/JAM2/APP/NDNF/KDR/COL11A1/A2M/ENG/HSD17B12/FURIN/ITGA6/CYR61/ADAMTS5/ADAM10/FBLN5/CD44/FN1/SERPINH1/ITGA3/LAMC1/COL5A2/ICAM2/SPARC/AGRN/APBB2/PTK2/DAG1/GSN/TLL1/FOXF1/PDGFB/COL5A1/CTGF/NF1/TGFB1/LOXL2/RAMP2/COL18A1/NID1/FBN1/SULF1/ITGA2	54
GO_WOUND_HEALING	GO_WOUND_HEALING	GO_WOUND_HEALING	71/948	470/15578	8.15039e-13	1.70691e-10	1.28721e-10	SCARB1/MACF1/ITGA5/MERTK/ADAM15/CD34/TGFBR2/DOCK9/MCAM/ACVRL1/VWF/MYH9/ITPR2/EHD2/THBD/ITPR1/PAPSS2/PRKCH/ELK3/NDNF/CD9/NOTCH1/A2M/ENG/FYN/PTPN12/CFLAR/DGKH/GNAQ/ENTPD1/VCL/PRKAR1A/CD59/IGF1/MYOF/MAFK/CYR61/GJA1/JMJD1C/RHOB/FN1/ADIPOR2/TFPI/MMRN1/GNB1/PLCG2/GNA11/MAFG/SPARC/CSRP1/FZD6/PRKCE/FLNA/CAV1/DOCK1/IFRD1/GSN/IRF1/ETS1/PDGFB/COL5A1/TIMP3/GATA2/NF1/TGFB1/SH2B3/MAFF/MYL9/TFPI2/KLF6/ITGA2	71
GO_POSITIVE_REGULATION_OF_LOCOMOTION	GO_POSITIVE_REGULATION_OF_LOCOMOTION	GO_POSITIVE_REGULATION_OF_LOCOMOTION	66/948	420/15578	8.61836e-13	1.70691e-10	1.28721e-10	FOXP1/PODXL/VEGFC/BMPR2/SCARB1/ITGA5/EDN1/TEK/SPAG9/ITGB1/TGFBR2/PLVAP/MCAM/NRP1/SEMA3G/SYNE2/S1PR1/ATP8A1/KDR/NOTCH1/FURIN/ACTN4/MYO1C/ARHGEF7/IGF1/NUMB/CYR61/SASH1/FGFR1/ADAM10/ROCK2/MYADM/HDAC7/RUFY3/RHOB/FN1/ITGA3/CAMK2D/BCAR1/RAPGEF2/CLASP2/SPARC/DAB2IP/PTK2/PRKCE/IGF1R/STX3/PLCG1/SMURF2/DIAPH1/ANXA3/SEMA6B/ETS1/FOXF1/DOCK4/PDGFB/AKT2/TGFB1/KITLG/CCAR1/COL18A1/KIT/FLT1/SEMA6A/ITGA2/JUN	66
GO_REGULATION_OF_EPITHELIAL_CELL_DIFFERENTIATION	GO_REGULATION_OF_EPITHELIAL_CELL_DIFFERENTIATION	GO_REGULATION_OF_EPITHELIAL_CELL_DIFFERENTIATION	32/948	122/15578	9.64652e-13	1.80999e-10	1.36494e-10	CDH5/NOTCH4/WWTR1/APOLD1/TMEM100/ACVRL1/PRKCH/ADAMTS9/NOTCH1/PPP1R12A/GNAQ/ROCK1/ZEB1/CD109/TBX3/NUMB/ROCK2/STAT5B/GNA11/MAFG/ERRFI1/CLDN5/KIAA1109/ID1/CAV1/FAT4/CD24/NCOA3/CTNNB1/HES1/KITLG/MAFF	32
GO_TRANSFORMING_GROWTH_FACTOR_BETA_RECEPTOR_SIGNALING_PATHWAY	GO_TRANSFORMING_GROWTH_FACTOR_BETA_RECEPTOR_SIGNALING_PATHWAY	GO_TRANSFORMING_GROWTH_FACTOR_BETA_RECEPTOR_SIGNALING_PATHWAY	27/948	95/15578	7.4285e-12	1.32413e-09	9.98547e-10	CDH5/ITGB1/TGFBR2/SMAD6/ACVRL1/SMAD5/PXN/ENG/FURIN/SKIL/SKI/FERMT2/NLK/SMAD2/SMAD4/CLDN5/PTK2/USP9X/SMAD9/ID1/APOA1/CBL/PDGFB/TGFB1/HIPK2/ZYX/JUN	27
GO_REGULATION_OF_SMALL_GTPASE_MEDIATED_SIGNAL_TRANSDUCTION	GO_REGULATION_OF_SMALL_GTPASE_MEDIATED_SIGNAL_TRANSDUCTION	GO_REGULATION_OF_SMALL_GTPASE_MEDIATED_SIGNAL_TRANSDUCTION	49/948	278/15578	1.26819e-11	2.15291e-09	1.62354e-09	ARHGAP29/ITGB1/RAPGEF1/AKAP13/DLC1/FGD4/A2M/PREX2/ARHGEF12/ITSN2/SIPA1L2/CYTH1/ITPKB/RASGRF2/ARHGEF7/IGF1/ARHGEF15/ARHGAP5/ARHGAP4/GDI1/RHOB/SOS1/ITGA3/ARHGEF3/RALGAPB/PLEKHG1/CYTH3/OGT/CAMK2D/ARHGAP28/ARHGAP26/TNFAIP1/FGD5/DAB2IP/FAM13A/KRAS/ARHGAP31/ARAP3/APOA1/PREX1/RALGAPA2/SHOC2/TSC2/CRK/ARHGEF2/MYO9A/NF1/KITLG/ABCA1	49
GO_RAS_PROTEIN_SIGNAL_TRANSDUCTION	GO_RAS_PROTEIN_SIGNAL_TRANSDUCTION	GO_RAS_PROTEIN_SIGNAL_TRANSDUCTION	33/948	143/15578	1.93864e-11	3.14148e-09	2.36904e-09	ARHGAP29/RAPGEF1/HACE1/PLK2/ROCK1/RB1/NCKAP1/IGF1/ROCK2/ARHGAP5/ARHGAP4/GDI1/RHOB/ELMO1/SOS1/ARHGEF3/SHC2/RAPGEF2/GNB1/RRAS/RAP1A/G3BP1/KRAS/MAPK11/RIT1/ABI2/SHOC2/RGL2/NF1/NISCH/WASF2/RASGRP3/JUN	33
GO_CELL_SUBSTRATE_ADHESION	GO_CELL_SUBSTRATE_ADHESION	GO_CELL_SUBSTRATE_ADHESION	35/948	164/15578	5.0199e-11	7.78084e-09	5.86765e-09	JAM3/ITGA5/MERTK/ADAM15/TEK/CD34/ITGB1/SMAD6/LAMA5/BCAM/VWF/DLC1/PXN/VCL/EFNA1/PEAK1/TAOK2/ARHGEF7/ITGA6/FERMT2/FBLN5/CD44/FN1/ITGA3/LAMC1/FZD4/MKLN1/ID1/DAG1/CTNNB1/CTGF/SORBS1/NID1/ZYX/ITGA2	35
GO_REGULATION_OF_CELL_SUBSTRATE_ADHESION	GO_REGULATION_OF_CELL_SUBSTRATE_ADHESION	GO_REGULATION_OF_CELL_SUBSTRATE_ADHESION	36/948	173/15578	5.70517e-11	8.47455e-09	6.39079e-09	VEGFC/MACF1/ITGA5/ADAM15/TEK/ITGB1/UTRN/ACVRL1/CDK6/FBLN2/DLC1/NDNF/KDR/NOTCH1/HSD17B12/ROCK1/ACTN4/ARHGEF7/CYR61/ROCK2/MYADM/FN1/ITGA3/CLASP2/PTK2/PRKCE/FZD4/FLNA/APOA1/PREX1/PTEN/BRAF/FOXF1/SLK/NF1/NID1	36
GO_VASCULOGENESIS	GO_VASCULOGENESIS	GO_VASCULOGENESIS	20/948	59/15578	1.15071e-10	1.64092e-08	1.23744e-08	HEG1/TGFBR2/TMEM100/TIE1/KDR/NOTCH1/ENG/NTRK2/EGFL7/RASIP1/HDAC7/PTK2/FZD4/SOX17/CAV1/FOXF1/CTNNB1/ZFP36L1/RAMP2/ADM	20
GO_POSITIVE_REGULATION_OF_EPITHELIAL_CELL_MIGRATION	GO_POSITIVE_REGULATION_OF_EPITHELIAL_CELL_MIGRATION	GO_POSITIVE_REGULATION_OF_EPITHELIAL_CELL_MIGRATION	26/948	103/15578	3.27648e-10	4.49256e-08	3.38791e-08	FOXP1/VEGFC/BMPR2/SCARB1/EDN1/TEK/TGFBR2/NRP1/KDR/SASH1/FGFR1/ROCK2/HDAC7/RHOB/ITGA3/BCAR1/CLASP2/SPARC/PRKCE/PLCG1/ANXA3/ETS1/PDGFB/TGFB1/ITGA2/JUN	26
GO_MORPHOGENESIS_OF_AN_EPITHELIUM	GO_MORPHOGENESIS_OF_AN_EPITHELIUM	GO_MORPHOGENESIS_OF_AN_EPITHELIUM	58/948	400/15578	5.5299e-10	7.30152e-08	5.50618e-08	NOTCH4/PODXL/VEGFC/RSPO3/EFNB2/ITGA5/EDN1/COL4A1/TGFBR2/LRP6/JAG1/LAMA5/ACVRL1/NRP1/MSN/TGM2/JAG2/LUZP1/DLL4/DLC1/PLXND1/NOTCH1/ENG/CLIC4/MIB1/SOCS3/VCL/TBX3/CYR61/FGFR1/RASIP1/SKI/GJA1/MEF2C/RHOB/ARID1A/MTSS1/SOS1/SMAD4/DCHS1/FZD6/KRAS/SOX17/FLNA/DAG1/FAT4/EPHA4/MYC/NPHP3/FOXF1/TSC2/COL5A1/CTNNB1/HES1/TGFB1/IGFBP5/KLF4/ADM	58
GO_TRANSMEMBRANE_RECEPTOR_PROTEIN_SERINE_THREONINE_KINASE_SIGNALING_PATHWAY	GO_TRANSMEMBRANE_RECEPTOR_PROTEIN_SERINE_THREONINE_KINASE_SIGNALING_PATHWAY	GO_TRANSMEMBRANE_RECEPTOR_PROTEIN_SERINE_THREONINE_KINASE_SIGNALING_PATHWAY	36/948	190/15578	8.92482e-10	1.13073e-07	8.52701e-08	CDH5/BMPR2/SPTBN1/PPM1L/ITGB1/TGFBR2/FSTL1/TMEM100/SMAD6/ACVRL1/SMAD5/LTBP1/PXN/ENG/FURIN/SKIL/SKI/FERMT2/NLK/LTBP4/SMAD2/SMAD4/CLDN5/PTK2/USP9X/SMAD9/ID1/SMURF2/APOA1/CBL/ZFYVE16/PDGFB/TGFB1/HIPK2/ZYX/JUN	36
GO_TUBE_MORPHOGENESIS	GO_TUBE_MORPHOGENESIS	GO_TUBE_MORPHOGENESIS	50/948	323/15578	9.19809e-10	1.13073e-07	8.52701e-08	NOTCH4/PODXL/NFIB/EFNB2/EDN1/COL4A1/TGFBR2/LRP6/LAMA5/ACVRL1/NRP1/TGM2/LUZP1/DLL4/DLC1/PLXND1/NOTCH1/ENG/CLIC4/MIB1/ZEB1/TBX3/NIPBL/RASIP1/SKI/GJA1/MEF2C/RHOB/ARID1A/MTSS1/SMAD2/SMAD4/DCHS1/DAB2IP/FZD6/KRAS/SOX17/DAG1/FAT4/EPHA4/MYC/CHD7/NPHP3/FOXF1/TSC2/CTNNB1/HES1/TGFB1/HLX/ADM	50
GO_ACTIN_FILAMENT_BASED_PROCESS	GO_ACTIN_FILAMENT_BASED_PROCESS	GO_ACTIN_FILAMENT_BASED_PROCESS	62/948	450/15578	1.12189e-09	1.33318e-07	1.00537e-07	COBLL1/NEDD9/MEF2A/SPTAN1/SORBS2/AQP1/ITGB1/CTNNA1/MYH9/EHD2/SYNE2/DLC1/GJA5/S1PR1/FGD4/FRYL/CFLAR/ROCK1/PRKAR1A/SHROOM4/LIMA1/ACTN4/TAOK2/LIMCH1/FLNB/GJA1/ROCK2/RICTOR/SHROOM1/WASL/RUFY3/MTSS1/ELMO1/ADD1/SSH1/PARVB/PALLD/CAMK2D/PIP5K1C/CDC42BPA/BCAR1/ARHGAP26/TMOD3/TNFAIP1/FGD5/TTC17/KRAS/MKLN1/FLNA/WIPF2/GSN/DIAPH1/ABI2/PREX1/ARHGEF2/NF1/SORBS1/NISCH/WASF2/ZYX/KIT/PDLIM7	62
GO_REGULATION_OF_CELLULAR_RESPONSE_TO_GROWTH_FACTOR_STIMULUS	GO_REGULATION_OF_CELLULAR_RESPONSE_TO_GROWTH_FACTOR_STIMULUS	GO_REGULATION_OF_CELLULAR_RESPONSE_TO_GROWTH_FACTOR_STIMULUS	40/948	229/15578	1.29865e-09	1.49345e-07	1.12623e-07	VEGFC/MMRN2/BMPR2/MECOM/ITGA5/TGFBR2/SMAD6/ACVRL1/LTBP1/DUSP6/NOTCH1/NPTN/ENG/GLG1/FURIN/ZEB1/CD109/MYO1C/SKIL/MYOF/CYR61/FGFR1/SKI/LTBP4/SMAD2/XIAP/ITGA3/CAV2/SMAD4/DAB2IP/FZD4/CAV1/SMURF2/CTNNB1/HES1/TGFB1/HIPK2/FBN1/FLT1/SULF1	40
GO_POSITIVE_REGULATION_OF_ENDOTHELIAL_CELL_MIGRATION	GO_POSITIVE_REGULATION_OF_ENDOTHELIAL_CELL_MIGRATION	GO_POSITIVE_REGULATION_OF_ENDOTHELIAL_CELL_MIGRATION	20/948	67/15578	1.49773e-09	1.66856e-07	1.25829e-07	FOXP1/VEGFC/BMPR2/SCARB1/EDN1/TEK/NRP1/KDR/SASH1/FGFR1/ROCK2/HDAC7/RHOB/BCAR1/SPARC/PLCG1/ANXA3/ETS1/PDGFB/TGFB1	20
GO_HEART_MORPHOGENESIS	GO_HEART_MORPHOGENESIS	GO_HEART_MORPHOGENESIS	38/948	212/15578	1.58534e-09	1.71264e-07	1.29153e-07	HEG1/ADAM15/TEK/JAG1/TMEM100/DLL4/DLC1/GJA5/S1PR1/PLXND1/NOTCH1/COL11A1/ENG/MIB1/EFNA1/TBX3/NIPBL/CYR61/GJA1/MEF2C/SOS1/EGLN1/SMAD4/CLDN5/DCHS1/PTK2/SOX17/COL4A3BP/FAT4/CHD7/NPHP3/FOXF1/COL5A1/HES1/ADAMTS1/ERG/CPE/JUN	38
GO_VASCULAR_ENDOTHELIAL_GROWTH_FACTOR_RECEPTOR_SIGNALING_PATHWAY	GO_VASCULAR_ENDOTHELIAL_GROWTH_FACTOR_RECEPTOR_SIGNALING_PATHWAY	GO_VASCULAR_ENDOTHELIAL_GROWTH_FACTOR_RECEPTOR_SIGNALING_PATHWAY	21/948	74/15578	1.63779e-09	1.71727e-07	1.29502e-07	VEGFC/BMPR2/NRP1/PXN/KDR/FYN/ROCK1/NCKAP1/ROCK2/ELMO1/SHC2/BCAR1/DAB2IP/PTK2/MAPK11/DOCK1/CRK/PAK2/WASF2/FLT1/SULF1	21
GO_REGULATION_OF_RAS_PROTEIN_SIGNAL_TRANSDUCTION	GO_REGULATION_OF_RAS_PROTEIN_SIGNAL_TRANSDUCTION	GO_REGULATION_OF_RAS_PROTEIN_SIGNAL_TRANSDUCTION	34/948	184/15578	5.13042e-09	5.2257e-07	3.94078e-07	ITGB1/RAPGEF1/AKAP13/DLC1/FGD4/PREX2/ARHGEF12/ITSN2/CYTH1/ITPKB/RASGRF2/ARHGEF7/IGF1/ARHGEF15/SOS1/ITGA3/ARHGEF3/PLEKHG1/CYTH3/OGT/CAMK2D/TNFAIP1/FGD5/DAB2IP/KRAS/ARAP3/APOA1/PREX1/SHOC2/CRK/ARHGEF2/NF1/KITLG/ABCA1	34
GO_CELL_SUBSTRATE_JUNCTION_ASSEMBLY	GO_CELL_SUBSTRATE_JUNCTION_ASSEMBLY	GO_CELL_SUBSTRATE_JUNCTION_ASSEMBLY	15/948	41/15578	7.40875e-09	7.33672e-07	5.53273e-07	ITGA5/TNS1/LAMA5/DST/DLC1/TAOK2/ARHGEF7/ITGA6/FERMT2/CD151/FN1/PLEC/LAMC1/SORBS1/ITGA2	15
GO_NEGATIVE_REGULATION_OF_LOCOMOTION	GO_NEGATIVE_REGULATION_OF_LOCOMOTION	GO_NEGATIVE_REGULATION_OF_LOCOMOTION	42/948	263/15578	8.10832e-09	7.81247e-07	5.8915e-07	MMRN2/ADAM15/STAT3/HYAL2/IL33/ACVRL1/NRP1/SEMA3G/CTNNA1/DLL4/DLC1/PTPRM/TIE1/NOTCH1/ENG/CLIC4/VCL/VASH1/OSBPL8/ARHGAP4/WASL/RHOB/PTPRG/RRAS/CLASP2/PLCB1/DAB2IP/DAG1/ARAP3/GSN/SEMA6B/DACH1/PTEN/BRAF/KRIT1/NF1/TGFB1/NISCH/IGFBP5/SULF1/KLF4/SEMA6A	42
GO_CELLULAR_RESPONSE_TO_ORGANIC_CYCLIC_COMPOUND	GO_CELLULAR_RESPONSE_TO_ORGANIC_CYCLIC_COMPOUND	GO_CELLULAR_RESPONSE_TO_ORGANIC_CYCLIC_COMPOUND	61/948	465/15578	1.02663e-08	9.63138e-07	7.26317e-07	PDE4D/EDN1/LIN28B/AQP1/STAT3/ITGB1/RAPGEF1/LRP6/SMAD5/DICER1/CTNNA1/ATP1A1/ITPR2/APP/MSN/AHR/NR3C1/RB1/IGF1/ROCK2/MEF2C/RBFOX2/PDE4B/ARID1A/SMAD2/SSH1/HMGCS1/RAPGEF2/GNB1/MED13/KLF2/RAP1A/ATP2B4/AKAP9/ERRFI1/UBE3A/KDM3A/NR4A1/ADAR/SLC16A1/SMAD9/ID1/CAV1/SERPINB9/DIAPH1/NCOA3/TAF7/UBR5/FOXF1/PDGFB/AKT2/CTNNB1/PAK2/TGFB1/ADAMTS1/IGFBP5/KLF4/KLF6/ABCA1/ITGA2/ID3	61
GO_REGULATION_OF_CELL_JUNCTION_ASSEMBLY	GO_REGULATION_OF_CELL_JUNCTION_ASSEMBLY	GO_REGULATION_OF_CELL_JUNCTION_ASSEMBLY	19/948	68/15578	1.29815e-08	1.18664e-06	8.94866e-07	MACF1/TEK/RAPGEF1/ACVRL1/PRKCH/DLC1/KDR/ROCK1/MYO1C/GJA1/ROCK2/RAPGEF2/CLASP2/RAP1A/PTK2/ACE/CAV1/PTEN/SLK	19
GO_SIGNAL_TRANSDUCTION_BY_PROTEIN_PHOSPHORYLATION	GO_SIGNAL_TRANSDUCTION_BY_PROTEIN_PHOSPHORYLATION	GO_SIGNAL_TRANSDUCTION_BY_PROTEIN_PHOSPHORYLATION	55/948	404/15578	1.52483e-08	1.35135e-06	1.01907e-06	BMPR2/MEF2A/SPTAN1/SPTBN1/PPM1L/TEK/SPAG9/TGFBR2/PLVAP/ACVRL1/KL/DUSP6/KDR/FYN/TAOK1/ITPKB/RASGRF2/TAOK2/IGF1/FGFR1/MEF2C/NLK/MARK3/SOS1/MAP3K3/MAP3K2/CAMK2D/SHC2/SHANK3/RAPGEF2/RB1CC1/AKAP9/MDFIC/SETX/DAB2IP/PTK2/KRAS/MAP4K3/MAPK11/CAV1/PEA15/MYC/MAP3K11/APOA1/PTPRA/BRAF/SLK/PDGFB/NF1/PAK2/TGFB1/MAP4K4/KITLG/RASGRP3/KIT	55
GO_UROGENITAL_SYSTEM_DEVELOPMENT	GO_UROGENITAL_SYSTEM_DEVELOPMENT	GO_UROGENITAL_SYSTEM_DEVELOPMENT	45/948	299/15578	1.55414e-08	1.35135e-06	1.01907e-06	PECAM1/PODXL/EFNB2/WWTR1/LAMB2/COL4A1/CD34/HYAL2/JAG1/SMAD6/LAMA5/SMAD5/NRP1/NOTCH1/ITGA6/NIPBL/FGFR1/MEF2C/MTSS1/SMAD2/ITGA3/UBE3A/SMAD4/DCHS1/ACE/SOX17/SMAD9/FAT4/CD24/EPHA4/MYC/PTEN/NPHP3/FOXF1/PDGFB/CTNNB1/GATA2/NF1/HES1/TGFB1/NID1/ADAMTS1/FBN1/SULF1/ID3	45
GO_REGULATION_OF_ENDOTHELIAL_CELL_DIFFERENTIATION	GO_REGULATION_OF_ENDOTHELIAL_CELL_DIFFERENTIATION	GO_REGULATION_OF_ENDOTHELIAL_CELL_DIFFERENTIATION	12/948	27/15578	1.78644e-08	1.51635e-06	1.1435e-06	CDH5/NOTCH4/APOLD1/TMEM100/ACVRL1/NOTCH1/PPP1R12A/ROCK1/ROCK2/CLDN5/ID1/CTNNB1	12
GO_POSITIVE_REGULATION_OF_CELL_SUBSTRATE_ADHESION	GO_POSITIVE_REGULATION_OF_CELL_SUBSTRATE_ADHESION	GO_POSITIVE_REGULATION_OF_CELL_SUBSTRATE_ADHESION	23/948	99/15578	1.89982e-08	1.57508e-06	1.18779e-06	VEGFC/ITGA5/TEK/ITGB1/UTRN/CDK6/FBLN2/NDNF/KDR/HSD17B12/ROCK1/ARHGEF7/CYR61/MYADM/FN1/ITGA3/PRKCE/FLNA/APOA1/PREX1/BRAF/FOXF1/NID1	23
GO_POSITIVE_REGULATION_OF_CELL_ADHESION	GO_POSITIVE_REGULATION_OF_CELL_ADHESION	GO_POSITIVE_REGULATION_OF_CELL_ADHESION	52/948	376/15578	2.23369e-08	1.80979e-06	1.36479e-06	PODXL/VEGFC/CD46/EFNB2/ITGA5/TEK/ITGB1/TGFBR2/UTRN/CDK6/TGM2/FBLN2/NDNF/KDR/FYN/HSD17B12/ROCK1/ITPKB/ARHGEF7/CD59/IGF1/ITGA6/CYR61/MYADM/RICTOR/CD44/FN1/PIEZO1/HLA-E/STAT5B/ITGA3/CYTH3/PRKCE/STX3/FLNA/CAV1/CD24/APOA1/PREX1/YES1/IL4R/BRAF/ETS1/FOXF1/HSPH1/HES1/PAK2/TGFB1/NID1/IGFBP2/HLX/ITGA2	52
GO_POSITIVE_REGULATION_OF_VASCULATURE_DEVELOPMENT	GO_POSITIVE_REGULATION_OF_VASCULATURE_DEVELOPMENT	GO_POSITIVE_REGULATION_OF_VASCULATURE_DEVELOPMENT	27/948	133/15578	2.49267e-08	1.97475e-06	1.48919e-06	VEGFC/ITGA5/AQP1/TEK/CD34/TGFBR2/TMEM100/ACVRL1/KDR/ENG/SASH1/HDAC7/RHOB/HIPK1/RAPGEF2/RRAS/RAP1A/PLCG1/ANXA3/ETS1/PDGFB/GATA2/RAMP2/HIPK2/KIT/FLT1/ADM	27
GO_MUSCLE_STRUCTURE_DEVELOPMENT	GO_MUSCLE_STRUCTURE_DEVELOPMENT	GO_MUSCLE_STRUCTURE_DEVELOPMENT	57/948	432/15578	2.57001e-08	1.99176e-06	1.50202e-06	EPAS1/MEF2A/HEG1/MBNL1/SORBS2/SPAG9/ITGB1/UTRN/JAG1/LAMA5/MYH9/DLL4/AKAP13/S1PR1/NOTCH1/COL11A1/CFLAR/PRKAR1A/MEF2D/TBX3/SKIL/TANC1/RB1/IGF1/FLNB/SKI/MEF2C/AEBP1/ARID1A/PDLIM5/CAMK2D/PLAGL1/EGLN1/TMOD3/CAV2/KRAS/EPC1/CAV1/IFRD1/CHD2/GPCPD1/SOX6/FOXF1/SMTN/MEOX2/CTNNB1/BTG2/NF1/HES1/RAMP2/NFATC2/HMGCR/MAFF/IGFBP5/HLX/ADM/ID3	57
GO_SKELETAL_SYSTEM_DEVELOPMENT	GO_SKELETAL_SYSTEM_DEVELOPMENT	GO_SKELETAL_SYSTEM_DEVELOPMENT	59/948	455/15578	2.75123e-08	2.08684e-06	1.57372e-06	FOXP1/BMPR2/NFIB/IGFBP4/EDN1/CHSY1/TEK/HYAL2/TGFBR2/LRP6/CSGALNACT1/SMAD5/PAPSS2/JAG2/SPEF2/AKAP13/GJA5/COL11A1/GLG1/GNAQ/FLI1/MEF2D/ZEB1/TBX3/IGF1/NIPBL/CYR61/FGFR1/SKI/MEF2C/PLEKHA1/AEBP1/ANKRD11/BBX/CD44/SERPINH1/SMAD2/COL5A2/GNA11/SPARC/DCHS1/RPS6KA3/INSIG1/SMAD9/FAT4/CHD7/SLC39A1/TLL1/SOX6/PLS3/IMPAD1/CTNNB1/CTGF/TGFB1/WASF2/FBN1/KIT/HOXA13/SULF1	59
GO_ENDOTHELIAL_CELL_DEVELOPMENT	GO_ENDOTHELIAL_CELL_DEVELOPMENT	GO_ENDOTHELIAL_CELL_DEVELOPMENT	15/948	45/15578	3.20004e-08	2.3767e-06	1.7923e-06	NOTCH4/PDE4D/HEG1/RAPGEF1/MSN/TJP1/ENG/CLIC4/MYADM/RAPGEF2/VEZF1/RAP1A/ID1/CTNNB1/COL18A1	15
GO_CELL_MATRIX_ADHESION	GO_CELL_MATRIX_ADHESION	GO_CELL_MATRIX_ADHESION	25/948	119/15578	4.00438e-08	2.91339e-06	2.19703e-06	JAM3/ADAM15/CD34/ITGB1/LAMA5/BCAM/DLC1/PXN/VCL/TAOK2/ARHGEF7/ITGA6/FERMT2/FBLN5/CD44/FN1/ITGA3/MKLN1/DAG1/CTNNB1/CTGF/SORBS1/NID1/ZYX/ITGA2	25
GO_POSITIVE_REGULATION_OF_CELL_DEVELOPMENT	GO_POSITIVE_REGULATION_OF_CELL_DEVELOPMENT	GO_POSITIVE_REGULATION_OF_CELL_DEVELOPMENT	60/948	472/15578	4.33495e-08	3.09082e-06	2.33083e-06	CDH5/VEGFC/BMPR2/TCF4/MACF1/WWTR1/EDN1/SPAG9/ITGB1/RAPGEF1/TGFBR2/DICER1/NRP1/PRKCH/PALM/NDNF/NOTCH1/NPTN/FYN/SPEN/ITSN2/ATP6AP1/NTRK2/ZEB1/SKIL/ARHGEF7/NUMB/FGFR1/MYADM/MEF2C/RUFY3/FN1/SMAD2/ITGA3/KIDINS220/SHANK3/RAPGEF2/GDPD5/RAP1A/SETX/SMAD4/CLDN5/GPRC5B/ABL2/TMEM30A/DAB2IP/FES/FLNA/EPHA4/APOA1/PREX1/ZMYND8/BRAF/CTNNB1/GATA2/HES1/TGFB1/ADAMTS1/KIT/SEMA6A	60
GO_REGULATION_OF_ACTIN_FILAMENT_BASED_PROCESS	GO_REGULATION_OF_ACTIN_FILAMENT_BASED_PROCESS	GO_REGULATION_OF_ACTIN_FILAMENT_BASED_PROCESS	45/948	312/15578	5.71929e-08	3.9979e-06	3.01487e-06	JAM3/SPTAN1/SPTBN1/PDE4D/EDN1/TEK/MYH9/ATP1A1/AKAP13/DLC1/GJA5/S1PR1/ROCK1/LIMA1/NCKAP1/ROCK2/MYADM/MEF2C/ARHGEF15/RICTOR/PDE4B/WASL/ADD1/SSH1/CAMK2D/SHANK3/TMOD3/CLASP2/ABL2/FES/PRKCE/SYNPO/ID1/CAV1/WIPF2/GSN/ABI2/APOA1/PREX1/BRAF/CRK/CCDC88A/CTGF/TGFB1/WASF2	45
GO_BONE_DEVELOPMENT	GO_BONE_DEVELOPMENT	GO_BONE_DEVELOPMENT	29/948	156/15578	5.95676e-08	4.08381e-06	3.07967e-06	FOXP1/BMPR2/CHSY1/TEK/TGFBR2/CSGALNACT1/SMAD5/PAPSS2/AKAP13/GLG1/FLI1/MEF2D/IGF1/SKI/MEF2C/ANKRD11/BBX/SERPINH1/SPARC/DCHS1/INSIG1/SMAD9/FAT4/PLS3/IMPAD1/TGFB1/WASF2/KIT/SULF1	29
GO_SINGLE_ORGANISM_CELL_ADHESION	GO_SINGLE_ORGANISM_CELL_ADHESION	GO_SINGLE_ORGANISM_CELL_ADHESION	58/948	459/15578	9.01183e-08	6.06173e-06	4.57125e-06	CDH5/JAM3/FOXP1/CD93/CTNND1/ITGA5/MERTK/TEK/CD34/ITGB1/RAPGEF1/LRP6/LAMA5/CDK6/CTNNA1/JAM2/MYH9/MSN/JAG2/DLL4/FYN/ESAM/VCL/ROCK1/EFNA1/ITPKB/PEAK1/LIMS2/CYR61/FERMT2/CD151/CD44/FN1/HLA-E/STAT5B/RC3H1/FNDC3A/LAMC1/PIP5K1C/RC3H2/ICAM2/STAT6/CSRP1/FZD4/FLNA/CD24/PREX1/CHD7/IRF1/VEZT/BRAF/FOXF1/CTNNB1/PRKDC/TGFB1/ZFP36L1/KIT/MYL9	58
GO_RESPIRATORY_SYSTEM_DEVELOPMENT	GO_RESPIRATORY_SYSTEM_DEVELOPMENT	GO_RESPIRATORY_SYSTEM_DEVELOPMENT	33/948	197/15578	1.01762e-07	6.71817e-06	5.06627e-06	EPAS1/BMPR2/NFIB/HEG1/TGFBR2/LRP6/LAMA5/SPEF2/NOTCH1/NUMA1/NUMB/FGFR1/SKI/SMAD2/ITGA3/MAN1A2/KLF2/RC3H2/ERRFI1/SPARC/KRAS/LIPA/ID1/DAG1/CHD7/DHCR7/NPHP3/FOXF1/CTNNB1/CTGF/HS6ST1/HES1/IGFBP5	33
GO_EMBRYONIC_ORGAN_DEVELOPMENT	GO_EMBRYONIC_ORGAN_DEVELOPMENT	GO_EMBRYONIC_ORGAN_DEVELOPMENT	53/948	406/15578	1.13657e-07	7.36703e-06	5.55559e-06	EPAS1/RSPO3/EDN1/TGFBR2/NRP1/SPEF2/GJA5/KDR/NOTCH1/COL11A1/ENG/BPTF/MIB1/SOCS3/EFNA1/ZEB1/TBX3/NIPBL/CYR61/FGFR1/GJA1/BIRC6/MEF2C/ARID1A/SMAD2/TSHZ1/HIPK1/EGLN1/FZD6/INSIG1/SOX17/CHD7/SLC39A1/NPHP3/FOXF1/PDGFB/RBBP6/CTNNB1/GATA2/HS6ST1/HES1/ZFP36L1/PCDH12/KITLG/SH2B3/HIPK2/FBN1/LRIG3/KIT/HLX/NES/ADM/ID3	53
GO_NEGATIVE_REGULATION_OF_ENDOTHELIAL_CELL_PROLIFERATION	GO_NEGATIVE_REGULATION_OF_ENDOTHELIAL_CELL_PROLIFERATION	GO_NEGATIVE_REGULATION_OF_ENDOTHELIAL_CELL_PROLIFERATION	12/948	32/15578	1.74673e-07	1.11198e-05	8.38564e-06	ACVRL1/DLL4/PTPRM/ENG/VASH1/GJA1/CAV2/SPARC/CAV1/KRIT1/NF1/SULF1	12
GO_POSITIVE_REGULATION_OF_MAPK_CASCADE	GO_POSITIVE_REGULATION_OF_MAPK_CASCADE	GO_POSITIVE_REGULATION_OF_MAPK_CASCADE	58/948	470/15578	2.04218e-07	1.27726e-05	9.632e-06	IGFBP4/EDN1/TEK/SPAG9/ITGB1/RAPGEF1/NRP1/KL/TNFRSF1B/DUSP6/KDR/NPTN/TAOK1/ATP6AP1/NTRK2/EFNA1/TAOK2/IGF1/SASH1/FGFR1/CD44/MAP3K3/MAP3K2/CAMK2D/KIDINS220/SHC2/RAPGEF2/RAP1A/MDFIC/CAV2/RYK/PLCB1/DAB2IP/KRAS/PRKCE/MAP4K3/FZD4/MAPK11/PEA15/CD24/PLCG1/EPHA4/MAP3K11/CDK10/PTEN/BRAF/PDGFB/CRK/CTNNB1/CTGF/TGFB1/TNFRSF25/KITLG/HIPK2/HMGCR/KIT/FLT1/JUN	58
GO_NEGATIVE_REGULATION_OF_VASCULATURE_DEVELOPMENT	GO_NEGATIVE_REGULATION_OF_VASCULATURE_DEVELOPMENT	GO_NEGATIVE_REGULATION_OF_VASCULATURE_DEVELOPMENT	19/948	80/15578	2.23785e-07	1.37551e-05	1.03729e-05	MMRN2/TEK/COL4A2/DLL4/PTPRM/TIE1/NOTCH1/ROCK1/VASH1/ROCK2/SPARC/DAB2IP/GTF2I/PDGFB/KRIT1/NF1/ECSCR/SULF1/KLF4	19
GO_RESPONSE_TO_PEPTIDE	GO_RESPONSE_TO_PEPTIDE	GO_RESPONSE_TO_PEPTIDE	52/948	404/15578	2.35355e-07	1.41596e-05	1.0678e-05	EDN1/TEK/ADCY4/STAT3/LRP6/JAG1/KL/PXN/NOTCH1/FYN/PIK3R3/SOCS3/PRKAR1A/ATP6AP1/PIK3C2A/IGF1/GNB4/GJA1/PDK4/STAT5B/SOS1/KLF3/ATP6V1C1/OGT/BCAR1/GNB1/KLF2/CAV2/ERRFI1/SPARC/NR4A1/PTK2/IGF1R/ATP6V0A1/ID1/DAG1/CAV1/PTPRA/BRAF/PDGFB/AKT2/ARHGEF2/CTNNB1/BTG2/CTGF/SORBS1/PRKDC/FBN1/IGFBP5/KLF4/KLF6/ADM	52
GO_REGULATION_OF_EPITHELIAL_CELL_PROLIFERATION	GO_REGULATION_OF_EPITHELIAL_CELL_PROLIFERATION	GO_REGULATION_OF_EPITHELIAL_CELL_PROLIFERATION	41/948	285/15578	2.3831e-07	1.41596e-05	1.0678e-05	VEGFC/BMPR2/NFIB/EFNB2/TEK/ACVRL1/CDK6/NRP1/DLL4/PTPRM/KDR/NOTCH1/ENG/VASH1/EGFL7/CD109/RB1/LIMS2/IGF1/GJA1/MEF2C/RICTOR/MTSS1/LAMC1/CAV2/ERRFI1/SPARC/NR4A1/DAB2IP/ID1/CAV1/MYC/PTEN/PDGFB/KRIT1/CTNNB1/NF1/HES1/TGFB1/SULF1/JUN	41
GO_REGULATION_OF_CELL_SHAPE	GO_REGULATION_OF_CELL_SHAPE	GO_REGULATION_OF_CELL_SHAPE	26/948	139/15578	2.51592e-07	1.47037e-05	1.10883e-05	PALMD/MYH9/MSN/DLC1/FGD4/PALM/CSNK1E/KDR/FYN/TAOK2/FERMT2/FN1/BRWD1/PARVB/FGD5/FES/PTK2/MKLN1/DAG1/WIPF2/ARAP3/DIAPH1/CSNK1D/CSNK1G3/CFDP1/KIT	26
GO_INTEGRIN_MEDIATED_SIGNALING_PATHWAY	GO_INTEGRIN_MEDIATED_SIGNALING_PATHWAY	GO_INTEGRIN_MEDIATED_SIGNALING_PATHWAY	19/948	82/15578	3.38889e-07	1.92293e-05	1.45011e-05	NEDD9/ITGA5/ADAM15/ITGB1/LAMA5/DST/MYH9/ITGA6/ADAM10/FERMT2/ITGA3/BCAR1/PTK2/DOCK1/APOA1/CTGF/ADAMTS1/ZYX/ITGA2	19
GO_REGULATION_OF_ENDOTHELIAL_CELL_PROLIFERATION	GO_REGULATION_OF_ENDOTHELIAL_CELL_PROLIFERATION	GO_REGULATION_OF_ENDOTHELIAL_CELL_PROLIFERATION	21/948	98/15578	3.39816e-07	1.92293e-05	1.45011e-05	BMPR2/TEK/ACVRL1/NRP1/DLL4/PTPRM/KDR/ENG/VASH1/EGFL7/GJA1/RICTOR/CAV2/SPARC/NR4A1/CAV1/PDGFB/KRIT1/NF1/SULF1/JUN	21
GO_NEGATIVE_REGULATION_OF_EPITHELIAL_CELL_PROLIFERATION	GO_NEGATIVE_REGULATION_OF_EPITHELIAL_CELL_PROLIFERATION	GO_NEGATIVE_REGULATION_OF_EPITHELIAL_CELL_PROLIFERATION	23/948	115/15578	3.54956e-07	1.97722e-05	1.49105e-05	NFIB/EFNB2/ACVRL1/CDK6/DLL4/PTPRM/ENG/VASH1/CD109/RB1/LIMS2/GJA1/MEF2C/MTSS1/CAV2/SPARC/DAB2IP/CAV1/PTEN/KRIT1/NF1/TGFB1/SULF1	23
GO_RESPONSE_TO_OXYGEN_LEVELS	GO_RESPONSE_TO_OXYGEN_LEVELS	GO_RESPONSE_TO_OXYGEN_LEVELS	43/948	311/15578	3.73505e-07	2.04442e-05	1.54173e-05	EPAS1/NDRG1/APOLD1/PLOD2/EDN1/AQP1/TEK/ITPR2/ITPR1/NDNF/NOTCH1/ENG/ECE1/SOCS3/ACTN4/PDLIM1/IGF1/STAT5B/MDM4/HIF3A/CAMK2D/DDIT4/EGLN1/GNB1/PLOD1/CREBBP/KDM3A/SMAD4/PRKCE/CAV1/CD24/PTEN/ETS1/PDGFB/CTGF/NF1/TGFB1/LOXL2/RAMP2/HIPK2/FLT1/ITGA2/ADM	43
GO_ADHERENS_JUNCTION_ASSEMBLY	GO_ADHERENS_JUNCTION_ASSEMBLY	GO_ADHERENS_JUNCTION_ASSEMBLY	12/948	34/15578	3.78711e-07	2.04442e-05	1.54173e-05	LAMA5/DLC1/VCL/TAOK2/ARHGEF7/FERMT2/HIPK1/PIP5K1C/CTNNB1/SORBS1/RAMP2/ITGA2	12
GO_DEVELOPMENTAL_GROWTH	GO_DEVELOPMENTAL_GROWTH	GO_DEVELOPMENTAL_GROWTH	45/948	333/15578	3.88471e-07	2.04442e-05	1.54173e-05	WWTR1/LAMB2/PDE4D/HEG1/SORBS2/ADAM15/ITGB1/TGFBR2/LRP6/NRP1/APP/S1PR1/NOTCH1/CLIC4/PTPN12/CFLAR/VCL/PRKAR1A/IGF1/NIPBL/GJA1/PLEKHA1/ANKRD11/SOS1/SMAD2/PDLIM5/ADD1/CAMK2D/KLF2/RC3H2/UBE3A/SMAD4/TBL1XR1/USP9X/IFRD1/GSN/PTEN/DHCR7/PRMT2/TIMP3/RBBP6/TGFB1/ZFP36L1/IGFBP5/ADM	45
GO_NEGATIVE_REGULATION_OF_PHOSPHORYLATION	GO_NEGATIVE_REGULATION_OF_PHOSPHORYLATION	GO_NEGATIVE_REGULATION_OF_PHOSPHORYLATION	53/948	422/15578	3.95609e-07	2.04442e-05	1.54173e-05	MECOM/WWTR1/PDE4D/STAT3/HYAL2/RAPGEF1/LRP6/SMAD6/RGS3/DUSP6/CTDSP1/ENG/TRIB2/SOCS3/GNAQ/PRKAR1A/CD109/WNK1/RB1/MIDN/MYADM/ASH1L/ANKLE2/OGT/DDIT4/DNAJC10/ERRFI1/CNKSR3/ADAR/DAB2IP/IGF1R/IBTK/DAG1/CAV1/MYC/ZMYND11/SH3BP5/TAF7/PPP2R5A/PTEN/TSC2/TIMP3/HSPH1/NF1/PAK2/PRKDC/CHORDC1/TGFB1/HMGCR/PDCD4/DUSP1/KLF4/JUN	53
GO_LEUKOCYTE_MIGRATION	GO_LEUKOCYTE_MIGRATION	GO_LEUKOCYTE_MIGRATION	38/948	259/15578	3.95694e-07	2.04442e-05	1.54173e-05	PECAM1/JAM3/PODXL/ITGA5/MERTK/PDE4D/EDN1/GRB14/TEK/CD34/ITGB1/JAM2/MYH9/THBD/MSN/S1PR1/FYN/GLG1/ESAM/ROCK1/ITGA6/PDE4B/CD44/FN1/STAT5B/SOS1/ITGA3/LYST/PIP5K1C/SLC16A1/KRAS/CAV1/PLCG1/PREX1/YES1/PDGFB/KIT/FLT1	38
GO_REGULATION_OF_CELLULAR_RESPONSE_TO_TRANSFORMING_GROWTH_FACTOR_BETA_STIMULUS	GO_REGULATION_OF_CELLULAR_RESPONSE_TO_TRANSFORMING_GROWTH_FACTOR_BETA_STIMULUS	GO_REGULATION_OF_CELLULAR_RESPONSE_TO_TRANSFORMING_GROWTH_FACTOR_BETA_STIMULUS	21/948	99/15578	4.06947e-07	2.07252e-05	1.56292e-05	MECOM/TGFBR2/SMAD6/LTBP1/ENG/GLG1/FURIN/ZEB1/CD109/SKIL/SKI/LTBP4/SMAD2/ITGA3/CAV2/SMAD4/CAV1/SMURF2/TGFB1/HIPK2/FBN1	21
GO_KIDNEY_EPITHELIUM_DEVELOPMENT	GO_KIDNEY_EPITHELIUM_DEVELOPMENT	GO_KIDNEY_EPITHELIUM_DEVELOPMENT	24/948	125/15578	4.38857e-07	2.20356e-05	1.66174e-05	PECAM1/PODXL/EFNB2/LAMB2/CD34/JAG1/SMAD6/LAMA5/SMAD5/NOTCH1/FGFR1/MEF2C/MTSS1/SMAD2/SMAD4/DCHS1/SMAD9/FAT4/CD24/EPHA4/MYC/CTNNB1/HES1/TGFB1	24
GO_STEM_CELL_DIFFERENTIATION	GO_STEM_CELL_DIFFERENTIATION	GO_STEM_CELL_DIFFERENTIATION	31/948	190/15578	4.50042e-07	2.22833e-05	1.68042e-05	WWTR1/EDN1/ADAM15/LRP6/JAG1/TMEM100/LAMA5/CDK6/NRP1/SEMA3G/NOTCH1/A2M/EFNA1/FGFR1/MEF2C/MSI2/SMAD4/PUM1/MTF2/ACE/SOX17/CHD2/SEMA6B/CTNNB1/HES1/TGFB1/LOXL2/KITLG/ERG/KIT/SEMA6A	31
GO_REGULATION_OF_EXTRINSIC_APOPTOTIC_SIGNALING_PATHWAY	GO_REGULATION_OF_EXTRINSIC_APOPTOTIC_SIGNALING_PATHWAY	GO_REGULATION_OF_EXTRINSIC_APOPTOTIC_SIGNALING_PATHWAY	27/948	153/15578	5.03975e-07	2.46119e-05	1.85602e-05	HYAL2/NRP1/CTNNA1/FYN/CFLAR/UNC5B/HSPA1B/SKIL/IGF1/ITGA6/FGFR1/BIRC6/RB1CC1/TMBIM1/CAV1/PEA15/ZMYND11/CYLD/TNFRSF10B/PTEN/ITM2C/TIMP3/ARHGEF2/NF1/PAK2/HSPA1A/MCL1	27
GO_REGULATION_OF_NEURON_PROJECTION_DEVELOPMENT	GO_REGULATION_OF_NEURON_PROJECTION_DEVELOPMENT	GO_REGULATION_OF_NEURON_PROJECTION_DEVELOPMENT	51/948	408/15578	7.57352e-07	3.64859e-05	2.75146e-05	BMPR2/MACF1/ITGB1/RAPGEF1/NRP1/SEMA3G/PLXNA2/PALM/PLXND1/NDNF/NPTN/FYN/ITSN2/PLK2/NTRK2/EFNA1/SKIL/FGFR1/MEF2C/ARHGAP4/RUFY3/GDI1/FN1/PDLIM5/ITGA3/SSH1/KIDINS220/SHANK3/RAPGEF2/CLASP2/RAP1A/SETX/GPRC5B/ABL2/TMEM30A/DAB2IP/FES/PTK2/ID1/EPHA4/IFRD1/PREX1/ZMYND8/SEMA6B/PTEN/BRAF/ITM2C/CCDC88A/ADAMTS1/KLF4/SEMA6A	51
GO_GLOMERULUS_DEVELOPMENT	GO_GLOMERULUS_DEVELOPMENT	GO_GLOMERULUS_DEVELOPMENT	14/948	49/15578	7.89946e-07	3.75488e-05	2.83161e-05	PECAM1/PODXL/WWTR1/LAMB2/CD34/JAG1/NOTCH1/MEF2C/MTSS1/CD24/PDGFB/HES1/NID1/SULF1	14
GO_MORPHOGENESIS_OF_A_BRANCHING_STRUCTURE	GO_MORPHOGENESIS_OF_A_BRANCHING_STRUCTURE	GO_MORPHOGENESIS_OF_A_BRANCHING_STRUCTURE	28/948	167/15578	9.15932e-07	4.29645e-05	3.24002e-05	NOTCH4/RSPO3/EDN1/COL4A1/TGFBR2/LAMA5/NRP1/TGM2/DLL4/PLXND1/NOTCH1/ENG/CLIC4/SOCS3/TBX3/FGFR1/RASIP1/SMAD4/DCHS1/KRAS/DAG1/FAT4/MYC/FOXF1/CTNNB1/TGFB1/RERE/ADM	28
GO_MUSCLE_CELL_DIFFERENTIATION	GO_MUSCLE_CELL_DIFFERENTIATION	GO_MUSCLE_CELL_DIFFERENTIATION	35/948	237/15578	9.67416e-07	4.47901e-05	3.37769e-05	EPAS1/MEF2A/MBNL1/SORBS2/SPAG9/ITGB1/JAG1/MYH9/AKAP13/NOTCH1/CFLAR/PRKAR1A/TBX3/TANC1/RB1/IGF1/SKI/MEF2C/ARID1A/PDLIM5/CAMK2D/TMOD3/CAV2/KRAS/EPC1/IFRD1/SOX6/FOXF1/CTNNB1/HES1/RAMP2/NFATC2/HMGCR/IGFBP5/ADM	35
GO_REGULATION_OF_EMBRYONIC_DEVELOPMENT	GO_REGULATION_OF_EMBRYONIC_DEVELOPMENT	GO_REGULATION_OF_EMBRYONIC_DEVELOPMENT	22/948	114/15578	1.20193e-06	5.49343e-05	4.14268e-05	LAMA4/LAMA5/DUSP6/NOTCH1/IGF1/NIPBL/FGFR1/MYADM/COL5A2/CLASP2/PHLDB1/PLCB1/SOX17/DAG1/APOA1/NPHP3/COL5A1/CTNNB1/GATA2/HES1/SULF1/KLF4	22
GO_MRNA_SPLICE_SITE_SELECTION	GO_MRNA_SPLICE_SITE_SELECTION	GO_MRNA_SPLICE_SITE_SELECTION	10/948	26/15578	1.44106e-06	6.50299e-05	4.904e-05	CELF1/SF1/SETX/LUC7L/YTHDC1/SFSWAP/PTBP2/PSIP1/LUC7L3/SRSF10	10
GO_PLATELET_DEGRANULATION	GO_PLATELET_DEGRANULATION	GO_PLATELET_DEGRANULATION	21/948	107/15578	1.57062e-06	6.99426e-05	5.27448e-05	PECAM1/VEGFC/CLEC3B/VWF/APP/SRGN/CD9/A2M/VCL/ACTN4/IGF1/FN1/MMRN1/SPARC/FLNA/APOA1/PDGFB/TIMP3/TGFB1/PHACTR2/CLU	21
GO_CELL_CELL_JUNCTION_ASSEMBLY	GO_CELL_CELL_JUNCTION_ASSEMBLY	GO_CELL_CELL_JUNCTION_ASSEMBLY	17/948	74/15578	1.58916e-06	6.99426e-05	5.27448e-05	CDH5/HEG1/ITGB1/CTNNA1/GJA5/CD9/TJP1/GJA4/VCL/ACTN4/GJA1/HDAC7/CLDN5/LSR/STRN/PKN2/RAMP2	17
GO_CELLULAR_RESPONSE_TO_PEPTIDE	GO_CELLULAR_RESPONSE_TO_PEPTIDE	GO_CELLULAR_RESPONSE_TO_PEPTIDE	38/948	274/15578	1.64013e-06	7.13057e-05	5.37727e-05	EDN1/ADCY4/STAT3/KL/PXN/FYN/PIK3R3/PRKAR1A/ATP6AP1/PIK3C2A/IGF1/GNB4/PDK4/STAT5B/SOS1/KLF3/ATP6V1C1/OGT/BCAR1/GNB1/KLF2/CAV2/ERRFI1/NR4A1/PTK2/IGF1R/ATP6V0A1/ID1/CAV1/PTPRA/AKT2/ARHGEF2/CTNNB1/SORBS1/PRKDC/FBN1/KLF4/KLF6	38
GO_ARTERY_DEVELOPMENT	GO_ARTERY_DEVELOPMENT	GO_ARTERY_DEVELOPMENT	17/948	75/15578	1.93989e-06	8.3322e-05	6.28344e-05	BMPR2/JAG1/SMAD6/ACVRL1/NRP1/LTBP1/LUZP1/DLL4/GJA5/PLXND1/NOTCH1/ENG/ADAMTS6/CHD7/FOXF1/NF1/HES1	17
GO_GROWTH	GO_GROWTH	GO_GROWTH	50/948	410/15578	2.01168e-06	8.53767e-05	6.43839e-05	EMP1/WWTR1/LAMB2/PDE4D/HEG1/EDN1/SORBS2/ADAM15/ITGB1/TGFBR2/LRP6/NRP1/APP/S1PR1/NDNF/NOTCH1/CLIC4/PTPN12/CFLAR/VCL/PRKAR1A/IGF1/NIPBL/GJA1/PLEKHA1/ANKRD11/SOS1/SMAD2/PDLIM5/RFTN1/ADD1/CAMK2D/KLF2/RC3H2/UBE3A/SMAD4/TBL1XR1/USP9X/IFRD1/GSN/PTEN/DHCR7/PDGFB/PRMT2/TIMP3/RBBP6/TGFB1/ZFP36L1/IGFBP5/ADM	50
GO_REGULATION_OF_RHO_PROTEIN_SIGNAL_TRANSDUCTION	GO_REGULATION_OF_RHO_PROTEIN_SIGNAL_TRANSDUCTION	GO_REGULATION_OF_RHO_PROTEIN_SIGNAL_TRANSDUCTION	21/948	109/15578	2.15027e-06	9.0185e-05	6.80099e-05	ITGB1/AKAP13/DLC1/FGD4/PREX2/ARHGEF12/ITSN2/RASGRF2/ARHGEF7/ARHGEF15/SOS1/ITGA3/ARHGEF3/PLEKHG1/TNFAIP1/FGD5/ARAP3/APOA1/PREX1/ARHGEF2/ABCA1	21
GO_HEMOSTASIS	GO_HEMOSTASIS	GO_HEMOSTASIS	41/948	311/15578	2.41286e-06	0.000100021	7.54277e-05	MERTK/DOCK9/VWF/MYH9/ITPR2/EHD2/THBD/ITPR1/PAPSS2/PRKCH/CD9/A2M/FYN/DGKH/GNAQ/ENTPD1/VCL/PRKAR1A/FLI1/CD59/MAFK/JMJD1C/RHOB/TFPI/MMRN1/GNB1/PLCG2/GNA11/MAFG/CSRP1/FZD6/PRKCE/FLNA/DOCK1/IRF1/GATA2/SH2B3/MAFF/MYL9/TFPI2/ITGA2	41
GO_EPITHELIAL_CELL_DIFFERENTIATION	GO_EPITHELIAL_CELL_DIFFERENTIATION	GO_EPITHELIAL_CELL_DIFFERENTIATION	57/948	495/15578	2.46424e-06	0.000100977	7.61486e-05	NOTCH4/PODXL/BMPR2/NFIB/LAMB2/PDE4D/HEG1/COL4A1/CD34/RAPGEF1/JAG1/TMEM100/LAMA5/ACVRL1/CDK6/NRP1/MSN/JAG2/S1PR1/TJP1/NOTCH1/ENG/CLIC4/ARID4B/ROCK1/SKIL/NUMA1/FLNB/NUMB/FGFR1/GJA1/MYADM/MEF2C/MTSS1/FNDC3A/PALLD/RAPGEF2/VEZF1/KLF2/RAP1A/SMAD4/SOX17/ID1/CD24/FOXF1/PLS3/PDGFB/AKT2/CTNNB1/HES1/TGFB1/COL18A1/KIT/KLF4/ITGA2/ID3/JUN	57
GO_NEGATIVE_REGULATION_OF_ANOIKIS	GO_NEGATIVE_REGULATION_OF_ANOIKIS	GO_NEGATIVE_REGULATION_OF_ANOIKIS	8/948	17/15578	2.71066e-06	0.000109813	8.28113e-05	ITGA5/ITGB1/NOTCH1/NTRK2/PDK4/PTK2/CAV1/MCL1	8
GO_REGULATION_OF_VASCULOGENESIS	GO_REGULATION_OF_VASCULOGENESIS	GO_REGULATION_OF_VASCULOGENESIS	7/948	13/15578	3.75212e-06	0.000150295	0.00011334	CD34/TMEM100/KDR/RAPGEF2/RAP1A/RAMP2/ADM	7
GO_DENDRITE_DEVELOPMENT	GO_DENDRITE_DEVELOPMENT	GO_DENDRITE_DEVELOPMENT	17/948	79/15578	4.14994e-06	0.000164384	0.000123964	MEF2A/ITGB1/NRP1/APP/PREX2/FYN/RBFOX2/KLF7/KIDINS220/SHANK3/TMEM106B/STRN/PTEN/UBA6/BTBD3/PAK2/RERE	17
GO_ADHERENS_JUNCTION_ORGANIZATION	GO_ADHERENS_JUNCTION_ORGANIZATION	GO_ADHERENS_JUNCTION_ORGANIZATION	16/948	71/15578	4.19754e-06	0.000164442	0.000124008	CDH5/CTNND1/LAMA5/CTNNA1/DLC1/VCL/TAOK2/ARHGEF7/NUMB/FERMT2/HIPK1/PIP5K1C/CTNNB1/SORBS1/RAMP2/ITGA2	16
GO_REGULATION_OF_GASTRULATION	GO_REGULATION_OF_GASTRULATION	GO_REGULATION_OF_GASTRULATION	11/948	35/15578	4.31444e-06	0.000167184	0.000126076	DUSP6/FGFR1/MYADM/COL5A2/CLASP2/PHLDB1/SOX17/DAG1/APOA1/COL5A1/KLF4	11
GO_MUSCLE_TISSUE_DEVELOPMENT	GO_MUSCLE_TISSUE_DEVELOPMENT	GO_MUSCLE_TISSUE_DEVELOPMENT	37/948	275/15578	4.61234e-06	0.000176806	0.000133332	MEF2A/HEG1/SORBS2/ITGB1/DLL4/AKAP13/GJA5/S1PR1/NOTCH1/COL11A1/ENG/CFLAR/PRKAR1A/MEF2D/TBX3/SKIL/RB1/FLNB/SKI/MEF2C/ARID1A/PDLIM5/CAMK2D/PLAGL1/EGLN1/CAV2/CAV1/IFRD1/GPCPD1/PTEN/SOX6/MEOX2/BTG2/NF1/MAFF/IGFBP5/HLX	37
GO_REGULATION_OF_STEM_CELL_PROLIFERATION	GO_REGULATION_OF_STEM_CELL_PROLIFERATION	GO_REGULATION_OF_STEM_CELL_PROLIFERATION	18/948	88/15578	4.68616e-06	0.000177725	0.000134025	VEGFC/NFIB/TGFBR2/CTNNA1/NOTCH1/ZEB1/TBX3/FGFR1/LTBP3/ACE/SOX17/MYC/FOXF1/CTNNB1/NF1/TGFB1/KITLG/N4BP2L2	18
GO_DENDRITE_MORPHOGENESIS	GO_DENDRITE_MORPHOGENESIS	GO_DENDRITE_MORPHOGENESIS	12/948	42/15578	4.8553e-06	0.000182202	0.000137401	MEF2A/ITGB1/PREX2/FYN/RBFOX2/KLF7/KIDINS220/SHANK3/TMEM106B/PTEN/BTBD3/RERE	12
GO_REGULATION_OF_MUSCLE_CELL_DIFFERENTIATION	GO_REGULATION_OF_MUSCLE_CELL_DIFFERENTIATION	GO_REGULATION_OF_MUSCLE_CELL_DIFFERENTIATION	25/948	152/15578	4.95105e-06	0.000183859	0.000138651	EFNB2/MEF2A/EDN1/SPAG9/CTNNA1/EHD2/AKAP13/NOTCH1/CFLAR/ZEB1/TBX3/MEF2C/PTBP1/ANKRD17/BNIP2/PLCB1/MAPK11/IL4R/FOXF1/PDGFB/CTNNB1/TGFB1/NFATC2/KIT/ID3	25
GO_REGULATION_OF_RNA_SPLICING	GO_REGULATION_OF_RNA_SPLICING	GO_REGULATION_OF_RNA_SPLICING	19/948	97/15578	5.03944e-06	0.000185212	0.000139671	MBNL1/MBNL2/RBM5/CELF1/SRSF4/RBFOX2/SON/CLK1/PTBP1/SETX/DYRK1A/ACIN1/YTHDC1/SFSWAP/PTBP2/AKT2/AHNAK/SRSF10/HSPA1A	19
GO_NEPHRON_DEVELOPMENT	GO_NEPHRON_DEVELOPMENT	GO_NEPHRON_DEVELOPMENT	21/948	115/15578	5.2462e-06	0.000190844	0.000143918	PECAM1/PODXL/WWTR1/LAMB2/CD34/JAG1/LAMA5/NOTCH1/MEF2C/MTSS1/ITGA3/SMAD4/DCHS1/FAT4/CD24/MYC/PDGFB/CTNNB1/HES1/NID1/SULF1	21
GO_REGULATION_OF_PEPTIDYL_TYROSINE_PHOSPHORYLATION	GO_REGULATION_OF_PEPTIDYL_TYROSINE_PHOSPHORYLATION	GO_REGULATION_OF_PEPTIDYL_TYROSINE_PHOSPHORYLATION	31/948	213/15578	5.42245e-06	0.000195263	0.000147251	VEGFC/ITGA5/STAT3/ITGB1/HYAL2/NRP1/APP/FYN/SOCS3/EFNA1/IGF1/RICTOR/CD44/ERRFI1/GPRC5B/PRKCE/IBTK/ACE/CAV1/CD24/SH3BP5/YES1/PDGFB/TNK2/ARHGEF2/HSPH1/HES1/PAK2/TGFB1/KITLG/KIT	31
GO_REGULATION_OF_DEVELOPMENTAL_GROWTH	GO_REGULATION_OF_DEVELOPMENTAL_GROWTH	GO_REGULATION_OF_DEVELOPMENTAL_GROWTH	38/948	289/15578	5.96051e-06	0.000212492	0.000160244	BMPR2/MACF1/STAT3/TGFBR2/NRP1/SEMA3G/PLXNA2/APP/PLXND1/DUSP6/NOTCH1/ITSN2/WWC2/CELF1/IGF1/NIPBL/FGFR1/GJA1/MEF2C/ADRB1/ARHGAP4/RUFY3/FN1/STAT5B/WWC3/CLASP2/AGRN/PLCB1/PTK2/MAPK11/IFRD1/CHD7/SEMA6B/PTEN/PRKDC/HLX/SEMA6A/PLAC8	38
GO_CARDIAC_CHAMBER_DEVELOPMENT	GO_CARDIAC_CHAMBER_DEVELOPMENT	GO_CARDIAC_CHAMBER_DEVELOPMENT	24/948	144/15578	6.02408e-06	0.000212632	0.000160349	HEG1/TEK/JAG1/SMAD6/LTBP1/LUZP1/DLL4/GJA5/PLXND1/NOTCH1/COL11A1/ADAMTS6/TBX3/CYR61/MEF2C/ARID1A/SOS1/EGLN1/SMAD4/NPHP3/FOXF1/HES1/ADAMTS1/CPE	24
GO_BLOOD_VESSEL_ENDOTHELIAL_CELL_MIGRATION	GO_BLOOD_VESSEL_ENDOTHELIAL_CELL_MIGRATION	GO_BLOOD_VESSEL_ENDOTHELIAL_CELL_MIGRATION	9/948	24/15578	6.27237e-06	0.000217097	0.000163716	EFNB2/SCARB1/ITGB1/NRP1/MYH9/KDR/NR4A1/ID1/APOA1	9
GO_EPITHELIAL_CELL_DIFFERENTIATION_INVOLVED_IN_KIDNEY_DEVELOPMENT	GO_EPITHELIAL_CELL_DIFFERENTIATION_INVOLVED_IN_KIDNEY_DEVELOPMENT	GO_EPITHELIAL_CELL_DIFFERENTIATION_INVOLVED_IN_KIDNEY_DEVELOPMENT	9/948	24/15578	6.27237e-06	0.000217097	0.000163716	PODXL/LAMB2/CD34/JAG1/NOTCH1/MEF2C/MTSS1/CD24/PDGFB	9
GO_CELLULAR_RESPONSE_TO_VASCULAR_ENDOTHELIAL_GROWTH_FACTOR_STIMULUS	GO_CELLULAR_RESPONSE_TO_VASCULAR_ENDOTHELIAL_GROWTH_FACTOR_STIMULUS	GO_CELLULAR_RESPONSE_TO_VASCULAR_ENDOTHELIAL_GROWTH_FACTOR_STIMULUS	10/948	30/15578	6.5188e-06	0.000223457	0.000168512	NRP1/DLL4/KDR/NOTCH1/MYO1C/FN1/NR4A1/DAB2IP/RAMP2/FLT1	10
GO_NEGATIVE_REGULATION_OF_TRANSFORMING_GROWTH_FACTOR_BETA_RECEPTOR_SIGNALING_PATHWAY	GO_NEGATIVE_REGULATION_OF_TRANSFORMING_GROWTH_FACTOR_BETA_RECEPTOR_SIGNALING_PATHWAY	GO_NEGATIVE_REGULATION_OF_TRANSFORMING_GROWTH_FACTOR_BETA_RECEPTOR_SIGNALING_PATHWAY	15/948	66/15578	7.46759e-06	0.000253542	0.0001912	MECOM/TGFBR2/SMAD6/LTBP1/ENG/GLG1/CD109/SKIL/SKI/SMAD2/CAV2/CAV1/SMURF2/TGFB1/FBN1	15
GO_REGULATION_OF_CELL_MORPHOGENESIS_INVOLVED_IN_DIFFERENTIATION	GO_REGULATION_OF_CELL_MORPHOGENESIS_INVOLVED_IN_DIFFERENTIATION	GO_REGULATION_OF_CELL_MORPHOGENESIS_INVOLVED_IN_DIFFERENTIATION	42/948	337/15578	7.67938e-06	0.000258274	0.000194768	BMPR2/MACF1/WWTR1/TGFBR2/NRP1/SEMA3G/PLXNA2/PLXND1/NOTCH1/NTRK2/EFNA1/ACTN4/SKIL/ARHGEF7/MYADM/ARHGAP4/RUFY3/GDI1/FN1/SMAD2/PDLIM5/SSH1/SHANK3/RAPGEF2/CLASP2/PHLDB1/SMAD4/DAB2IP/PTK2/FLNA/ID1/DAG1/EPHA4/IFRD1/APOA1/PREX1/SEMA6B/PTEN/BRAF/CTNNB1/TGFB1/SEMA6A	42
GO_REGULATION_OF_BLOOD_VESSEL_ENDOTHELIAL_CELL_MIGRATION	GO_REGULATION_OF_BLOOD_VESSEL_ENDOTHELIAL_CELL_MIGRATION	GO_REGULATION_OF_BLOOD_VESSEL_ENDOTHELIAL_CELL_MIGRATION	13/948	51/15578	7.90057e-06	0.000262657	0.000198074	VEGFC/MMRN2/ACVRL1/DLL4/NOTCH1/VASH1/EFNA1/HDAC7/PLCG1/PDGFB/NF1/TGFB1/KLF4	13
GO_EPITHELIAL_CELL_DEVELOPMENT	GO_EPITHELIAL_CELL_DEVELOPMENT	GO_EPITHELIAL_CELL_DEVELOPMENT	28/948	186/15578	7.97952e-06	0.000262657	0.000198074	NOTCH4/PODXL/LAMB2/PDE4D/HEG1/RAPGEF1/JAG1/CDK6/MSN/TJP1/NOTCH1/ENG/CLIC4/ARID4B/ROCK1/FLNB/FGFR1/GJA1/MYADM/FNDC3A/PALLD/RAPGEF2/VEZF1/RAP1A/ID1/PDGFB/CTNNB1/COL18A1	28
GO_REGULATION_OF_SMOOTH_MUSCLE_CELL_PROLIFERATION	GO_REGULATION_OF_SMOOTH_MUSCLE_CELL_PROLIFERATION	GO_REGULATION_OF_SMOOTH_MUSCLE_CELL_PROLIFERATION	19/948	100/15578	8.03076e-06	0.000262657	0.000198074	FOXP1/EDN1/TGFBR2/S1PR1/CALCRL/IGF1/STAT5B/SF1/CAMK2D/CAV1/PDGFB/CTNNB1/PRKDC/HMGCR/IGFBP5/FLT1/KLF4/ITGA2/JUN	19
GO_NEGATIVE_REGULATION_OF_NERVOUS_SYSTEM_DEVELOPMENT	GO_NEGATIVE_REGULATION_OF_NERVOUS_SYSTEM_DEVELOPMENT	GO_NEGATIVE_REGULATION_OF_NERVOUS_SYSTEM_DEVELOPMENT	35/948	262/15578	9.71661e-06	0.000314907	0.000237476	STAT3/ITGB1/JAG1/DICER1/NRP1/SEMA3G/CTNNA1/APP/NOTCH1/CTDSP1/MIB1/PLK2/EFNA1/SKI/ARHGEF15/HOOK3/ARHGAP4/RUFY3/GDI1/RAPGEF2/PCM1/PTK2/ID1/CAV1/EPHA4/IFRD1/SEMA6B/PTEN/ITM2C/ARHGEF2/CTNNB1/NF1/HES1/TGFB1/SEMA6A	35
GO_SMALL_GTPASE_MEDIATED_SIGNAL_TRANSDUCTION	GO_SMALL_GTPASE_MEDIATED_SIGNAL_TRANSDUCTION	GO_SMALL_GTPASE_MEDIATED_SIGNAL_TRANSDUCTION	43/948	352/15578	9.96047e-06	0.000319902	0.000241243	ARHGAP29/RAPGEF1/DOCK9/RAPGEF5/HACE1/PLK2/ROCK1/RASGRF2/RB1/NCKAP1/IGF1/ROCK2/ARHGAP5/ARHGAP4/GDI1/RHOB/ELMO1/SOS1/ARHGEF3/SHC2/RAPGEF2/GNB1/RRAS/RAP1A/G3BP1/RAB6A/KRAS/MAPK11/RIT1/ARHGAP31/DOCK1/ABI2/SHOC2/RGL2/DOCK4/ARL5A/TNK2/KRIT1/NF1/NISCH/WASF2/RASGRP3/JUN	43
GO_REGULATION_OF_PROTEIN_SERINE_THREONINE_KINASE_ACTIVITY	GO_REGULATION_OF_PROTEIN_SERINE_THREONINE_KINASE_ACTIVITY	GO_REGULATION_OF_PROTEIN_SERINE_THREONINE_KINASE_ACTIVITY	53/948	470/15578	1.01564e-05	0.000323281	0.000243791	EDN1/SPAG9/HYAL2/RAPGEF1/CCNY/LRP6/RGS3/DUSP6/TRIB2/PRKAR1A/EFNA1/WNK1/TAOK2/SASH1/FGFR1/CCNL2/MAP3K3/MAP3K2/KIDINS220/CCNT1/SHC2/RAPGEF2/RAP1A/ATP2B4/MDFIC/DAB2IP/KRAS/MAP4K3/FZD4/IGF1R/MAPK11/CAV1/PEA15/CD24/PLCG1/EPHA4/MAP3K11/TNFRSF10B/SERTAD1/PTEN/BRAF/PDGFB/CRK/NF1/CHORDC1/TGFB1/KITLG/HMGCR/PDCD4/KIT/FLT1/DUSP1/CCNL1	53
GO_MYELOID_CELL_DIFFERENTIATION	GO_MYELOID_CELL_DIFFERENTIATION	GO_MYELOID_CELL_DIFFERENTIATION	28/948	189/15578	1.08639e-05	0.000340143	0.000256507	EPAS1/FOXP1/SNRK/TGFBR2/SMAD5/MYH9/FLI1/CD109/RB1/KAT6A/MEF2C/CASP10/SH3PXD2A/ADD1/TMOD3/KLF2/ADAR/ACIN1/BCL6B/SOX6/CTNNB1/GATA2/TGFB1/WASF2/HIPK2/IFI16/KIT/JUN	28
GO_REGULATION_OF_MAP_KINASE_ACTIVITY	GO_REGULATION_OF_MAP_KINASE_ACTIVITY	GO_REGULATION_OF_MAP_KINASE_ACTIVITY	40/948	319/15578	1.08769e-05	0.000340143	0.000256507	EDN1/SPAG9/HYAL2/RAPGEF1/RGS3/DUSP6/TRIB2/EFNA1/TAOK2/SASH1/FGFR1/MAP3K3/MAP3K2/KIDINS220/SHC2/RAP1A/MDFIC/DAB2IP/KRAS/MAP4K3/FZD4/IGF1R/MAPK11/CAV1/PEA15/CD24/PLCG1/EPHA4/MAP3K11/BRAF/PDGFB/CRK/NF1/TGFB1/KITLG/HMGCR/PDCD4/KIT/FLT1/DUSP1	40
GO_REGULATION_OF_BMP_SIGNALING_PATHWAY	GO_REGULATION_OF_BMP_SIGNALING_PATHWAY	GO_REGULATION_OF_BMP_SIGNALING_PATHWAY	16/948	77/15578	1.27039e-05	0.000393822	0.000296987	BMPR2/SMAD6/ACVRL1/NOTCH1/ENG/CYR61/SKI/SMAD2/XIAP/ITGA3/SMAD4/CAV1/HES1/HIPK2/FBN1/SULF1	16
GO_BRANCHING_MORPHOGENESIS_OF_AN_EPITHELIAL_TUBE	GO_BRANCHING_MORPHOGENESIS_OF_AN_EPITHELIAL_TUBE	GO_BRANCHING_MORPHOGENESIS_OF_AN_EPITHELIAL_TUBE	22/948	131/15578	1.28453e-05	0.000394771	0.000297703	NOTCH4/EDN1/COL4A1/TGFBR2/LAMA5/NRP1/DLL4/PLXND1/NOTCH1/ENG/CLIC4/TBX3/RASIP1/SMAD4/DCHS1/KRAS/DAG1/FAT4/MYC/FOXF1/CTNNB1/TGFB1	22
GO_REGENERATION	GO_REGENERATION	GO_REGENERATION	25/948	161/15578	1.39676e-05	0.000425595	0.000320948	JAM3/LAMB2/LIFR/ADAM15/TEK/TGFBR2/CTNNA1/NOTCH1/PTPN12/CFLAR/SOCS3/IGF1/GJA1/RAP1A/CAV1/MTR/IFRD1/GSN/APOA1/ANXA3/TIMP3/TGFB1/NNMT/ADM/JUN	25
GO_REGULATION_OF_HEMOPOIESIS	GO_REGULATION_OF_HEMOPOIESIS	GO_REGULATION_OF_HEMOPOIESIS	39/948	314/15578	1.74299e-05	0.000526589	0.000397109	FOXP1/CD46/TGFBR2/JAG1/CDK6/NOTCH1/ATP6AP1/ITPKB/ZEB1/RB1/MEF2C/RBFOX2/STAT5B/SOS1/RC3H1/PURB/KLF13/OGT/SOX13/GABPA/FES/MAPK11/ACE/TOB2/MYC/ACIN1/CYLD/IL4R/IRF1/ETS1/CTNNB1/GATA2/NF1/HES1/TGFB1/KITLG/N4BP2L2/HLX/JUN	39
GO_CONNECTIVE_TISSUE_DEVELOPMENT	GO_CONNECTIVE_TISSUE_DEVELOPMENT	GO_CONNECTIVE_TISSUE_DEVELOPMENT	28/948	194/15578	1.78441e-05	0.000534573	0.000403129	BMPR2/NFIB/EDN1/CHSY1/CD34/HYAL2/TGFBR2/LRP6/CSGALNACT1/SMAD5/NOTCH1/COL11A1/MEF2D/ZEB1/CYR61/FGFR1/MEF2C/CD44/SERPINH1/TBL1XR1/SMAD9/SOX6/PDGFB/COL5A1/IMPAD1/CTGF/TGFB1/SULF1	28
GO_CELLULAR_RESPONSE_TO_ALCOHOL	GO_CELLULAR_RESPONSE_TO_ALCOHOL	GO_CELLULAR_RESPONSE_TO_ALCOHOL	20/948	115/15578	1.85558e-05	0.000547058	0.000412545	AQP1/ITGB1/LRP6/CTNNA1/ITPR2/MSN/IGF1/ROCK2/HMGCS1/KLF2/ERRFI1/PRKCE/NCOA3/CTNNB1/TGFB1/ADAMTS1/KLF4/KLF6/ABCA1/ITGA2	20
GO_MESENCHYMAL_CELL_DIFFERENTIATION	GO_MESENCHYMAL_CELL_DIFFERENTIATION	GO_MESENCHYMAL_CELL_DIFFERENTIATION	22/948	134/15578	1.85678e-05	0.000547058	0.000412545	WWTR1/EDN1/ADAM15/LRP6/JAG1/TMEM100/LAMA5/NRP1/SEMA3G/NOTCH1/EFNA1/FGFR1/MEF2C/SMAD4/SEMA6B/CTNNB1/HES1/TGFB1/LOXL2/KITLG/ERG/SEMA6A	22
GO_SENSORY_ORGAN_DEVELOPMENT	GO_SENSORY_ORGAN_DEVELOPMENT	GO_SENSORY_ORGAN_DEVELOPMENT	54/948	493/15578	1.92471e-05	0.00056192	0.000423752	BMPR2/LAMB2/MERTK/EDN1/COL4A1/STAT3/TGFBR2/LRP6/JAG1/ACVRL1/SLC9A3R2/NRP1/JAG2/PTPRM/NOTCH1/COL11A1/CLIC4/ECE1/NTRK2/ZEB1/SKIL/NIPBL/FGFR1/SKI/GJA1/ARHGEF15/ARID1A/SOS1/TSHZ1/HIPK1/COL5A2/GNB1/ATP2B4/SPARC/DCHS1/FZD6/FZD4/INSIG1/FAT4/CHD7/PLS3/COL5A1/CTNNB1/GATA2/NF1/HES1/TGFB1/HIPK2/FBN1/LRIG3/ADAMTS18/KLF4/NES/JUN	54
GO_AMEBOIDAL_TYPE_CELL_MIGRATION	GO_AMEBOIDAL_TYPE_CELL_MIGRATION	GO_AMEBOIDAL_TYPE_CELL_MIGRATION	24/948	154/15578	1.93874e-05	0.00056192	0.000423752	EFNB2/SCARB1/ITGB1/TNS1/LAMA5/NRP1/SEMA3G/MYH9/SYNE2/PLXND1/KDR/NR4A1/PTK2/SOX17/ID1/APOA1/SEMA6B/PTEN/PKN2/LOXL2/KITLG/WASF2/KIT/SEMA6A	24
GO_RETINA_VASCULATURE_DEVELOPMENT_IN_CAMERA_TYPE_EYE	GO_RETINA_VASCULATURE_DEVELOPMENT_IN_CAMERA_TYPE_EYE	GO_RETINA_VASCULATURE_DEVELOPMENT_IN_CAMERA_TYPE_EYE	7/948	16/15578	2.12734e-05	0.000611611	0.000461225	BMPR2/COL4A1/ACVRL1/NRP1/CLIC4/ARHGEF15/FZD4	7
GO_REGULATION_OF_TRANSMEMBRANE_RECEPTOR_PROTEIN_SERINE_THREONINE_KINASE_SIGNALING_PATHWAY	GO_REGULATION_OF_TRANSMEMBRANE_RECEPTOR_PROTEIN_SERINE_THREONINE_KINASE_SIGNALING_PATHWAY	GO_REGULATION_OF_TRANSMEMBRANE_RECEPTOR_PROTEIN_SERINE_THREONINE_KINASE_SIGNALING_PATHWAY	29/948	207/15578	2.25701e-05	0.000643699	0.000485423	BMPR2/MECOM/WWTR1/TGFBR2/SMAD6/ACVRL1/LTBP1/NOTCH1/ENG/GLG1/FURIN/ZEB1/CD109/SKIL/CYR61/SKI/LTBP4/SMAD2/XIAP/ITGA3/CAV2/SMAD4/CAV1/SMURF2/HES1/TGFB1/HIPK2/FBN1/SULF1	29
GO_HEART_VALVE_DEVELOPMENT	GO_HEART_VALVE_DEVELOPMENT	GO_HEART_VALVE_DEVELOPMENT	10/948	34/15578	2.27639e-05	0.000644073	0.000485705	JAG1/SMAD6/GJA5/NOTCH1/EFNA1/CYR61/MEF2C/SMAD4/DCHS1/ERG	10
GO_CARTILAGE_DEVELOPMENT	GO_CARTILAGE_DEVELOPMENT	GO_CARTILAGE_DEVELOPMENT	23/948	147/15578	2.69061e-05	0.000755276	0.000569565	BMPR2/NFIB/EDN1/CHSY1/HYAL2/TGFBR2/LRP6/CSGALNACT1/SMAD5/COL11A1/MEF2D/ZEB1/CYR61/FGFR1/MEF2C/CD44/SERPINH1/SMAD9/SOX6/IMPAD1/CTGF/TGFB1/SULF1	23
GO_REGULATION_OF_ESTABLISHMENT_OR_MAINTENANCE_OF_CELL_POLARITY	GO_REGULATION_OF_ESTABLISHMENT_OR_MAINTENANCE_OF_CELL_POLARITY	GO_REGULATION_OF_ESTABLISHMENT_OR_MAINTENANCE_OF_CELL_POLARITY	8/948	22/15578	2.71196e-05	0.000755322	0.0005696	CDH5/TEK/ROCK1/ROCK2/RICTOR/RUFY3/GSN/KRIT1	8
GO_REGULATION_OF_OSSIFICATION	GO_REGULATION_OF_OSSIFICATION	GO_REGULATION_OF_OSSIFICATION	26/948	178/15578	2.85013e-05	0.000787652	0.000593981	BMPR2/CHSY1/JAG1/SMAD5/CDK6/KL/S1PR1/SRGN/NOTCH1/ATP6AP1/IGF1/NIPBL/CYR61/FGFR1/SKI/GJA1/MEF2C/HDAC7/PTK2/ID1/TOB2/CTNNB1/TGFB1/IGFBP5/PDLIM7/ID3	26
GO_ENDOTHELIAL_CELL_MIGRATION	GO_ENDOTHELIAL_CELL_MIGRATION	GO_ENDOTHELIAL_CELL_MIGRATION	13/948	57/15578	2.89023e-05	0.000792589	0.000597703	EFNB2/SCARB1/ITGB1/NRP1/MYH9/PLXND1/KDR/NR4A1/PTK2/ID1/APOA1/PTEN/LOXL2	13
GO_CELL_MORPHOGENESIS_INVOLVED_IN_NEURON_DIFFERENTIATION	GO_CELL_MORPHOGENESIS_INVOLVED_IN_NEURON_DIFFERENTIATION	GO_CELL_MORPHOGENESIS_INVOLVED_IN_NEURON_DIFFERENTIATION	43/948	368/15578	2.9684e-05	0.000807813	0.000609184	NFIB/EFNB2/MEF2A/SPTAN1/SPTBN1/LAMB2/ITGB1/NRP1/PLXNA2/APP/PLXND1/PTPRM/NOTCH1/PREX2/FYN/VCL/UNC5B/FEZ2/EFNA1/RB1/NUMB/MEF2C/RBFOX2/SOS1/B3GNT2/KLF7/KIDINS220/SHANK3/TMEM106B/SMAD4/RYK/APBB2/PTK2/USP9X/KRAS/DAG1/EPHA4/PTEN/PTPRA/BTBD3/HES1/RERE/SEMA6A	43
GO_PEPTIDYL_SERINE_MODIFICATION	GO_PEPTIDYL_SERINE_MODIFICATION	GO_PEPTIDYL_SERINE_MODIFICATION	23/948	148/15578	3.00603e-05	0.000811855	0.000612232	MAST4/TGFBR2/PRKCH/CSNK1E/NDNF/PLK2/RPS6KA2/RICTOR/NLK/SMG1/AKT3/CAMK2D/CLK1/PRKCE/DYRK1A/CSNK1D/PKN2/CSNK1G3/PDGFB/AKT2/PAK2/PRKDC/HIPK2	23
GO_FOREBRAIN_DEVELOPMENT	GO_FOREBRAIN_DEVELOPMENT	GO_FOREBRAIN_DEVELOPMENT	42/948	357/15578	3.11903e-05	0.000836041	0.000630471	NFIB/SLC38A2/AQP1/TACC1/LRP6/CDK6/NRP1/APP/DLC1/NOTCH1/FYN/GNAQ/NTRK2/TBX3/NUMB/FGFR1/SKI/HOOK3/CCDC85C/ARID1A/OGT/SHANK3/RAPGEF2/PCM1/GDPD5/ATP2B4/RYK/PLCB1/DAB2IP/KRAS/FAT4/CHD7/ANXA3/PTEN/ETS1/UBA6/CTNNB1/BTG2/GATA2/NF1/BTBD3/HES1	42
GO_MESENCHYME_DEVELOPMENT	GO_MESENCHYME_DEVELOPMENT	GO_MESENCHYME_DEVELOPMENT	27/948	190/15578	3.31655e-05	0.00088235	0.000665394	WWTR1/EDN1/ADAM15/LRP6/JAG1/TMEM100/LAMA5/NRP1/SEMA3G/NOTCH1/ENG/EFNA1/FGFR1/MEF2C/SMAD2/SMAD4/DCHS1/SEMA6B/FOXF1/CTNNB1/HES1/TGFB1/ZFP36L1/LOXL2/KITLG/ERG/SEMA6A	27
GO_REGULATION_OF_RAC_PROTEIN_SIGNAL_TRANSDUCTION	GO_REGULATION_OF_RAC_PROTEIN_SIGNAL_TRANSDUCTION	GO_REGULATION_OF_RAC_PROTEIN_SIGNAL_TRANSDUCTION	6/948	12/15578	3.36229e-05	0.000887894	0.000669574	OGT/CAMK2D/KRAS/ARAP3/CRK/NF1	6
GO_MORPHOGENESIS_OF_AN_EPITHELIAL_SHEET	GO_MORPHOGENESIS_OF_AN_EPITHELIAL_SHEET	GO_MORPHOGENESIS_OF_AN_EPITHELIAL_SHEET	11/948	43/15578	3.79656e-05	0.0009952	0.000750496	ITGA5/LRP6/JAG1/ACVRL1/DLL4/NOTCH1/CYR61/SOS1/FLNA/DAG1/COL5A1	11
GO_NEUROTROPHIN_SIGNALING_PATHWAY	GO_NEUROTROPHIN_SIGNALING_PATHWAY	GO_NEUROTROPHIN_SIGNALING_PATHWAY	8/948	23/15578	3.93735e-05	0.00100912	0.00076099	RAPGEF1/NTRK2/SOS1/DDIT4/KIDINS220/BCAR1/RAPGEF2/RAP1A	8
GO_CELL_DIFFERENTIATION_INVOLVED_IN_KIDNEY_DEVELOPMENT	GO_CELL_DIFFERENTIATION_INVOLVED_IN_KIDNEY_DEVELOPMENT	GO_CELL_DIFFERENTIATION_INVOLVED_IN_KIDNEY_DEVELOPMENT	10/948	36/15578	3.94784e-05	0.00100912	0.00076099	PODXL/LAMB2/CD34/JAG1/NOTCH1/MEF2C/MTSS1/CD24/PDGFB/HES1	10
GO_TISSUE_MIGRATION	GO_TISSUE_MIGRATION	GO_TISSUE_MIGRATION	16/948	84/15578	3.97505e-05	0.00100912	0.00076099	EFNB2/SCARB1/ITGB1/NRP1/MYH9/PLXND1/KDR/NR4A1/PTK2/ID1/APOA1/PTEN/PKN2/FOXF1/LOXL2/KIT	16
GO_NEGATIVE_REGULATION_OF_CELLULAR_RESPONSE_TO_GROWTH_FACTOR_STIMULUS	GO_NEGATIVE_REGULATION_OF_CELLULAR_RESPONSE_TO_GROWTH_FACTOR_STIMULUS	GO_NEGATIVE_REGULATION_OF_CELLULAR_RESPONSE_TO_GROWTH_FACTOR_STIMULUS	20/948	121/15578	3.97862e-05	0.00100912	0.00076099	MMRN2/MECOM/TGFBR2/SMAD6/LTBP1/NOTCH1/ENG/GLG1/CD109/SKIL/SKI/SMAD2/CAV2/DAB2IP/CAV1/SMURF2/TGFB1/HIPK2/FBN1/SULF1	20
GO_PROTEIN_AUTOPHOSPHORYLATION	GO_PROTEIN_AUTOPHOSPHORYLATION	GO_PROTEIN_AUTOPHOSPHORYLATION	27/948	192/15578	4.00006e-05	0.00100912	0.00076099	TEK/KDR/FYN/NTRK2/PEAK1/WNK1/FGFR1/NLK/SMG1/MAP3K3/AAK1/CSNK2A1/CAMK2D/CLK1/ABL2/FES/PTK2/IGF1R/DYRK1A/EPHA4/MAP3K11/YES1/SLK/TNK2/PAK2/KIT/FLT1	27
GO_REGULATION_OF_NOTCH_SIGNALING_PATHWAY	GO_REGULATION_OF_NOTCH_SIGNALING_PATHWAY	GO_REGULATION_OF_NOTCH_SIGNALING_PATHWAY	14/948	67/15578	4.10378e-05	0.00100912	0.00076099	CD46/STAT3/JAG1/TSPAN14/JAG2/DLL4/NOTCH1/EGFL7/NUMB/AAK1/GDPD5/GATA2/HES1/KIT	14
GO_POSITIVE_REGULATION_OF_KINASE_ACTIVITY	GO_POSITIVE_REGULATION_OF_KINASE_ACTIVITY	GO_POSITIVE_REGULATION_OF_KINASE_ACTIVITY	52/948	482/15578	4.11424e-05	0.00100912	0.00076099	EDN1/TEK/ADCY4/SPAG9/RAPGEF1/TGFBR2/CCNY/DUSP6/PRKAR1A/EFNA1/TAOK2/OSBPL8/CYR61/SASH1/FGFR1/CCNL2/MAP3K3/MAP3K2/KIDINS220/CCNT1/SNX9/SHC2/RAPGEF2/RAP1A/ATP2B4/MDFIC/GPRC5B/DAB2IP/PTK2/KRAS/MAP4K3/FZD4/MAPK11/ACE/PEA15/CD24/PLCG1/EPHA4/MAP3K11/TNFRSF10B/BRAF/PDGFB/CRK/CCDC88A/HSPH1/PAK2/TGFB1/KITLG/KIT/FLT1/CLU/CCNL1	52
GO_NEGATIVE_REGULATION_OF_CELL_DEVELOPMENT	GO_NEGATIVE_REGULATION_OF_CELL_DEVELOPMENT	GO_NEGATIVE_REGULATION_OF_CELL_DEVELOPMENT	37/948	303/15578	4.11711e-05	0.00100912	0.00076099	STAT3/ITGB1/JAG1/DICER1/NRP1/SEMA3G/CTNNA1/APP/NOTCH1/CTDSP1/MIB1/PLK2/EFNA1/ACTN4/IGF1/SKI/HOOK3/ARHGAP4/RUFY3/GDI1/RAPGEF2/PCM1/DAB2IP/PTK2/ID1/CAV1/EPHA4/IFRD1/SEMA6B/PTEN/ITM2C/ARHGEF2/CTNNB1/NF1/HES1/TGFB1/SEMA6A	37
GO_POSITIVE_REGULATION_OF_CELL_PROJECTION_ORGANIZATION	GO_POSITIVE_REGULATION_OF_CELL_PROJECTION_ORGANIZATION	GO_POSITIVE_REGULATION_OF_CELL_PROJECTION_ORGANIZATION	37/948	303/15578	4.11711e-05	0.00100912	0.00076099	BMPR2/MACF1/ITGB1/RAPGEF1/NRP1/PALM/NDNF/NPTN/FYN/ITSN2/NTRK2/SKIL/ARHGEF7/NCKAP1/FGFR1/WASL/RUFY3/FN1/ITGA3/KIDINS220/SHANK3/RAPGEF2/RAP1A/SETX/AGRN/GPRC5B/ABL2/TMEM30A/DAB2IP/FES/EPHA4/ZMYND8/BRAF/WASF2/ADAMTS1/KIT/ITGA2	37
GO_PLASMA_MEMBRANE_ORGANIZATION	GO_PLASMA_MEMBRANE_ORGANIZATION	GO_PLASMA_MEMBRANE_ORGANIZATION	28/948	203/15578	4.1327e-05	0.00100912	0.00076099	NDRG1/MACF1/SPTBN1/LRP6/LAMA5/PLSCR4/TSPAN14/EHD2/PALM/ROCK1/SYTL2/MYOF/ROCK2/MYADM/MTSS1/FCHO2/SNX9/RAPGEF2/CLASP2/CAV2/GCC2/CAV1/FAT4/PTEN/AKT2/COL5A1/RAMP2/CLU	28
GO_REGULATION_OF_OSTEOBLAST_DIFFERENTIATION	GO_REGULATION_OF_OSTEOBLAST_DIFFERENTIATION	GO_REGULATION_OF_OSTEOBLAST_DIFFERENTIATION	19/948	112/15578	4.2606e-05	0.00103327	0.000779204	BMPR2/JAG1/SMAD5/CDK6/NOTCH1/ATP6AP1/IGF1/CYR61/FGFR1/SKI/GJA1/MEF2C/HDAC7/PTK2/ID1/CTNNB1/IGFBP5/PDLIM7/ID3	19
GO_POSITIVE_REGULATION_OF_PEPTIDYL_TYROSINE_PHOSPHORYLATION	GO_POSITIVE_REGULATION_OF_PEPTIDYL_TYROSINE_PHOSPHORYLATION	GO_POSITIVE_REGULATION_OF_PEPTIDYL_TYROSINE_PHOSPHORYLATION	24/948	162/15578	4.53112e-05	0.00109145	0.000823078	VEGFC/ITGA5/STAT3/ITGB1/NRP1/FYN/SOCS3/EFNA1/IGF1/RICTOR/CD44/GPRC5B/ACE/CD24/YES1/PDGFB/TNK2/ARHGEF2/HSPH1/HES1/PAK2/TGFB1/KITLG/KIT	24
GO_MAINTENANCE_OF_CELL_NUMBER	GO_MAINTENANCE_OF_CELL_NUMBER	GO_MAINTENANCE_OF_CELL_NUMBER	21/948	132/15578	4.62144e-05	0.00110573	0.000833851	EPAS1/STAT3/JAG1/NOTCH1/TBX3/IGF1/NIPBL/FGFR1/SKI/HOOK3/SMAD2/LDB2/PCM1/SMAD4/MTF2/BRAF/CTNNB1/GATA2/HES1/KIT/KLF4	21
GO_REGULATION_OF_STEM_CELL_DIFFERENTIATION	GO_REGULATION_OF_STEM_CELL_DIFFERENTIATION	GO_REGULATION_OF_STEM_CELL_DIFFERENTIATION	19/948	113/15578	4.83499e-05	0.00114912	0.000866566	WWTR1/TGFBR2/JAG1/NOTCH1/EFNA1/LTBP3/SMAD2/CLASP2/PHLDB1/KDM3A/SMAD4/DAB2IP/DAG1/CNOT2/SOX6/CTNNB1/HES1/TGFB1/N4BP2L2	19
GO_ESTABLISHMENT_OF_ENDOTHELIAL_BARRIER	GO_ESTABLISHMENT_OF_ENDOTHELIAL_BARRIER	GO_ESTABLISHMENT_OF_ENDOTHELIAL_BARRIER	9/948	30/15578	4.92716e-05	0.00116327	0.000877237	PDE4D/RAPGEF1/MSN/TJP1/ENG/MYADM/RAPGEF2/RAP1A/CTNNB1	9
GO_REGULATION_OF_BINDING	GO_REGULATION_OF_BINDING	GO_REGULATION_OF_BINDING	35/948	283/15578	5.06858e-05	0.00118735	0.000895398	NFIB/ADAM15/SPAG9/NRP1/APP/PLXND1/CSNK1E/PLK2/ROCK1/RSF1/ARHGEF7/IGF1/SKI/MEF2C/SMAD2/CRBN/ADD1/HMBOX1/RAPGEF2/SMAD4/DAB2IP/ID1/CAV1/EPHA4/PDGFB/KRIT1/CTNNB1/HES1/TGFB1/HIPK2/IFI16/KLF4/NES/ITGA2/JUN	35
GO_POSITIVE_REGULATION_OF_SMOOTH_MUSCLE_CELL_PROLIFERATION	GO_POSITIVE_REGULATION_OF_SMOOTH_MUSCLE_CELL_PROLIFERATION	GO_POSITIVE_REGULATION_OF_SMOOTH_MUSCLE_CELL_PROLIFERATION	13/948	60/15578	5.14688e-05	0.00118735	0.000895398	FOXP1/EDN1/TGFBR2/S1PR1/CALCRL/IGF1/STAT5B/CAMK2D/PDGFB/HMGCR/FLT1/ITGA2/JUN	13
GO_NEGATIVE_REGULATION_OF_INTRACELLULAR_SIGNAL_TRANSDUCTION	GO_NEGATIVE_REGULATION_OF_INTRACELLULAR_SIGNAL_TRANSDUCTION	GO_NEGATIVE_REGULATION_OF_INTRACELLULAR_SIGNAL_TRANSDUCTION	48/948	437/15578	5.16239e-05	0.00118735	0.000895398	MECOM/ITGB1/HYAL2/RAPGEF1/SEC14L1/ITPR1/RGS3/DLC1/DUSP6/SOCS3/WWC2/PTTG1IP/MYADM/PLEKHA1/HDAC7/CD44/ASH1L/WWC3/ITGA3/DDIT4/TNFAIP1/ATP2B4/ERRFI1/CNKSR3/DAB2IP/IGF1R/DYRK1A/DAG1/CAV1/MYC/ARAP3/ZMYND11/CYLD/PTEN/TSC2/CARD8/TIMP3/ARHGEF2/HSPH1/USP47/NF1/HMGCR/PDCD4/DUSP1/HSPA1A/KLF4/CLU/MCL1	48
GO_POSITIVE_REGULATION_OF_NERVOUS_SYSTEM_DEVELOPMENT	GO_POSITIVE_REGULATION_OF_NERVOUS_SYSTEM_DEVELOPMENT	GO_POSITIVE_REGULATION_OF_NERVOUS_SYSTEM_DEVELOPMENT	48/948	437/15578	5.16239e-05	0.00118735	0.000895398	VEGFC/BMPR2/TCF4/MACF1/SPAG9/ITGB1/RAPGEF1/DICER1/NRP1/PRKCH/PALM/NDNF/NOTCH1/NPTN/FYN/SPEN/ITSN2/NTRK2/ZEB1/SKIL/NUMB/FGFR1/MEF2C/RUFY3/FN1/ITGA3/KIDINS220/SHANK3/RAPGEF2/GDPD5/RAP1A/SETX/AGRN/CLSTN1/GPRC5B/ABL2/TMEM30A/DAB2IP/FES/EPHA4/ZMYND8/BRAF/CTNNB1/GATA2/HES1/ADAMTS1/KIT/SEMA6A	48
GO_ACTIN_FILAMENT_ORGANIZATION	GO_ACTIN_FILAMENT_ORGANIZATION	GO_ACTIN_FILAMENT_ORGANIZATION	25/948	174/15578	5.33088e-05	0.00121824	0.000918695	COBLL1/NEDD9/SORBS2/ITGB1/CTNNA1/FRYL/SHROOM4/LIMA1/ACTN4/SHROOM1/WASL/RUFY3/ADD1/BCAR1/TMOD3/TNFAIP1/TTC17/FLNA/GSN/DIAPH1/ABI2/PREX1/ARHGEF2/SORBS1/ZYX	25
GO_REGULATION_OF_ANOIKIS	GO_REGULATION_OF_ANOIKIS	GO_REGULATION_OF_ANOIKIS	8/948	24/15578	5.59241e-05	0.00126334	0.000952707	ITGA5/ITGB1/NOTCH1/NTRK2/PDK4/PTK2/CAV1/MCL1	8
GO_NEURON_PROJECTION_MORPHOGENESIS	GO_NEURON_PROJECTION_MORPHOGENESIS	GO_NEURON_PROJECTION_MORPHOGENESIS	45/948	402/15578	5.59911e-05	0.00126334	0.000952707	NFIB/EFNB2/MEF2A/SPTAN1/SPTBN1/LAMB2/LIFR/ITGB1/DICER1/NRP1/PLXNA2/APP/PLXND1/PTPRM/NOTCH1/PREX2/FYN/VCL/UNC5B/FEZ2/EFNA1/NUMB/GJA1/RBFOX2/SOS1/B3GNT2/KLF7/KIDINS220/SHANK3/TMEM106B/SMAD4/RYK/DAB2IP/APBB2/PTK2/USP9X/KRAS/DAG1/EPHA4/PTEN/PTPRA/BTBD3/RERE/SEMA6A/CLU	45
GO_INOSITOL_LIPID_MEDIATED_SIGNALING	GO_INOSITOL_LIPID_MEDIATED_SIGNALING	GO_INOSITOL_LIPID_MEDIATED_SIGNALING	20/948	124/15578	5.69812e-05	0.0012776	0.000963455	EDN1/PIK3C2B/KL/PREX2/FYN/TNRC6B/PIK3C2A/IGF1/FGFR1/PLEKHA1/RICTOR/OGT/IGF1R/TNRC6A/GSN/PTEN/PDGFB/NF1/KITLG/KIT	20
GO_HEART_VALVE_FORMATION	GO_HEART_VALVE_FORMATION	GO_HEART_VALVE_FORMATION	6/948	13/15578	5.92264e-05	0.00131964	0.00099516	GJA5/NOTCH1/EFNA1/SMAD4/DCHS1/ERG	6
GO_SPROUTING_ANGIOGENESIS	GO_SPROUTING_ANGIOGENESIS	GO_SPROUTING_ANGIOGENESIS	11/948	45/15578	5.99007e-05	0.00132637	0.00100024	RSPO3/EFNB2/TEK/ITGB1/ACVRL1/NRP1/KDR/NOTCH1/NR4A1/LOXL2/RAMP2	11
GO_NEGATIVE_REGULATION_OF_MAPK_CASCADE	GO_NEGATIVE_REGULATION_OF_MAPK_CASCADE	GO_NEGATIVE_REGULATION_OF_MAPK_CASCADE	22/948	145/15578	6.4437e-05	0.00141801	0.00106934	MECOM/HYAL2/RAPGEF1/RGS3/DUSP6/ASH1L/ERRFI1/CNKSR3/DAB2IP/IGF1R/DAG1/CAV1/MYC/ZMYND11/PTEN/TIMP3/HSPH1/NF1/HMGCR/PDCD4/DUSP1/KLF4	22
GO_GLIAL_CELL_DIFFERENTIATION	GO_GLIAL_CELL_DIFFERENTIATION	GO_GLIAL_CELL_DIFFERENTIATION	21/948	136/15578	7.23226e-05	0.00158178	0.00119284	NFIB/NDRG1/LAMB2/STAT3/DICER1/CDK6/CD9/NOTCH1/NTRK2/SKI/KRAS/DAG1/GSN/PTEN/SOX6/AKT2/CTNNB1/NF1/HES1/TGFB1/CLU	21
GO_POSITIVE_REGULATION_OF_PHOSPHATIDYLINOSITOL_3_KINASE_SIGNALING	GO_POSITIVE_REGULATION_OF_PHOSPHATIDYLINOSITOL_3_KINASE_SIGNALING	GO_POSITIVE_REGULATION_OF_PHOSPHATIDYLINOSITOL_3_KINASE_SIGNALING	13/948	62/15578	7.39107e-05	0.00160666	0.0012116	TEK/KDR/FYN/UNC5B/NTRK2/IGF1/FGFR1/UBE3A/PTK2/CBL/PDGFB/KIT/FLT1	13
GO_POSITIVE_REGULATION_OF_NEURON_PROJECTION_DEVELOPMENT	GO_POSITIVE_REGULATION_OF_NEURON_PROJECTION_DEVELOPMENT	GO_POSITIVE_REGULATION_OF_NEURON_PROJECTION_DEVELOPMENT	30/948	232/15578	7.58556e-05	0.00163894	0.00123595	BMPR2/MACF1/ITGB1/RAPGEF1/NRP1/PALM/NDNF/NPTN/FYN/ITSN2/NTRK2/SKIL/FGFR1/RUFY3/FN1/ITGA3/KIDINS220/SHANK3/RAPGEF2/RAP1A/SETX/GPRC5B/ABL2/TMEM30A/DAB2IP/FES/EPHA4/ZMYND8/BRAF/ADAMTS1	30
GO_NEGATIVE_REGULATION_OF_RNA_SPLICING	GO_NEGATIVE_REGULATION_OF_RNA_SPLICING	GO_NEGATIVE_REGULATION_OF_RNA_SPLICING	8/948	25/15578	7.78775e-05	0.00167249	0.00126125	SRSF4/PTBP1/DYRK1A/ACIN1/SFSWAP/PTBP2/AKT2/SRSF10	8
GO_NEGATIVE_REGULATION_OF_EXTRINSIC_APOPTOTIC_SIGNALING_PATHWAY	GO_NEGATIVE_REGULATION_OF_EXTRINSIC_APOPTOTIC_SIGNALING_PATHWAY	GO_NEGATIVE_REGULATION_OF_EXTRINSIC_APOPTOTIC_SIGNALING_PATHWAY	17/948	98/15578	7.97124e-05	0.00170165	0.00128324	NRP1/CTNNA1/FYN/CFLAR/UNC5B/HSPA1B/IGF1/ITGA6/BIRC6/RB1CC1/TMBIM1/PEA15/ZMYND11/TNFRSF10B/ARHGEF2/HSPA1A/MCL1	17
GO_ENDODERM_DEVELOPMENT	GO_ENDODERM_DEVELOPMENT	GO_ENDODERM_DEVELOPMENT	14/948	71/15578	8.04295e-05	0.00170612	0.00128661	ITGA5/COL4A2/SOX7/NOTCH1/COL11A1/BPTF/FN1/SMAD2/LAMC1/SMAD4/SOX17/CTNNB1/TGFB1/DUSP1	14
GO_NEGATIVE_REGULATION_OF_IMMUNE_SYSTEM_PROCESS	GO_NEGATIVE_REGULATION_OF_IMMUNE_SYSTEM_PROCESS	GO_NEGATIVE_REGULATION_OF_IMMUNE_SYSTEM_PROCESS	42/948	372/15578	8.08793e-05	0.00170612	0.00128661	CD46/MERTK/IL33/SEC14L1/CDK6/NOTCH1/A2M/PRKAR1A/ITPKB/ELF1/CD59/WASL/HLA-E/STAT5B/RC3H1/KLF13/MARCH7/STAT6/ADAR/PLCB1/DAB2IP/GABPA/TOB2/MYC/SERPINB9/APOA1/CYLD/IL4R/IRF1/TSC22D3/FOXF1/CTNNB1/GATA2/NF1/HES1/PRKDC/TGFB1/KITLG/IFI16/IDO1/N4BP2L2/HLX	42
GO_NEGATIVE_REGULATION_OF_ENDOTHELIAL_CELL_MIGRATION	GO_NEGATIVE_REGULATION_OF_ENDOTHELIAL_CELL_MIGRATION	GO_NEGATIVE_REGULATION_OF_ENDOTHELIAL_CELL_MIGRATION	10/948	39/15578	8.3575e-05	0.00175262	0.00132168	MMRN2/ACVRL1/DLL4/PTPRM/NOTCH1/VASH1/DAB2IP/KRIT1/TGFB1/KLF4	10
GO_PATTERNING_OF_BLOOD_VESSELS	GO_PATTERNING_OF_BLOOD_VESSELS	GO_PATTERNING_OF_BLOOD_VESSELS	9/948	32/15578	8.65168e-05	0.00179321	0.00135229	NOTCH4/EDN1/COL4A1/TGFBR2/NRP1/DLL4/PLXND1/ENG/CTNNB1	9
GO_POSITIVE_REGULATION_OF_BMP_SIGNALING_PATHWAY	GO_POSITIVE_REGULATION_OF_BMP_SIGNALING_PATHWAY	GO_POSITIVE_REGULATION_OF_BMP_SIGNALING_PATHWAY	9/948	32/15578	8.65168e-05	0.00179321	0.00135229	BMPR2/ACVRL1/NOTCH1/ENG/CYR61/SMAD2/SMAD4/HES1/SULF1	9
GO_PHAGOCYTOSIS	GO_PHAGOCYTOSIS	GO_PHAGOCYTOSIS	26/948	190/15578	8.77928e-05	0.00180914	0.0013643	PECAM1/CD93/SCARB1/MERTK/MYH9/TGM2/FYN/FCGR2A/MYO1C/NCKAP1/WASL/ELMO1/PIP5K1C/PLCG2/PTK2/PRKCE/PLCG1/WIPF2/DOCK1/GSN/YES1/ANXA3/CRK/GATA2/WASF2/ABCA1	26
GO_REGULATION_OF_PHOSPHATIDYLINOSITOL_3_KINASE_SIGNALING	GO_REGULATION_OF_PHOSPHATIDYLINOSITOL_3_KINASE_SIGNALING	GO_REGULATION_OF_PHOSPHATIDYLINOSITOL_3_KINASE_SIGNALING	21/948	138/15578	8.97512e-05	0.00183887	0.00138672	TEK/KL/KDR/FYN/UNC5B/NTRK2/IGF1/FGFR1/PIP5K1C/UBE3A/DAB2IP/PTK2/PIP4K2B/PTEN/TSC2/CBL/PDGFB/KITLG/KIT/FLT1/KLF4	21
GO_REGULATION_OF_CELL_MATRIX_ADHESION	GO_REGULATION_OF_CELL_MATRIX_ADHESION	GO_REGULATION_OF_CELL_MATRIX_ADHESION	16/948	90/15578	9.48042e-05	0.0019313	0.00145642	VEGFC/MACF1/ADAM15/TEK/UTRN/ACVRL1/CDK6/DLC1/KDR/ROCK1/ROCK2/CLASP2/PTK2/PTEN/SLK/NF1	16
GO_REGULATED_EXOCYTOSIS	GO_REGULATED_EXOCYTOSIS	GO_REGULATED_EXOCYTOSIS	29/948	224/15578	9.71979e-05	0.00196881	0.00148471	PECAM1/VEGFC/CLEC3B/VWF/APP/SRGN/CD9/A2M/SYT11/VCL/ACTN4/SYTL2/IGF1/FN1/PIP5K1C/MMRN1/SPARC/STX3/FLNA/APOA1/ANXA3/PDGFB/TIMP3/GATA2/TGFB1/KIT/PHACTR2/CLU/C2CD4B	29
GO_RESPONSE_TO_LAMINAR_FLUID_SHEAR_STRESS	GO_RESPONSE_TO_LAMINAR_FLUID_SHEAR_STRESS	GO_RESPONSE_TO_LAMINAR_FLUID_SHEAR_STRESS	6/948	14/15578	9.83142e-05	0.00198017	0.00149328	SMAD6/KLF2/ETS1/TGFB1/KLF4/ABCA1	6
GO_SECRETION_BY_CELL	GO_SECRETION_BY_CELL	GO_SECRETION_BY_CELL	51/948	486/15578	9.90512e-05	0.00198381	0.00149602	PECAM1/FOXP1/VEGFC/EXOC6/CLEC3B/MERTK/EDN1/SLC38A2/VWF/APP/SRGN/CD9/NOTCH1/A2M/SYT11/FURIN/VCL/NTRK2/ACTN4/PIK3C2A/TBX3/SYTL2/IGF1/LTBP4/FN1/SMAD2/PIP5K1C/MMRN1/GNPTAB/SPARC/FZD4/STX3/FLNA/GLS/APOA1/ANXA3/PDGFB/EXOC5/TIMP3/GATA2/CTGF/NF1/CANX/TGFB1/NISCH/KIT/PHACTR2/CLU/ABCA1/ADM/C2CD4B	51
GO_HEART_TRABECULA_MORPHOGENESIS	GO_HEART_TRABECULA_MORPHOGENESIS	GO_HEART_TRABECULA_MORPHOGENESIS	8/948	26/15578	0.000106526	0.00212159	0.00159992	HEG1/TEK/DLL4/S1PR1/NOTCH1/SOS1/EGLN1/ADAMTS1	8
GO_POSITIVE_REGULATION_OF_NEURON_DIFFERENTIATION	GO_POSITIVE_REGULATION_OF_NEURON_DIFFERENTIATION	GO_POSITIVE_REGULATION_OF_NEURON_DIFFERENTIATION	36/948	306/15578	0.000112502	0.00222066	0.00167464	BMPR2/TCF4/MACF1/SPAG9/ITGB1/RAPGEF1/NRP1/PALM/NDNF/NPTN/FYN/ITSN2/NTRK2/ZEB1/SKIL/FGFR1/MEF2C/RUFY3/FN1/ITGA3/KIDINS220/SHANK3/RAPGEF2/GDPD5/RAP1A/SETX/GPRC5B/ABL2/TMEM30A/DAB2IP/FES/EPHA4/ZMYND8/BRAF/GATA2/ADAMTS1	36
GO_REGULATION_OF_LIPID_KINASE_ACTIVITY	GO_REGULATION_OF_LIPID_KINASE_ACTIVITY	GO_REGULATION_OF_LIPID_KINASE_ACTIVITY	11/948	48/15578	0.000112746	0.00222066	0.00167464	TEK/PIK3R3/RB1/DAB2IP/PTK2/PPP2R5A/PDGFB/TGFB1/KIT/FLT1/KLF4	11
GO_NEGATIVE_REGULATION_OF_CELL_JUNCTION_ASSEMBLY	GO_NEGATIVE_REGULATION_OF_CELL_JUNCTION_ASSEMBLY	GO_NEGATIVE_REGULATION_OF_CELL_JUNCTION_ASSEMBLY	7/948	20/15578	0.000116235	0.0022768	0.00171697	ACVRL1/DLC1/ROCK1/ROCK2/CLASP2/ACE/PTEN	7
GO_REGULATION_OF_CELL_GROWTH	GO_REGULATION_OF_CELL_GROWTH	GO_REGULATION_OF_CELL_GROWTH	43/948	391/15578	0.000121794	0.00237265	0.00178925	BMPR2/CRIM1/MACF1/IGFBP4/ADAM15/HYAL2/ACVRL1/NRP1/SEMA3G/PLXNA2/PLXND1/ITSN2/TAOK2/IGF1/CYR61/GJA1/ADAM10/ARHGAP4/LTBP4/FBLN5/RUFY3/FAM107A/FN1/ADIPOR2/CSNK2A1/CD320/CAMK2D/BCAR1/CLASP2/SMAD4/CLSTN1/RPS6KA3/APBB2/KIAA1109/SOX17/IFRD1/SEMA6B/USP47/CTGF/TGFB1/IGFBP5/IGFBP2/SEMA6A	43
GO_NEGATIVE_REGULATION_OF_TRANSMEMBRANE_RECEPTOR_PROTEIN_SERINE_THREONINE_KINASE_SIGNALING_PATHWAY	GO_NEGATIVE_REGULATION_OF_TRANSMEMBRANE_RECEPTOR_PROTEIN_SERINE_THREONINE_KINASE_SIGNALING_PATHWAY	GO_NEGATIVE_REGULATION_OF_TRANSMEMBRANE_RECEPTOR_PROTEIN_SERINE_THREONINE_KINASE_SIGNALING_PATHWAY	17/948	102/15578	0.000133046	0.00256967	0.00193783	MECOM/TGFBR2/SMAD6/LTBP1/NOTCH1/ENG/GLG1/CD109/SKIL/SKI/SMAD2/CAV2/CAV1/SMURF2/TGFB1/HIPK2/FBN1	17
GO_POSITIVE_REGULATION_OF_EPITHELIAL_CELL_DIFFERENTIATION	GO_POSITIVE_REGULATION_OF_EPITHELIAL_CELL_DIFFERENTIATION	GO_POSITIVE_REGULATION_OF_EPITHELIAL_CELL_DIFFERENTIATION	12/948	57/15578	0.000133349	0.00256967	0.00193783	CDH5/TMEM100/ACVRL1/PRKCH/ADAMTS9/NOTCH1/NUMB/CLDN5/CD24/NCOA3/CTNNB1/KITLG	12
GO_NEPHRON_EPITHELIUM_DEVELOPMENT	GO_NEPHRON_EPITHELIUM_DEVELOPMENT	GO_NEPHRON_EPITHELIUM_DEVELOPMENT	16/948	93/15578	0.000141704	0.002716	0.00204817	PECAM1/PODXL/LAMB2/CD34/JAG1/LAMA5/NOTCH1/MEF2C/MTSS1/SMAD4/DCHS1/FAT4/CD24/MYC/CTNNB1/HES1	16
GO_HIPPO_SIGNALING	GO_HIPPO_SIGNALING	GO_HIPPO_SIGNALING	8/948	27/15578	0.000143359	0.00271929	0.00205066	WWTR1/TJP1/TEAD1/AMOTL2/DCHS1/PJA2/FAT4/MOB1B	8
GO_POSITIVE_REGULATION_OF_NOTCH_SIGNALING_PATHWAY	GO_POSITIVE_REGULATION_OF_NOTCH_SIGNALING_PATHWAY	GO_POSITIVE_REGULATION_OF_NOTCH_SIGNALING_PATHWAY	9/948	34/15578	0.000144927	0.00271929	0.00205066	STAT3/JAG1/TSPAN14/JAG2/DLL4/NOTCH1/AAK1/HES1/KIT	9
GO_PROTEIN_KINASE_B_SIGNALING	GO_PROTEIN_KINASE_B_SIGNALING	GO_PROTEIN_KINASE_B_SIGNALING	9/948	34/15578	0.000144927	0.00271929	0.00205066	MERTK/PIK3C2B/TMEM100/IGF1/SETX/PTEN/TSC2/AKT2/TGFB1	9
GO_RESPONSE_TO_FLUID_SHEAR_STRESS	GO_RESPONSE_TO_FLUID_SHEAR_STRESS	GO_RESPONSE_TO_FLUID_SHEAR_STRESS	9/948	34/15578	0.000144927	0.00271929	0.00205066	SMAD6/GJA1/MEF2C/MTSS1/KLF2/ETS1/TGFB1/KLF4/ABCA1	9
GO_NEGATIVE_REGULATION_OF_DEVELOPMENTAL_GROWTH	GO_NEGATIVE_REGULATION_OF_DEVELOPMENTAL_GROWTH	GO_NEGATIVE_REGULATION_OF_DEVELOPMENTAL_GROWTH	15/948	84/15578	0.000147605	0.00274068	0.00206679	TGFBR2/NRP1/SEMA3G/WWC2/GJA1/ADRB1/ARHGAP4/WWC3/PTK2/MAPK11/IFRD1/SEMA6B/PTEN/SEMA6A/PLAC8	15
GO_POSITIVE_REGULATION_OF_MUSCLE_CELL_DIFFERENTIATION	GO_POSITIVE_REGULATION_OF_MUSCLE_CELL_DIFFERENTIATION	GO_POSITIVE_REGULATION_OF_MUSCLE_CELL_DIFFERENTIATION	15/948	84/15578	0.000147605	0.00274068	0.00206679	EFNB2/MEF2A/EDN1/SPAG9/CTNNA1/EHD2/MEF2C/BNIP2/PLCB1/MAPK11/IL4R/CTNNB1/TGFB1/NFATC2/KIT	15
GO_POSITIVE_REGULATION_OF_ENDOTHELIAL_CELL_DIFFERENTIATION	GO_POSITIVE_REGULATION_OF_ENDOTHELIAL_CELL_DIFFERENTIATION	GO_POSITIVE_REGULATION_OF_ENDOTHELIAL_CELL_DIFFERENTIATION	6/948	15/15578	0.000155437	0.00284201	0.0021432	CDH5/TMEM100/ACVRL1/NOTCH1/CLDN5/CTNNB1	6
GO_VENOUS_BLOOD_VESSEL_DEVELOPMENT	GO_VENOUS_BLOOD_VESSEL_DEVELOPMENT	GO_VENOUS_BLOOD_VESSEL_DEVELOPMENT	6/948	15/15578	0.000155437	0.00284201	0.0021432	BMPR2/HEG1/ACVRL1/NOTCH1/ENG/FOXF1	6
GO_GLIOGENESIS	GO_GLIOGENESIS	GO_GLIOGENESIS	24/948	175/15578	0.000156251	0.00284201	0.0021432	NFIB/NDRG1/LAMB2/STAT3/DICER1/CDK6/CD9/NOTCH1/NTRK2/SKI/FN1/DAB2IP/KRAS/DAG1/EPHA4/GSN/PTEN/SOX6/AKT2/CTNNB1/NF1/HES1/TGFB1/CLU	24
GO_HOMEOSTASIS_OF_NUMBER_OF_CELLS	GO_HOMEOSTASIS_OF_NUMBER_OF_CELLS	GO_HOMEOSTASIS_OF_NUMBER_OF_CELLS	24/948	175/15578	0.000156251	0.00284201	0.0021432	EPAS1/JAM3/SMAD5/ITPKB/SKIL/RB1/MEF2C/PDE4B/STAT5B/SOS1/RC3H1/ADD1/TMOD3/KLF2/RC3H2/ADAR/KRAS/LIPA/ACIN1/SOX6/GATA2/TGFB1/HIPK2/KIT	24
GO_PEPTIDYL_TYROSINE_MODIFICATION	GO_PEPTIDYL_TYROSINE_MODIFICATION	GO_PEPTIDYL_TYROSINE_MODIFICATION	25/948	186/15578	0.000158981	0.00286774	0.00216261	MERTK/TEK/TIE1/KDR/NPTN/FYN/NTRK2/PEAK1/FGFR1/STAT5B/CLK1/RYK/ABL2/FES/PTK2/IGF1R/DYRK1A/ZMYM2/EPHA4/ABI2/YES1/PDGFB/TNK2/KIT/FLT1	25
GO_REPRODUCTIVE_SYSTEM_DEVELOPMENT	GO_REPRODUCTIVE_SYSTEM_DEVELOPMENT	GO_REPRODUCTIVE_SYSTEM_DEVELOPMENT	44/948	408/15578	0.000159274	0.00286774	0.00216261	EPAS1/RSPO3/BMPR2/MERTK/ADAM15/LRP6/CTNNA1/AHR/NOTCH1/HSD17B2/ARID4B/BPTF/SOCS3/KDM5A/TBX3/NIPBL/CYR61/BIRC6/PLEKHA1/ARID1A/STAT5B/SF1/FNDC3A/HMGCS1/EGLN1/UBE3A/KDM3A/SMAD4/PTK2/FZD4/RNF38/CHD7/PTEN/PDGFB/CTNNB1/GATA2/HS6ST1/HES1/ZFP36L1/PCDH12/KITLG/ADAMTS1/KIT/ADM	44
GO_CHONDROCYTE_DEVELOPMENT	GO_CHONDROCYTE_DEVELOPMENT	GO_CHONDROCYTE_DEVELOPMENT	7/948	21/15578	0.000165239	0.00293072	0.0022101	BMPR2/CHSY1/TGFBR2/COL11A1/SERPINH1/IMPAD1/SULF1	7
GO_NEGATIVE_REGULATION_OF_NEURAL_PRECURSOR_CELL_PROLIFERATION	GO_NEGATIVE_REGULATION_OF_NEURAL_PRECURSOR_CELL_PROLIFERATION	GO_NEGATIVE_REGULATION_OF_NEURAL_PRECURSOR_CELL_PROLIFERATION	7/948	21/15578	0.000165239	0.00293072	0.0022101	RAPGEF1/CTNNA1/LIMS2/BTG2/GATA2/NF1/TGFB1	7
GO_NEGATIVE_REGULATION_OF_ORGAN_GROWTH	GO_NEGATIVE_REGULATION_OF_ORGAN_GROWTH	GO_NEGATIVE_REGULATION_OF_ORGAN_GROWTH	7/948	21/15578	0.000165239	0.00293072	0.0022101	TGFBR2/WWC2/GJA1/WWC3/PTK2/MAPK11/PTEN	7
GO_REGULATION_OF_ADHERENS_JUNCTION_ORGANIZATION	GO_REGULATION_OF_ADHERENS_JUNCTION_ORGANIZATION	GO_REGULATION_OF_ADHERENS_JUNCTION_ORGANIZATION	11/948	50/15578	0.000166691	0.00294184	0.00221849	MACF1/TEK/ACVRL1/DLC1/KDR/ROCK1/ROCK2/CLASP2/PTK2/PTEN/SLK	11
GO_CARDIAC_SEPTUM_DEVELOPMENT	GO_CARDIAC_SEPTUM_DEVELOPMENT	GO_CARDIAC_SEPTUM_DEVELOPMENT	15/948	85/15578	0.000169325	0.0029446	0.00222057	HEG1/JAG1/SMAD6/LTBP1/LUZP1/GJA5/PLXND1/NOTCH1/ADAMTS6/TBX3/CYR61/EGLN1/SMAD4/NPHP3/HES1	15
GO_EPHRIN_RECEPTOR_SIGNALING_PATHWAY	GO_EPHRIN_RECEPTOR_SIGNALING_PATHWAY	GO_EPHRIN_RECEPTOR_SIGNALING_PATHWAY	15/948	85/15578	0.000169325	0.0029446	0.00222057	EFNB2/FYN/ROCK1/EFNA1/ARHGEF7/ADAM10/ROCK2/WASL/ANKS1A/PTK2/GIT1/EPHA4/YES1/AP2A2/CRK	15
GO_PALATE_DEVELOPMENT	GO_PALATE_DEVELOPMENT	GO_PALATE_DEVELOPMENT	15/948	85/15578	0.000169325	0.0029446	0.00222057	TGFBR2/LRP6/JAG2/TBX3/SKI/MEF2C/PLEKHA1/SOS1/SMAD2/TSHZ1/SMAD4/CLDN5/INSIG1/CHD7/MEOX2	15
GO_EXTRACELLULAR_MATRIX_DISASSEMBLY	GO_EXTRACELLULAR_MATRIX_DISASSEMBLY	GO_EXTRACELLULAR_MATRIX_DISASSEMBLY	14/948	76/15578	0.000172937	0.00296404	0.00223523	ADAM15/HSPG2/A2M/ENG/FURIN/ADAMTS5/ADAM10/CD44/FN1/LAMC1/GSN/TLL1/NID1/FBN1	14
GO_GLIAL_CELL_DEVELOPMENT	GO_GLIAL_CELL_DEVELOPMENT	GO_GLIAL_CELL_DEVELOPMENT	14/948	76/15578	0.000172937	0.00296404	0.00223523	NDRG1/LAMB2/DICER1/CDK6/CD9/SKI/KRAS/DAG1/GSN/PTEN/AKT2/NF1/TGFB1/CLU	14
GO_MULTICELLULAR_ORGANISM_GROWTH	GO_MULTICELLULAR_ORGANISM_GROWTH	GO_MULTICELLULAR_ORGANISM_GROWTH	14/948	76/15578	0.000172937	0.00296404	0.00223523	WWTR1/PDE4D/HEG1/CLIC4/PLEKHA1/ANKRD11/SOS1/ADD1/KLF2/RC3H2/TBL1XR1/DHCR7/RBBP6/ZFP36L1	14
GO_NOTCH_SIGNALING_PATHWAY	GO_NOTCH_SIGNALING_PATHWAY	GO_NOTCH_SIGNALING_PATHWAY	18/948	114/15578	0.000173956	0.00296724	0.00223764	NOTCH4/TGFBR2/JAG1/TMEM100/CDK6/APP/JAG2/DLL4/NOTCH1/SPEN/MIB1/ADAM10/MAML2/CREBBP/SEL1L/MYC/HES1/TGFB1	18
GO_GASTRULATION	GO_GASTRULATION	GO_GASTRULATION	22/948	155/15578	0.000175606	0.00298112	0.00224811	BMPR2/ITGA5/ITGB1/TGFBR2/LRP6/COL4A2/SOX7/COL11A1/PRKAR1A/FN1/SMAD2/ITGA3/APLNR/EXT2/SMAD4/SOX17/NPHP3/FOXF1/CTNNB1/DUSP1/KLF4/ITGA2	22
GO_RESPONSE_TO_MECHANICAL_STIMULUS	GO_RESPONSE_TO_MECHANICAL_STIMULUS	GO_RESPONSE_TO_MECHANICAL_STIMULUS	27/948	210/15578	0.000187264	0.00316396	0.00238599	EDN1/SLC38A2/AQP1/ITGB1/TGFBR2/ATP1A1/COL11A1/FYN/ECE1/NTRK2/SUN1/IGF1/GJA1/HDAC7/MAP3K2/SHANK3/CAV1/TNFRSF10B/IRF1/ETS1/TIMP3/CTNNB1/BTG2/KIT/IGFBP2/ITGA2/JUN	27
GO_EYE_DEVELOPMENT	GO_EYE_DEVELOPMENT	GO_EYE_DEVELOPMENT	37/948	326/15578	0.000189632	0.00318887	0.00240477	BMPR2/LAMB2/MERTK/COL4A1/STAT3/TGFBR2/LRP6/JAG1/ACVRL1/NRP1/PTPRM/CLIC4/NTRK2/ZEB1/SKIL/NIPBL/SKI/GJA1/ARHGEF15/ARID1A/SOS1/HIPK1/COL5A2/GNB1/ATP2B4/FZD4/CHD7/COL5A1/CTNNB1/NF1/TGFB1/HIPK2/FBN1/ADAMTS18/KLF4/NES/JUN	37
GO_EMBRYONIC_ORGAN_MORPHOGENESIS	GO_EMBRYONIC_ORGAN_MORPHOGENESIS	GO_EMBRYONIC_ORGAN_MORPHOGENESIS	33/948	279/15578	0.000193355	0.0032362	0.00244047	EDN1/TGFBR2/NRP1/SPEF2/NOTCH1/COL11A1/ENG/MIB1/EFNA1/ZEB1/TBX3/NIPBL/FGFR1/GJA1/MEF2C/ARID1A/SMAD2/TSHZ1/HIPK1/FZD6/INSIG1/SOX17/CHD7/SLC39A1/NPHP3/FOXF1/CTNNB1/GATA2/HES1/HIPK2/FBN1/LRIG3/HLX	33
GO_POSITIVE_REGULATION_OF_ENDOTHELIAL_CELL_PROLIFERATION	GO_POSITIVE_REGULATION_OF_ENDOTHELIAL_CELL_PROLIFERATION	GO_POSITIVE_REGULATION_OF_ENDOTHELIAL_CELL_PROLIFERATION	13/948	68/15578	0.000198867	0.00331289	0.0024983	BMPR2/TEK/ACVRL1/NRP1/KDR/EGFL7/RICTOR/CAV2/NR4A1/CAV1/PDGFB/NF1/JUN	13
GO_CELL_FATE_DETERMINATION	GO_CELL_FATE_DETERMINATION	GO_CELL_FATE_DETERMINATION	10/948	43/15578	0.000201899	0.00333227	0.00251292	NOTCH4/JAG1/MEF2C/SOX17/IFRD1/CTNNB1/GATA2/HES1/KLF4/MCL1	10
GO_STEROL_BIOSYNTHETIC_PROCESS	GO_STEROL_BIOSYNTHETIC_PROCESS	GO_STEROL_BIOSYNTHETIC_PROCESS	10/948	43/15578	0.000201899	0.00333227	0.00251292	LBR/HMGCS1/SQLE/INSIG1/APOA1/DHCR7/MSMO1/HMGCR/IDI1/MVD	10
GO_TAXIS	GO_TAXIS	GO_TAXIS	48/948	464/15578	0.000220457	0.0036172	0.00272779	VEGFC/NFIB/EFNB2/SPTAN1/SPTBN1/LAMB2/PDE4D/EDN1/NRP1/SEMA3G/PLXNA2/APP/S1PR1/PLXND1/PTPRM/ENG/FYN/UNC5B/FEZ2/EFNA1/CYR61/PDE4B/SOS1/B3GNT2/KLF7/LYST/PIP5K1C/BCAR1/SMAD4/NR4A1/RYK/APBB2/FES/PTK2/KRAS/DAG1/EPHA4/APOA1/PREX1/SEMA6B/PTPRA/DOCK4/TSC2/PDGFB/ECSCR/KIT/FLT1/SEMA6A	48
GO_TISSUE_REMODELING	GO_TISSUE_REMODELING	GO_TISSUE_REMODELING	15/948	87/15578	0.000221192	0.0036172	0.00272779	EPAS1/RSPO3/BMPR2/JAG1/ACVRL1/DLL4/GJA5/GJA1/MEF2C/LIPA/ACE/CAV1/CTNNB1/TGFB1/IGFBP5	15
GO_CHONDROCYTE_DIFFERENTIATION	GO_CHONDROCYTE_DIFFERENTIATION	GO_CHONDROCYTE_DIFFERENTIATION	12/948	60/15578	0.000222937	0.00362909	0.00273675	BMPR2/NFIB/CHSY1/TGFBR2/COL11A1/MEF2D/FGFR1/MEF2C/SERPINH1/IMPAD1/TGFB1/SULF1	12
GO_HEAD_MORPHOGENESIS	GO_HEAD_MORPHOGENESIS	GO_HEAD_MORPHOGENESIS	9/948	36/15578	0.000233053	0.00377653	0.00284794	LRP6/NIPBL/SKI/PLEKHA1/ANKRD11/RRAS/CLDN5/BRAF/TGFB1	9
GO_BRANCHING_INVOLVED_IN_SALIVARY_GLAND_MORPHOGENESIS	GO_BRANCHING_INVOLVED_IN_SALIVARY_GLAND_MORPHOGENESIS	GO_BRANCHING_INVOLVED_IN_SALIVARY_GLAND_MORPHOGENESIS	6/948	16/15578	0.000235936	0.00378879	0.00285718	LAMA5/NRP1/TGM2/PLXND1/FGFR1/DAG1	6
GO_MORPHOGENESIS_OF_AN_ENDOTHELIUM	GO_MORPHOGENESIS_OF_AN_ENDOTHELIUM	GO_MORPHOGENESIS_OF_AN_ENDOTHELIUM	6/948	16/15578	0.000235936	0.00378879	0.00285718	ACVRL1/DLL4/NOTCH1/RHOB/SOX17/CTNNB1	6
GO_APPENDAGE_DEVELOPMENT	GO_APPENDAGE_DEVELOPMENT	GO_APPENDAGE_DEVELOPMENT	23/948	169/15578	0.000238207	0.00380812	0.00287176	BMPR2/MBNL1/PLXNA2/GJA5/NOTCH1/ECE1/GNAQ/TBX3/ITGA6/NIPBL/FGFR1/SKI/GJA1/PBX2/RC3H2/CREBBP/SMAD4/FZD6/CHD7/SLC39A1/MEOX2/IMPAD1/CTNNB1	23
GO_ACTIVATION_OF_MAPKK_ACTIVITY	GO_ACTIVATION_OF_MAPKK_ACTIVITY	GO_ACTIVATION_OF_MAPKK_ACTIVITY	11/948	52/15578	0.000241092	0.00383702	0.00289356	RAPGEF1/TAOK2/MAP3K3/MAP3K2/KIDINS220/RAP1A/PLCG1/MAP3K11/BRAF/CRK/FLT1	11
GO_LABYRINTHINE_LAYER_DEVELOPMENT	GO_LABYRINTHINE_LAYER_DEVELOPMENT	GO_LABYRINTHINE_LAYER_DEVELOPMENT	10/948	44/15578	0.000247204	0.00391681	0.00295373	RSPO3/SOCS3/CYR61/BIRC6/EGLN1/HS6ST1/HES1/ZFP36L1/PCDH12/ADM	10
GO_REGULATION_OF_CELL_CELL_ADHESION	GO_REGULATION_OF_CELL_CELL_ADHESION	GO_REGULATION_OF_CELL_CELL_ADHESION	41/948	380/15578	0.000260827	0.00410282	0.003094	PODXL/CD46/EFNB2/TGFBR2/FYN/PRKAR1A/ITPKB/ZEB1/CD59/IGF1/ITGA6/MYADM/RICTOR/CD44/PIEZO1/HLA-E/STAT5B/SOS1/RC3H1/SOX13/MARCH7/PTK2/CAV1/CD24/GSN/APOA1/CYLD/YES1/IL4R/IRF1/ETS1/CTNNB1/HSPH1/HES1/PAK2/TGFB1/IDO1/IGFBP2/ADAMTS18/HLX/KLF4	41
GO_REGULATION_OF_PHOSPHOLIPID_METABOLIC_PROCESS	GO_REGULATION_OF_PHOSPHOLIPID_METABOLIC_PROCESS	GO_REGULATION_OF_PHOSPHOLIPID_METABOLIC_PROCESS	12/948	61/15578	0.000262396	0.00410282	0.003094	SCARB1/TEK/LDLR/PIK3R3/ACSL3/DAB2IP/PTK2/PDGFB/TGFB1/KIT/FLT1/KLF4	12
GO_REGULATION_OF_PROTEIN_TYROSINE_KINASE_ACTIVITY	GO_REGULATION_OF_PROTEIN_TYROSINE_KINASE_ACTIVITY	GO_REGULATION_OF_PROTEIN_TYROSINE_KINASE_ACTIVITY	12/948	61/15578	0.000262396	0.00410282	0.003094	HYAL2/APP/ERRFI1/GPRC5B/IBTK/ACE/CAV1/CD24/SH3BP5/PDGFB/HSPH1/PAK2	12
GO_POSITIVE_REGULATION_OF_CELLULAR_COMPONENT_BIOGENESIS	GO_POSITIVE_REGULATION_OF_CELLULAR_COMPONENT_BIOGENESIS	GO_POSITIVE_REGULATION_OF_CELLULAR_COMPONENT_BIOGENESIS	43/948	406/15578	0.000279346	0.00434248	0.00327473	CNOT6L/EDN1/TEK/MSN/PALM/KDR/ROCK1/NTRK2/PDCD6IP/NCKAP1/ARHGEF15/RICTOR/WASL/PIEZO1/SNX9/LDB2/CLASP2/SETX/PHLDB1/AGRN/CLSTN1/FES/PRKCE/SYNPO/FNIP2/ID1/DAG1/CAV1/CNOT2/GSN/APOA1/ZMYND8/PIP4K2B/BRAF/CAND1/CTNNB1/CTGF/TGFB1/WASF2/KIT/BCLAF1/CLU/JUN	43
GO_REGULATION_OF_EXTRACELLULAR_MATRIX_ASSEMBLY	GO_REGULATION_OF_EXTRACELLULAR_MATRIX_ASSEMBLY	GO_REGULATION_OF_EXTRACELLULAR_MATRIX_ASSEMBLY	5/948	11/15578	0.00028016	0.00434248	0.00327473	NOTCH1/CLASP2/PHLDB1/DAG1/TGFB1	5
GO_DEVELOPMENTAL_MATURATION	GO_DEVELOPMENTAL_MATURATION	GO_DEVELOPMENTAL_MATURATION	25/948	193/15578	0.000284395	0.00437244	0.00329732	CDH5/EPAS1/PICALM/ACVRL1/APP/S1PR1/PALM/GNAQ/RB1/IGF1/FGFR1/GJA1/RPS6KA2/ANKRD17/KLF2/ANKS1A/AGRN/DCHS1/DAG1/FAT4/PTEN/CTNNB1/GATA2/HES1/RERE	25
GO_NEGATIVE_REGULATION_OF_EPITHELIAL_CELL_MIGRATION	GO_NEGATIVE_REGULATION_OF_EPITHELIAL_CELL_MIGRATION	GO_NEGATIVE_REGULATION_OF_EPITHELIAL_CELL_MIGRATION	11/948	53/15578	0.000287739	0.00437244	0.00329732	MMRN2/ACVRL1/DLL4/PTPRM/NOTCH1/VASH1/PTPRG/DAB2IP/KRIT1/TGFB1/KLF4	11
GO_POSITIVE_REGULATION_OF_EXTRINSIC_APOPTOTIC_SIGNALING_PATHWAY	GO_POSITIVE_REGULATION_OF_EXTRINSIC_APOPTOTIC_SIGNALING_PATHWAY	GO_POSITIVE_REGULATION_OF_EXTRINSIC_APOPTOTIC_SIGNALING_PATHWAY	11/948	53/15578	0.000287739	0.00437244	0.00329732	HYAL2/CTNNA1/SKIL/CAV1/PEA15/CYLD/PTEN/ITM2C/TIMP3/NF1/PAK2	11
GO_SPLICEOSOMAL_COMPLEX_ASSEMBLY	GO_SPLICEOSOMAL_COMPLEX_ASSEMBLY	GO_SPLICEOSOMAL_COMPLEX_ASSEMBLY	11/948	53/15578	0.000287739	0.00437244	0.00329732	RBM5/CELF1/SF1/SETX/LUC7L/YTHDC1/SFSWAP/PTBP2/PSIP1/LUC7L3/SRSF10	11
GO_MYOBLAST_DIFFERENTIATION	GO_MYOBLAST_DIFFERENTIATION	GO_MYOBLAST_DIFFERENTIATION	9/948	37/15578	0.000291515	0.00437244	0.00329732	EPAS1/MBNL1/JAG1/NOTCH1/RB1/IGF1/IFRD1/CTNNB1/HMGCR	9
GO_NEGATIVE_REGULATION_OF_EPITHELIAL_CELL_DIFFERENTIATION	GO_NEGATIVE_REGULATION_OF_EPITHELIAL_CELL_DIFFERENTIATION	GO_NEGATIVE_REGULATION_OF_EPITHELIAL_CELL_DIFFERENTIATION	9/948	37/15578	0.000291515	0.00437244	0.00329732	NOTCH4/ACVRL1/NOTCH1/ZEB1/TBX3/ID1/CAV1/CTNNB1/HES1	9
GO_RESPONSE_TO_NERVE_GROWTH_FACTOR	GO_RESPONSE_TO_NERVE_GROWTH_FACTOR	GO_RESPONSE_TO_NERVE_GROWTH_FACTOR	9/948	37/15578	0.000291515	0.00437244	0.00329732	RAPGEF1/APP/BPTF/NTRK2/KIDINS220/RAPGEF2/RAP1A/ID1/CSNK1D	9
GO_CELLULAR_RESPONSE_TO_LIPID	GO_CELLULAR_RESPONSE_TO_LIPID	GO_CELLULAR_RESPONSE_TO_LIPID	47/948	457/15578	0.000291905	0.00437244	0.00329732	SCARB1/PDE4D/EDN1/AQP1/ITGB1/LRP6/PLSCR4/ATP1A1/MSN/TNFRSF1B/AHR/NR3C1/RB1/CDK19/IGF1/ROCK2/MEF2C/RBFOX2/PDE4B/PDK4/FN1/ARID1A/OGT/HMGCS1/GNB1/MED13/SETX/ERRFI1/UBE3A/KDM3A/NR4A1/ABL2/DAB2IP/PRKCE/FZD4/SERPINB9/NCOA3/TAF7/YES1/UBR5/CTNNB1/TGFB1/ADAMTS1/KLF4/ABCA1/ITGA2/ID3	47
GO_REGULATION_OF_EPIDERMAL_CELL_DIFFERENTIATION	GO_REGULATION_OF_EPIDERMAL_CELL_DIFFERENTIATION	GO_REGULATION_OF_EPIDERMAL_CELL_DIFFERENTIATION	10/948	45/15578	0.000300719	0.00448562	0.00338268	PRKCH/NOTCH1/ROCK1/CD109/ROCK2/MAFG/ERRFI1/NCOA3/HES1/MAFF	10
GO_INSULIN_RECEPTOR_SIGNALING_PATHWAY	GO_INSULIN_RECEPTOR_SIGNALING_PATHWAY	GO_INSULIN_RECEPTOR_SIGNALING_PATHWAY	14/948	80/15578	0.000302597	0.00449307	0.00338829	KL/PIK3R3/ATP6AP1/PIK3C2A/PDK4/SOS1/ATP6V1C1/BCAR1/CAV2/IGF1R/ATP6V0A1/PTPRA/AKT2/SORBS1	14
GO_NEURON_PROJECTION_GUIDANCE	GO_NEURON_PROJECTION_GUIDANCE	GO_NEURON_PROJECTION_GUIDANCE	26/948	205/15578	0.000303739	0.00449307	0.00338829	NFIB/EFNB2/SPTAN1/SPTBN1/LAMB2/NRP1/PLXNA2/APP/PLXND1/PTPRM/FYN/UNC5B/FEZ2/EFNA1/SOS1/B3GNT2/KLF7/SMAD4/RYK/APBB2/PTK2/KRAS/DAG1/EPHA4/PTPRA/SEMA6A	26
GO_REGULATION_OF_CELL_SIZE	GO_REGULATION_OF_CELL_SIZE	GO_REGULATION_OF_CELL_SIZE	23/948	172/15578	0.000308897	0.00454726	0.00342916	BMPR2/MACF1/EDN1/AQP1/NRP1/SEMA3G/PLXNA2/MSN/PLXND1/ARHGAP4/RUFY3/FN1/ADD1/OGT/SHANK3/RB1CC1/CLASP2/TMEM123/LRRC8A/IFRD1/SEMA6B/PTEN/SEMA6A	23
GO_REGULATION_OF_MYELOID_CELL_DIFFERENTIATION	GO_REGULATION_OF_MYELOID_CELL_DIFFERENTIATION	GO_REGULATION_OF_MYELOID_CELL_DIFFERENTIATION	24/948	183/15578	0.000309954	0.00454726	0.00342916	FOXP1/JAG1/CDK6/ATP6AP1/ITPKB/RB1/MEF2C/RBFOX2/STAT5B/PURB/KLF13/OGT/GABPA/FES/MAPK11/TOB2/MYC/ACIN1/ETS1/CTNNB1/GATA2/NF1/KITLG/JUN	24
GO_LAMELLIPODIUM_ASSEMBLY	GO_LAMELLIPODIUM_ASSEMBLY	GO_LAMELLIPODIUM_ASSEMBLY	8/948	30/15578	0.000321089	0.00467217	0.00352335	ABLIM1/S1PR1/VCL/ARHGEF7/PARVB/CCDC88A/WASF2/KIT	8
GO_SMOOTH_MUSCLE_CELL_DIFFERENTIATION	GO_SMOOTH_MUSCLE_CELL_DIFFERENTIATION	GO_SMOOTH_MUSCLE_CELL_DIFFERENTIATION	8/948	30/15578	0.000321089	0.00467217	0.00352335	NOTCH1/MEF2C/EPC1/FOXF1/CTNNB1/HES1/RAMP2/ADM	8
GO_REGULATION_OF_ANATOMICAL_STRUCTURE_SIZE	GO_REGULATION_OF_ANATOMICAL_STRUCTURE_SIZE	GO_REGULATION_OF_ANATOMICAL_STRUCTURE_SIZE	48/948	472/15578	0.000327115	0.0047405	0.00357489	BMPR2/MACF1/SPTAN1/SPTBN1/EDN1/AQP1/NRP1/SEMA3G/PLXNA2/MSN/GJA5/PLXND1/PTPRM/ECE1/LIMA1/PIK3C2A/NCKAP1/GJA1/MYADM/ADRB1/RICTOR/ARHGAP4/WASL/RUFY3/FN1/ADD1/SSH1/OGT/SHANK3/TMOD3/RB1CC1/CLASP2/TMEM123/LRRC8A/PRKCE/ACE/CAV1/WIPF2/IFRD1/GSN/ABI2/PREX1/SEMA6B/PTEN/DOCK4/HMGCR/SEMA6A/ADM	48
GO_STRIATED_MUSCLE_CELL_DIFFERENTIATION	GO_STRIATED_MUSCLE_CELL_DIFFERENTIATION	GO_STRIATED_MUSCLE_CELL_DIFFERENTIATION	23/948	173/15578	0.000336248	0.00483624	0.00364708	MEF2A/SORBS2/SPAG9/ITGB1/MYH9/AKAP13/CFLAR/PRKAR1A/TBX3/TANC1/RB1/IGF1/SKI/MEF2C/ARID1A/PDLIM5/CAMK2D/TMOD3/CAV2/KRAS/SOX6/NFATC2/IGFBP5	23
GO_FORMATION_OF_PRIMARY_GERM_LAYER	GO_FORMATION_OF_PRIMARY_GERM_LAYER	GO_FORMATION_OF_PRIMARY_GERM_LAYER	17/948	110/15578	0.000338756	0.00483624	0.00364708	BMPR2/ITGA5/ITGB1/COL4A2/SOX7/COL11A1/PRKAR1A/FN1/SMAD2/ITGA3/EXT2/SOX17/FOXF1/CTNNB1/DUSP1/KLF4/ITGA2	17
GO_NEURON_MIGRATION	GO_NEURON_MIGRATION	GO_NEURON_MIGRATION	17/948	110/15578	0.000338756	0.00483624	0.00364708	NRP1/NDNF/FYN/NTRK2/FGFR1/GJA1/MEF2C/ITGA3/DDIT4/RAPGEF2/PCM1/APBB2/PTK2/USP9X/TUBB2B/CTNNB1/GATA2	17
GO_AGING	GO_AGING	GO_AGING	31/948	264/15578	0.000339147	0.00483624	0.00364708	PDE4D/EDN1/STAT3/HYAL2/TGFBR2/CTNNA1/KL/TNFRSF1B/SPEF2/ENG/FURIN/SOCS3/NTRK2/TBX3/IGF1/KAT6A/CAV1/GSN/PTEN/PRDM2/TIMP3/CTGF/CANX/TGFB1/LOXL2/HMGCR/PDCD4/IGFBP2/CLU/ADM/JUN	31
GO_RESPONSE_TO_ESTROGEN	GO_RESPONSE_TO_ESTROGEN	GO_RESPONSE_TO_ESTROGEN	27/948	218/15578	0.000345126	0.00487456	0.00367598	TEK/STAT3/TGFBR2/SMAD6/CTNNA1/AHR/SOCS3/IGF1/STAT5B/CAV1/CD24/SERPINB9/APOA1/NCOA3/IL4R/PTEN/ETS1/PDGFB/PRDM2/TIMP3/CTNNB1/CTGF/TGFB1/RAMP2/IGFBP2/DUSP1/ITGA2	27
GO_REGULATION_OF_FIBROBLAST_PROLIFERATION	GO_REGULATION_OF_FIBROBLAST_PROLIFERATION	GO_REGULATION_OF_FIBROBLAST_PROLIFERATION	14/948	81/15578	0.000345709	0.00487456	0.00367598	AQP1/CDK6/IGF1/SKI/FN1/DAB2IP/MYC/DACH1/PDGFB/CTNNB1/NF1/PRKDC/TGFB1/JUN	14
GO_MICROTUBULE_ANCHORING	GO_MICROTUBULE_ANCHORING	GO_MICROTUBULE_ANCHORING	6/948	17/15578	0.000345936	0.00487456	0.00367598	BICD1/HOOK3/PCM1/CLASP2/GCC2/DAG1	6
GO_SUBSTRATE_ADHESION_DEPENDENT_CELL_SPREADING	GO_SUBSTRATE_ADHESION_DEPENDENT_CELL_SPREADING	GO_SUBSTRATE_ADHESION_DEPENDENT_CELL_SPREADING	9/948	38/15578	0.000361597	0.00507517	0.00382726	MERTK/TEK/LAMA5/EFNA1/PEAK1/FERMT2/FN1/LAMC1/FZD4	9
GO_REGULATION_OF_CELLULAR_COMPONENT_SIZE	GO_REGULATION_OF_CELLULAR_COMPONENT_SIZE	GO_REGULATION_OF_CELLULAR_COMPONENT_SIZE	37/948	337/15578	0.000365404	0.00510849	0.00385239	BMPR2/MACF1/SPTAN1/SPTBN1/EDN1/AQP1/NRP1/SEMA3G/PLXNA2/MSN/PLXND1/LIMA1/NCKAP1/MYADM/RICTOR/ARHGAP4/WASL/RUFY3/FN1/ADD1/SSH1/OGT/SHANK3/TMOD3/RB1CC1/CLASP2/TMEM123/LRRC8A/PRKCE/WIPF2/IFRD1/GSN/ABI2/PREX1/SEMA6B/PTEN/SEMA6A	37
GO_MUSCLE_ORGAN_DEVELOPMENT	GO_MUSCLE_ORGAN_DEVELOPMENT	GO_MUSCLE_ORGAN_DEVELOPMENT	32/948	277/15578	0.000367133	0.00511261	0.0038555	MEF2A/HEG1/UTRN/LAMA5/DLL4/S1PR1/NOTCH1/COL11A1/CFLAR/MEF2D/SKIL/RB1/IGF1/FLNB/SKI/MEF2C/AEBP1/PLAGL1/EGLN1/CAV2/CAV1/CHD2/GPCPD1/SOX6/SMTN/MEOX2/BTG2/NF1/MAFF/IGFBP5/HLX/ID3	32
GO_RESPONSE_TO_ALCOHOL	GO_RESPONSE_TO_ALCOHOL	GO_RESPONSE_TO_ALCOHOL	39/948	362/15578	0.000376008	0.00520044	0.00392173	EDN1/AQP1/STAT3/ITGB1/TGFBR2/LRP6/CTNNA1/ITPR2/MSN/AHR/FYN/SOCS3/IGF1/ROCK2/STAT5B/SMAD2/HMGCS1/KLF2/ERRFI1/SPARC/PRKCE/GSN/NCOA3/PTEN/ETS1/PDGFB/PRDM2/CTNNB1/CTGF/TGFB1/RAMP2/ADAMTS1/HMGCR/IGFBP2/DUSP1/KLF4/KLF6/ABCA1/ITGA2	39
GO_PLATELET_ACTIVATION	GO_PLATELET_ACTIVATION	GO_PLATELET_ACTIVATION	20/948	142/15578	0.000377042	0.00520044	0.00392173	MERTK/VWF/MYH9/ITPR2/ITPR1/PRKCH/CD9/FYN/DGKH/GNAQ/VCL/RHOB/GNB1/PLCG2/GNA11/CSRP1/FZD6/PRKCE/FLNA/MYL9	20
GO_ALCOHOL_BIOSYNTHETIC_PROCESS	GO_ALCOHOL_BIOSYNTHETIC_PROCESS	GO_ALCOHOL_BIOSYNTHETIC_PROCESS	17/948	111/15578	0.000377816	0.00520044	0.00392173	LPCAT2/SAMD8/LBR/SLC44A2/SPTLC2/HMGCS1/PLCG2/SLC44A1/SQLE/INSIG1/APOA1/DHCR7/MSMO1/IMPAD1/HMGCR/IDI1/MVD	17
GO_WNT_SIGNALING_PATHWAY	GO_WNT_SIGNALING_PATHWAY	GO_WNT_SIGNALING_PATHWAY	38/948	351/15578	0.000404021	0.00551915	0.00416208	RSPO3/MACF1/CTNND1/CCNY/LRP6/NXN/CSNK1E/TNRC6B/USP34/FERMT2/NLK/XIAP/CSNK2A1/AMOTL2/GNB1/PLCG2/RYK/PLCB1/FZD6/TBL1XR1/FZD4/TNRC6A/SOX17/CAV1/CD24/MYC/STRN/SMURF2/CYLD/CSNK1D/TLE4/PTEN/NPHP3/CSNK1G3/AP2A2/CTNNB1/KLF4/CPE	38
GO_ACTIN_CYTOSKELETON_REORGANIZATION	GO_ACTIN_CYTOSKELETON_REORGANIZATION	GO_ACTIN_CYTOSKELETON_REORGANIZATION	11/948	55/15578	0.000404067	0.00551915	0.00416208	SPTAN1/MYH9/S1PR1/FRYL/RICTOR/PARVB/CDC42BPA/MKLN1/FLNA/GSN/KIT	11
GO_REGULATION_OF_NEURAL_PRECURSOR_CELL_PROLIFERATION	GO_REGULATION_OF_NEURAL_PRECURSOR_CELL_PROLIFERATION	GO_REGULATION_OF_NEURAL_PRECURSOR_CELL_PROLIFERATION	13/948	73/15578	0.000412662	0.00561504	0.00423439	VEGFC/RAPGEF1/CTNNA1/DLL4/NOTCH1/LIMS2/PTBP2/CTNNB1/BTG2/GATA2/NF1/TGFB1/NES	13
GO_CELL_SUBSTRATE_ADHERENS_JUNCTION_ASSEMBLY	GO_CELL_SUBSTRATE_ADHERENS_JUNCTION_ASSEMBLY	GO_CELL_SUBSTRATE_ADHERENS_JUNCTION_ASSEMBLY	7/948	24/15578	0.000418797	0.00563401	0.00424869	LAMA5/DLC1/TAOK2/ARHGEF7/FERMT2/SORBS1/ITGA2	7
GO_ENDOTHELIAL_CELL_PROLIFERATION	GO_ENDOTHELIAL_CELL_PROLIFERATION	GO_ENDOTHELIAL_CELL_PROLIFERATION	7/948	24/15578	0.000418797	0.00563401	0.00424869	BMPR2/SCARB1/TEK/CD34/ACVRL1/APOA1/LOXL2	7
GO_NEGATIVE_REGULATION_OF_BLOOD_VESSEL_ENDOTHELIAL_CELL_MIGRATION	GO_NEGATIVE_REGULATION_OF_BLOOD_VESSEL_ENDOTHELIAL_CELL_MIGRATION	GO_NEGATIVE_REGULATION_OF_BLOOD_VESSEL_ENDOTHELIAL_CELL_MIGRATION	7/948	24/15578	0.000418797	0.00563401	0.00424869	MMRN2/ACVRL1/DLL4/NOTCH1/VASH1/TGFB1/KLF4	7
GO_POSITIVE_REGULATION_OF_EPITHELIAL_CELL_PROLIFERATION	GO_POSITIVE_REGULATION_OF_EPITHELIAL_CELL_PROLIFERATION	GO_POSITIVE_REGULATION_OF_EPITHELIAL_CELL_PROLIFERATION	21/948	154/15578	0.000425176	0.00569832	0.00429719	VEGFC/BMPR2/TEK/ACVRL1/NRP1/KDR/NOTCH1/EGFL7/IGF1/RICTOR/LAMC1/CAV2/NR4A1/ID1/CAV1/MYC/PDGFB/CTNNB1/NF1/TGFB1/JUN	21
GO_ANATOMICAL_STRUCTURE_MATURATION	GO_ANATOMICAL_STRUCTURE_MATURATION	GO_ANATOMICAL_STRUCTURE_MATURATION	9/948	39/15578	0.000445003	0.00590572	0.00445359	CDH5/ACVRL1/S1PR1/IGF1/ANKRD17/DCHS1/DAG1/FAT4/RERE	9
GO_POSITIVE_REGULATION_OF_SMALL_GTPASE_MEDIATED_SIGNAL_TRANSDUCTION	GO_POSITIVE_REGULATION_OF_SMALL_GTPASE_MEDIATED_SIGNAL_TRANSDUCTION	GO_POSITIVE_REGULATION_OF_SMALL_GTPASE_MEDIATED_SIGNAL_TRANSDUCTION	9/948	39/15578	0.000445003	0.00590572	0.00445359	AKAP13/ITPKB/IGF1/SOS1/CAMK2D/KRAS/APOA1/SHOC2/KITLG	9
GO_LEUKOCYTE_DIFFERENTIATION	GO_LEUKOCYTE_DIFFERENTIATION	GO_LEUKOCYTE_DIFFERENTIATION	33/948	292/15578	0.000445621	0.00590572	0.00445359	FOXP1/MERTK/ITGB1/TGFBR2/CDK6/MYH9/JAG2/DLL4/ITPKB/CD109/MEF2C/CASP10/STAT5B/RC3H1/SH3PXD2A/PLCG2/RRAS/RC3H2/STAT6/LRRC8A/PREX1/CHD7/IRF1/BRAF/CTNNB1/GATA2/PRKDC/TGFB1/ZFP36L1/IFI16/KIT/KLF6/JUN	33
GO_EMBRYONIC_PLACENTA_DEVELOPMENT	GO_EMBRYONIC_PLACENTA_DEVELOPMENT	GO_EMBRYONIC_PLACENTA_DEVELOPMENT	14/948	83/15578	0.000447862	0.00591344	0.00445942	EPAS1/RSPO3/BPTF/SOCS3/CYR61/BIRC6/EGLN1/PDGFB/GATA2/HS6ST1/HES1/ZFP36L1/PCDH12/ADM	14
GO_T_CELL_DIFFERENTIATION	GO_T_CELL_DIFFERENTIATION	GO_T_CELL_DIFFERENTIATION	18/948	123/15578	0.000454899	0.00595809	0.00449309	FOXP1/CDK6/JAG2/DLL4/ITPKB/STAT5B/RC3H1/RC3H2/STAT6/PREX1/CHD7/IRF1/BRAF/CTNNB1/PRKDC/TGFB1/ZFP36L1/KIT	18
GO_HEMIDESMOSOME_ASSEMBLY	GO_HEMIDESMOSOME_ASSEMBLY	GO_HEMIDESMOSOME_ASSEMBLY	5/948	12/15578	0.000456258	0.00595809	0.00449309	DST/ITGA6/CD151/PLEC/LAMC1	5
GO_REGULATION_OF_ENDOTHELIAL_CELL_DEVELOPMENT	GO_REGULATION_OF_ENDOTHELIAL_CELL_DEVELOPMENT	GO_REGULATION_OF_ENDOTHELIAL_CELL_DEVELOPMENT	5/948	12/15578	0.000456258	0.00595809	0.00449309	CDH5/PPP1R12A/ROCK1/ROCK2/CLDN5	5
GO_INTERACTION_WITH_HOST	GO_INTERACTION_WITH_HOST	GO_INTERACTION_WITH_HOST	19/948	134/15578	0.000480078	0.00624628	0.00471041	CD46/EFNB2/SCARB1/ITGA5/ITGB1/HYAL2/LDLR/SCARB2/HSPA1B/CAV2/DAG1/PABPN1/CAV1/SERPINB9/KPNA4/TGFB1/HIPK2/HSPA1A/ITGA2	19
GO_PERICARDIUM_DEVELOPMENT	GO_PERICARDIUM_DEVELOPMENT	GO_PERICARDIUM_DEVELOPMENT	6/948	18/15578	0.000492337	0.00638248	0.00481313	HEG1/LRP6/DLL4/NOTCH1/SOS1/SMAD2	6
GO_POSITIVE_REGULATION_OF_OSSIFICATION	GO_POSITIVE_REGULATION_OF_OSSIFICATION	GO_POSITIVE_REGULATION_OF_OSSIFICATION	14/948	84/15578	0.000507914	0.00656055	0.00494741	BMPR2/JAG1/SMAD5/KL/ATP6AP1/IGF1/NIPBL/CYR61/GJA1/MEF2C/TOB2/CTNNB1/TGFB1/PDLIM7	14
GO_BLOOD_VESSEL_REMODELING	GO_BLOOD_VESSEL_REMODELING	GO_BLOOD_VESSEL_REMODELING	8/948	32/15578	0.000517718	0.00661529	0.00498869	EPAS1/RSPO3/BMPR2/JAG1/ACVRL1/DLL4/MEF2C/ACE	8
GO_ENDOCARDIAL_CUSHION_DEVELOPMENT	GO_ENDOCARDIAL_CUSHION_DEVELOPMENT	GO_ENDOCARDIAL_CUSHION_DEVELOPMENT	8/948	32/15578	0.000517718	0.00661529	0.00498869	JAG1/TMEM100/NOTCH1/ENG/SMAD4/DCHS1/FOXF1/ERG	8
GO_SALIVARY_GLAND_DEVELOPMENT	GO_SALIVARY_GLAND_DEVELOPMENT	GO_SALIVARY_GLAND_DEVELOPMENT	8/948	32/15578	0.000517718	0.00661529	0.00498869	NFIB/LAMA5/NRP1/TGM2/PLXND1/FGFR1/DAG1/TGFB1	8
GO_RESPONSE_TO_BMP	GO_RESPONSE_TO_BMP	GO_RESPONSE_TO_BMP	15/948	94/15578	0.000524958	0.00667885	0.00503662	BMPR2/FSTL1/TMEM100/SMAD6/ACVRL1/SMAD5/ENG/SKI/FN1/SMAD4/USP9X/SMAD9/ID1/SMURF2/ZFYVE16	15
GO_CARDIAC_CHAMBER_MORPHOGENESIS	GO_CARDIAC_CHAMBER_MORPHOGENESIS	GO_CARDIAC_CHAMBER_MORPHOGENESIS	16/948	104/15578	0.000527651	0.00667885	0.00503662	HEG1/TEK/JAG1/DLL4/GJA5/NOTCH1/COL11A1/TBX3/CYR61/MEF2C/SOS1/EGLN1/FOXF1/HES1/ADAMTS1/CPE	16
GO_SKELETAL_SYSTEM_MORPHOGENESIS	GO_SKELETAL_SYSTEM_MORPHOGENESIS	GO_SKELETAL_SYSTEM_MORPHOGENESIS	25/948	201/15578	0.000528313	0.00667885	0.00503662	BMPR2/CHSY1/TEK/HYAL2/TGFBR2/CSGALNACT1/SPEF2/COL11A1/GLG1/MEF2D/ZEB1/NIPBL/FGFR1/SKI/MEF2C/PLEKHA1/ANKRD11/SERPINH1/SMAD2/INSIG1/SLC39A1/IMPAD1/CTNNB1/CTGF/TGFB1	25
GO_REGULATION_OF_PHOSPHATIDYLINOSITOL_3_KINASE_ACTIVITY	GO_REGULATION_OF_PHOSPHATIDYLINOSITOL_3_KINASE_ACTIVITY	GO_REGULATION_OF_PHOSPHATIDYLINOSITOL_3_KINASE_ACTIVITY	9/948	40/15578	0.000543593	0.00684774	0.00516399	TEK/PIK3R3/DAB2IP/PTK2/PDGFB/TGFB1/KIT/FLT1/KLF4	9
GO_POSITIVE_REGULATION_OF_CELL_CYCLE	GO_POSITIVE_REGULATION_OF_CELL_CYCLE	GO_POSITIVE_REGULATION_OF_CELL_CYCLE	36/948	332/15578	0.000550988	0.00689705	0.00520117	NDRG1/CNOT6L/EDN1/CCNY/LRP6/APP/PLK2/TBX3/RB1/IGF1/FGFR1/ROCK2/CCNL2/STAT5B/MDM4/CCNT1/PLAGL1/ANKRD17/GDPD5/TMOD3/CREBBP/PLCB1/DAB2IP/PRKCE/CNOT2/ARID3A/CDK10/PTEN/PKN2/PDGFB/BRD4/BTG2/CTGF/HES1/TGFB1/CCNL1	36
GO_EPITHELIAL_CELL_APOPTOTIC_PROCESS	GO_EPITHELIAL_CELL_APOPTOTIC_PROCESS	GO_EPITHELIAL_CELL_APOPTOTIC_PROCESS	7/948	25/15578	0.000551377	0.00689705	0.00520117	BMPR2/TGFBR2/JAG2/RB1/HIPK1/DAB2IP/GSN	7
GO_REGULATION_OF_AXONOGENESIS	GO_REGULATION_OF_AXONOGENESIS	GO_REGULATION_OF_AXONOGENESIS	22/948	168/15578	0.000553571	0.00690028	0.00520361	BMPR2/MACF1/NRP1/SEMA3G/PLXNA2/PLXND1/NTRK2/EFNA1/SKIL/ARHGAP4/RUFY3/GDI1/FN1/SSH1/CLASP2/PTK2/EPHA4/IFRD1/SEMA6B/PTEN/BRAF/SEMA6A	22
GO_RESPONSE_TO_STEROID_HORMONE	GO_RESPONSE_TO_STEROID_HORMONE	GO_RESPONSE_TO_STEROID_HORMONE	49/948	497/15578	0.000577129	0.00716887	0.00540616	EDN1/AQP1/TEK/STAT3/TGFBR2/SMAD6/CTNNA1/ATP1A1/MSN/AHR/NOTCH1/SOCS3/NR3C1/RB1/IGF1/ROCK2/RBFOX2/FN1/ARID1A/STAT5B/MED13/ERRFI1/UBE3A/KDM3A/SPARC/NR4A1/KRAS/CAV1/CD24/SERPINB9/APOA1/NCOA3/TAF7/IL4R/UBR5/ANXA3/PTEN/ETS1/PDGFB/PRDM2/TIMP3/CTNNB1/CTGF/TGFB1/RAMP2/IGFBP2/DUSP1/ITGA2/ADM	49
GO_NEGATIVE_REGULATION_OF_NEURON_DIFFERENTIATION	GO_NEGATIVE_REGULATION_OF_NEURON_DIFFERENTIATION	GO_NEGATIVE_REGULATION_OF_NEURON_DIFFERENTIATION	24/948	191/15578	0.000583741	0.00722582	0.0054491	ITGB1/JAG1/NRP1/SEMA3G/APP/NOTCH1/CTDSP1/MIB1/PLK2/EFNA1/ARHGAP4/RUFY3/GDI1/RAPGEF2/PTK2/ID1/CAV1/EPHA4/IFRD1/SEMA6B/PTEN/ITM2C/HES1/SEMA6A	24
GO_FC_GAMMA_RECEPTOR_SIGNALING_PATHWAY	GO_FC_GAMMA_RECEPTOR_SIGNALING_PATHWAY	GO_FC_GAMMA_RECEPTOR_SIGNALING_PATHWAY	15/948	95/15578	0.000589036	0.00726614	0.0054795	FYN/FCGR2A/MYO1C/NCKAP1/WASL/ELMO1/PLCG2/PTK2/PRKCE/PLCG1/WIPF2/DOCK1/YES1/CRK/WASF2	15
GO_REGULATION_OF_ERK1_AND_ERK2_CASCADE	GO_REGULATION_OF_ERK1_AND_ERK2_CASCADE	GO_REGULATION_OF_ERK1_AND_ERK2_CASCADE	28/948	238/15578	0.000624538	0.00767751	0.00578973	TEK/RAPGEF1/NRP1/DUSP6/KDR/NPTN/ECE1/ATP6AP1/CYR61/CD44/FN1/CAMK2D/RAPGEF2/RRAS/RAP1A/ERRFI1/CNKSR3/DAB2IP/CAV1/PTEN/BRAF/PDGFB/TIMP3/CTGF/HMGCR/DUSP1/KLF4/JUN	28
GO_REGULATION_OF_WNT_SIGNALING_PATHWAY	GO_REGULATION_OF_WNT_SIGNALING_PATHWAY	GO_REGULATION_OF_WNT_SIGNALING_PATHWAY	34/948	310/15578	0.000633344	0.00774413	0.00583997	RSPO3/MACF1/CTNND1/WWTR1/IGFBP4/RAPGEF1/CCNY/LRP6/SOX7/NXN/CSNK1E/NOTCH1/USP34/SKI/NLK/XIAP/ITGA3/CSNK2A1/G3BP1/MDFIC/GPRC5B/DAB2IP/FZD6/SOX17/CAV1/SMURF2/ANKRD10/CYLD/CSNK1D/UBR5/NPHP3/TSC2/IGFBP2/SULF1	34
GO_NEGATIVE_REGULATION_OF_KINASE_ACTIVITY	GO_NEGATIVE_REGULATION_OF_KINASE_ACTIVITY	GO_NEGATIVE_REGULATION_OF_KINASE_ACTIVITY	29/948	250/15578	0.000634302	0.00774413	0.00583997	WWTR1/HYAL2/LRP6/RGS3/DUSP6/TRIB2/SOCS3/GNAQ/PRKAR1A/WNK1/RB1/MIDN/ERRFI1/ADAR/DAB2IP/IGF1R/IBTK/CAV1/SH3BP5/TAF7/PPP2R5A/PTEN/TSC2/NF1/PAK2/CHORDC1/HMGCR/PDCD4/DUSP1	29
GO_REGULATION_OF_EPITHELIAL_TO_MESENCHYMAL_TRANSITION	GO_REGULATION_OF_EPITHELIAL_TO_MESENCHYMAL_TRANSITION	GO_REGULATION_OF_EPITHELIAL_TO_MESENCHYMAL_TRANSITION	12/948	67/15578	0.000645536	0.00785438	0.00592311	WWTR1/TGFBR2/NOTCH1/EFNA1/SMAD2/CLASP2/PHLDB1/SMAD4/DAB2IP/DAG1/CTNNB1/TGFB1	12
GO_CARDIAC_VENTRICLE_DEVELOPMENT	GO_CARDIAC_VENTRICLE_DEVELOPMENT	GO_CARDIAC_VENTRICLE_DEVELOPMENT	16/948	106/15578	0.000654365	0.00793473	0.0059837	HEG1/JAG1/SMAD6/LTBP1/LUZP1/DLL4/GJA5/NOTCH1/COL11A1/TBX3/CYR61/MEF2C/EGLN1/FOXF1/HES1/CPE	16
GO_CARDIOCYTE_DIFFERENTIATION	GO_CARDIOCYTE_DIFFERENTIATION	GO_CARDIOCYTE_DIFFERENTIATION	15/948	96/15578	0.00065966	0.00797182	0.00601167	MEF2A/SORBS2/ITGB1/JAG1/AKAP13/NOTCH1/TBX3/MEF2C/ARID1A/PDLIM5/CAMK2D/SMAD4/SOX17/SOX6/HES1	15
GO_POSITIVE_REGULATION_OF_BINDING	GO_POSITIVE_REGULATION_OF_BINDING	GO_POSITIVE_REGULATION_OF_BINDING	18/948	127/15578	0.000672258	0.0080599	0.0060781	NRP1/PLXND1/PLK2/ARHGEF7/IGF1/SKI/MEF2C/CRBN/ADD1/HMBOX1/RAPGEF2/CAV1/KRIT1/HES1/TGFB1/HIPK2/KLF4/ITGA2	18
GO_COGNITION	GO_COGNITION	GO_COGNITION	29/948	251/15578	0.000676656	0.0080599	0.0060781	ITGA5/ITGB1/APP/ATP8A1/NPTN/FYN/PLK2/SHROOM4/NTRK2/TANC1/IGF1/NIPBL/MEF2C/ITGA3/SHANK3/CLDN5/PLCB1/PJA2/KRAS/CHD7/PTEN/BRAF/UBA6/BTG2/TUSC3/NF1/HMGCR/KIT/JUN	29
GO_ATRIOVENTRICULAR_VALVE_DEVELOPMENT	GO_ATRIOVENTRICULAR_VALVE_DEVELOPMENT	GO_ATRIOVENTRICULAR_VALVE_DEVELOPMENT	6/948	19/15578	0.000682774	0.0080599	0.0060781	GJA5/NOTCH1/EFNA1/CYR61/SMAD4/DCHS1	6
GO_GLOMERULAR_EPITHELIUM_DEVELOPMENT	GO_GLOMERULAR_EPITHELIUM_DEVELOPMENT	GO_GLOMERULAR_EPITHELIUM_DEVELOPMENT	6/948	19/15578	0.000682774	0.0080599	0.0060781	PECAM1/PODXL/LAMB2/CD34/JAG1/CD24	6
GO_NEGATIVE_REGULATION_OF_MRNA_SPLICING_VIA_SPLICEOSOME	GO_NEGATIVE_REGULATION_OF_MRNA_SPLICING_VIA_SPLICEOSOME	GO_NEGATIVE_REGULATION_OF_MRNA_SPLICING_VIA_SPLICEOSOME	6/948	19/15578	0.000682774	0.0080599	0.0060781	SRSF4/PTBP1/DYRK1A/ACIN1/SFSWAP/SRSF10	6
GO_RAC_PROTEIN_SIGNAL_TRANSDUCTION	GO_RAC_PROTEIN_SIGNAL_TRANSDUCTION	GO_RAC_PROTEIN_SIGNAL_TRANSDUCTION	6/948	19/15578	0.000682774	0.0080599	0.0060781	HACE1/NCKAP1/ELMO1/ABI2/NISCH/WASF2	6
GO_RENAL_SYSTEM_VASCULATURE_DEVELOPMENT	GO_RENAL_SYSTEM_VASCULATURE_DEVELOPMENT	GO_RENAL_SYSTEM_VASCULATURE_DEVELOPMENT	6/948	19/15578	0.000682774	0.0080599	0.0060781	PECAM1/CD34/NRP1/NOTCH1/PDGFB/HES1	6
GO_TELENCEPHALON_DEVELOPMENT	GO_TELENCEPHALON_DEVELOPMENT	GO_TELENCEPHALON_DEVELOPMENT	27/948	228/15578	0.000700023	0.00820652	0.00618866	NFIB/SLC38A2/AQP1/TACC1/LRP6/CDK6/NRP1/NTRK2/NUMB/FGFR1/SKI/CCDC85C/SHANK3/ATP2B4/RYK/PLCB1/DAB2IP/FAT4/CHD7/ANXA3/PTEN/UBA6/CTNNB1/BTG2/NF1/BTBD3/HES1	27
GO_REGULATION_OF_ACTIN_FILAMENT_BUNDLE_ASSEMBLY	GO_REGULATION_OF_ACTIN_FILAMENT_BUNDLE_ASSEMBLY	GO_REGULATION_OF_ACTIN_FILAMENT_BUNDLE_ASSEMBLY	13/948	77/15578	0.000701893	0.00820652	0.00618866	DLC1/S1PR1/ROCK1/ROCK2/ARHGEF15/SHANK3/CLASP2/SYNPO/ID1/APOA1/BRAF/CTGF/WASF2	13
GO_REGULATION_OF_BICELLULAR_TIGHT_JUNCTION_ASSEMBLY	GO_REGULATION_OF_BICELLULAR_TIGHT_JUNCTION_ASSEMBLY	GO_REGULATION_OF_BICELLULAR_TIGHT_JUNCTION_ASSEMBLY	5/948	13/15578	0.000704402	0.00820652	0.00618866	PRKCH/ROCK1/MYO1C/GJA1/ROCK2	5
GO_VASCULAR_SMOOTH_MUSCLE_CELL_DIFFERENTIATION	GO_VASCULAR_SMOOTH_MUSCLE_CELL_DIFFERENTIATION	GO_VASCULAR_SMOOTH_MUSCLE_CELL_DIFFERENTIATION	5/948	13/15578	0.000704402	0.00820652	0.00618866	NOTCH1/EPC1/HES1/RAMP2/ADM	5
GO_HEART_GROWTH	GO_HEART_GROWTH	GO_HEART_GROWTH	7/948	26/15578	0.00071527	0.00827902	0.00624333	HEG1/SORBS2/S1PR1/NOTCH1/PRKAR1A/PDLIM5/CAMK2D	7
GO_SCHWANN_CELL_DEVELOPMENT	GO_SCHWANN_CELL_DEVELOPMENT	GO_SCHWANN_CELL_DEVELOPMENT	7/948	26/15578	0.00071527	0.00827902	0.00624333	NDRG1/LAMB2/DICER1/SKI/DAG1/AKT2/NF1	7
GO_MOVEMENT_IN_ENVIRONMENT_OF_OTHER_ORGANISM_INVOLVED_IN_SYMBIOTIC_INTERACTION	GO_MOVEMENT_IN_ENVIRONMENT_OF_OTHER_ORGANISM_INVOLVED_IN_SYMBIOTIC_INTERACTION	GO_MOVEMENT_IN_ENVIRONMENT_OF_OTHER_ORGANISM_INVOLVED_IN_SYMBIOTIC_INTERACTION	14/948	87/15578	0.000730741	0.00843072	0.00635774	CD46/EFNB2/SCARB1/ITGA5/ITGB1/HYAL2/LDLR/SCARB2/HSPA1B/CAV2/DAG1/CAV1/HSPA1A/ITGA2	14
GO_FACE_DEVELOPMENT	GO_FACE_DEVELOPMENT	GO_FACE_DEVELOPMENT	10/948	50/15578	0.000734583	0.00844188	0.00636615	LRP6/NIPBL/SKI/PLEKHA1/ANKRD11/RRAS/CLDN5/CHD7/BRAF/TGFB1	10
GO_GLAND_MORPHOGENESIS	GO_GLAND_MORPHOGENESIS	GO_GLAND_MORPHOGENESIS	15/948	97/15578	0.000737359	0.00844188	0.00636615	NFIB/TGFBR2/LAMA5/NRP1/MSN/TGM2/PLXND1/NOTCH1/TBX3/FGFR1/STAT6/DAG1/CAV1/TGFB1/IGFBP5	15
GO_NEGATIVE_REGULATION_OF_HEMOPOIESIS	GO_NEGATIVE_REGULATION_OF_HEMOPOIESIS	GO_NEGATIVE_REGULATION_OF_HEMOPOIESIS	18/948	128/15578	0.000738813	0.00844188	0.00636615	CDK6/NOTCH1/ITPKB/STAT5B/RC3H1/KLF13/GABPA/TOB2/MYC/CYLD/IL4R/IRF1/CTNNB1/GATA2/NF1/HES1/N4BP2L2/HLX	18
GO_REGULATION_OF_RESPONSE_TO_WOUNDING	GO_REGULATION_OF_RESPONSE_TO_WOUNDING	GO_REGULATION_OF_RESPONSE_TO_WOUNDING	42/948	413/15578	0.000754756	0.0085965	0.00648275	FOXP1/CD46/EDN1/TEK/CD34/HYAL2/TGFBR2/IL33/THBD/TNFRSF1B/A2M/CALCRL/SOCS3/CD109/CDK19/CD59/GJA1/RICTOR/STAT5B/XIAP/ASH1L/CLASP2/GPRC5B/PRKCE/OSMR/CAV1/EPHA4/GSN/APOA1/MGLL/PTEN/BRAF/ETS1/FOXF1/PDGFB/BRD4/HMGCR/IDO1/ZYX/ADAMTS18/KLF4/ITGA2	42
GO_ENDOMEMBRANE_SYSTEM_ORGANIZATION	GO_ENDOMEMBRANE_SYSTEM_ORGANIZATION	GO_ENDOMEMBRANE_SYSTEM_ORGANIZATION	46/948	465/15578	0.000782689	0.00888626	0.00670126	NDRG1/MACF1/SPTBN1/PPP2R2A/LRP6/LAMA5/PLSCR4/HACE1/TSPAN14/EHD2/SYNE2/PALM/SRGN/ROCK1/SUN1/PDCD6IP/ARHGEF7/SYTL2/MYOF/OSBPL8/AGFG1/ROCK2/MYADM/HOOK3/MTSS1/LYST/ANKLE2/FCHO2/SNX9/STX16/RAPGEF2/CLASP2/CAV2/GCC2/COL4A3BP/CAV1/FAT4/CSNK1D/PTEN/AKT2/COL5A1/VPS36/RAMP2/CLU/GOLGB1/ABCA1	46
GO_POSTTRANSCRIPTIONAL_GENE_SILENCING	GO_POSTTRANSCRIPTIONAL_GENE_SILENCING	GO_POSTTRANSCRIPTIONAL_GENE_SILENCING	9/948	42/15578	0.000794549	0.00899228	0.00678121	LIN28B/STAT3/DICER1/TNRC6B/CELF1/SMAD2/PUM1/ADAR/TNRC6A	9
GO_PLATELET_DERIVED_GROWTH_FACTOR_RECEPTOR_SIGNALING_PATHWAY	GO_PLATELET_DERIVED_GROWTH_FACTOR_RECEPTOR_SIGNALING_PATHWAY	GO_PLATELET_DERIVED_GROWTH_FACTOR_RECEPTOR_SIGNALING_PATHWAY	8/948	34/15578	0.000801954	0.00904736	0.00682275	RAPGEF1/NRP1/PIK3C2A/PLEKHA1/BCAR1/CLASP2/PTEN/PDGFB	8
GO_MYELOID_CELL_HOMEOSTASIS	GO_MYELOID_CELL_HOMEOSTASIS	GO_MYELOID_CELL_HOMEOSTASIS	14/948	88/15578	0.00082133	0.00923673	0.00696556	EPAS1/JAM3/SMAD5/ITPKB/RB1/PDE4B/ADD1/TMOD3/KLF2/ADAR/ACIN1/SOX6/HIPK2/KIT	14
GO_CARDIAC_MUSCLE_TISSUE_DEVELOPMENT	GO_CARDIAC_MUSCLE_TISSUE_DEVELOPMENT	GO_CARDIAC_MUSCLE_TISSUE_DEVELOPMENT	19/948	140/15578	0.000830953	0.00931556	0.007025	MEF2A/HEG1/SORBS2/ITGB1/DLL4/AKAP13/GJA5/S1PR1/NOTCH1/COL11A1/PRKAR1A/TBX3/MEF2C/ARID1A/PDLIM5/CAMK2D/EGLN1/PTEN/SOX6	19
GO_POSITIVE_REGULATION_OF_CELL_MORPHOGENESIS_INVOLVED_IN_DIFFERENTIATION	GO_POSITIVE_REGULATION_OF_CELL_MORPHOGENESIS_INVOLVED_IN_DIFFERENTIATION	GO_POSITIVE_REGULATION_OF_CELL_MORPHOGENESIS_INVOLVED_IN_DIFFERENTIATION	21/948	162/15578	0.000836729	0.0093509	0.00705166	BMPR2/MACF1/WWTR1/TGFBR2/NRP1/NOTCH1/NTRK2/SKIL/ARHGEF7/MYADM/RUFY3/FN1/SMAD2/SMAD4/FLNA/EPHA4/APOA1/PREX1/BRAF/CTNNB1/TGFB1	21
GO_NEGATIVE_REGULATION_OF_OSSIFICATION	GO_NEGATIVE_REGULATION_OF_OSSIFICATION	GO_NEGATIVE_REGULATION_OF_OSSIFICATION	12/948	69/15578	0.000848546	0.00945333	0.0071289	CHSY1/CDK6/SRGN/NOTCH1/FGFR1/SKI/MEF2C/HDAC7/ID1/TGFB1/IGFBP5/ID3	12
GO_ARTERY_MORPHOGENESIS	GO_ARTERY_MORPHOGENESIS	GO_ARTERY_MORPHOGENESIS	10/948	51/15578	0.000864727	0.00960358	0.00724221	JAG1/NRP1/DLL4/GJA5/NOTCH1/ENG/CHD7/FOXF1/NF1/HES1	10
GO_BONE_MORPHOGENESIS	GO_BONE_MORPHOGENESIS	GO_BONE_MORPHOGENESIS	13/948	79/15578	0.000901074	0.00994529	0.0074999	BMPR2/CHSY1/TEK/TGFBR2/CSGALNACT1/GLG1/MEF2D/SKI/MEF2C/SERPINH1/INSIG1/IMPAD1/TGFB1	13
GO_MULTICELLULAR_ORGANISMAL_MACROMOLECULE_METABOLIC_PROCESS	GO_MULTICELLULAR_ORGANISMAL_MACROMOLECULE_METABOLIC_PROCESS	GO_MULTICELLULAR_ORGANISMAL_MACROMOLECULE_METABOLIC_PROCESS	13/948	79/15578	0.000901074	0.00994529	0.0074999	COL15A1/COL4A1/ADAM15/COL4A2/COL11A1/FURIN/SERPINH1/COL5A2/TRAM2/ACE/ID1/COL5A1/COL18A1	13
GO_ESTABLISHMENT_OR_MAINTENANCE_OF_CELL_POLARITY	GO_ESTABLISHMENT_OR_MAINTENANCE_OF_CELL_POLARITY	GO_ESTABLISHMENT_OR_MAINTENANCE_OF_CELL_POLARITY	19/948	141/15578	0.000906928	0.00997901	0.00752532	JAM3/AQP1/DST/CTNNA1/MYH9/SYNE2/MSN/CLIC4/NUMA1/RICTOR/CYTH3/PARVB/CLASP2/PTK2/MAP4/FOXF1/ARHGEF2/HES1/FRMD4B	19
GO_REGULATION_OF_KERATINOCYTE_DIFFERENTIATION	GO_REGULATION_OF_KERATINOCYTE_DIFFERENTIATION	GO_REGULATION_OF_KERATINOCYTE_DIFFERENTIATION	7/948	27/15578	0.000915439	0.0100109	0.00754934	PRKCH/NOTCH1/ROCK1/CD109/ROCK2/ERRFI1/NCOA3	7
GO_REGULATION_OF_VASCULAR_ENDOTHELIAL_GROWTH_FACTOR_RECEPTOR_SIGNALING_PATHWAY	GO_REGULATION_OF_VASCULAR_ENDOTHELIAL_GROWTH_FACTOR_RECEPTOR_SIGNALING_PATHWAY	GO_REGULATION_OF_VASCULAR_ENDOTHELIAL_GROWTH_FACTOR_RECEPTOR_SIGNALING_PATHWAY	7/948	27/15578	0.000915439	0.0100109	0.00754934	VEGFC/MMRN2/ITGA5/MYOF/DAB2IP/FZD4/FLT1	7
GO_REGULATION_OF_SMOOTH_MUSCLE_CELL_DIFFERENTIATION	GO_REGULATION_OF_SMOOTH_MUSCLE_CELL_DIFFERENTIATION	GO_REGULATION_OF_SMOOTH_MUSCLE_CELL_DIFFERENTIATION	6/948	20/15578	0.000925577	0.0100908	0.00760961	ZEB1/ANKRD17/FOXF1/PDGFB/TGFB1/KIT	6
GO_RETINA_DEVELOPMENT_IN_CAMERA_TYPE_EYE	GO_RETINA_DEVELOPMENT_IN_CAMERA_TYPE_EYE	GO_RETINA_DEVELOPMENT_IN_CAMERA_TYPE_EYE	18/948	131/15578	0.000973427	0.0105801	0.0079786	BMPR2/LAMB2/MERTK/COL4A1/LRP6/ACVRL1/NRP1/PTPRM/CLIC4/NTRK2/SKI/ARHGEF15/HIPK1/GNB1/ATP2B4/FZD4/CHD7/HIPK2	18
GO_POSITIVE_REGULATION_OF_STEM_CELL_PROLIFERATION	GO_POSITIVE_REGULATION_OF_STEM_CELL_PROLIFERATION	GO_POSITIVE_REGULATION_OF_STEM_CELL_PROLIFERATION	11/948	61/15578	0.00101153	0.0109457	0.00825436	VEGFC/TGFBR2/NOTCH1/TBX3/FGFR1/LTBP3/MYC/FOXF1/CTNNB1/KITLG/N4BP2L2	11
GO_NEGATIVE_REGULATION_OF_ERK1_AND_ERK2_CASCADE	GO_NEGATIVE_REGULATION_OF_ERK1_AND_ERK2_CASCADE	GO_NEGATIVE_REGULATION_OF_ERK1_AND_ERK2_CASCADE	10/948	52/15578	0.00101321	0.0109457	0.00825436	RAPGEF1/DUSP6/ERRFI1/CNKSR3/DAB2IP/CAV1/PTEN/TIMP3/DUSP1/KLF4	10
GO_REGULATION_OF_LIPID_METABOLIC_PROCESS	GO_REGULATION_OF_LIPID_METABOLIC_PROCESS	GO_REGULATION_OF_LIPID_METABOLIC_PROCESS	31/948	282/15578	0.00103719	0.0111125	0.00838013	SCARB1/TEK/LDLR/ATP1A1/SAMD8/PIK3R3/RB1/SPTLC2/ACSL3/CYR61/PDK4/STAT5B/SF1/DAB2IP/TBL1XR1/PTK2/PRKCE/INSIG1/LSR/CAV1/APOA1/PPP2R5A/DHCR7/PDGFB/AKT2/GOLM1/SORBS1/TGFB1/KIT/FLT1/KLF4	31
GO_ANGIOGENESIS_INVOLVED_IN_WOUND_HEALING	GO_ANGIOGENESIS_INVOLVED_IN_WOUND_HEALING	GO_ANGIOGENESIS_INVOLVED_IN_WOUND_HEALING	5/948	14/15578	0.00104112	0.0111125	0.00838013	CD34/MCAM/NDNF/ADIPOR2/ETS1	5
GO_INSULIN_LIKE_GROWTH_FACTOR_RECEPTOR_SIGNALING_PATHWAY	GO_INSULIN_LIKE_GROWTH_FACTOR_RECEPTOR_SIGNALING_PATHWAY	GO_INSULIN_LIKE_GROWTH_FACTOR_RECEPTOR_SIGNALING_PATHWAY	5/948	14/15578	0.00104112	0.0111125	0.00838013	CRIM1/IGF1/PLCB1/IGF1R/TSC2	5
GO_NEGATIVE_REGULATION_OF_RHO_PROTEIN_SIGNAL_TRANSDUCTION	GO_NEGATIVE_REGULATION_OF_RHO_PROTEIN_SIGNAL_TRANSDUCTION	GO_NEGATIVE_REGULATION_OF_RHO_PROTEIN_SIGNAL_TRANSDUCTION	5/948	14/15578	0.00104112	0.0111125	0.00838013	ITGB1/DLC1/ITGA3/TNFAIP1/ARAP3	5
GO_REGULATION_OF_HOMOTYPIC_CELL_CELL_ADHESION	GO_REGULATION_OF_HOMOTYPIC_CELL_CELL_ADHESION	GO_REGULATION_OF_HOMOTYPIC_CELL_CELL_ADHESION	33/948	307/15578	0.00106751	0.0113602	0.00856692	CD46/EFNB2/TGFBR2/FYN/PRKAR1A/ITPKB/ZEB1/CD59/IGF1/RICTOR/CD44/HLA-E/STAT5B/SOS1/RC3H1/SOX13/MARCH7/CAV1/CD24/GSN/CYLD/YES1/IL4R/IRF1/CTNNB1/HSPH1/HES1/PAK2/TGFB1/IDO1/IGFBP2/ADAMTS18/HLX	33
GO_GLAND_DEVELOPMENT	GO_GLAND_DEVELOPMENT	GO_GLAND_DEVELOPMENT	40/948	395/15578	0.00108116	0.0114712	0.00865064	NOTCH4/NFIB/TGFBR2/LAMA5/NRP1/MSN/TGM2/PLXND1/NOTCH1/TBX3/FGFR1/ARHGAP5/STAT5B/HMGCS1/RB1CC1/RAP1A/UBE3A/SMAD4/STAT6/LSR/DAG1/CAV1/APOA1/PTEN/NPHP3/BRAF/ETS1/FOXF1/AKT2/CTNNB1/GATA2/NF1/HES1/PRKDC/TGFB1/IGFBP5/FASN/HLX/ITGA2/JUN	40
GO_NEGATIVE_REGULATION_OF_CELL_ADHESION	GO_NEGATIVE_REGULATION_OF_CELL_ADHESION	GO_NEGATIVE_REGULATION_OF_CELL_ADHESION	26/948	223/15578	0.00109681	0.0116027	0.00874978	PODXL/ADAM15/ACVRL1/JAM2/DLC1/NOTCH1/PRKAR1A/ACTN4/ADAM10/MYADM/RC3H1/CLASP2/MARCH7/PTK2/FZD4/APOA1/CYLD/IL4R/IRF1/PTEN/NF1/TGFB1/IDO1/ADAMTS18/HLX/KLF4	26
GO_BODY_MORPHOGENESIS	GO_BODY_MORPHOGENESIS	GO_BODY_MORPHOGENESIS	9/948	44/15578	0.00113251	0.011945	0.0090079	LRP6/NIPBL/SKI/PLEKHA1/ANKRD11/RRAS/CLDN5/BRAF/TGFB1	9
GO_NEGATIVE_REGULATION_OF_CELL_PROJECTION_ORGANIZATION	GO_NEGATIVE_REGULATION_OF_CELL_PROJECTION_ORGANIZATION	GO_NEGATIVE_REGULATION_OF_CELL_PROJECTION_ORGANIZATION	19/948	144/15578	0.00117159	0.0123207	0.0092912	ITGB1/NRP1/SEMA3G/PLK2/EFNA1/ARHGAP4/RUFY3/GDI1/ITGA3/RAPGEF2/PTK2/ID1/EPHA4/IFRD1/MAP4/SEMA6B/PTEN/ITM2C/SEMA6A	19
GO_LAMELLIPODIUM_ORGANIZATION	GO_LAMELLIPODIUM_ORGANIZATION	GO_LAMELLIPODIUM_ORGANIZATION	8/948	36/15578	0.00119966	0.0125788	0.00948583	ABLIM1/S1PR1/VCL/ARHGEF7/PARVB/CCDC88A/WASF2/KIT	8
GO_MICROTUBULE_CYTOSKELETON_ORGANIZATION	GO_MICROTUBULE_CYTOSKELETON_ORGANIZATION	GO_MICROTUBULE_CYTOSKELETON_ORGANIZATION	36/948	348/15578	0.00129385	0.0135266	0.0102006	TACC1/DST/MYH9/SPEF2/NEK7/PPP1R12A/PLK2/NUMA1/BICD1/EML1/ROCK2/HOOK3/DYNC1H1/SON/XIAP/PCM1/CHD3/CLASP2/AKAP9/SLC16A1/FES/GCC2/PTK2/FLNA/DAG1/CAV1/ZNF207/CAMSAP2/CSNK1D/MAP4/DYNC1LI2/SLK/ARHGEF2/CTNNB1/RNF19A/CEP68	36
GO_REGULATION_OF_EPIDERMIS_DEVELOPMENT	GO_REGULATION_OF_EPIDERMIS_DEVELOPMENT	GO_REGULATION_OF_EPIDERMIS_DEVELOPMENT	11/948	63/15578	0.00133343	0.0138591	0.0104514	PRKCH/NOTCH1/ROCK1/CD109/ROCK2/MAFG/ERRFI1/SMAD4/NCOA3/HES1/MAFF	11
GO_RESPONSE_TO_OSMOTIC_STRESS	GO_RESPONSE_TO_OSMOTIC_STRESS	GO_RESPONSE_TO_OSMOTIC_STRESS	11/948	63/15578	0.00133343	0.0138591	0.0104514	SLC2A1/AQP1/NFAT5/ERRFI1/TSC22D2/LRRC8A/TSC22D3/AKT2/ARHGEF2/SERPINB6/ITGA2	11
GO_REGULATION_OF_PROTEIN_BINDING	GO_REGULATION_OF_PROTEIN_BINDING	GO_REGULATION_OF_PROTEIN_BINDING	21/948	168/15578	0.00133815	0.0138678	0.0104579	ADAM15/SPAG9/NRP1/APP/PLXND1/CSNK1E/PLK2/ROCK1/ARHGEF7/MEF2C/CRBN/ADD1/RAPGEF2/DAB2IP/ID1/CAV1/PDGFB/KRIT1/HIPK2/NES/ITGA2	21
GO_NEGATIVE_REGULATION_OF_ORGANELLE_ORGANIZATION	GO_NEGATIVE_REGULATION_OF_ORGANELLE_ORGANIZATION	GO_NEGATIVE_REGULATION_OF_ORGANELLE_ORGANIZATION	39/948	387/15578	0.00135709	0.0140232	0.0105751	SPTAN1/SPTBN1/MYH9/DLC1/S1PR1/NEK7/PLK2/PRKAR1A/LIMA1/KDM5A/FEZ2/IGF1/SKI/TRIP12/EML1/VPS13C/RPS6KA2/MYADM/DYNC1H1/XIAP/CSNK2A1/ADD1/SHANK3/TMOD3/CHD3/CLASP2/KDM3A/MTF2/INSIG1/FLNA/ZNF207/GSN/TAF7/CSNK1D/MAP4/UBR5/ARHGEF2/WASF2/HSPA1A	39
GO_VENTRICULAR_SEPTUM_DEVELOPMENT	GO_VENTRICULAR_SEPTUM_DEVELOPMENT	GO_VENTRICULAR_SEPTUM_DEVELOPMENT	10/948	54/15578	0.00137287	0.0141453	0.0106672	HEG1/SMAD6/LTBP1/LUZP1/GJA5/NOTCH1/TBX3/CYR61/EGLN1/HES1	10
GO_REGULATION_OF_MUSCLE_TISSUE_DEVELOPMENT	GO_REGULATION_OF_MUSCLE_TISSUE_DEVELOPMENT	GO_REGULATION_OF_MUSCLE_TISSUE_DEVELOPMENT	15/948	103/15578	0.00138554	0.0142347	0.0107346	EFNB2/TGFBR2/NOTCH1/DDX17/FGFR1/GJA1/MEF2C/MAPK11/LUC7L/SOX17/TSC22D3/CTNNB1/TGFB1/HMGCR/IGFBP5	15
GO_CELLULAR_RESPONSE_TO_KETONE	GO_CELLULAR_RESPONSE_TO_KETONE	GO_CELLULAR_RESPONSE_TO_KETONE	12/948	73/15578	0.00141577	0.0143796	0.0108438	AQP1/MSN/ROCK2/FN1/GNB1/KLF2/ERRFI1/PRKCE/TGFB1/ADAMTS1/KLF4/KLF6	12
GO_POSITIVE_REGULATION_OF_PROTEIN_BINDING	GO_POSITIVE_REGULATION_OF_PROTEIN_BINDING	GO_POSITIVE_REGULATION_OF_PROTEIN_BINDING	12/948	73/15578	0.00141577	0.0143796	0.0108438	NRP1/PLXND1/PLK2/ARHGEF7/MEF2C/CRBN/ADD1/RAPGEF2/CAV1/KRIT1/HIPK2/ITGA2	12
GO_REGULATION_OF_ORGAN_GROWTH	GO_REGULATION_OF_ORGAN_GROWTH	GO_REGULATION_OF_ORGAN_GROWTH	12/948	73/15578	0.00141577	0.0143796	0.0108438	TGFBR2/DUSP6/NOTCH1/WWC2/FGFR1/GJA1/MEF2C/WWC3/PTK2/MAPK11/PTEN/HLX	12
GO_REGULATION_OF_PLASMA_MEMBRANE_ORGANIZATION	GO_REGULATION_OF_PLASMA_MEMBRANE_ORGANIZATION	GO_REGULATION_OF_PLASMA_MEMBRANE_ORGANIZATION	12/948	73/15578	0.00141577	0.0143796	0.0108438	SPTBN1/ITGB1/ACSL3/NUMB/WASL/ITGA3/TMBIM1/GOPC/STX3/PPP2R5A/SORBS1/TGFB1	12
GO_MULTICELLULAR_ORGANISM_METABOLIC_PROCESS	GO_MULTICELLULAR_ORGANISM_METABOLIC_PROCESS	GO_MULTICELLULAR_ORGANISM_METABOLIC_PROCESS	14/948	93/15578	0.00142903	0.014473	0.0109143	COL15A1/COL4A1/ADAM15/COL4A2/COL11A1/FURIN/ADRB1/SERPINH1/COL5A2/TRAM2/ACE/ID1/COL5A1/COL18A1	14
GO_REGULATION_OF_MUSCLE_HYPERTROPHY	GO_REGULATION_OF_MUSCLE_HYPERTROPHY	GO_REGULATION_OF_MUSCLE_HYPERTROPHY	8/948	37/15578	0.00145018	0.0146042	0.0110132	EDN1/AKAP13/ECE1/IGF1/CAMK2D/ATP2B4/ERRFI1/IGFBP5	8
GO_REGULATION_OF_PROTEIN_AUTOPHOSPHORYLATION	GO_REGULATION_OF_PROTEIN_AUTOPHOSPHORYLATION	GO_REGULATION_OF_PROTEIN_AUTOPHOSPHORYLATION	8/948	37/15578	0.00145018	0.0146042	0.0110132	VEGFC/ENG/ERRFI1/ACE/CAV1/PDGFB/MOB1B/JUN	8
GO_REGULATION_OF_APOPTOTIC_SIGNALING_PATHWAY	GO_REGULATION_OF_APOPTOTIC_SIGNALING_PATHWAY	GO_REGULATION_OF_APOPTOTIC_SIGNALING_PATHWAY	37/948	363/15578	0.0014556	0.0146175	0.0110233	SERINC3/HYAL2/NRP1/CTNNA1/FYN/CFLAR/UNC5B/HSPA1B/SKIL/IGF1/ITGA6/PTTG1IP/FGFR1/BIRC6/CD44/RB1CC1/TMBIM1/DAB2IP/CAV1/PEA15/GSN/ZMYND11/CYLD/TNFRSF10B/PTEN/ITM2C/TIMP3/ARHGEF2/CTNNB1/HSPH1/USP47/NF1/PAK2/BCLAF1/HSPA1A/CLU/MCL1	37
GO_CELL_MIGRATION_INVOLVED_IN_SPROUTING_ANGIOGENESIS	GO_CELL_MIGRATION_INVOLVED_IN_SPROUTING_ANGIOGENESIS	GO_CELL_MIGRATION_INVOLVED_IN_SPROUTING_ANGIOGENESIS	5/948	15/15578	0.00148396	0.0148188	0.0111751	EFNB2/ITGB1/NRP1/KDR/NR4A1	5
GO_ENDOCARDIAL_CUSHION_FORMATION	GO_ENDOCARDIAL_CUSHION_FORMATION	GO_ENDOCARDIAL_CUSHION_FORMATION	5/948	15/15578	0.00148396	0.0148188	0.0111751	TMEM100/NOTCH1/ENG/SMAD4/DCHS1	5
GO_RESPONSE_TO_CAMP	GO_RESPONSE_TO_CAMP	GO_RESPONSE_TO_CAMP	15/948	104/15578	0.00153013	0.0152372	0.0114906	PDE4D/AQP1/TEK/RAPGEF1/ITPR2/APP/THBD/RAPGEF2/RAP1A/AKAP9/SPARC/BRAF/IGFBP5/DUSP1/JUN	15
GO_EPIDERMAL_GROWTH_FACTOR_RECEPTOR_SIGNALING_PATHWAY	GO_EPIDERMAL_GROWTH_FACTOR_RECEPTOR_SIGNALING_PATHWAY	GO_EPIDERMAL_GROWTH_FACTOR_RECEPTOR_SIGNALING_PATHWAY	10/948	55/15578	0.00158816	0.015771	0.0118932	PXN/PIK3C2A/SOS1/BCAR1/FES/PTK2/KRAS/PLCG1/CBL/TGFB1	10
GO_PERIPHERAL_NERVOUS_SYSTEM_AXON_ENSHEATHMENT	GO_PERIPHERAL_NERVOUS_SYSTEM_AXON_ENSHEATHMENT	GO_PERIPHERAL_NERVOUS_SYSTEM_AXON_ENSHEATHMENT	6/948	22/15578	0.00160472	0.0158912	0.0119838	NDRG1/DICER1/SKI/DAG1/AKT2/NF1	6
GO_SKELETAL_MUSCLE_ORGAN_DEVELOPMENT	GO_SKELETAL_MUSCLE_ORGAN_DEVELOPMENT	GO_SKELETAL_MUSCLE_ORGAN_DEVELOPMENT	18/948	137/15578	0.00163725	0.0161684	0.0121928	NOTCH1/CFLAR/MEF2D/SKIL/RB1/FLNB/SKI/MEF2C/PLAGL1/CAV2/CAV1/GPCPD1/MEOX2/BTG2/NF1/MAFF/IGFBP5/HLX	18
GO_CIRCULATORY_SYSTEM_PROCESS	GO_CIRCULATORY_SYSTEM_PROCESS	GO_CIRCULATORY_SYSTEM_PROCESS	37/948	366/15578	0.00168358	0.01658	0.0125032	VEGFC/BMPR2/PDE4D/HEG1/EDN1/TEK/CD34/ACVRL1/SMAD5/ATP1A1/DLL4/AKAP13/GJA5/PTPRM/ENG/ECE1/FLI1/PIK3C2A/WNK1/RCAN1/MYOF/GJA1/RPS6KA2/ADRB1/CAMK2D/ACE/CAV1/CHD7/YES1/DOCK4/PDGFB/MEOX2/TGFB1/RAMP2/NISCH/HMGCR/ADM	37
GO_REGULATION_OF_REACTIVE_OXYGEN_SPECIES_BIOSYNTHETIC_PROCESS	GO_REGULATION_OF_REACTIVE_OXYGEN_SPECIES_BIOSYNTHETIC_PROCESS	GO_REGULATION_OF_REACTIVE_OXYGEN_SPECIES_BIOSYNTHETIC_PROCESS	11/948	65/15578	0.00173494	0.0170388	0.0128492	EDN1/CD34/STAT3/OGT/KLF2/ATP2B4/CAV1/DDAH2/AKT2/KLF4/CLU	11
GO_EAR_DEVELOPMENT	GO_EAR_DEVELOPMENT	GO_EAR_DEVELOPMENT	23/948	195/15578	0.00177556	0.0173238	0.0130642	EDN1/JAG1/SLC9A3R2/NRP1/JAG2/NOTCH1/COL11A1/ECE1/ZEB1/NIPBL/FGFR1/TSHZ1/SPARC/DCHS1/FZD6/INSIG1/FAT4/CHD7/PLS3/GATA2/HES1/TGFB1/LRIG3	23
GO_REGULATION_OF_G_PROTEIN_COUPLED_RECEPTOR_PROTEIN_SIGNALING_PATHWAY	GO_REGULATION_OF_G_PROTEIN_COUPLED_RECEPTOR_PROTEIN_SIGNALING_PATHWAY	GO_REGULATION_OF_G_PROTEIN_COUPLED_RECEPTOR_PROTEIN_SIGNALING_PATHWAY	17/948	127/15578	0.0017768	0.0173238	0.0130642	EDN1/ITGB1/RGS3/PALM/ECE1/RGS5/BICD1/GIT2/ATP2B4/CAV2/PLCB1/GIT1/MGLL/RGS12/RAMP2/ADM/RGS16	17
GO_PLACENTA_DEVELOPMENT	GO_PLACENTA_DEVELOPMENT	GO_PLACENTA_DEVELOPMENT	18/948	138/15578	0.00177855	0.0173238	0.0130642	EPAS1/RSPO3/BMPR2/HSD17B2/BPTF/SOCS3/CYR61/BIRC6/ARID1A/EGLN1/PTK2/PDGFB/GATA2/HS6ST1/HES1/ZFP36L1/PCDH12/ADM	18
GO_NEURAL_CREST_CELL_DIFFERENTIATION	GO_NEURAL_CREST_CELL_DIFFERENTIATION	GO_NEURAL_CREST_CELL_DIFFERENTIATION	12/948	75/15578	0.00179955	0.0174806	0.0131824	EDN1/LRP6/JAG1/LAMA5/NRP1/SEMA3G/MEF2C/SMAD4/SEMA6B/HES1/KITLG/SEMA6A	12
GO_EPITHELIAL_TO_MESENCHYMAL_TRANSITION	GO_EPITHELIAL_TO_MESENCHYMAL_TRANSITION	GO_EPITHELIAL_TO_MESENCHYMAL_TRANSITION	10/948	56/15578	0.00183002	0.0176803	0.0133329	ADAM15/LRP6/TMEM100/NOTCH1/EFNA1/SMAD4/CTNNB1/TGFB1/LOXL2/ERG	10
GO_OUTFLOW_TRACT_MORPHOGENESIS	GO_OUTFLOW_TRACT_MORPHOGENESIS	GO_OUTFLOW_TRACT_MORPHOGENESIS	10/948	56/15578	0.00183002	0.0176803	0.0133329	JAG1/GJA5/PLXND1/TBX3/NIPBL/MEF2C/CLDN5/SOX17/HES1/JUN	10
GO_NEGATIVE_REGULATION_OF_CELL_MORPHOGENESIS_INVOLVED_IN_DIFFERENTIATION	GO_NEGATIVE_REGULATION_OF_CELL_MORPHOGENESIS_INVOLVED_IN_DIFFERENTIATION	GO_NEGATIVE_REGULATION_OF_CELL_MORPHOGENESIS_INVOLVED_IN_DIFFERENTIATION	16/948	117/15578	0.00191373	0.0184391	0.0139052	NRP1/SEMA3G/EFNA1/ACTN4/ARHGAP4/RUFY3/GDI1/RAPGEF2/DAB2IP/PTK2/ID1/IFRD1/SEMA6B/PTEN/CTNNB1/SEMA6A	16
GO_MUSCLE_CELL_DEVELOPMENT	GO_MUSCLE_CELL_DEVELOPMENT	GO_MUSCLE_CELL_DEVELOPMENT	17/948	128/15578	0.00193577	0.0186012	0.0140274	MEF2A/SORBS2/ITGB1/NOTCH1/CFLAR/PRKAR1A/TBX3/IGF1/SKI/PDLIM5/CAMK2D/TMOD3/CAV2/HES1/RAMP2/NFATC2/ADM	17
GO_SOMATIC_STEM_CELL_POPULATION_MAINTENANCE	GO_SOMATIC_STEM_CELL_POPULATION_MAINTENANCE	GO_SOMATIC_STEM_CELL_POPULATION_MAINTENANCE	11/948	66/15578	0.00196985	0.0188778	0.014236	EPAS1/STAT3/SKI/SMAD2/LDB2/SMAD4/BRAF/GATA2/HES1/KIT/KLF4	11
GO_REGULATION_OF_STRESS_ACTIVATED_PROTEIN_KINASE_SIGNALING_CASCADE	GO_REGULATION_OF_STRESS_ACTIVATED_PROTEIN_KINASE_SIGNALING_CASCADE	GO_REGULATION_OF_STRESS_ACTIVATED_PROTEIN_KINASE_SIGNALING_CASCADE	23/948	197/15578	0.0020299	0.019397	0.0146276	MECOM/EDN1/SPAG9/TAOK1/TAOK2/SASH1/MAP3K3/MAP3K2/MDFIC/PLCB1/DAB2IP/FZD4/IGF1R/EPHA4/MYC/MAP3K11/ZMYND11/HSPH1/CTGF/MAP4K4/HIPK2/HMGCR/PDCD4	23
GO_ATRIOVENTRICULAR_VALVE_MORPHOGENESIS	GO_ATRIOVENTRICULAR_VALVE_MORPHOGENESIS	GO_ATRIOVENTRICULAR_VALVE_MORPHOGENESIS	5/948	16/15578	0.00205124	0.019397	0.0146276	NOTCH1/EFNA1/CYR61/SMAD4/DCHS1	5
GO_NOTCH_RECEPTOR_PROCESSING	GO_NOTCH_RECEPTOR_PROCESSING	GO_NOTCH_RECEPTOR_PROCESSING	5/948	16/15578	0.00205124	0.019397	0.0146276	NOTCH4/JAG1/JAG2/DLL4/ADAM10	5
GO_POSITIVE_REGULATION_OF_ACTIN_NUCLEATION	GO_POSITIVE_REGULATION_OF_ACTIN_NUCLEATION	GO_POSITIVE_REGULATION_OF_ACTIN_NUCLEATION	5/948	16/15578	0.00205124	0.019397	0.0146276	NCKAP1/WASL/WIPF2/GSN/ABI2	5
GO_REGULATION_OF_DEVELOPMENTAL_PIGMENTATION	GO_REGULATION_OF_DEVELOPMENTAL_PIGMENTATION	GO_REGULATION_OF_DEVELOPMENTAL_PIGMENTATION	5/948	16/15578	0.00205124	0.019397	0.0146276	ADAMTS9/GNAQ/GNA11/KITLG/KIT	5
GO_PEPTIDYL_TYROSINE_AUTOPHOSPHORYLATION	GO_PEPTIDYL_TYROSINE_AUTOPHOSPHORYLATION	GO_PEPTIDYL_TYROSINE_AUTOPHOSPHORYLATION	8/948	39/15578	0.00207478	0.0194647	0.0146786	KDR/FYN/ABL2/FES/PTK2/IGF1R/YES1/TNK2	8
GO_TRABECULA_MORPHOGENESIS	GO_TRABECULA_MORPHOGENESIS	GO_TRABECULA_MORPHOGENESIS	8/948	39/15578	0.00207478	0.0194647	0.0146786	HEG1/TEK/DLL4/S1PR1/NOTCH1/SOS1/EGLN1/ADAMTS1	8
GO_WNT_SIGNALING_PATHWAY_CALCIUM_MODULATING_PATHWAY	GO_WNT_SIGNALING_PATHWAY_CALCIUM_MODULATING_PATHWAY	GO_WNT_SIGNALING_PATHWAY_CALCIUM_MODULATING_PATHWAY	8/948	39/15578	0.00207478	0.0194647	0.0146786	TNRC6B/NLK/GNB1/PLCB1/FZD6/FZD4/TNRC6A/CTNNB1	8
GO_REGULATION_OF_MRNA_METABOLIC_PROCESS	GO_REGULATION_OF_MRNA_METABOLIC_PROCESS	GO_REGULATION_OF_MRNA_METABOLIC_PROCESS	16/948	118/15578	0.00209206	0.0195753	0.014762	MBNL2/RBM5/TNRC6B/SRSF4/RBFOX2/RC3H1/CCNT1/PTBP1/DYRK1A/PABPN1/ACIN1/YTHDC1/SFSWAP/BTG2/SRSF10/HSPA1A	16
GO_CARDIAC_ATRIUM_DEVELOPMENT	GO_CARDIAC_ATRIUM_DEVELOPMENT	GO_CARDIAC_ATRIUM_DEVELOPMENT	7/948	31/15578	0.00219097	0.0203938	0.0153793	HEG1/DLL4/GJA5/NOTCH1/CYR61/SOS1/NPHP3	7
GO_SCHWANN_CELL_DIFFERENTIATION	GO_SCHWANN_CELL_DIFFERENTIATION	GO_SCHWANN_CELL_DIFFERENTIATION	7/948	31/15578	0.00219097	0.0203938	0.0153793	NDRG1/LAMB2/DICER1/SKI/DAG1/AKT2/NF1	7
GO_POSITIVE_REGULATION_OF_RESPONSE_TO_EXTERNAL_STIMULUS	GO_POSITIVE_REGULATION_OF_RESPONSE_TO_EXTERNAL_STIMULUS	GO_POSITIVE_REGULATION_OF_RESPONSE_TO_EXTERNAL_STIMULUS	31/948	296/15578	0.00224483	0.0208407	0.0157163	VEGFC/BMPR2/HYAL2/IL33/NRP1/THBD/S1PR1/KDR/CDK19/SPTLC2/SASH1/FGFR1/ADAM10/WAC/FN1/STAT5B/ANKRD17/WDFY3/PUM1/GPRC5B/OSMR/STX3/PIP4K2B/BRAF/ETS1/PUM2/PDGFB/AKT2/TGFB1/IDO1/ITGA2	31
GO_HEMATOPOIETIC_PROGENITOR_CELL_DIFFERENTIATION	GO_HEMATOPOIETIC_PROGENITOR_CELL_DIFFERENTIATION	GO_HEMATOPOIETIC_PROGENITOR_CELL_DIFFERENTIATION	14/948	98/15578	0.00237324	0.0219187	0.0165292	JAM3/HYAL2/CDK6/FLI1/ARHGEF7/EML1/ADAR/ACE/CHD2/BRAF/PRKDC/TGFB1/WASF2/KIT	14
GO_MYELOID_LEUKOCYTE_ACTIVATION	GO_MYELOID_LEUKOCYTE_ACTIVATION	GO_MYELOID_LEUKOCYTE_ACTIVATION	14/948	98/15578	0.00237324	0.0219187	0.0165292	FOXP1/CD93/NDRG1/HYAL2/TGFBR2/ADAM10/PRKCE/PREX1/ANXA3/GATA2/TGFB1/KIT/CLU/JUN	14
GO_PALLIUM_DEVELOPMENT	GO_PALLIUM_DEVELOPMENT	GO_PALLIUM_DEVELOPMENT	19/948	153/15578	0.00239258	0.0220402	0.0166208	SLC38A2/TACC1/LRP6/CDK6/NRP1/NTRK2/FGFR1/CCDC85C/ATP2B4/PLCB1/DAB2IP/FAT4/ANXA3/PTEN/UBA6/CTNNB1/BTG2/NF1/BTBD3	19
GO_EXOCYTOSIS	GO_EXOCYTOSIS	GO_EXOCYTOSIS	32/948	310/15578	0.00241929	0.0222288	0.0167631	PECAM1/VEGFC/EXOC6/CLEC3B/VWF/APP/SRGN/CD9/A2M/SYT11/VCL/ACTN4/PIK3C2A/SYTL2/IGF1/FN1/PIP5K1C/MMRN1/SPARC/STX3/FLNA/APOA1/ANXA3/PDGFB/EXOC5/TIMP3/GATA2/TGFB1/KIT/PHACTR2/CLU/C2CD4B	32
GO_NEGATIVE_REGULATION_OF_OSTEOBLAST_DIFFERENTIATION	GO_NEGATIVE_REGULATION_OF_OSTEOBLAST_DIFFERENTIATION	GO_NEGATIVE_REGULATION_OF_OSTEOBLAST_DIFFERENTIATION	8/948	40/15578	0.00245758	0.0224648	0.016941	CDK6/NOTCH1/FGFR1/SKI/HDAC7/ID1/IGFBP5/ID3	8
GO_NEGATIVE_REGULATION_OF_SMALL_GTPASE_MEDIATED_SIGNAL_TRANSDUCTION	GO_NEGATIVE_REGULATION_OF_SMALL_GTPASE_MEDIATED_SIGNAL_TRANSDUCTION	GO_NEGATIVE_REGULATION_OF_SMALL_GTPASE_MEDIATED_SIGNAL_TRANSDUCTION	8/948	40/15578	0.00245758	0.0224648	0.016941	ITGB1/RAPGEF1/DLC1/ITGA3/TNFAIP1/DAB2IP/ARAP3/NF1	8
GO_NEGATIVE_REGULATION_OF_APOPTOTIC_SIGNALING_PATHWAY	GO_NEGATIVE_REGULATION_OF_APOPTOTIC_SIGNALING_PATHWAY	GO_NEGATIVE_REGULATION_OF_APOPTOTIC_SIGNALING_PATHWAY	23/948	200/15578	0.00246923	0.0225136	0.0169778	NRP1/CTNNA1/FYN/CFLAR/UNC5B/HSPA1B/IGF1/ITGA6/PTTG1IP/BIRC6/CD44/RB1CC1/TMBIM1/PEA15/ZMYND11/TNFRSF10B/ARHGEF2/CTNNB1/HSPH1/USP47/HSPA1A/CLU/MCL1	23
GO_LEARNING	GO_LEARNING	GO_LEARNING	17/948	131/15578	0.00248595	0.0226082	0.0170492	ITGB1/APP/ATP8A1/NPTN/FYN/NTRK2/TANC1/SHANK3/CLDN5/KRAS/BRAF/UBA6/BTG2/NF1/HMGCR/KIT/JUN	17
GO_ACTIN_FILAMENT_BUNDLE_ORGANIZATION	GO_ACTIN_FILAMENT_BUNDLE_ORGANIZATION	GO_ACTIN_FILAMENT_BUNDLE_ORGANIZATION	9/948	49/15578	0.00249934	0.0226722	0.0170974	NEDD9/ITGB1/LIMA1/ACTN4/SHROOM1/ADD1/TNFAIP1/SORBS1/ZYX	9
GO_ORGAN_GROWTH	GO_ORGAN_GROWTH	GO_ORGAN_GROWTH	11/948	68/15578	0.00251729	0.022777	0.0171765	HEG1/SORBS2/TGFBR2/S1PR1/NOTCH1/PRKAR1A/SMAD2/PDLIM5/CAMK2D/UBE3A/PTEN	11
GO_RENAL_TUBULE_DEVELOPMENT	GO_RENAL_TUBULE_DEVELOPMENT	GO_RENAL_TUBULE_DEVELOPMENT	12/948	78/15578	0.00253184	0.0228507	0.017232	COL4A1/JAG1/LAMA5/NOTCH1/MEF2C/MTSS1/SMAD4/DCHS1/FAT4/MYC/CTNNB1/HES1	12
GO_AXON_REGENERATION	GO_AXON_REGENERATION	GO_AXON_REGENERATION	6/948	24/15578	0.00260791	0.0233598	0.017616	JAM3/LAMB2/CTNNA1/MTR/APOA1/JUN	6
GO_CARDIAC_EPITHELIAL_TO_MESENCHYMAL_TRANSITION	GO_CARDIAC_EPITHELIAL_TO_MESENCHYMAL_TRANSITION	GO_CARDIAC_EPITHELIAL_TO_MESENCHYMAL_TRANSITION	6/948	24/15578	0.00260791	0.0233598	0.017616	ADAM15/TMEM100/NOTCH1/EFNA1/SMAD4/ERG	6
GO_RESPONSE_TO_STEROL	GO_RESPONSE_TO_STEROL	GO_RESPONSE_TO_STEROL	6/948	24/15578	0.00260791	0.0233598	0.017616	TGFBR2/LRP6/SMAD2/HMGCS1/TGFB1/ABCA1	6
GO_NEGATIVE_REGULATION_OF_RESPONSE_TO_EXTERNAL_STIMULUS	GO_NEGATIVE_REGULATION_OF_RESPONSE_TO_EXTERNAL_STIMULUS	GO_NEGATIVE_REGULATION_OF_RESPONSE_TO_EXTERNAL_STIMULUS	29/948	274/15578	0.00262101	0.0234183	0.0176601	EDN1/TEK/CD34/SEC14L1/NRP1/SEMA3G/THBD/TNFRSF1B/NOTCH1/CALCRL/SOCS3/FEZ2/CD109/GJA1/VPS13C/SIGIRR/ASH1L/CLASP2/EPHA4/APOA1/SEMA6B/PTEN/ETS1/FOXF1/PDGFB/HMGCR/ADAMTS18/KLF4/SEMA6A	29
GO_REGULATION_OF_EPITHELIAL_CELL_APOPTOTIC_PROCESS	GO_REGULATION_OF_EPITHELIAL_CELL_APOPTOTIC_PROCESS	GO_REGULATION_OF_EPITHELIAL_CELL_APOPTOTIC_PROCESS	10/948	59/15578	0.00273883	0.0243773	0.0183833	TEK/NDNF/KDR/IGF1/GSN/BRAF/KRIT1/ECSCR/RAMP2/COL18A1	10
GO_EPITHELIAL_CELL_PROLIFERATION	GO_EPITHELIAL_CELL_PROLIFERATION	GO_EPITHELIAL_CELL_PROLIFERATION	13/948	89/15578	0.00274202	0.0243773	0.0183833	BMPR2/SCARB1/IGFBP4/TEK/CD34/ACVRL1/MEF2C/MTSS1/STAT6/APOA1/LOXL2/KIT/IGFBP5	13
GO_POSITIVE_REGULATION_OF_EXTRINSIC_APOPTOTIC_SIGNALING_PATHWAY_VIA_DEATH_DOMAIN_RECEPTORS	GO_POSITIVE_REGULATION_OF_EXTRINSIC_APOPTOTIC_SIGNALING_PATHWAY_VIA_DEATH_DOMAIN_RECEPTORS	GO_POSITIVE_REGULATION_OF_EXTRINSIC_APOPTOTIC_SIGNALING_PATHWAY_VIA_DEATH_DOMAIN_RECEPTORS	5/948	17/15578	0.00276178	0.0244312	0.0184239	SKIL/PEA15/PTEN/TIMP3/NF1	5
GO_REGULATION_OF_PRI_MIRNA_TRANSCRIPTION_FROM_RNA_POLYMERASE_II_PROMOTER	GO_REGULATION_OF_PRI_MIRNA_TRANSCRIPTION_FROM_RNA_POLYMERASE_II_PROMOTER	GO_REGULATION_OF_PRI_MIRNA_TRANSCRIPTION_FROM_RNA_POLYMERASE_II_PROMOTER	5/948	17/15578	0.00276178	0.0244312	0.0184239	NFIB/STAT3/TEAD1/PDGFB/JUN	5
GO_CELLULAR_RESPONSE_TO_CAMP	GO_CELLULAR_RESPONSE_TO_CAMP	GO_CELLULAR_RESPONSE_TO_CAMP	9/948	50/15578	0.00288673	0.0252855	0.0190682	PDE4D/AQP1/RAPGEF1/ITPR2/APP/RAPGEF2/RAP1A/AKAP9/IGFBP5	9
GO_ENDODERM_FORMATION	GO_ENDODERM_FORMATION	GO_ENDODERM_FORMATION	9/948	50/15578	0.00288673	0.0252855	0.0190682	ITGA5/COL4A2/SOX7/COL11A1/FN1/SMAD2/SOX17/CTNNB1/DUSP1	9
GO_POSITIVE_REGULATION_OF_STEM_CELL_DIFFERENTIATION	GO_POSITIVE_REGULATION_OF_STEM_CELL_DIFFERENTIATION	GO_POSITIVE_REGULATION_OF_STEM_CELL_DIFFERENTIATION	9/948	50/15578	0.00288673	0.0252855	0.0190682	WWTR1/TGFBR2/NOTCH1/LTBP3/SMAD2/SMAD4/SOX6/CTNNB1/TGFB1	9
GO_VISUAL_BEHAVIOR	GO_VISUAL_BEHAVIOR	GO_VISUAL_BEHAVIOR	9/948	50/15578	0.00288673	0.0252855	0.0190682	ITGB1/APP/NPTN/TANC1/KRAS/BRAF/NF1/HMGCR/KIT	9
GO_SENSORY_ORGAN_MORPHOGENESIS	GO_SENSORY_ORGAN_MORPHOGENESIS	GO_SENSORY_ORGAN_MORPHOGENESIS	26/948	239/15578	0.0029287	0.0255902	0.019298	EDN1/STAT3/LRP6/JAG1/NRP1/PTPRM/COL11A1/NTRK2/ZEB1/NIPBL/FGFR1/SKI/ARID1A/TSHZ1/HIPK1/COL5A2/FZD6/INSIG1/CHD7/COL5A1/CTNNB1/GATA2/NF1/HIPK2/FBN1/LRIG3	26
GO_NEGATIVE_REGULATION_OF_RESPONSE_TO_WOUNDING	GO_NEGATIVE_REGULATION_OF_RESPONSE_TO_WOUNDING	GO_NEGATIVE_REGULATION_OF_RESPONSE_TO_WOUNDING	19/948	156/15578	0.00298506	0.0259381	0.0195603	EDN1/TEK/CD34/THBD/TNFRSF1B/CALCRL/SOCS3/CD109/GJA1/ASH1L/CLASP2/EPHA4/APOA1/ETS1/FOXF1/PDGFB/HMGCR/ADAMTS18/KLF4	19
GO_POSITIVE_REGULATION_OF_DEVELOPMENTAL_GROWTH	GO_POSITIVE_REGULATION_OF_DEVELOPMENTAL_GROWTH	GO_POSITIVE_REGULATION_OF_DEVELOPMENTAL_GROWTH	19/948	156/15578	0.00298506	0.0259381	0.0195603	BMPR2/MACF1/TGFBR2/NRP1/NOTCH1/ITSN2/CELF1/IGF1/NIPBL/FGFR1/MEF2C/RUFY3/FN1/STAT5B/AGRN/PLCB1/CHD7/PRKDC/HLX	19
GO_POSITIVE_REGULATION_OF_PROTEIN_SERINE_THREONINE_KINASE_ACTIVITY	GO_POSITIVE_REGULATION_OF_PROTEIN_SERINE_THREONINE_KINASE_ACTIVITY	GO_POSITIVE_REGULATION_OF_PROTEIN_SERINE_THREONINE_KINASE_ACTIVITY	30/948	289/15578	0.00299034	0.0259381	0.0195603	EDN1/SPAG9/CCNY/DUSP6/EFNA1/SASH1/FGFR1/CCNL2/MAP3K2/CCNT1/SHC2/RAPGEF2/ATP2B4/MDFIC/DAB2IP/KRAS/MAP4K3/FZD4/MAPK11/PEA15/CD24/EPHA4/MAP3K11/TNFRSF10B/PDGFB/TGFB1/KITLG/KIT/FLT1/CCNL1	30
GO_MESONEPHROS_DEVELOPMENT	GO_MESONEPHROS_DEVELOPMENT	GO_MESONEPHROS_DEVELOPMENT	13/948	90/15578	0.00303087	0.0262259	0.0197773	SMAD6/LAMA5/SMAD5/FGFR1/SMAD2/SMAD4/DCHS1/SMAD9/FAT4/MYC/CTNNB1/HES1/TGFB1	13
GO_POSITIVE_REGULATION_OF_OSTEOBLAST_DIFFERENTIATION	GO_POSITIVE_REGULATION_OF_OSTEOBLAST_DIFFERENTIATION	GO_POSITIVE_REGULATION_OF_OSTEOBLAST_DIFFERENTIATION	10/948	60/15578	0.00311131	0.0267566	0.0201775	BMPR2/JAG1/SMAD5/ATP6AP1/IGF1/CYR61/GJA1/MEF2C/CTNNB1/PDLIM7	10
GO_REGULATION_OF_PHOSPHOPROTEIN_PHOSPHATASE_ACTIVITY	GO_REGULATION_OF_PHOSPHOPROTEIN_PHOSPHATASE_ACTIVITY	GO_REGULATION_OF_PHOSPHOPROTEIN_PHOSPHATASE_ACTIVITY	10/948	60/15578	0.00311131	0.0267566	0.0201775	PPP2R2A/PPP1R12A/ROCK1/ROCK2/SLC39A10/ANKLE2/PPP6R3/PPP2R5E/ARPP19/PPP2R5A	10
GO_REGULATION_OF_CHEMOTAXIS	GO_REGULATION_OF_CHEMOTAXIS	GO_REGULATION_OF_CHEMOTAXIS	21/948	180/15578	0.00313539	0.0267566	0.0201775	JAM3/VEGFC/BMPR2/EFNB2/NRP1/SEMA3G/PLXNA2/S1PR1/PLXND1/KDR/NOTCH1/FGFR1/ADAM10/FN1/STX3/SEMA6B/PDGFB/AKT2/TGFB1/SEMA6A/ITGA2	21
GO_CELLULAR_RESPONSE_TO_MECHANICAL_STIMULUS	GO_CELLULAR_RESPONSE_TO_MECHANICAL_STIMULUS	GO_CELLULAR_RESPONSE_TO_MECHANICAL_STIMULUS	12/948	80/15578	0.00314275	0.0267566	0.0201775	SLC38A2/AQP1/ITGB1/ATP1A1/GJA1/HDAC7/MAP3K2/CAV1/TNFRSF10B/IRF1/CTNNB1/ITGA2	12
GO_CENTRAL_NERVOUS_SYSTEM_NEURON_DEVELOPMENT	GO_CENTRAL_NERVOUS_SYSTEM_NEURON_DEVELOPMENT	GO_CENTRAL_NERVOUS_SYSTEM_NEURON_DEVELOPMENT	11/948	70/15578	0.00318154	0.0267566	0.0201775	NFIB/NRP1/GNAQ/NTRK2/FGFR1/RAPGEF2/PTK2/EPHA4/PTEN/BTG2/GATA2	11
GO_BASEMENT_MEMBRANE_ORGANIZATION	GO_BASEMENT_MEMBRANE_ORGANIZATION	GO_BASEMENT_MEMBRANE_ORGANIZATION	4/948	11/15578	0.0031841	0.0267566	0.0201775	COL4A1/DAG1/RAMP2/NID1	4
GO_ENDOTHELIAL_TUBE_MORPHOGENESIS	GO_ENDOTHELIAL_TUBE_MORPHOGENESIS	GO_ENDOTHELIAL_TUBE_MORPHOGENESIS	4/948	11/15578	0.0031841	0.0267566	0.0201775	ACVRL1/DLL4/RHOB/CTNNB1	4
GO_NEGATIVE_REGULATION_OF_GLIAL_CELL_PROLIFERATION	GO_NEGATIVE_REGULATION_OF_GLIAL_CELL_PROLIFERATION	GO_NEGATIVE_REGULATION_OF_GLIAL_CELL_PROLIFERATION	4/948	11/15578	0.0031841	0.0267566	0.0201775	DICER1/NOTCH1/SKI/HES1	4
GO_NEGATIVE_REGULATION_OF_NEUROTRANSMITTER_SECRETION	GO_NEGATIVE_REGULATION_OF_NEUROTRANSMITTER_SECRETION	GO_NEGATIVE_REGULATION_OF_NEUROTRANSMITTER_SECRETION	4/948	11/15578	0.0031841	0.0267566	0.0201775	SYT11/RAP1A/BRAF/NF1	4
GO_NEGATIVE_REGULATION_OF_PROTEIN_AUTOPHOSPHORYLATION	GO_NEGATIVE_REGULATION_OF_PROTEIN_AUTOPHOSPHORYLATION	GO_NEGATIVE_REGULATION_OF_PROTEIN_AUTOPHOSPHORYLATION	4/948	11/15578	0.0031841	0.0267566	0.0201775	ENG/ERRFI1/CAV1/JUN	4
GO_NEGATIVE_REGULATION_OF_SPROUTING_ANGIOGENESIS	GO_NEGATIVE_REGULATION_OF_SPROUTING_ANGIOGENESIS	GO_NEGATIVE_REGULATION_OF_SPROUTING_ANGIOGENESIS	4/948	11/15578	0.0031841	0.0267566	0.0201775	MMRN2/DLL4/NOTCH1/KLF4	4
GO_POSITIVE_REGULATION_OF_PRI_MIRNA_TRANSCRIPTION_FROM_RNA_POLYMERASE_II_PROMOTER	GO_POSITIVE_REGULATION_OF_PRI_MIRNA_TRANSCRIPTION_FROM_RNA_POLYMERASE_II_PROMOTER	GO_POSITIVE_REGULATION_OF_PRI_MIRNA_TRANSCRIPTION_FROM_RNA_POLYMERASE_II_PROMOTER	4/948	11/15578	0.0031841	0.0267566	0.0201775	STAT3/TEAD1/PDGFB/JUN	4
GO_NEURON_PROJECTION_REGENERATION	GO_NEURON_PROJECTION_REGENERATION	GO_NEURON_PROJECTION_REGENERATION	7/948	33/15578	0.00320121	0.0267566	0.0201775	JAM3/LAMB2/CTNNA1/MTR/APOA1/ADM/JUN	7
GO_POSITIVE_REGULATION_OF_EMBRYONIC_DEVELOPMENT	GO_POSITIVE_REGULATION_OF_EMBRYONIC_DEVELOPMENT	GO_POSITIVE_REGULATION_OF_EMBRYONIC_DEVELOPMENT	7/948	33/15578	0.00320121	0.0267566	0.0201775	IGF1/CLASP2/PHLDB1/PLCB1/DAG1/CTNNB1/HES1	7
GO_POSITIVE_REGULATION_OF_MITOTIC_CELL_CYCLE	GO_POSITIVE_REGULATION_OF_MITOTIC_CELL_CYCLE	GO_POSITIVE_REGULATION_OF_MITOTIC_CELL_CYCLE	16/948	123/15578	0.00320478	0.0267566	0.0201775	EDN1/APP/RB1/IGF1/STAT5B/ANKRD17/TMOD3/CREBBP/PLCB1/CDK10/PTEN/PKN2/PDGFB/BRD4/HES1/TGFB1	16
GO_PHOSPHATIDYLINOSITOL_3_KINASE_SIGNALING	GO_PHOSPHATIDYLINOSITOL_3_KINASE_SIGNALING	GO_PHOSPHATIDYLINOSITOL_3_KINASE_SIGNALING	6/948	25/15578	0.00325735	0.0271319	0.0204606	EDN1/PREX2/IGF1/PLEKHA1/IGF1R/NF1	6
GO_CELLULAR_RESPONSE_TO_INSULIN_STIMULUS	GO_CELLULAR_RESPONSE_TO_INSULIN_STIMULUS	GO_CELLULAR_RESPONSE_TO_INSULIN_STIMULUS	18/948	146/15578	0.00332406	0.027623	0.0208309	KL/PIK3R3/ATP6AP1/PIK3C2A/IGF1/PDK4/SOS1/ATP6V1C1/OGT/BCAR1/CAV2/ERRFI1/IGF1R/ATP6V0A1/PTPRA/AKT2/SORBS1/PRKDC	18
GO_ENSHEATHMENT_OF_NEURONS	GO_ENSHEATHMENT_OF_NEURONS	GO_ENSHEATHMENT_OF_NEURONS	13/948	91/15578	0.00334404	0.0277244	0.0209074	JAM3/NDRG1/DICER1/CD9/SKI/MPDZ/ZNF24/DAG1/PTEN/AKT2/NF1/TGFB1/CLU	13
GO_EPITHELIAL_CELL_MORPHOGENESIS	GO_EPITHELIAL_CELL_MORPHOGENESIS	GO_EPITHELIAL_CELL_MORPHOGENESIS	8/948	42/15578	0.00338737	0.0278249	0.0209831	NOTCH4/HEG1/CLIC4/ROCK1/FLNB/PALLD/ID1/COL18A1	8
GO_POSITIVE_REGULATION_OF_GLUCOSE_TRANSPORT	GO_POSITIVE_REGULATION_OF_GLUCOSE_TRANSPORT	GO_POSITIVE_REGULATION_OF_GLUCOSE_TRANSPORT	8/948	42/15578	0.00338737	0.0278249	0.0209831	PIK3R3/IGF1/OSBPL8/ADIPOR2/RAP1A/ARPP19/AKT2/SORBS1	8
GO_REGULATION_OF_ENDOTHELIAL_CELL_APOPTOTIC_PROCESS	GO_REGULATION_OF_ENDOTHELIAL_CELL_APOPTOTIC_PROCESS	GO_REGULATION_OF_ENDOTHELIAL_CELL_APOPTOTIC_PROCESS	8/948	42/15578	0.00338737	0.0278249	0.0209831	TEK/NDNF/KDR/BRAF/KRIT1/ECSCR/RAMP2/COL18A1	8
GO_REGULATION_OF_NIK_NF_KAPPAB_SIGNALING	GO_REGULATION_OF_NIK_NF_KAPPAB_SIGNALING	GO_REGULATION_OF_NIK_NF_KAPPAB_SIGNALING	8/948	42/15578	0.00338737	0.0278249	0.0209831	ACTN4/SASH1/HDAC7/RC3H1/RC3H2/CREBBP/UACA/TNFRSF10B	8
GO_ACTIVATION_OF_PROTEIN_KINASE_ACTIVITY	GO_ACTIVATION_OF_PROTEIN_KINASE_ACTIVITY	GO_ACTIVATION_OF_PROTEIN_KINASE_ACTIVITY	29/948	279/15578	0.00341073	0.0279523	0.0210793	ADCY4/SPAG9/RAPGEF1/TGFBR2/DUSP6/PRKAR1A/EFNA1/TAOK2/OSBPL8/MAP3K3/MAP3K2/KIDINS220/SHC2/RAP1A/MDFIC/GPRC5B/DAB2IP/MAP4K3/MAPK11/PEA15/PLCG1/MAP3K11/TNFRSF10B/BRAF/PDGFB/CRK/CCDC88A/KIT/FLT1	29
GO_RESPONSE_TO_PURINE_CONTAINING_COMPOUND	GO_RESPONSE_TO_PURINE_CONTAINING_COMPOUND	GO_RESPONSE_TO_PURINE_CONTAINING_COMPOUND	19/948	158/15578	0.00344445	0.0281639	0.0212388	PDE4D/AQP1/TEK/RAPGEF1/ITPR2/APP/THBD/IGF1/SSH1/HMGCS1/RAPGEF2/RAP1A/AKAP9/SPARC/PTEN/BRAF/IGFBP5/DUSP1/JUN	19
GO_NEGATIVE_REGULATION_OF_IMMUNE_EFFECTOR_PROCESS	GO_NEGATIVE_REGULATION_OF_IMMUNE_EFFECTOR_PROCESS	GO_NEGATIVE_REGULATION_OF_IMMUNE_EFFECTOR_PROCESS	14/948	102/15578	0.00345553	0.0281899	0.0212584	CD46/IL33/SEC14L1/A2M/CD59/HLA-E/RC3H1/SERPINB9/APOA1/IL4R/FOXF1/PRKDC/TGFB1/HLX	14
GO_EMBRYONIC_DIGIT_MORPHOGENESIS	GO_EMBRYONIC_DIGIT_MORPHOGENESIS	GO_EMBRYONIC_DIGIT_MORPHOGENESIS	10/948	61/15578	0.00352303	0.0286749	0.0216242	NOTCH1/ECE1/GNAQ/TBX3/GJA1/CREBBP/SMAD4/FZD6/IMPAD1/CTNNB1	10
GO_INTRACELLULAR_STEROID_HORMONE_RECEPTOR_SIGNALING_PATHWAY	GO_INTRACELLULAR_STEROID_HORMONE_RECEPTOR_SIGNALING_PATHWAY	GO_INTRACELLULAR_STEROID_HORMONE_RECEPTOR_SIGNALING_PATHWAY	11/948	71/15578	0.00356275	0.0289321	0.0218182	NR3C1/RB1/RBFOX2/ARID1A/MED13/UBE3A/KDM3A/NCOA3/TAF7/UBR5/CTNNB1	11
GO_LEUKOCYTE_CELL_CELL_ADHESION	GO_LEUKOCYTE_CELL_CELL_ADHESION	GO_LEUKOCYTE_CELL_CELL_ADHESION	27/948	255/15578	0.00359037	0.0290901	0.0219373	FOXP1/ITGA5/ITGB1/CDK6/MYH9/MSN/JAG2/DLL4/FYN/ROCK1/ITPKB/CD151/CD44/HLA-E/STAT5B/RC3H1/RC3H2/STAT6/PREX1/CHD7/IRF1/BRAF/CTNNB1/PRKDC/TGFB1/ZFP36L1/KIT	27
GO_INOSITOL_PHOSPHATE_MEDIATED_SIGNALING	GO_INOSITOL_PHOSPHATE_MEDIATED_SIGNALING	GO_INOSITOL_PHOSPHATE_MEDIATED_SIGNALING	5/948	18/15578	0.00363465	0.0293157	0.0221074	EDN1/ITPR2/ITPR1/RCAN1/NFATC2	5
GO_RESPONSE_TO_ACETYLCHOLINE	GO_RESPONSE_TO_ACETYLCHOLINE	GO_RESPONSE_TO_ACETYLCHOLINE	5/948	18/15578	0.00363465	0.0293157	0.0221074	GNAQ/GNB1/GNA11/AGRN/PLCB1	5
GO_REGULATION_OF_JNK_CASCADE	GO_REGULATION_OF_JNK_CASCADE	GO_REGULATION_OF_JNK_CASCADE	19/948	159/15578	0.00369533	0.0297378	0.0224257	MECOM/EDN1/SPAG9/TAOK1/TAOK2/SASH1/MAP3K2/MDFIC/PLCB1/DAB2IP/FZD4/IGF1R/EPHA4/MAP3K11/ZMYND11/CTGF/MAP4K4/HIPK2/PDCD4	19
GO_RESPONSE_TO_ACID_CHEMICAL	GO_RESPONSE_TO_ACID_CHEMICAL	GO_RESPONSE_TO_ACID_CHEMICAL	32/948	319/15578	0.00376191	0.0302054	0.0227784	EDN1/COL4A1/AQP1/TIE1/CD9/HSD17B2/NTRK2/ZEB1/PDK4/FN1/OGT/COL5A2/GNB1/ATP2B4/SETX/SPARC/ABL2/PRKCE/FZD4/GSN/YES1/PDGFB/TIMP3/CTGF/COL18A1/ADAMTS1/IGFBP2/DUSP1/KLF4/ABCA1/ITGA2/ID3	32
GO_TISSUE_REGENERATION	GO_TISSUE_REGENERATION	GO_TISSUE_REGENERATION	9/948	52/15578	0.00380284	0.0304238	0.022943	ADAM15/NOTCH1/PTPN12/CFLAR/IGF1/GJA1/IFRD1/GSN/TIMP3	9
GO_CAMP_METABOLIC_PROCESS	GO_CAMP_METABOLIC_PROCESS	GO_CAMP_METABOLIC_PROCESS	7/948	34/15578	0.00382324	0.0304238	0.022943	PDE4D/ADCY4/CALCRL/PDE4B/PDE8A/RAMP2/ADM	7
GO_POSITIVE_REGULATION_OF_EPITHELIAL_TO_MESENCHYMAL_TRANSITION	GO_POSITIVE_REGULATION_OF_EPITHELIAL_TO_MESENCHYMAL_TRANSITION	GO_POSITIVE_REGULATION_OF_EPITHELIAL_TO_MESENCHYMAL_TRANSITION	7/948	34/15578	0.00382324	0.0304238	0.022943	WWTR1/TGFBR2/NOTCH1/SMAD2/SMAD4/CTNNB1/TGFB1	7
GO_REGULATION_OF_MESENCHYMAL_CELL_PROLIFERATION	GO_REGULATION_OF_MESENCHYMAL_CELL_PROLIFERATION	GO_REGULATION_OF_MESENCHYMAL_CELL_PROLIFERATION	7/948	34/15578	0.00382324	0.0304238	0.022943	NFIB/TGFBR2/ZEB1/FGFR1/MYC/FOXF1/CTNNB1	7
GO_REGULATION_OF_MUSCLE_CELL_APOPTOTIC_PROCESS	GO_REGULATION_OF_MUSCLE_CELL_APOPTOTIC_PROCESS	GO_REGULATION_OF_MUSCLE_CELL_APOPTOTIC_PROCESS	8/948	43/15578	0.00394416	0.0312148	0.0235395	EDN1/LIFR/LRP6/IGF1/CAMK2D/CAV1/HMGCR/PDCD4	8
GO_REGULATION_OF_SUBSTRATE_ADHESION_DEPENDENT_CELL_SPREADING	GO_REGULATION_OF_SUBSTRATE_ADHESION_DEPENDENT_CELL_SPREADING	GO_REGULATION_OF_SUBSTRATE_ADHESION_DEPENDENT_CELL_SPREADING	8/948	43/15578	0.00394416	0.0312148	0.0235395	ACTN4/ARHGEF7/MYADM/PTK2/FLNA/APOA1/PREX1/BRAF	8
GO_REGULATION_OF_LEUKOCYTE_DIFFERENTIATION	GO_REGULATION_OF_LEUKOCYTE_DIFFERENTIATION	GO_REGULATION_OF_LEUKOCYTE_DIFFERENTIATION	25/948	232/15578	0.00394891	0.0312148	0.0235395	FOXP1/CD46/TGFBR2/ATP6AP1/ITPKB/ZEB1/RB1/STAT5B/SOS1/RC3H1/OGT/SOX13/TOB2/MYC/ACIN1/CYLD/IL4R/IRF1/CTNNB1/GATA2/NF1/TGFB1/KITLG/HLX/JUN	25
GO_REGULATION_OF_MRNA_SPLICING_VIA_SPLICEOSOME	GO_REGULATION_OF_MRNA_SPLICING_VIA_SPLICEOSOME	GO_REGULATION_OF_MRNA_SPLICING_VIA_SPLICEOSOME	10/948	62/15578	0.00397682	0.0313658	0.0236535	MBNL2/RBM5/SRSF4/RBFOX2/PTBP1/DYRK1A/ACIN1/YTHDC1/SFSWAP/SRSF10	10
GO_DEVELOPMENTAL_PROGRAMMED_CELL_DEATH	GO_DEVELOPMENTAL_PROGRAMMED_CELL_DEATH	GO_DEVELOPMENTAL_PROGRAMMED_CELL_DEATH	6/948	26/15578	0.00401997	0.0316362	0.0238573	JAG2/NOTCH1/CYR61/PRKDC/KITLG/KIT	6
GO_REGULATION_OF_DNA_BINDING	GO_REGULATION_OF_DNA_BINDING	GO_REGULATION_OF_DNA_BINDING	13/948	93/15578	0.00404927	0.0317966	0.0239783	NFIB/RSF1/IGF1/SKI/ID1/CTNNB1/HES1/TGFB1/HIPK2/IFI16/KLF4/ITGA2/JUN	13
GO_REGULATION_OF_DNA_REPLICATION	GO_REGULATION_OF_DNA_REPLICATION	GO_REGULATION_OF_DNA_REPLICATION	19/948	161/15578	0.00424269	0.0331951	0.0250329	ACVRL1/ZBTB38/NEK7/IGF1/STAG2/HMBOX1/ANKRD17/TNFAIP1/IGF1R/DACH1/PDGFB/RBBP6/CTNNB1/CCDC88A/TGFB1/KITLG/KLF4/ID3/JUN	19
GO_NEGATIVE_REGULATION_OF_CYTOSKELETON_ORGANIZATION	GO_NEGATIVE_REGULATION_OF_CYTOSKELETON_ORGANIZATION	GO_NEGATIVE_REGULATION_OF_CYTOSKELETON_ORGANIZATION	24/948	221/15578	0.00424599	0.0331951	0.0250329	SPTAN1/SPTBN1/MYH9/DLC1/S1PR1/NEK7/PLK2/LIMA1/EML1/MYADM/DYNC1H1/XIAP/ADD1/SHANK3/TMOD3/CHD3/CLASP2/FLNA/ZNF207/GSN/CSNK1D/MAP4/ARHGEF2/WASF2	24
GO_ORGAN_REGENERATION	GO_ORGAN_REGENERATION	GO_ORGAN_REGENERATION	12/948	83/15578	0.00427753	0.0333685	0.0251637	LIFR/TEK/TGFBR2/NOTCH1/SOCS3/RAP1A/CAV1/APOA1/ANXA3/TGFB1/NNMT/ADM	12
GO_LYMPHOCYTE_DIFFERENTIATION	GO_LYMPHOCYTE_DIFFERENTIATION	GO_LYMPHOCYTE_DIFFERENTIATION	23/948	209/15578	0.00429812	0.0334559	0.0252296	FOXP1/MERTK/ITGB1/CDK6/JAG2/DLL4/ITPKB/STAT5B/RC3H1/PLCG2/RC3H2/STAT6/LRRC8A/PREX1/CHD7/IRF1/BRAF/CTNNB1/PRKDC/TGFB1/ZFP36L1/KIT/KLF6	23
GO_NEGATIVE_REGULATION_OF_CELL_SUBSTRATE_ADHESION	GO_NEGATIVE_REGULATION_OF_CELL_SUBSTRATE_ADHESION	GO_NEGATIVE_REGULATION_OF_CELL_SUBSTRATE_ADHESION	9/948	53/15578	0.00433893	0.0335538	0.0253034	ADAM15/ACVRL1/DLC1/NOTCH1/ACTN4/CLASP2/FZD4/PTEN/NF1	9
GO_POSITIVE_REGULATION_OF_FIBROBLAST_PROLIFERATION	GO_POSITIVE_REGULATION_OF_FIBROBLAST_PROLIFERATION	GO_POSITIVE_REGULATION_OF_FIBROBLAST_PROLIFERATION	9/948	53/15578	0.00433893	0.0335538	0.0253034	AQP1/CDK6/IGF1/FN1/MYC/PDGFB/PRKDC/TGFB1/JUN	9
GO_REGULATION_OF_NITRIC_OXIDE_BIOSYNTHETIC_PROCESS	GO_REGULATION_OF_NITRIC_OXIDE_BIOSYNTHETIC_PROCESS	GO_REGULATION_OF_NITRIC_OXIDE_BIOSYNTHETIC_PROCESS	9/948	53/15578	0.00433893	0.0335538	0.0253034	EDN1/CD34/KLF2/ATP2B4/CAV1/DDAH2/AKT2/KLF4/CLU	9
GO_EMBRYONIC_HEART_TUBE_DEVELOPMENT	GO_EMBRYONIC_HEART_TUBE_DEVELOPMENT	GO_EMBRYONIC_HEART_TUBE_DEVELOPMENT	11/948	73/15578	0.00443453	0.0341449	0.0257492	GJA5/NOTCH1/ENG/MIB1/TBX3/GJA1/MEF2C/SOX17/NPHP3/CTNNB1/HES1	11
GO_ERYTHROCYTE_HOMEOSTASIS	GO_ERYTHROCYTE_HOMEOSTASIS	GO_ERYTHROCYTE_HOMEOSTASIS	11/948	73/15578	0.00443453	0.0341449	0.0257492	EPAS1/SMAD5/RB1/ADD1/TMOD3/KLF2/ADAR/ACIN1/SOX6/HIPK2/KIT	11
GO_LEUKOCYTE_ACTIVATION	GO_LEUKOCYTE_ACTIVATION	GO_LEUKOCYTE_ACTIVATION	39/948	414/15578	0.00444799	0.0341747	0.0257717	FOXP1/CD93/NDRG1/MERTK/EDN1/ITGB1/HYAL2/TGFBR2/CDK6/MYH9/JAG2/DLL4/FYN/ITPKB/ADAM10/MEF2C/CD151/HLA-E/STAT5B/RC3H1/PLCG2/RC3H2/STAT6/LRRC8A/PRKCE/PREX1/CHD7/IRF1/ANXA3/BRAF/CTNNB1/GATA2/PRKDC/TGFB1/ZFP36L1/KIT/CLU/KLF6/JUN	39
GO_REGULATION_OF_MUSCLE_ADAPTATION	GO_REGULATION_OF_MUSCLE_ADAPTATION	GO_REGULATION_OF_MUSCLE_ADAPTATION	10/948	63/15578	0.00447557	0.0342714	0.0258446	EDN1/AKAP13/ECE1/IGF1/CAMK2D/ATP2B4/ERRFI1/GTF2I/IGFBP5/KLF4	10
GO_HAIR_CELL_DIFFERENTIATION	GO_HAIR_CELL_DIFFERENTIATION	GO_HAIR_CELL_DIFFERENTIATION	7/948	35/15578	0.00453283	0.0342714	0.0258446	JAG1/JAG2/NOTCH1/FGFR1/PLS3/CTNNB1/HES1	7
GO_NEGATIVE_REGULATION_OF_EPITHELIAL_CELL_APOPTOTIC_PROCESS	GO_NEGATIVE_REGULATION_OF_EPITHELIAL_CELL_APOPTOTIC_PROCESS	GO_NEGATIVE_REGULATION_OF_EPITHELIAL_CELL_APOPTOTIC_PROCESS	7/948	35/15578	0.00453283	0.0342714	0.0258446	TEK/NDNF/KDR/IGF1/BRAF/KRIT1/RAMP2	7
GO_NEGATIVE_REGULATION_OF_MRNA_METABOLIC_PROCESS	GO_NEGATIVE_REGULATION_OF_MRNA_METABOLIC_PROCESS	GO_NEGATIVE_REGULATION_OF_MRNA_METABOLIC_PROCESS	7/948	35/15578	0.00453283	0.0342714	0.0258446	SRSF4/CCNT1/PTBP1/DYRK1A/ACIN1/SFSWAP/SRSF10	7
GO_REGULATION_OF_PROTEIN_COMPLEX_ASSEMBLY	GO_REGULATION_OF_PROTEIN_COMPLEX_ASSEMBLY	GO_REGULATION_OF_PROTEIN_COMPLEX_ASSEMBLY	36/948	375/15578	0.00454247	0.0342714	0.0258446	SPTAN1/SPTBN1/SMAD6/MSN/STXBP6/PDCD6IP/NCKAP1/MYADM/RICTOR/WASL/PIEZO1/CRBN/SENP6/ADD1/SNX9/TMOD3/CLASP2/SETX/DAB2IP/FES/PRKCE/INSIG1/FNIP2/CAV1/WIPF2/GSN/ABI2/PREX1/ATF7IP/CAND1/CTNNB1/TGFB1/XAF1/BCLAF1/CLU/JUN	36
GO_CELL_ADHESION_MEDIATED_BY_INTEGRIN	GO_CELL_ADHESION_MEDIATED_BY_INTEGRIN	GO_CELL_ADHESION_MEDIATED_BY_INTEGRIN	4/948	12/15578	0.00454801	0.0342714	0.0258446	ITGA5/ITGB1/ITGA6/ITGA2	4
GO_MITOTIC_SISTER_CHROMATID_COHESION	GO_MITOTIC_SISTER_CHROMATID_COHESION	GO_MITOTIC_SISTER_CHROMATID_COHESION	4/948	12/15578	0.00454801	0.0342714	0.0258446	POGZ/RB1/NIPBL/PDS5B	4
GO_MYELIN_MAINTENANCE	GO_MYELIN_MAINTENANCE	GO_MYELIN_MAINTENANCE	4/948	12/15578	0.00454801	0.0342714	0.0258446	NDRG1/PTEN/AKT2/CLU	4
GO_RENAL_FILTRATION	GO_RENAL_FILTRATION	GO_RENAL_FILTRATION	4/948	12/15578	0.00454801	0.0342714	0.0258446	CD34/MCAM/ITGA3/SULF1	4
GO_POSITIVE_REGULATION_OF_CELL_CYCLE_PROCESS	GO_POSITIVE_REGULATION_OF_CELL_CYCLE_PROCESS	GO_POSITIVE_REGULATION_OF_CELL_CYCLE_PROCESS	26/948	247/15578	0.0045567	0.0342714	0.0258446	NDRG1/CNOT6L/EDN1/APP/PLK2/RB1/IGF1/ROCK2/MDM4/PLAGL1/ANKRD17/TMOD3/CREBBP/PLCB1/DAB2IP/PRKCE/CNOT2/ARID3A/CDK10/PTEN/PKN2/PDGFB/BRD4/BTG2/CTGF/TGFB1	26
GO_RESPONSE_TO_ORGANOPHOSPHORUS	GO_RESPONSE_TO_ORGANOPHOSPHORUS	GO_RESPONSE_TO_ORGANOPHOSPHORUS	17/948	139/15578	0.00461901	0.0346669	0.0261428	PDE4D/AQP1/TEK/RAPGEF1/ITPR2/APP/THBD/SSH1/RAPGEF2/RAP1A/AKAP9/SPARC/PTEN/BRAF/IGFBP5/DUSP1/JUN	17
GO_NEGATIVE_REGULATION_OF_ACTIN_FILAMENT_BUNDLE_ASSEMBLY	GO_NEGATIVE_REGULATION_OF_ACTIN_FILAMENT_BUNDLE_ASSEMBLY	GO_NEGATIVE_REGULATION_OF_ACTIN_FILAMENT_BUNDLE_ASSEMBLY	5/948	19/15578	0.00468889	0.0349705	0.0263718	DLC1/S1PR1/SHANK3/CLASP2/WASF2	5
GO_NEURONAL_STEM_CELL_POPULATION_MAINTENANCE	GO_NEURONAL_STEM_CELL_POPULATION_MAINTENANCE	GO_NEURONAL_STEM_CELL_POPULATION_MAINTENANCE	5/948	19/15578	0.00468889	0.0349705	0.0263718	JAG1/NOTCH1/HOOK3/PCM1/HES1	5
GO_REGULATION_OF_CELL_MIGRATION_INVOLVED_IN_SPROUTING_ANGIOGENESIS	GO_REGULATION_OF_CELL_MIGRATION_INVOLVED_IN_SPROUTING_ANGIOGENESIS	GO_REGULATION_OF_CELL_MIGRATION_INVOLVED_IN_SPROUTING_ANGIOGENESIS	5/948	19/15578	0.00468889	0.0349705	0.0263718	MMRN2/DLL4/NOTCH1/HDAC7/KLF4	5
GO_REGULATION_OF_SYSTEMIC_ARTERIAL_BLOOD_PRESSURE	GO_REGULATION_OF_SYSTEMIC_ARTERIAL_BLOOD_PRESSURE	GO_REGULATION_OF_SYSTEMIC_ARTERIAL_BLOOD_PRESSURE	12/948	84/15578	0.00472141	0.0351395	0.0264993	BMPR2/PDE4D/EDN1/GJA5/ENG/ECE1/WNK1/GJA1/RPS6KA2/ADRB1/ACE/PDGFB	12
GO_PROTEIN_LOCALIZATION_TO_CELL_PERIPHERY	GO_PROTEIN_LOCALIZATION_TO_CELL_PERIPHERY	GO_PROTEIN_LOCALIZATION_TO_CELL_PERIPHERY	18/948	151/15578	0.00476398	0.0353825	0.0266825	MACF1/SPTBN1/LRP6/LAMA5/TSPAN14/EHD2/PALM/ROCK1/SYTL2/ROCK2/MYADM/FCHO2/RAPGEF2/CLASP2/GCC2/CAV1/AKT2/RAMP2	18
GO_POSITIVE_REGULATION_OF_HEMOPOIESIS	GO_POSITIVE_REGULATION_OF_HEMOPOIESIS	GO_POSITIVE_REGULATION_OF_HEMOPOIESIS	19/948	163/15578	0.00485542	0.0359866	0.0271381	CD46/TGFBR2/JAG1/ATP6AP1/ITPKB/RB1/STAT5B/OGT/FES/MAPK11/ACIN1/IL4R/ETS1/GATA2/TGFB1/KITLG/N4BP2L2/HLX/JUN	19
GO_REGULATION_OF_ENDOCYTOSIS	GO_REGULATION_OF_ENDOCYTOSIS	GO_REGULATION_OF_ENDOCYTOSIS	22/948	199/15578	0.00488248	0.0360467	0.0271834	SCARB1/MERTK/ITGB1/PICALM/MIB1/ACTN4/BICD1/WASL/AAK1/PLCG2/ATXN2/RAP1A/ABL2/CAV1/PTEN/TSC2/CBL/ZFYVE16/TNK2/GATA2/TGFB1/ITGA2	22
GO_CELLULAR_RESPONSE_TO_ACID_CHEMICAL	GO_CELLULAR_RESPONSE_TO_ACID_CHEMICAL	GO_CELLULAR_RESPONSE_TO_ACID_CHEMICAL	20/948	175/15578	0.00490107	0.0360467	0.0271834	EDN1/COL4A1/AQP1/NTRK2/ZEB1/PDK4/FN1/OGT/COL5A2/GNB1/SETX/ABL2/PRKCE/FZD4/YES1/PDGFB/ADAMTS1/KLF4/ABCA1/ID3	20
GO_NEGATIVE_REGULATION_OF_ENDOTHELIAL_CELL_APOPTOTIC_PROCESS	GO_NEGATIVE_REGULATION_OF_ENDOTHELIAL_CELL_APOPTOTIC_PROCESS	GO_NEGATIVE_REGULATION_OF_ENDOTHELIAL_CELL_APOPTOTIC_PROCESS	6/948	27/15578	0.00490698	0.0360467	0.0271834	TEK/NDNF/KDR/BRAF/KRIT1/RAMP2	6
GO_REGULATION_OF_CARDIAC_MUSCLE_CELL_CONTRACTION	GO_REGULATION_OF_CARDIAC_MUSCLE_CELL_CONTRACTION	GO_REGULATION_OF_CARDIAC_MUSCLE_CELL_CONTRACTION	6/948	27/15578	0.00490698	0.0360467	0.0271834	PDE4D/ATP1A1/GJA5/PDE4B/CAMK2D/CAV1	6
GO_NEGATIVE_REGULATION_OF_GROWTH	GO_NEGATIVE_REGULATION_OF_GROWTH	GO_NEGATIVE_REGULATION_OF_GROWTH	25/948	236/15578	0.00492419	0.0360467	0.0271834	BMPR2/ADAM15/HYAL2/TGFBR2/ACVRL1/NRP1/SEMA3G/WWC2/GJA1/ADRB1/ARHGAP4/ADIPOR2/WWC3/SMAD4/APBB2/PTK2/MAPK11/SOX17/IFRD1/SEMA6B/PTEN/TGFB1/IGFBP5/SEMA6A/PLAC8	25
GO_REGULATION_OF_CANONICAL_WNT_SIGNALING_PATHWAY	GO_REGULATION_OF_CANONICAL_WNT_SIGNALING_PATHWAY	GO_REGULATION_OF_CANONICAL_WNT_SIGNALING_PATHWAY	25/948	236/15578	0.00492419	0.0360467	0.0271834	RSPO3/CTNND1/WWTR1/IGFBP4/RAPGEF1/CCNY/LRP6/SOX7/CSNK1E/NOTCH1/USP34/XIAP/G3BP1/GPRC5B/DAB2IP/FZD6/SOX17/CAV1/SMURF2/ANKRD10/CYLD/CSNK1D/UBR5/NPHP3/IGFBP2	25
GO_REGULATION_OF_CELL_ACTIVATION	GO_REGULATION_OF_CELL_ACTIVATION	GO_REGULATION_OF_CELL_ACTIVATION	44/948	484/15578	0.00502551	0.036713	0.0276858	CD46/EFNB2/MERTK/TGFBR2/IL33/THBD/AHR/FYN/PRKAR1A/ITPKB/ZEB1/CD59/IGF1/MEF2C/RICTOR/SLC39A10/HLA-E/STAT5B/SOS1/RC3H1/SOX13/MARCH7/STAT6/FES/CAV1/CD24/GSN/CYLD/YES1/IL4R/IRF1/FOXF1/PDGFB/CTNNB1/HSPH1/CTGF/HES1/PAK2/TGFB1/NFATC2/IDO1/IGFBP2/ADAMTS18/HLX	44
GO_ENDOCHONDRAL_BONE_MORPHOGENESIS	GO_ENDOCHONDRAL_BONE_MORPHOGENESIS	GO_ENDOCHONDRAL_BONE_MORPHOGENESIS	8/948	45/15578	0.00526703	0.0383203	0.0288979	BMPR2/TEK/TGFBR2/CSGALNACT1/MEF2D/MEF2C/SERPINH1/IMPAD1	8
GO_EXOCRINE_SYSTEM_DEVELOPMENT	GO_EXOCRINE_SYSTEM_DEVELOPMENT	GO_EXOCRINE_SYSTEM_DEVELOPMENT	8/948	45/15578	0.00526703	0.0383203	0.0288979	NFIB/LAMA5/NRP1/TGM2/PLXND1/FGFR1/DAG1/TGFB1	8
GO_MYELOID_LEUKOCYTE_DIFFERENTIATION	GO_MYELOID_LEUKOCYTE_DIFFERENTIATION	GO_MYELOID_LEUKOCYTE_DIFFERENTIATION	13/948	96/15578	0.00532776	0.0383625	0.0289298	FOXP1/TGFBR2/MYH9/CD109/MEF2C/CASP10/SH3PXD2A/CTNNB1/GATA2/TGFB1/IFI16/KIT/JUN	13
GO_NEGATIVE_REGULATION_OF_HISTONE_MODIFICATION	GO_NEGATIVE_REGULATION_OF_HISTONE_MODIFICATION	GO_NEGATIVE_REGULATION_OF_HISTONE_MODIFICATION	7/948	36/15578	0.00533739	0.0383625	0.0289298	KDM5A/SKI/TRIP12/KDM3A/MTF2/TAF7/UBR5	7
GO_NEGATIVE_REGULATION_OF_MUSCLE_TISSUE_DEVELOPMENT	GO_NEGATIVE_REGULATION_OF_MUSCLE_TISSUE_DEVELOPMENT	GO_NEGATIVE_REGULATION_OF_MUSCLE_TISSUE_DEVELOPMENT	7/948	36/15578	0.00533739	0.0383625	0.0289298	TGFBR2/GJA1/MAPK11/LUC7L/TSC22D3/TGFB1/IGFBP5	7
GO_NEGATIVE_REGULATION_OF_PROTEIN_KINASE_B_SIGNALING	GO_NEGATIVE_REGULATION_OF_PROTEIN_KINASE_B_SIGNALING	GO_NEGATIVE_REGULATION_OF_PROTEIN_KINASE_B_SIGNALING	7/948	36/15578	0.00533739	0.0383625	0.0289298	HYAL2/RAPGEF1/PLEKHA1/DAG1/PTEN/TSC2/KLF4	7
GO_REGULATION_OF_ERYTHROCYTE_DIFFERENTIATION	GO_REGULATION_OF_ERYTHROCYTE_DIFFERENTIATION	GO_REGULATION_OF_ERYTHROCYTE_DIFFERENTIATION	7/948	36/15578	0.00533739	0.0383625	0.0289298	CDK6/RBFOX2/STAT5B/KLF13/MAPK11/ETS1/GATA2	7
GO_SEMAPHORIN_PLEXIN_SIGNALING_PATHWAY	GO_SEMAPHORIN_PLEXIN_SIGNALING_PATHWAY	GO_SEMAPHORIN_PLEXIN_SIGNALING_PATHWAY	7/948	36/15578	0.00533739	0.0383625	0.0289298	NRP1/SEMA3G/PLXNA2/PLXND1/FLNA/SEMA6B/SEMA6A	7
GO_CELLULAR_RESPONSE_TO_ABIOTIC_STIMULUS	GO_CELLULAR_RESPONSE_TO_ABIOTIC_STIMULUS	GO_CELLULAR_RESPONSE_TO_ABIOTIC_STIMULUS	27/948	263/15578	0.00544985	0.039092	0.0294798	SLC38A2/AQP1/ITGB1/HYAL2/ATP1A1/PALM/IGF1/NIPBL/GJA1/HDAC7/RHOB/MAP3K2/GNB1/GNA11/CREBBP/ERRFI1/CAV1/MYC/TNFRSF10B/IRF1/ARHGEF2/CTNNB1/USP47/TMEM109/IFI16/SERPINB6/ITGA2	27
GO_REGULATION_OF_PROTEIN_CATABOLIC_PROCESS	GO_REGULATION_OF_PROTEIN_CATABOLIC_PROCESS	GO_REGULATION_OF_PROTEIN_CATABOLIC_PROCESS	37/948	393/15578	0.00555212	0.0397456	0.0299728	IL33/MSN/TNFRSF1B/CSNK1E/FYN/TRIB2/FURIN/PLK2/RNF144B/RB1/PTTG1IP/GJA1/WAC/UBE2J1/MDM4/CSNK2A1/XPO1/SNX9/UBE2G2/AZIN1/UBE3A/SMAD4/OAZ2/DAB2IP/PTK2/SOX17/FLNA/CAV1/ZNF207/CSNK1D/MYLIP/PTEN/TIMP3/RNF19A/ECSCR/DUSP1/CLU	37
GO_CRANIAL_SKELETAL_SYSTEM_DEVELOPMENT	GO_CRANIAL_SKELETAL_SYSTEM_DEVELOPMENT	GO_CRANIAL_SKELETAL_SYSTEM_DEVELOPMENT	9/948	55/15578	0.0055864	0.039831	0.0300372	TGFBR2/SPEF2/NIPBL/MEF2C/SMAD2/INSIG1/SLC39A1/CTNNB1/TGFB1	9
GO_REGULATION_OF_EXTRINSIC_APOPTOTIC_SIGNALING_PATHWAY_VIA_DEATH_DOMAIN_RECEPTORS	GO_REGULATION_OF_EXTRINSIC_APOPTOTIC_SIGNALING_PATHWAY_VIA_DEATH_DOMAIN_RECEPTORS	GO_REGULATION_OF_EXTRINSIC_APOPTOTIC_SIGNALING_PATHWAY_VIA_DEATH_DOMAIN_RECEPTORS	9/948	55/15578	0.0055864	0.039831	0.0300372	CFLAR/SKIL/TMBIM1/PEA15/TNFRSF10B/PTEN/TIMP3/ARHGEF2/NF1	9
GO_NEGATIVE_REGULATION_OF_AXONOGENESIS	GO_NEGATIVE_REGULATION_OF_AXONOGENESIS	GO_NEGATIVE_REGULATION_OF_AXONOGENESIS	10/948	65/15578	0.00561997	0.0399128	0.0300989	NRP1/SEMA3G/ARHGAP4/RUFY3/GDI1/PTK2/IFRD1/SEMA6B/PTEN/SEMA6A	10
GO_OSSIFICATION	GO_OSSIFICATION	GO_OSSIFICATION	26/948	251/15578	0.00562026	0.0399128	0.0300989	CLEC3B/WWTR1/TEK/CSGALNACT1/SMAD5/COL11A1/MEF2D/SUN1/IGF1/CYR61/GJA1/MEF2C/COL5A2/EXT2/SPARC/DCHS1/ADAR/FAT4/DDX21/IMPAD1/CTGF/NF1/TGFB1/IGFBP5/PDLIM7/FASN	26
GO_AUDITORY_RECEPTOR_CELL_DIFFERENTIATION	GO_AUDITORY_RECEPTOR_CELL_DIFFERENTIATION	GO_AUDITORY_RECEPTOR_CELL_DIFFERENTIATION	6/948	28/15578	0.00592964	0.0414637	0.0312684	JAG1/JAG2/NOTCH1/FGFR1/PLS3/HES1	6
GO_POSITIVE_REGULATION_OF_SUBSTRATE_ADHESION_DEPENDENT_CELL_SPREADING	GO_POSITIVE_REGULATION_OF_SUBSTRATE_ADHESION_DEPENDENT_CELL_SPREADING	GO_POSITIVE_REGULATION_OF_SUBSTRATE_ADHESION_DEPENDENT_CELL_SPREADING	6/948	28/15578	0.00592964	0.0414637	0.0312684	ARHGEF7/MYADM/FLNA/APOA1/PREX1/BRAF	6
GO_REGULATION_OF_FIBROBLAST_MIGRATION	GO_REGULATION_OF_FIBROBLAST_MIGRATION	GO_REGULATION_OF_FIBROBLAST_MIGRATION	6/948	28/15578	0.00592964	0.0414637	0.0312684	HYAL2/ARHGEF7/ARHGAP4/PRKCE/BRAF/TGFB1	6
GO_REGULATION_OF_NEUROBLAST_PROLIFERATION	GO_REGULATION_OF_NEUROBLAST_PROLIFERATION	GO_REGULATION_OF_NEUROBLAST_PROLIFERATION	6/948	28/15578	0.00592964	0.0414637	0.0312684	VEGFC/CTNNA1/NOTCH1/CTNNB1/NF1/TGFB1	6
GO_REGULATION_OF_SPROUTING_ANGIOGENESIS	GO_REGULATION_OF_SPROUTING_ANGIOGENESIS	GO_REGULATION_OF_SPROUTING_ANGIOGENESIS	6/948	28/15578	0.00592964	0.0414637	0.0312684	MMRN2/ITGA5/DLL4/NOTCH1/HDAC7/KLF4	6
GO_EMBRYONIC_HEMOPOIESIS	GO_EMBRYONIC_HEMOPOIESIS	GO_EMBRYONIC_HEMOPOIESIS	5/948	20/15578	0.00594333	0.0414637	0.0312684	TGFBR2/KDR/KITLG/SH2B3/KIT	5
GO_LYMPH_VESSEL_DEVELOPMENT	GO_LYMPH_VESSEL_DEVELOPMENT	GO_LYMPH_VESSEL_DEVELOPMENT	5/948	20/15578	0.00594333	0.0414637	0.0312684	BMPR2/EFNB2/HEG1/ACVRL1/PTPN14	5
GO_NEGATIVE_REGULATION_OF_PROTEIN_LOCALIZATION_TO_CELL_PERIPHERY	GO_NEGATIVE_REGULATION_OF_PROTEIN_LOCALIZATION_TO_CELL_PERIPHERY	GO_NEGATIVE_REGULATION_OF_PROTEIN_LOCALIZATION_TO_CELL_PERIPHERY	5/948	20/15578	0.00594333	0.0414637	0.0312684	NUMB/TMBIM1/GOPC/PPP2R5A/TGFB1	5
GO_NEGATIVE_REGULATION_OF_PROTEIN_TYROSINE_KINASE_ACTIVITY	GO_NEGATIVE_REGULATION_OF_PROTEIN_TYROSINE_KINASE_ACTIVITY	GO_NEGATIVE_REGULATION_OF_PROTEIN_TYROSINE_KINASE_ACTIVITY	5/948	20/15578	0.00594333	0.0414637	0.0312684	HYAL2/ERRFI1/IBTK/CAV1/SH3BP5	5
GO_NEGATIVE_REGULATION_OF_CELLULAR_AMIDE_METABOLIC_PROCESS	GO_NEGATIVE_REGULATION_OF_CELLULAR_AMIDE_METABOLIC_PROCESS	GO_NEGATIVE_REGULATION_OF_CELLULAR_AMIDE_METABOLIC_PROCESS	16/948	131/15578	0.00596839	0.0415573	0.031339	CNOT6L/LIN28B/STAT3/DICER1/CELF1/SMAD2/RC3H1/PUM1/ADAR/IREB2/TNRC6A/CNOT2/PURA/BTG2/IGFBP5/CLU	16
GO_REGULATION_OF_VESICLE_MEDIATED_TRANSPORT	GO_REGULATION_OF_VESICLE_MEDIATED_TRANSPORT	GO_REGULATION_OF_VESICLE_MEDIATED_TRANSPORT	42/948	462/15578	0.00603603	0.0418361	0.0315493	SCARB1/MERTK/ITGB1/PICALM/NRP1/EHD2/MSN/NOTCH1/STXBP6/SYT11/MIB1/ATP6AP1/ACTN4/PDCD6IP/SYTL2/BICD1/ACSL3/WASL/AAK1/PLCG2/ATXN2/CLASP2/RAP1A/PLCB1/ABL2/FES/GOPC/INSIG1/CAV1/IL4R/PTEN/BRAF/FOXF1/TSC2/CBL/ZFYVE16/AKT2/TNK2/GATA2/TGFB1/ITGA2/C2CD4B	42
GO_PROTEIN_LOCALIZATION_TO_VACUOLE	GO_PROTEIN_LOCALIZATION_TO_VACUOLE	GO_PROTEIN_LOCALIZATION_TO_VACUOLE	8/948	46/15578	0.00604365	0.0418361	0.0315493	NRP1/SCARB2/VPS13C/GNPTAB/TMEM30A/GCC2/ZFYVE16/VPS36	8
GO_REGULATION_OF_EXTRINSIC_APOPTOTIC_SIGNALING_PATHWAY_IN_ABSENCE_OF_LIGAND	GO_REGULATION_OF_EXTRINSIC_APOPTOTIC_SIGNALING_PATHWAY_IN_ABSENCE_OF_LIGAND	GO_REGULATION_OF_EXTRINSIC_APOPTOTIC_SIGNALING_PATHWAY_IN_ABSENCE_OF_LIGAND	8/948	46/15578	0.00604365	0.0418361	0.0315493	CTNNA1/FYN/UNC5B/HSPA1B/FGFR1/NF1/HSPA1A/MCL1	8
GO_ACTIN_POLYMERIZATION_OR_DEPOLYMERIZATION	GO_ACTIN_POLYMERIZATION_OR_DEPOLYMERIZATION	GO_ACTIN_POLYMERIZATION_OR_DEPOLYMERIZATION	7/948	37/15578	0.00624441	0.0428917	0.0323453	COBLL1/WASL/TTC17/GSN/DIAPH1/ABI2/PREX1	7
GO_CELL_MIGRATION_IN_HINDBRAIN	GO_CELL_MIGRATION_IN_HINDBRAIN	GO_CELL_MIGRATION_IN_HINDBRAIN	4/948	13/15578	0.00625629	0.0428917	0.0323453	ITGB1/PLXNA2/RBFOX2/RERE	4
GO_NEGATIVE_REGULATION_OF_OLIGODENDROCYTE_DIFFERENTIATION	GO_NEGATIVE_REGULATION_OF_OLIGODENDROCYTE_DIFFERENTIATION	GO_NEGATIVE_REGULATION_OF_OLIGODENDROCYTE_DIFFERENTIATION	4/948	13/15578	0.00625629	0.0428917	0.0323453	NOTCH1/CTNNB1/NF1/HES1	4
GO_REGULATION_OF_PROTEIN_POLYUBIQUITINATION	GO_REGULATION_OF_PROTEIN_POLYUBIQUITINATION	GO_REGULATION_OF_PROTEIN_POLYUBIQUITINATION	4/948	13/15578	0.00625629	0.0428917	0.0323453	SASH1/TRIP12/XIAP/UBR5	4
GO_SPONGIOTROPHOBLAST_LAYER_DEVELOPMENT	GO_SPONGIOTROPHOBLAST_LAYER_DEVELOPMENT	GO_SPONGIOTROPHOBLAST_LAYER_DEVELOPMENT	4/948	13/15578	0.00625629	0.0428917	0.0323453	SOCS3/BIRC6/ZFP36L1/ADM	4
GO_MESODERM_MORPHOGENESIS	GO_MESODERM_MORPHOGENESIS	GO_MESODERM_MORPHOGENESIS	10/948	66/15578	0.00627177	0.0429153	0.0323631	BMPR2/ITGB1/PRKAR1A/TBX3/SMAD2/ITGA3/EXT2/FOXF1/KLF4/ITGA2	10
GO_POSITIVE_REGULATION_OF_MUSCLE_TISSUE_DEVELOPMENT	GO_POSITIVE_REGULATION_OF_MUSCLE_TISSUE_DEVELOPMENT	GO_POSITIVE_REGULATION_OF_MUSCLE_TISSUE_DEVELOPMENT	9/948	56/15578	0.00630571	0.0429825	0.0324138	EFNB2/NOTCH1/FGFR1/GJA1/MEF2C/SOX17/CTNNB1/TGFB1/HMGCR	9
GO_REGULATION_OF_DENDRITIC_SPINE_DEVELOPMENT	GO_REGULATION_OF_DENDRITIC_SPINE_DEVELOPMENT	GO_REGULATION_OF_DENDRITIC_SPINE_DEVELOPMENT	9/948	56/15578	0.00630571	0.0429825	0.0324138	PALM/PLK2/EFNA1/MEF2C/PDLIM5/SHANK3/EPHA4/ZMYND8/PTEN	9
GO_POSITIVE_REGULATION_OF_PROTEASOMAL_PROTEIN_CATABOLIC_PROCESS	GO_POSITIVE_REGULATION_OF_PROTEASOMAL_PROTEIN_CATABOLIC_PROCESS	GO_POSITIVE_REGULATION_OF_PROTEASOMAL_PROTEIN_CATABOLIC_PROCESS	13/948	98/15578	0.00634633	0.0431768	0.0325603	IL33/CSNK1E/TRIB2/PLK2/RNF144B/RB1/DAB2IP/CAV1/CSNK1D/PTEN/RNF19A/ECSCR/CLU	13
GO_NEGATIVE_REGULATION_OF_IMMUNE_RESPONSE	GO_NEGATIVE_REGULATION_OF_IMMUNE_RESPONSE	GO_NEGATIVE_REGULATION_OF_IMMUNE_RESPONSE	15/948	121/15578	0.00665197	0.0450842	0.0339987	CD46/IL33/A2M/CD59/HLA-E/RC3H1/STAT6/ADAR/SERPINB9/APOA1/IL4R/FOXF1/TGFB1/IFI16/HLX	15
GO_REGULATION_OF_PROTEIN_KINASE_B_SIGNALING	GO_REGULATION_OF_PROTEIN_KINASE_B_SIGNALING	GO_REGULATION_OF_PROTEIN_KINASE_B_SIGNALING	15/948	121/15578	0.00665197	0.0450842	0.0339987	TEK/HYAL2/RAPGEF1/NTRK2/OSBPL8/PLEKHA1/RICTOR/RRAS/PTK2/DAG1/PTEN/TSC2/TGFB1/IGFBP5/KLF4	15
GO_ACTOMYOSIN_STRUCTURE_ORGANIZATION	GO_ACTOMYOSIN_STRUCTURE_ORGANIZATION	GO_ACTOMYOSIN_STRUCTURE_ORGANIZATION	11/948	77/15578	0.00668205	0.0451165	0.0340231	MEF2A/ITGB1/MYH9/CFLAR/PRKAR1A/LIMCH1/CDC42BPA/TMOD3/TNFAIP1/SORBS1/ZYX	11
GO_DEVELOPMENTAL_CELL_GROWTH	GO_DEVELOPMENTAL_CELL_GROWTH	GO_DEVELOPMENTAL_CELL_GROWTH	11/948	77/15578	0.00668205	0.0451165	0.0340231	LAMB2/SORBS2/ITGB1/TGFBR2/NRP1/APP/VCL/PDLIM5/CAMK2D/USP9X/PRMT2	11
GO_REGULATION_OF_PROTEIN_COMPLEX_DISASSEMBLY	GO_REGULATION_OF_PROTEIN_COMPLEX_DISASSEMBLY	GO_REGULATION_OF_PROTEIN_COMPLEX_DISASSEMBLY	23/948	217/15578	0.00676383	0.0455824	0.0343744	SPTAN1/SPTBN1/MYH9/NEK7/PLK2/LIMA1/PDCD6IP/EML1/DYNC1H1/XIAP/SENP6/ADD1/TMOD3/CHD3/CLASP2/SETX/FLNA/ZNF207/GSN/CSNK1D/MAP4/ARHGEF2/NES	23
GO_ESTABLISHMENT_OF_CELL_POLARITY	GO_ESTABLISHMENT_OF_CELL_POLARITY	GO_ESTABLISHMENT_OF_CELL_POLARITY	12/948	88/15578	0.00687748	0.0462608	0.034886	JAM3/MYH9/MSN/NUMA1/RICTOR/CYTH3/PTK2/MAP4/FOXF1/ARHGEF2/HES1/FRMD4B	12
GO_POSITIVE_REGULATION_OF_DEPHOSPHORYLATION	GO_POSITIVE_REGULATION_OF_DEPHOSPHORYLATION	GO_POSITIVE_REGULATION_OF_DEPHOSPHORYLATION	8/948	47/15578	0.00690422	0.0463532	0.0349557	DLC1/PPP1R12A/MEF2C/SLC39A10/ANKLE2/PPP2R5A/TGFB1/ITGA2	8
GO_PROTEIN_POLYMERIZATION	GO_PROTEIN_POLYMERIZATION	GO_PROTEIN_POLYMERIZATION	10/948	67/15578	0.00698086	0.0466918	0.035211	COBLL1/CLASP2/AKAP9/TTC17/CAV1/ZNF207/GSN/DIAPH1/PREX1/CSNK1D	10
GO_REGULATION_OF_DNA_TEMPLATED_TRANSCRIPTION_IN_RESPONSE_TO_STRESS	GO_REGULATION_OF_DNA_TEMPLATED_TRANSCRIPTION_IN_RESPONSE_TO_STRESS	GO_REGULATION_OF_DNA_TEMPLATED_TRANSCRIPTION_IN_RESPONSE_TO_STRESS	10/948	67/15578	0.00698086	0.0466918	0.035211	EPAS1/NOTCH1/HIF3A/EGLN1/KLF2/CREBBP/RPS6KA3/CHD6/BCLAF1/JUN	10
GO_POSITIVE_REGULATION_OF_NIK_NF_KAPPAB_SIGNALING	GO_POSITIVE_REGULATION_OF_NIK_NF_KAPPAB_SIGNALING	GO_POSITIVE_REGULATION_OF_NIK_NF_KAPPAB_SIGNALING	6/948	29/15578	0.0070992	0.0470415	0.0354747	ACTN4/SASH1/RC3H1/RC3H2/CREBBP/TNFRSF10B	6
GO_REGULATION_OF_CARDIAC_MUSCLE_CELL_PROLIFERATION	GO_REGULATION_OF_CARDIAC_MUSCLE_CELL_PROLIFERATION	GO_REGULATION_OF_CARDIAC_MUSCLE_CELL_PROLIFERATION	6/948	29/15578	0.0070992	0.0470415	0.0354747	TGFBR2/NOTCH1/FGFR1/GJA1/MEF2C/MAPK11	6
GO_REGULATION_OF_EXTRACELLULAR_MATRIX_ORGANIZATION	GO_REGULATION_OF_EXTRACELLULAR_MATRIX_ORGANIZATION	GO_REGULATION_OF_EXTRACELLULAR_MATRIX_ORGANIZATION	6/948	29/15578	0.0070992	0.0470415	0.0354747	NOTCH1/CLASP2/PHLDB1/DAG1/ETS1/TGFB1	6
GO_REGULATION_OF_THE_FORCE_OF_HEART_CONTRACTION	GO_REGULATION_OF_THE_FORCE_OF_HEART_CONTRACTION	GO_REGULATION_OF_THE_FORCE_OF_HEART_CONTRACTION	6/948	29/15578	0.0070992	0.0470415	0.0354747	ATP1A1/ADRB1/CAMK2D/ATP2B4/CAV1/ADM	6
GO_POSITIVE_REGULATION_OF_CELL_CELL_ADHESION	GO_POSITIVE_REGULATION_OF_CELL_CELL_ADHESION	GO_POSITIVE_REGULATION_OF_CELL_CELL_ADHESION	25/948	243/15578	0.00711231	0.0470415	0.0354747	PODXL/CD46/EFNB2/TGFBR2/FYN/ITPKB/CD59/IGF1/ITGA6/RICTOR/CD44/PIEZO1/HLA-E/STAT5B/CAV1/CD24/YES1/IL4R/ETS1/HSPH1/HES1/PAK2/TGFB1/IGFBP2/HLX	25
GO_REGULATION_OF_MICROTUBULE_BASED_PROCESS	GO_REGULATION_OF_MICROTUBULE_BASED_PROCESS	GO_REGULATION_OF_MICROTUBULE_BASED_PROCESS	25/948	243/15578	0.00711231	0.0470415	0.0354747	MACF1/MYH9/NEK7/PLK2/PDCD6IP/EML1/ROCK2/DYNC1H1/XIAP/SENP6/XPO1/CHD3/CLASP2/PHLDB1/FES/FLNA/CAV1/ZNF207/DIAPH1/CYLD/CSNK1D/MAP4/ARHGEF2/CTNNB1/CHORDC1	25
GO_CELLULAR_RESPONSE_TO_STEROID_HORMONE_STIMULUS	GO_CELLULAR_RESPONSE_TO_STEROID_HORMONE_STIMULUS	GO_CELLULAR_RESPONSE_TO_STEROID_HORMONE_STIMULUS	23/948	218/15578	0.00714081	0.0471426	0.035551	EDN1/AQP1/ATP1A1/MSN/AHR/NR3C1/RB1/IGF1/ROCK2/RBFOX2/ARID1A/MED13/ERRFI1/UBE3A/KDM3A/NR4A1/SERPINB9/NCOA3/TAF7/UBR5/CTNNB1/TGFB1/ITGA2	23
GO_MESENCHYME_MORPHOGENESIS	GO_MESENCHYME_MORPHOGENESIS	GO_MESENCHYME_MORPHOGENESIS	7/948	38/15578	0.00726143	0.0478503	0.0360846	TMEM100/NOTCH1/ENG/SMAD2/SMAD4/DCHS1/FOXF1	7
GO_PROTEIN_UBIQUITINATION_INVOLVED_IN_UBIQUITIN_DEPENDENT_PROTEIN_CATABOLIC_PROCESS	GO_PROTEIN_UBIQUITINATION_INVOLVED_IN_UBIQUITIN_DEPENDENT_PROTEIN_CATABOLIC_PROCESS	GO_PROTEIN_UBIQUITINATION_INVOLVED_IN_UBIQUITIN_DEPENDENT_PROTEIN_CATABOLIC_PROCESS	16/948	134/15578	0.00740502	0.0486015	0.0366512	HACE1/RNF144B/HECW2/UBR4/TRIP12/RNF145/UBE2Z/RNF11/HERC2/SMURF2/UBR5/MYLIP/CBL/UBA6/RBBP6/RNF19A	16
GO_REGULATION_OF_GLIAL_CELL_PROLIFERATION	GO_REGULATION_OF_GLIAL_CELL_PROLIFERATION	GO_REGULATION_OF_GLIAL_CELL_PROLIFERATION	5/948	21/15578	0.00741633	0.0486015	0.0366512	DICER1/PRKCH/NOTCH1/SKI/HES1	5
GO_REGULATION_OF_POSTTRANSCRIPTIONAL_GENE_SILENCING	GO_REGULATION_OF_POSTTRANSCRIPTIONAL_GENE_SILENCING	GO_REGULATION_OF_POSTTRANSCRIPTIONAL_GENE_SILENCING	5/948	21/15578	0.00741633	0.0486015	0.0366512	STAT3/PUM1/ADAR/PUM2/TGFB1	5
GO_RESPONSE_TO_ESTRADIOL	GO_RESPONSE_TO_ESTRADIOL	GO_RESPONSE_TO_ESTRADIOL	17/948	146/15578	0.00754413	0.0493483	0.0372143	STAT3/AHR/SOCS3/IGF1/STAT5B/NCOA3/PTEN/ETS1/PDGFB/PRDM2/CTNNB1/CTGF/TGFB1/RAMP2/IGFBP2/DUSP1/ITGA2	17
GO_NEGATIVE_REGULATION_OF_PROTEIN_COMPLEX_DISASSEMBLY	GO_NEGATIVE_REGULATION_OF_PROTEIN_COMPLEX_DISASSEMBLY	GO_NEGATIVE_REGULATION_OF_PROTEIN_COMPLEX_DISASSEMBLY	19/948	170/15578	0.00759894	0.0495589	0.0373731	SPTAN1/SPTBN1/MYH9/NEK7/PLK2/LIMA1/EML1/DYNC1H1/XIAP/ADD1/TMOD3/CHD3/CLASP2/FLNA/ZNF207/GSN/CSNK1D/MAP4/ARHGEF2	19
GO_REGULATION_OF_DEPHOSPHORYLATION	GO_REGULATION_OF_DEPHOSPHORYLATION	GO_REGULATION_OF_DEPHOSPHORYLATION	18/948	158/15578	0.00760413	0.0495589	0.0373731	PPP2R2A/DLC1/PPP1R12A/ROCK1/WNK1/SYTL2/ROCK2/MEF2C/SLC39A10/ANKLE2/RBM26/PPP6R3/PPP2R5E/ARPP19/PPP2R5A/PPP1R14A/TGFB1/ITGA2	18

## Sheet: cluster1 KEGG
Endo-1	ID	Description	GeneRatio	BgRatio	pvalue	p.adjust	qvalue	geneID	Count

## Sheet: cluster2 KEGG
Endo-2	ID	Description	GeneRatio	BgRatio	pvalue	p.adjust	qvalue	geneID	Count
KEGG_RIBOSOME	KEGG_RIBOSOME	KEGG_RIBOSOME	82/267	88/5266	4.71467e-104	6.27051e-102	6.005e-102	RPL22L1/RPL17/RPL27A/RPS9/RPS29/RPS27/RPL12/RPL7/UBA52/RPL37A/RPL13A/RPS20/RPL37/RPS11/RPLP1/RPS23/RPL35/RPLP0/RPL23A/RPS5/RPL39/RPL21/RPS25/RPL31/RPL38/RPS16/RPLP2/RPS13/RPS27L/RPL19/RPS28/RPL30/RPL28/RPL10A/RPS24/RPS15A/RPL41/RPL9/RPL35A/RPL34/RPS26/RPL6/RPS6/RPS10/RPL23/RPSA/RPS15/RPL27/RPS12/RPS19/RPL15/RPS17/RPL36AL/RPL14/RPL32/RPL22/RPL7A/RPL36A/RPL26/RPS2/RPL11/RPL18A/RPL8/RPS3A/RPS27A/FAU…	82
KEGG_PARKINSONS_DISEASE	KEGG_PARKINSONS_DISEASE	KEGG_PARKINSONS_DISEASE	39/267	133/5266	2.1309e-20	1.41705e-18	1.35705e-18	CYCS/NDUFA6/NDUFB4/NDUFB1/NDUFS5/NDUFB8/SLC25A5/COX5A/VDAC1/UQCR10/UQCRH/SLC25A6/NDUFA2/UQCRB/COX7A2L/NDUFA4/COX6B1/COX7C/UBE2L3/COX8A/UQCRQ/NDUFB5/NDUFAB1/NDUFB10/NDUFB3/COX7B/NDUFV2/NDUFB7/COX5B/NDUFS7/COX6C/COX4I1/NDUFS8/COX7A2/COX6A1/NDUFC1/NDUFA1/PARK7/NDUFA3	39
KEGG_OXIDATIVE_PHOSPHORYLATION	KEGG_OXIDATIVE_PHOSPHORYLATION	KEGG_OXIDATIVE_PHOSPHORYLATION	38/267	135/5266	3.34829e-19	1.48441e-17	1.42155e-17	NDUFA6/ATP6V1F/NDUFB4/NDUFB1/NDUFS5/ATP6V0B/NDUFB8/NDUFA11/COX5A/UQCR10/UQCRH/NDUFA2/UQCRB/COX7A2L/NDUFA4/COX6B1/COX7C/COX8A/UQCRQ/NDUFB5/NDUFAB1/NDUFB10/NDUFB3/COX7B/NDUFV2/NDUFB7/COX5B/ATP6V1G1/NDUFS7/COX6C/COX4I1/NDUFS8/COX7A2/COX6A1/NDUFC1/ATP6V0E1/NDUFA1/NDUFA3	38
KEGG_HUNTINGTONS_DISEASE	KEGG_HUNTINGTONS_DISEASE	KEGG_HUNTINGTONS_DISEASE	42/267	185/5266	2.42127e-17	8.05072e-16	7.70984e-16	CYCS/SOD2/NDUFA6/SOD1/NDUFB4/NDUFB1/NDUFS5/NDUFB8/SLC25A5/COX5A/VDAC1/UQCR10/UQCRH/SLC25A6/NDUFA2/UQCRB/COX7A2L/CLTA/NDUFA4/COX6B1/COX7C/COX8A/UQCRQ/NDUFB5/AP2S1/NDUFAB1/NDUFB10/NDUFB3/COX7B/NDUFV2/NDUFB7/COX5B/NDUFS7/COX6C/COX4I1/NDUFS8/COX7A2/POLR2L/COX6A1/NDUFC1/NDUFA1/NDUFA3	42
KEGG_ALZHEIMERS_DISEASE	KEGG_ALZHEIMERS_DISEASE	KEGG_ALZHEIMERS_DISEASE	37/267	169/5266	8.18167e-15	2.17632e-13	2.08417e-13	APOE/CYCS/NDUFA6/CALM3/NDUFB4/NDUFB1/NDUFS5/NDUFB8/COX5A/UQCR10/UQCRH/NDUFA2/UQCRB/COX7A2L/NDUFA4/COX6B1/COX7C/GAPDH/COX8A/UQCRQ/NDUFB5/NDUFAB1/NDUFB10/NDUFB3/COX7B/NDUFV2/NDUFB7/COX5B/NDUFS7/COX6C/COX4I1/NDUFS8/COX7A2/COX6A1/NDUFC1/NDUFA1/NDUFA3	37
KEGG_PROTEASOME	KEGG_PROTEASOME	KEGG_PROTEASOME	15/267	48/5266	6.1561e-09	1.3646e-07	1.30682e-07	PSMB3/PSMD8/PSME1/PSMA1/PSMB5/PSMA4/PSMB6/PSMA5/PSMB7/PSMD7/PSME2/PSMB4/PSMA2/PSMB2/PSMC5	15
KEGG_CARDIAC_MUSCLE_CONTRACTION	KEGG_CARDIAC_MUSCLE_CONTRACTION	KEGG_CARDIAC_MUSCLE_CONTRACTION	16/267	80/5266	1.74775e-06	3.32072e-05	3.18011e-05	TPM1/COX5A/UQCR10/UQCRH/UQCRB/COX7A2L/COX6B1/COX7C/COX8A/UQCRQ/COX7B/COX5B/COX6C/COX4I1/COX7A2/COX6A1	16

## Sheet: cluster3 KEGG
Endo-3	ID	Description	GeneRatio	BgRatio	pvalue	p.adjust	qvalue	geneID	Count
KEGG_FOCAL_ADHESION	KEGG_FOCAL_ADHESION	KEGG_FOCAL_ADHESION	56/363	201/5266	5.95534e-21	8.45658e-19	5.6419e-19	VEGFC/ITGA5/LAMB2/COL4A1/ITGB1/RAPGEF1/LAMA4/LAMA5/VWF/COL4A2/PXN/KDR/COL11A1/PPP1R12A/FYN/PIK3R3/VCL/ROCK1/ACTN4/IGF1/FLNB/ITGA6/ROCK2/ARHGAP5/AKT3/FN1/SOS1/XIAP/ITGA3/PARVB/LAMC1/PIP5K1C/SHC2/BCAR1/COL5A2/RAP1A/CAV2/PTK2/IGF1R/FLNA/CAV1/DOCK1/DIAPH1/PTEN/BRAF/PDGFB/AKT2/CRK/COL5A1/CTNNB1/PAK2/ZYX/MYL9/FLT1/ITGA2/JUN	56
KEGG_REGULATION_OF_ACTIN_CYTOSKELETON	KEGG_REGULATION_OF_ACTIN_CYTOSKELETON	KEGG_REGULATION_OF_ACTIN_CYTOSKELETON	39/363	216/5266	1.36451e-08	5.4086e-07	3.60841e-07	ITGA5/ITGB1/MYH9/MSN/PXN/PPP1R12A/ARHGEF12/PIK3R3/VCL/ROCK1/ACTN4/ARHGEF7/NCKAP1/ITGA6/FGFR1/ROCK2/WASL/FN1/SOS1/ITGA3/SSH1/PIP5K1C/BCAR1/RRAS/PTK2/KRAS/GIT1/DOCK1/GSN/DIAPH1/ABI2/PIP4K2B/BRAF/PDGFB/CRK/PAK2/WASF2/MYL9/ITGA2	39
KEGG_PATHWAYS_IN_CANCER	KEGG_PATHWAYS_IN_CANCER	KEGG_PATHWAYS_IN_CANCER	51/363	328/5266	1.44084e-08	5.4086e-07	3.60841e-07	SLC2A1/EPAS1/VEGFC/MECOM/LAMB2/COL4A1/STAT3/ITGB1/TGFBR2/LAMA4/LAMA5/CDK6/COL4A2/CTNNA1/PIK3R3/RB1/IGF1/ITGA6/FGFR1/AKT3/FN1/STAT5B/SOS1/SMAD2/XIAP/ITGA3/LAMC1/EGLN1/PLCG2/CREBBP/SMAD4/FZD6/PTK2/KRAS/FZD4/IGF1R/PLCG1/MYC/PTEN/BRAF/ETS1/CBL/PDGFB/AKT2/CRK/CTNNB1/TGFB1/KITLG/KIT/ITGA2/JUN	51
KEGG_ADHERENS_JUNCTION	KEGG_ADHERENS_JUNCTION	KEGG_ADHERENS_JUNCTION	21/363	75/5266	1.52355e-08	5.4086e-07	3.60841e-07	PTPRB/CTNND1/TGFBR2/CTNNA1/PTPRM/TJP1/FYN/VCL/ACTN4/FGFR1/NLK/WASL/SMAD2/CSNK2A1/CREBBP/SMAD4/IGF1R/YES1/CTNNB1/SORBS1/WASF2	21
KEGG_MAPK_SIGNALING_PATHWAY	KEGG_MAPK_SIGNALING_PATHWAY	KEGG_MAPK_SIGNALING_PATHWAY	43/363	267/5266	7.92745e-08	2.25139e-06	1.50204e-06	MECOM/TGFBR2/DUSP6/ELK4/TAOK1/NTRK2/RASGRF2/HSPA1B/TAOK2/FLNB/FGFR1/RPS6KA2/MEF2C/NLK/AKT3/SOS1/MAP3K3/MAP3K2/RAPGEF2/RRAS/RAP1A/NR4A1/RPS6KA3/KRAS/MAP4K3/MAPK11/FLNA/MYC/MAP3K11/BRAF/PDGFB/AKT2/CRK/NF1/PAK2/TGFB1/MAP4K4/HSPA6/NFATC2/RASGRP3/DUSP1/HSPA1A/JUN	43
KEGG_RENAL_CELL_CARCINOMA	KEGG_RENAL_CELL_CARCINOMA	KEGG_RENAL_CELL_CARCINOMA	19/363	70/5266	1.30185e-07	2.6944e-06	1.7976e-06	SLC2A1/EPAS1/VEGFC/RAPGEF1/PIK3R3/AKT3/SOS1/EGLN1/RAP1A/CREBBP/KRAS/BRAF/ETS1/PDGFB/AKT2/CRK/PAK2/TGFB1/JUN	19
KEGG_ECM_RECEPTOR_INTERACTION	KEGG_ECM_RECEPTOR_INTERACTION	KEGG_ECM_RECEPTOR_INTERACTION	21/363	84/5266	1.32822e-07	2.6944e-06	1.7976e-06	ITGA5/LAMB2/COL4A1/ITGB1/HSPG2/LAMA4/LAMA5/VWF/COL4A2/COL11A1/ITGA6/CD44/FN1/ITGA3/LAMC1/COL5A2/SDC3/AGRN/DAG1/COL5A1/ITGA2	21
KEGG_LEUKOCYTE_TRANSENDOTHELIAL_MIGRATION	KEGG_LEUKOCYTE_TRANSENDOTHELIAL_MIGRATION	KEGG_LEUKOCYTE_TRANSENDOTHELIAL_MIGRATION	25/363	118/5266	2.76056e-07	4.9e-06	3.26909e-06	CDH5/PECAM1/JAM3/CTNND1/ITGB1/CTNNA1/JAM2/MSN/PXN/ESAM/PIK3R3/VCL/ROCK1/ACTN4/ROCK2/ARHGAP5/BCAR1/PLCG2/RAP1A/CLDN5/PTK2/MAPK11/PLCG1/CTNNB1/MYL9	25
KEGG_SMALL_CELL_LUNG_CANCER	KEGG_SMALL_CELL_LUNG_CANCER	KEGG_SMALL_CELL_LUNG_CANCER	20/363	84/5266	6.25229e-07	9.86472e-06	6.58136e-06	LAMB2/COL4A1/ITGB1/LAMA4/LAMA5/CDK6/COL4A2/PIK3R3/RB1/ITGA6/AKT3/FN1/XIAP/ITGA3/LAMC1/PTK2/MYC/PTEN/AKT2/ITGA2	20
KEGG_TGF_BETA_SIGNALING_PATHWAY	KEGG_TGF_BETA_SIGNALING_PATHWAY	KEGG_TGF_BETA_SIGNALING_PATHWAY	19/363	86/5266	4.00777e-06	5.69103e-05	3.79683e-05	BMPR2/TGFBR2/SMAD6/ACVRL1/SMAD5/LTBP1/ROCK1/ROCK2/PPP2CB/SMAD2/CREBBP/SMAD4/SMAD9/ID1/MYC/SMURF2/ZFYVE16/TGFB1/ID3	19
KEGG_GLIOMA	KEGG_GLIOMA	KEGG_GLIOMA	16/363	65/5266	5.32889e-06	6.87912e-05	4.58948e-05	CDK6/PIK3R3/RB1/IGF1/AKT3/SOS1/CAMK2D/SHC2/PLCG2/KRAS/IGF1R/PLCG1/PTEN/BRAF/PDGFB/AKT2	16
KEGG_CHRONIC_MYELOID_LEUKEMIA	KEGG_CHRONIC_MYELOID_LEUKEMIA	KEGG_CHRONIC_MYELOID_LEUKEMIA	17/363	73/5266	6.1066e-06	7.22615e-05	4.821e-05	MECOM/TGFBR2/CDK6/PIK3R3/RB1/AKT3/STAT5B/SOS1/SHC2/SMAD4/KRAS/MYC/BRAF/CBL/AKT2/CRK/TGFB1	17
KEGG_TIGHT_JUNCTION	KEGG_TIGHT_JUNCTION	KEGG_TIGHT_JUNCTION	24/363	134/5266	1.10259e-05	0.000120437	8.0351e-05	JAM3/SPTAN1/PPP2R2A/CTNNA1/JAM2/MYH9/PRKCH/TJP1/ACTN4/MAGI1/PPP2CB/AKT3/MPDZ/ASH1L/CSNK2A1/RRAS/CLDN5/KRAS/PRKCE/YES1/PTEN/AKT2/CTNNB1/MYL9	24
KEGG_ERBB_SIGNALING_PATHWAY	KEGG_ERBB_SIGNALING_PATHWAY	KEGG_ERBB_SIGNALING_PATHWAY	18/363	87/5266	1.8964e-05	0.000192349	0.000128328	PIK3R3/AKT3/STAT5B/SOS1/CAMK2D/SHC2/PLCG2/ABL2/PTK2/KRAS/PLCG1/MYC/BRAF/CBL/AKT2/CRK/PAK2/JUN	18
KEGG_AXON_GUIDANCE	KEGG_AXON_GUIDANCE	KEGG_AXON_GUIDANCE	22/363	129/5266	5.6419e-05	0.0005341	0.000356331	EFNB2/ITGB1/NFAT5/ABLIM1/NRP1/SEMA3G/PLXNA2/RGS3/FYN/ARHGEF12/ROCK1/UNC5B/EFNA1/ROCK2/FES/PTK2/KRAS/EPHA4/SEMA6B/PAK2/NFATC2/SEMA6A	22
KEGG_WNT_SIGNALING_PATHWAY	KEGG_WNT_SIGNALING_PATHWAY	KEGG_WNT_SIGNALING_PATHWAY	24/363	151/5266	8.42792e-05	0.000747978	0.000499022	NFAT5/LRP6/CSNK1E/ROCK1/ROCK2/NLK/PPP2CB/SMAD2/CSNK2A1/CAMK2D/PPP2R5E/CREBBP/PLCB4/SMAD4/PLCB1/FZD6/TBL1XR1/FZD4/SOX17/MYC/PPP2R5A/CTNNB1/NFATC2/JUN	24
KEGG_GAP_JUNCTION	KEGG_GAP_JUNCTION	KEGG_GAP_JUNCTION	17/363	90/5266	0.000108884	0.000909504	0.000606786	ADCY4/ITPR2/ITPR1/TJP1/GNAQ/GJA1/ADRB1/SOS1/MAP3K2/GNA11/PLCB4/PLCB1/KRAS/CSNK1D/TUBB2B/PDGFB/TUBB2A	17
KEGG_NEUROTROPHIN_SIGNALING_PATHWAY	KEGG_NEUROTROPHIN_SIGNALING_PATHWAY	KEGG_NEUROTROPHIN_SIGNALING_PATHWAY	21/363	126/5266	0.000117239	0.000924882	0.000617045	RAPGEF1/PIK3R3/NTRK2/RPS6KA2/AKT3/SOS1/MAP3K3/CAMK2D/KIDINS220/SHC2/PLCG2/RAP1A/RPS6KA3/KRAS/MAPK11/PLCG1/BRAF/AKT2/CRK/SH2B3/JUN	21
KEGG_PHOSPHATIDYLINOSITOL_SIGNALING_SYSTEM	KEGG_PHOSPHATIDYLINOSITOL_SIGNALING_SYSTEM	KEGG_PHOSPHATIDYLINOSITOL_SIGNALING_SYSTEM	14/363	76/5266	0.000572414	0.00427804	0.00285414	PIK3C2B/ITPR2/ITPR1/PIK3R3/DGKH/ITPKB/PIK3C2A/PIP5K1C/PLCG2/PLCB4/PLCB1/PLCG1/PIP4K2B/PTEN	14
KEGG_MTOR_SIGNALING_PATHWAY	KEGG_MTOR_SIGNALING_PATHWAY	KEGG_MTOR_SIGNALING_PATHWAY	11/363	52/5266	0.000663031	0.00470752	0.00314067	VEGFC/PIK3R3/IGF1/RPS6KA2/RICTOR/AKT3/DDIT4/RPS6KA3/BRAF/TSC2/AKT2	11
KEGG_VASCULAR_SMOOTH_MUSCLE_CONTRACTION	KEGG_VASCULAR_SMOOTH_MUSCLE_CONTRACTION	KEGG_VASCULAR_SMOOTH_MUSCLE_CONTRACTION	18/363	115/5266	0.000781914	0.00510099	0.00340318	ADCY4/ITPR2/ITPR1/PRKCH/PPP1R12A/CALCRL/ARHGEF12/GNAQ/ROCK1/ROCK2/GNA11/PLCB4/PLCB1/PRKCE/BRAF/PPP1R14A/RAMP2/MYL9	18
KEGG_LONG_TERM_POTENTIATION	KEGG_LONG_TERM_POTENTIATION	KEGG_LONG_TERM_POTENTIATION	13/363	70/5266	0.000826216	0.00510099	0.00340318	ITPR2/ITPR1/PPP1R12A/GNAQ/RPS6KA2/CAMK2D/RAP1A/CREBBP/PLCB4/PLCB1/RPS6KA3/KRAS/BRAF	13
KEGG_PANCREATIC_CANCER	KEGG_PANCREATIC_CANCER	KEGG_PANCREATIC_CANCER	13/363	70/5266	0.000826216	0.00510099	0.00340318	VEGFC/STAT3/TGFBR2/CDK6/PIK3R3/RB1/AKT3/SMAD2/SMAD4/KRAS/BRAF/AKT2/TGFB1	13
KEGG_COLORECTAL_CANCER	KEGG_COLORECTAL_CANCER	KEGG_COLORECTAL_CANCER	12/363	62/5266	0.000888814	0.00525882	0.00350848	TGFBR2/PIK3R3/AKT3/SMAD2/SMAD4/KRAS/MYC/BRAF/AKT2/CTNNB1/TGFB1/JUN	12
KEGG_VEGF_SIGNALING_PATHWAY	KEGG_VEGF_SIGNALING_PATHWAY	KEGG_VEGF_SIGNALING_PATHWAY	13/363	76/5266	0.00182349	0.0103574	0.00691006	NFAT5/PXN/KDR/PIK3R3/AKT3/SHC2/PLCG2/PTK2/KRAS/MAPK11/PLCG1/AKT2/NFATC2	13
KEGG_EPITHELIAL_CELL_SIGNALING_IN_HELICOBACTER_PYLORI_INFECTION	KEGG_EPITHELIAL_CELL_SIGNALING_IN_HELICOBACTER_PYLORI_INFECTION	KEGG_EPITHELIAL_CELL_SIGNALING_IN_HELICOBACTER_PYLORI_INFECTION	12/363	68/5266	0.00205885	0.0112445	0.00750189	JAM3/JAM2/TJP1/ATP6AP1/ADAM10/ATP6V1C1/PLCG2/MAPK11/ATP6V0A1/GIT1/PLCG1/JUN	12
KEGG_FC_GAMMA_R_MEDIATED_PHAGOCYTOSIS	KEGG_FC_GAMMA_R_MEDIATED_PHAGOCYTOSIS	KEGG_FC_GAMMA_R_MEDIATED_PHAGOCYTOSIS	15/363	97/5266	0.00238231	0.0125292	0.00835898	FCGR2B/FCGR2A/PIK3R3/AKT3/WASL/ASAP2/PIP5K1C/PLCG2/PRKCE/PLCG1/GSN/PIP4K2B/AKT2/CRK/WASF2	15
KEGG_ENDOMETRIAL_CANCER	KEGG_ENDOMETRIAL_CANCER	KEGG_ENDOMETRIAL_CANCER	10/363	52/5266	0.00248101	0.0125823	0.00839439	CTNNA1/PIK3R3/AKT3/SOS1/KRAS/MYC/PTEN/BRAF/AKT2/CTNNB1	10
KEGG_CHEMOKINE_SIGNALING_PATHWAY	KEGG_CHEMOKINE_SIGNALING_PATHWAY	KEGG_CHEMOKINE_SIGNALING_PATHWAY	24/363	190/5266	0.00258366	0.012651	0.00844027	ADCY4/STAT3/PXN/PIK3R3/ROCK1/GNB4/ROCK2/AKT3/WASL/STAT5B/ELMO1/SOS1/SHC2/BCAR1/GNB1/RAP1A/PLCB4/PLCB1/PTK2/KRAS/PREX1/BRAF/AKT2/CRK	24
KEGG_PROSTATE_CANCER	KEGG_PROSTATE_CANCER	KEGG_PROSTATE_CANCER	14/363	89/5266	0.00280104	0.0132582	0.00884538	PIK3R3/RB1/IGF1/FGFR1/AKT3/SOS1/CREBBP/KRAS/IGF1R/PTEN/BRAF/PDGFB/AKT2/CTNNB1	14
KEGG_MELANOMA	KEGG_MELANOMA	KEGG_MELANOMA	12/363	71/5266	0.00300178	0.0137501	0.00917352	CDK6/PIK3R3/RB1/IGF1/FGFR1/AKT3/KRAS/IGF1R/PTEN/BRAF/PDGFB/AKT2	12
KEGG_INOSITOL_PHOSPHATE_METABOLISM	KEGG_INOSITOL_PHOSPHATE_METABOLISM	KEGG_INOSITOL_PHOSPHATE_METABOLISM	10/363	54/5266	0.00331781	0.0140498	0.00937348	PIK3C2B/ITPKB/PIK3C2A/PIP5K1C/PLCG2/PLCB4/PLCB1/PLCG1/PIP4K2B/PTEN	10
KEGG_NON_SMALL_CELL_LUNG_CANCER	KEGG_NON_SMALL_CELL_LUNG_CANCER	KEGG_NON_SMALL_CELL_LUNG_CANCER	10/363	54/5266	0.00331781	0.0140498	0.00937348	CDK6/PIK3R3/RB1/AKT3/SOS1/PLCG2/KRAS/PLCG1/BRAF/AKT2	10
KEGG_ENDOCYTOSIS	KEGG_ENDOCYTOSIS	KEGG_ENDOCYTOSIS	23/363	183/5266	0.00336404	0.0140498	0.00937348	LDLR/EHD2/KDR/PDCD6IP/HSPA1B/ADRB1/HLA-E/GIT2/EEA1/ASAP2/PIP5K1C/IGF1R/GIT1/ARAP3/SMURF2/PIP4K2B/AP2A2/CBL/VPS36/HSPA6/KIT/FLT1/HSPA1A	23
KEGG_NOTCH_SIGNALING_PATHWAY	KEGG_NOTCH_SIGNALING_PATHWAY	KEGG_NOTCH_SIGNALING_PATHWAY	9/363	47/5266	0.00416132	0.0168831	0.0112637	NOTCH4/JAG1/JAG2/DLL4/NOTCH1/NUMB/MAML2/CREBBP/HES1	9
KEGG_ACUTE_MYELOID_LEUKEMIA	KEGG_ACUTE_MYELOID_LEUKEMIA	KEGG_ACUTE_MYELOID_LEUKEMIA	10/363	60/5266	0.00722953	0.0285165	0.0190251	STAT3/PIK3R3/AKT3/STAT5B/SOS1/KRAS/MYC/BRAF/AKT2/KIT	10
KEGG_LONG_TERM_DEPRESSION	KEGG_LONG_TERM_DEPRESSION	KEGG_LONG_TERM_DEPRESSION	11/363	70/5266	0.00777452	0.0298374	0.0199063	ITPR2/ITPR1/GNAQ/IGF1/PPP2CB/GNA11/PLCB4/PLCB1/KRAS/IGF1R/BRAF	11
KEGG_GNRH_SIGNALING_PATHWAY	KEGG_GNRH_SIGNALING_PATHWAY	KEGG_GNRH_SIGNALING_PATHWAY	14/363	101/5266	0.00886744	0.0331362	0.0221072	ADCY4/ITPR2/ITPR1/GNAQ/SOS1/MAP3K3/MAP3K2/CAMK2D/GNA11/PLCB4/PLCB1/KRAS/MAPK11/JUN	14
KEGG_CIRCADIAN_RHYTHM_MAMMAL	KEGG_CIRCADIAN_RHYTHM_MAMMAL	KEGG_CIRCADIAN_RHYTHM_MAMMAL	4/363	13/5266	0.00963876	0.035095	0.023414	BHLHE40/CSNK1E/NPAS2/CSNK1D	4
KEGG_B_CELL_RECEPTOR_SIGNALING_PATHWAY	KEGG_B_CELL_RECEPTOR_SIGNALING_PATHWAY	KEGG_B_CELL_RECEPTOR_SIGNALING_PATHWAY	11/363	75/5266	0.0129338	0.045915	0.0306327	FCGR2B/NFAT5/PIK3R3/AKT3/SOS1/PLCG2/KRAS/AKT2/NFATC2/RASGRP3/JUN	11
