# Supplementary material for: Human Placental Endothelial Cell and Trophoblast Heterogeneity and Differentiation Revealed by Single-Cell RNA Sequencing
Source: Cells. 2022 Dec 25;12(1):87. doi: 10.3390/cells12010087 (PMC9818681; doi:10.3390/cells12010087)
Supplement: Supplementary file 1 [file cells-12-00087-s001.zip › Supplementary Table S7 SCENIC regulon activity and specificity by EC clusters.xlsx]

## Sheet: SCENIC  RAS
	Endo-1	Endo-2	Endo-3
AHR (54g)	-0.0905356	-0.951654	1.04219
ARID3A (147g)	-1.0784	0.181715	0.896682
ARNT (21g)	1.13383	-0.756194	-0.377634
ATF1 (155g)	1.08259	-0.889149	-0.193439
ATF3 (314g)	-0.339741	-0.785866	1.12561
ATF4 (269g)	-0.535059	-0.618633	1.15369
ATF5 (38g)	1.13727	-0.741743	-0.395525
ATF6 (109g)	0.917633	-1.06583	0.148194
ATF6B (96g)	1.11626	-0.813993	-0.302272
ATF7 (35g)	-0.316211	-0.803668	1.11988
BACH1 (126g)	0.3465	-1.12716	0.780665
BCL3 (32g)	1.12621	-0.783858	-0.342356
BCLAF1 (654g)	-0.300262	-0.815469	1.11573
BHLHE40 (221g)	-0.237518	-0.859857	1.09737
BRCA1 (59g)	1.15215	-0.509648	-0.642502
BRF1 (87g)	0.840351	-1.106	0.26565
BRF2 (95g)	1.13376	-0.756472	-0.377286
CEBPA (107g)	1.15462	-0.565152	-0.589463
CEBPB (162g)	0.842356	-1.10516	0.262801
CEBPD (317g)	-0.0461048	-0.97615	1.02225
CEBPG (135g)	-0.0529586	-0.972468	1.02543
CEBPZ (15g)	0.946473	-1.04607	0.0995995
CHD1 (12g)	1.03656	-0.958917	-0.0776402
CLOCK (40g)	-0.744311	-0.392371	1.13668
CNOT3 (47g)	0.807799	-1.11846	0.31066
CREB1 (135g)	-0.389877	-0.746336	1.13621
CREB3 (204g)	0.510999	-1.15225	0.641251
CREB3L2 (65g)	-0.0343112	-0.982403	1.01671
CREB3L4 (30g)	1.10878	-0.833587	-0.275196
CREB5 (140g)	-0.199649	-0.885114	1.08476
CREBL2 (51g)	0.381057	-1.13451	0.753451
CREM (243g)	-1.11831	0.808214	0.310101
CTCF (137g)	0.701686	-1.14503	0.44334
CUX1 (111g)	0.800631	-1.1209	0.32027
DDIT3 (76g)	0.34809	-1.12753	0.779435
DIS3 (50g)	0.00573537	-1.00286	0.99712
E2F3 (11g)	1.1483	-0.679301	-0.468998
E2F4 (143g)	-1.13523	0.384753	0.750477
E2F5 (58g)	0.969799	0.0578872	-1.02769
E2F6 (179g)	1.15128	-0.652571	-0.498707
E4F1 (16g)	1.13525	-0.750386	-0.384867
EGR1 (125g)	-0.357447	-0.772157	1.1296
EGR3 (78g)	0.129165	-1.05831	0.929141
ELF1 (339g)	-0.652141	-0.499177	1.15132
ELF2 (79g)	0.80774	-1.11848	0.31074
ELF4 (74g)	0.399735	-1.13804	0.7383
ELK1 (96g)	1.15382	-0.537761	-0.616055
ELK3 (730g)	-0.825096	-0.287032	1.11213
ELK4 (311g)	-0.0027203	-0.998637	1.00136
EP300 (31g)	1.06686	-0.15085	-0.916005
ERF (138g)	-0.743429	-0.393455	1.13688
ERG (375g)	-1.00792	0.0160261	0.991891
ESRRA (175g)	1.04948	-0.107674	-0.941806
ETS1 (793g)	-0.923101	-0.13921	1.06231
ETS2 (236g)	-1.14402	0.707683	0.436341
ETV3 (148g)	1.12299	-0.328734	-0.794252
ETV5 (36g)	0.605753	-1.15423	0.548474
ETV6 (121g)	0.721493	-1.14151	0.420013
EZH2 (197g)	0.91943	0.145252	-1.06468
FLI1 (56g)	-0.620518	-0.533078	1.1536
FOS (395g)	-0.4182	-0.723011	1.14121
FOSB (359g)	-0.222397	-0.870079	1.09248
FOSL2 (214g)	-0.0780988	-0.958661	1.03676
FOXC2 (24g)	0.717068	-1.14235	0.425277
FOXF1 (22g)	0.516949	-1.15266	0.635714
FOXJ2 (87g)	0.948139	-1.04484	0.0966962
FOXJ3 (74g)	0.607442	-1.15417	0.546726
FOXK2 (46g)	0.73919	-1.13784	0.398649
FOXN3 (167g)	-0.132359	-0.927229	1.05959
FOXO1 (54g)	0.157367	-1.06935	0.911986
FOXO3 (90g)	0.206192	-1.08702	0.880832
FOXP1 (612g)	-0.330896	-0.792613	1.12351
GABPA (289g)	-0.151524	-0.915591	1.06711
GABPB1 (117g)	0.998726	-1.00127	0.00254411
GATA2 (121g)	-0.815663	-0.299997	1.11566
GATA6 (73g)	-0.266418	-0.83981	1.10623
GMEB2 (58g)	0.91789	-1.06566	0.147774
GTF2F1 (215g)	0.0403085	0.979236	-1.01954
HCFC1 (289g)	1.01304	-0.986426	-0.0266168
HDAC2 (302g)	-0.55294	1.15436	-0.601421
HIC1 (29g)	0.926799	-1.05987	0.133075
HIF1A (131g)	-0.59853	-0.555908	1.15444
HINFP (47g)	0.0768817	-1.03622	0.95934
HIVEP2 (16g)	0.760156	-1.13282	0.372665
HLX (66g)	-1.15247	0.514089	0.638379
HOXA10 (20g)	1.12923	-0.35572	-0.773506
HOXA13 (22g)	-0.747927	-0.387911	1.13584
HOXB2 (40g)	-0.0397149	-0.979551	1.01927
HSF1 (88g)	-0.11666	1.05321	-0.936553
IRF1 (79g)	-0.455444	-0.691206	1.14665
IRF2 (143g)	0.410564	-1.13994	0.729372
IRF3 (133g)	0.368252	-1.13191	0.763657
IRF7 (125g)	0.560817	-1.15454	0.593728
IRF9 (41g)	0.408302	-1.13955	0.731246
JDP2 (33g)	0.909415	0.161509	-1.07092
JUN (309g)	-0.593659	-0.560886	1.15455
JUNB (436g)	-0.489075	-0.661335	1.15041
JUND (289g)	-0.765314	-0.366156	1.13147
KAT2A (47g)	0.620987	-1.15357	0.532585
KDM4B (45g)	0.0363838	-1.0177	0.981312
KDM5A (585g)	-0.166903	-0.906047	1.07295
KDM5B (55g)	1.08772	-0.879489	-0.208233
KLF10 (76g)	0.27507	-1.10875	0.833677
KLF11 (37g)	0.929372	0.128778	-1.05815
KLF13 (13g)	0.152006	-1.0673	0.915295
KLF16 (118g)	0.28085	-1.1104	0.829546
KLF2 (141g)	-0.345654	-0.781318	1.12697
KLF3 (209g)	-0.849497	-0.252574	1.10207
KLF6 (47g)	-0.760789	-0.371868	1.13266
KLF7 (11g)	-0.176351	-0.900093	1.07644
KLF8 (45g)	0.0240946	-1.01183	0.987735
LHX6 (16g)	-0.323758	-0.79801	1.12177
MAF (90g)	1.08965	-0.875727	-0.213924
MAFB (27g)	1.0597	-0.927061	-0.13264
MAFF (163g)	-0.224434	-0.868712	1.09315
MAFK (169g)	-0.255442	-0.847503	1.10295
MAX (194g)	1.08873	-0.211185	-0.87754
MAZ (187g)	-0.849194	-0.25301	1.1022
MEF2A (39g)	-0.0451617	-0.976654	1.02182
MEF2D (33g)	0.862571	-1.0961	0.233529
MEIS1 (21g)	0.585662	-1.15466	0.568998
MEIS2 (63g)	1.07944	-0.894834	-0.184606
MGA (12g)	-0.192268	-0.889906	1.08217
MNT (63g)	1.11017	-0.83011	-0.280062
MSX1 (35g)	-0.218842	-0.872455	1.0913
MSX2 (16g)	0.360619	0.769672	-1.13029
MTF1 (35g)	1.11066	-0.828862	-0.281803
MXI1 (192g)	0.57041	-1.15467	0.584263
MYC (185g)	-0.211685	-0.87721	1.08889
NFATC1 (39g)	1.06312	-0.921857	-0.141264
NFATC2 (36g)	-0.430783	-0.712412	1.1432
NFE2L2 (26g)	-0.538572	-0.615279	1.15385
NFIA (13g)	1.07217	-0.907347	-0.164826
NFIC (12g)	1.15365	-0.619451	-0.5342
NFIL3 (128g)	0.640866	-1.15228	0.511413
NFKB1 (48g)	0.42164	-1.14177	0.720128
NFKB2 (200g)	-0.0178752	-0.990943	1.00882
NFYB (52g)	1.09106	-0.218124	-0.872934
NFYC (104g)	0.899605	0.177122	-1.07673
NPDC1 (19g)	-1.11184	0.825834	0.28601
NR1D2 (24g)	0.839453	-1.10638	0.266925
NR1H2 (27g)	0.477032	-1.14919	0.672159
NR2C2 (114g)	0.85129	-1.10128	0.249987
NR2F1 (14g)	1.14776	-0.68335	-0.464411
NR2F2 (23g)	-0.477521	-0.671723	1.14924
NR2F6 (11g)	-0.978444	1.02024	-0.0418004
NR3C1 (97g)	-0.145279	-0.919414	1.06469
NR4A3 (13g)	1.11774	-0.809868	-0.307868
NR5A2 (11g)	1.06486	-0.919147	-0.145717
NRF1 (190g)	0.889288	-1.08251	0.193223
PATZ1 (103g)	0.910879	-1.07003	0.159153
PBX1 (23g)	-0.739063	-0.398804	1.13787
PBX3 (12g)	0.679865	-1.14823	0.468361
PHF8 (79g)	1.10744	-0.836891	-0.270547
PITX2 (33g)	-0.809348	-0.30857	1.11792
PKNOX1 (64g)	0.0471841	-1.02276	0.975573
PML (178g)	0.669661	0.479826	-1.14949
POLE3 (98g)	0.321332	0.799833	-1.12117
POLE4 (32g)	0.272915	-1.10813	0.83521
POLR2A (351g)	0.758267	-1.1333	0.375038
POLR3A (33g)	1.0742	-0.903945	-0.170252
POLR3G (70g)	1.14198	-0.71904	-0.422936
POU2F1 (24g)	1.07327	-0.905502	-0.167773
PPARD (14g)	1.12251	-0.795734	-0.326775
PPARG (44g)	0.357375	-1.12959	0.772213
PRDM1 (14g)	0.994173	-1.00573	0.0115538
PRKAA1 (32g)	-0.797379	-0.324595	1.12197
RAD21 (173g)	0.0135257	-1.00669	0.993169
RARB (57g)	1.02151	-0.977008	-0.0444975
RARG (27g)	1.09206	-0.870915	-0.221148
RB1 (18g)	0.720502	-1.1417	0.421195
RBBP5 (130g)	0.611097	-1.15403	0.542933
RCOR1 (51g)	0.485139	-1.15003	0.664889
REL (252g)	0.798443	-1.12162	0.323182
RELA (83g)	0.972769	-1.02517	0.0524016
RELB (76g)	0.903619	-1.07439	0.17077
REST (127g)	-0.187414	-0.893034	1.08045
RFX5 (71g)	1.14783	-0.682876	-0.464949
RFX7 (32g)	1.07132	-0.908769	-0.162547
RFXANK (24g)	1.1356	-0.386669	-0.748932
RREB1 (56g)	0.707912	-1.14398	0.436073
RXRA (76g)	-1.00265	0.997325	0.00532929
RXRB (71g)	1.05681	-0.931353	-0.125454
SAP30 (28g)	1.12407	-0.790827	-0.333246
SF1 (146g)	-0.693922	-0.452323	1.14624
SIN3A (152g)	0.957533	-1.03765	0.0801143
SMAD1 (124g)	-0.852161	1.10089	-0.248728
SMAD4 (13g)	1.04492	-0.948025	-0.0968956
SMARCA4 (302g)	0.774805	0.354054	-1.12886
SMARCB1 (11g)	-1.12248	0.79581	0.326674
SMC3 (106g)	-0.817997	-0.296806	1.1148
SOX4 (21g)	0.733045	-1.13917	0.406125
SOX6 (12g)	-0.659171	-0.491463	1.15063
SP1 (134g)	0.367676	-1.13179	0.764113
SP2 (114g)	0.794627	-1.12287	0.328239
SP3 (55g)	1.14335	-0.711529	-0.431824
SP6 (50g)	-0.21216	-0.876896	1.08906
SPI1 (365g)	1.03119	-0.965579	-0.0656107
SRBD1 (11g)	1.15466	-0.56895	-0.58571
SREBF1 (274g)	0.182127	-1.07855	0.896419
SREBF2 (173g)	-0.188795	-0.892146	1.08094
SRF (90g)	-0.128429	-0.929581	1.05801
STAT1 (310g)	1.08505	-0.200462	-0.884584
STAT2 (24g)	0.428068	-1.14278	0.714711
STAT3 (71g)	-0.217312	-0.873475	1.09079
STAT5A (18g)	0.487523	-1.15026	0.662738
STAT5B (63g)	0.463525	-1.14765	0.684129
TAF1 (330g)	0.00433952	-1.00216	0.997823
TAF7 (156g)	-0.199367	1.08467	-0.885299
TAL1 (61g)	0.257405	-1.10354	0.846134
TBL1XR1 (21g)	0.972404	-1.02548	0.0530773
TCF12 (64g)	1.07537	-0.901946	-0.173422
TCF3 (81g)	-0.574482	-0.580213	1.1547
TCF4 (12g)	-0.807161	-0.31152	1.11868
TCF7L1 (31g)	1.15442	-0.555096	-0.599322
TCF7L2 (44g)	0.0656937	-1.03123	0.965533
TCFL5 (50g)	1.15132	-0.65212	-0.4992
TEAD1 (13g)	-0.331697	-0.792005	1.1237
TEAD2 (49g)	0.801266	0.319422	-1.12069
TEAD4 (53g)	1.15109	-0.654575	-0.496513
TFAP2A (22g)	1.13883	-0.734648	-0.40418
TFDP1 (225g)	-0.132514	1.05965	-0.927136
TFDP2 (45g)	-1.07138	0.908667	0.162711
TFE3 (59g)	1.09309	-0.224263	-0.868827
TFEB (20g)	-0.330882	-0.792624	1.12351
TGIF1 (35g)	1.15115	-0.497202	-0.653947
THAP1 (186g)	1.12434	-0.334361	-0.789978
THAP11 (162g)	1.08259	-0.889152	-0.193434
TMEM33 (11g)	0.0229429	-1.01127	0.988331
UBTF (154g)	0.637306	-1.15255	0.515242
UQCRB (35g)	-0.783741	1.12625	-0.342508
USF1 (25g)	1.08826	-0.878453	-0.209803
USF2 (214g)	1.08348	-0.887508	-0.19597
VEZF1 (16g)	0.192408	-1.08222	0.889816
XBP1 (257g)	-0.791174	1.12396	-0.33279
XRCC4 (142g)	1.13798	-0.399454	-0.738531
YBX1 (234g)	-0.704616	1.14454	-0.439928
YY1 (811g)	-0.95355	-0.087191	1.04074
ZBTB33 (170g)	0.781122	-1.12703	0.345908
ZBTB7A (145g)	-0.150914	-0.915965	1.06688
ZBTB7B (73g)	1.10846	-0.834392	-0.274066
ZEB1 (11g)	-0.839124	-0.26739	1.10651
ZHX1 (54g)	-0.582078	-0.572609	1.15469
ZMIZ1 (88g)	0.410918	-1.14	0.729078
ZNF134 (52g)	1.08875	-0.877486	-0.211267
ZNF143 (132g)	0.872061	-1.09149	0.219433
ZNF148 (21g)	0.54113	-1.15396	0.612828
ZNF189 (49g)	0.448532	-1.14574	0.697208
ZNF227 (12g)	1.15005	-0.664718	-0.485328
ZNF254 (26g)	0.787483	-1.12511	0.337629
ZNF263 (21g)	0.771723	-1.12972	0.358001
ZNF266 (14g)	0.81269	-1.11673	0.304043
ZNF274 (38g)	0.684897	-1.14755	0.462652
ZNF281 (18g)	1.15161	-0.648967	-0.502639
ZNF333 (24g)	-0.883435	-0.202222	1.08566
ZNF362 (35g)	1.00828	-0.991509	-0.0167711
ZNF384 (105g)	0.698055	-1.14561	0.447553
ZNF43 (54g)	1.04262	-0.091526	-0.951091
ZNF444 (23g)	0.0271047	-1.01328	0.986172
ZNF460 (14g)	1.10924	-0.83244	-0.276805
ZNF467 (14g)	-0.062447	1.02976	-0.967313
ZNF528 (15g)	1.03578	-0.959893	-0.0758902
ZNF579 (45g)	1.15411	-0.609032	-0.545078
ZNF592 (14g)	-0.231827	-0.863725	1.09555
ZNF621 (28g)	-0.288154	-0.824285	1.11244
ZNF672 (19g)	1.15157	-0.649363	-0.502208
ZNF704 (17g)	0.789242	-1.12457	0.335326
ZNF740 (35g)	0.952011	-1.04192	0.0899064
ZNF76 (85g)	0.706758	-1.14418	0.437425
ZNF768 (60g)	-0.485458	-0.664601	1.15006
ZNF85 (23g)	1.08532	-0.201261	-0.884063
ZNF91 (74g)	-1.03024	0.0635043	0.966734
ZSCAN29 (41g)	0.81149	-1.11716	0.305671

## Sheet: SCENIC  RSS
regulon	cell_type	RSS
1	ELK3 (730g)	Endo-3	0.529158
2	ELF1 (339g)	Endo-3	0.51062
3	FOXP1 (612g)	Endo-3	0.500568
4	SF1 (146g)	Endo-3	0.473524
5	TCF4 (12g)	Endo-3	0.465845
6	BHLHE40 (221g)	Endo-3	0.451105
7	YY1 (811g)	Endo-3	0.447766
8	NFATC2 (36g)	Endo-3	0.436823
9	JUNB (436g)	Endo-3	0.426344
10	KLF3 (209g)	Endo-3	0.419401
11	ATF4 (269g)	Endo-3	0.41533
12	FOS (395g)	Endo-3	0.410389
13	KLF2 (141g)	Endo-3	0.400682
14	ETS1 (793g)	Endo-3	0.399675
15	JUN (309g)	Endo-3	0.395523
16	JUND (289g)	Endo-3	0.394963
17	KLF6 (47g)	Endo-3	0.379328
18	HIF1A (131g)	Endo-3	0.376919
19	MAFK (169g)	Endo-3	0.365853
20	ATF3 (314g)	Endo-3	0.359903
21	FOSL2 (214g)	Endo-3	0.356762
22	ERG (375g)	Endo-3	0.354268
23	ELK1 (96g)	Endo-1	0.349928
24	XRCC4 (142g)	Endo-1	0.348167
25	FLI1 (56g)	Endo-3	0.34506
26	CREM (243g)	Endo-3	0.344972
27	SREBF2 (173g)	Endo-3	0.341886
28	ZBTB7A (145g)	Endo-3	0.341294
29	SRF (90g)	Endo-3	0.336279
30	STAT3 (71g)	Endo-3	0.331495
31	FOXN3 (167g)	Endo-3	0.330828
32	FOSB (359g)	Endo-3	0.329021
33	MYC (185g)	Endo-3	0.327505
34	ETS2 (236g)	Endo-3	0.325139
35	ATF7 (35g)	Endo-3	0.324631
36	TCF3 (81g)	Endo-3	0.32363
37	USF2 (214g)	Endo-1	0.322207
38	BCLAF1 (654g)	Endo-3	0.320466
39	ZNF333 (24g)	Endo-3	0.317953
40	ERF (138g)	Endo-3	0.316875
41	ZNF768 (60g)	Endo-3	0.315071
42	EGR1 (125g)	Endo-3	0.313981
43	ZEB1 (11g)	Endo-3	0.31365
44	GATA2 (121g)	Endo-3	0.312716
45	SMAD1 (124g)	Endo-2	0.310527
46	MAX (194g)	Endo-1	0.308293
47	YBX1 (234g)	Endo-2	0.303556
48	THAP1 (186g)	Endo-1	0.303261
49	NPDC1 (19g)	Endo-3	0.302685
50	UQCRB (35g)	Endo-3	0.299605
51	CREM (243g)	Endo-2	0.299238
52	KDM5A (585g)	Endo-3	0.296643
53	THAP11 (162g)	Endo-1	0.29561
54	GATA6 (73g)	Endo-3	0.294211
55	REST (127g)	Endo-3	0.293258
56	NFKB2 (200g)	Endo-3	0.292671
57	GABPA (289g)	Endo-3	0.29258
58	NR3C1 (97g)	Endo-3	0.29165
59	IRF2 (143g)	Endo-3	0.291549
60	TEAD1 (13g)	Endo-3	0.291483
61	PKNOX1 (64g)	Endo-3	0.289796
62	IRF3 (133g)	Endo-3	0.288363
63	HOXB2 (40g)	Endo-3	0.287844
64	IRF1 (79g)	Endo-3	0.287396
65	GTF2F1 (215g)	Endo-2	0.283774
66	CEBPA (107g)	Endo-1	0.283714
67	MAFF (163g)	Endo-3	0.282735
68	ESRRA (175g)	Endo-1	0.281539
69	ETV3 (148g)	Endo-1	0.278251
70	BACH1 (126g)	Endo-3	0.277153
71	PML (178g)	Endo-1	0.272466
72	E2F6 (179g)	Endo-1	0.272328
73	EZH2 (197g)	Endo-1	0.271324
74	POLE3 (98g)	Endo-1	0.270304
75	NFYC (104g)	Endo-1	0.267812
76	SMC3 (106g)	Endo-3	0.26736
77	ELK4 (311g)	Endo-3	0.266795
78	XBP1 (257g)	Endo-2	0.266258
79	MEF2A (39g)	Endo-3	0.266182
80	TAF1 (330g)	Endo-3	0.265486
81	HCFC1 (289g)	Endo-1	0.265162
82	GTF2F1 (215g)	Endo-1	0.264792
83	NFE2L2 (26g)	Endo-3	0.26451
84	MAZ (187g)	Endo-3	0.264193
85	UQCRB (35g)	Endo-2	0.262439
86	CEBPD (317g)	Endo-3	0.260688
87	ATF6B (96g)	Endo-1	0.26052
88	HLX (66g)	Endo-3	0.260464
89	HINFP (47g)	Endo-3	0.258882
90	PITX2 (33g)	Endo-3	0.258205
91	KLF7 (11g)	Endo-3	0.25751
92	POLR3G (70g)	Endo-1	0.256846
93	ETS2 (236g)	Endo-2	0.256177
94	CREB1 (135g)	Endo-3	0.255749
95	ZNF143 (132g)	Endo-1	0.255737
96	TAF7 (156g)	Endo-2	0.255362
97	ZNF91 (74g)	Endo-3	0.254987
98	ARID3A (147g)	Endo-3	0.254863
99	PHF8 (79g)	Endo-1	0.253961
100	MXI1 (192g)	Endo-1	0.251569
101	MXI1 (192g)	Endo-3	0.251472
102	SPI1 (365g)	Endo-1	0.251164
103	HDAC2 (302g)	Endo-2	0.250759
104	SOX6 (12g)	Endo-3	0.250581
105	NRF1 (190g)	Endo-1	0.250156
106	HOXA13 (22g)	Endo-3	0.249481
107	IRF2 (143g)	Endo-1	0.249384
108	TAF7 (156g)	Endo-1	0.249049
109	UQCRB (35g)	Endo-1	0.2489
110	SREBF1 (274g)	Endo-3	0.248837
111	POLR2A (351g)	Endo-1	0.24796
112	ELF2 (79g)	Endo-1	0.246303
113	RAD21 (173g)	Endo-3	0.245028
114	KLF16 (118g)	Endo-3	0.244232
115	LHX6 (16g)	Endo-3	0.243805
116	ZNF592 (14g)	Endo-3	0.24227
117	STAT1 (310g)	Endo-1	0.241704
118	TFEB (20g)	Endo-3	0.240234
119	PBX1 (23g)	Endo-3	0.239847
120	CREB5 (140g)	Endo-3	0.23913
121	DDIT3 (76g)	Endo-3	0.237983
122	ZMIZ1 (88g)	Endo-3	0.236342
123	YBX1 (234g)	Endo-3	0.234724
124	XBP1 (257g)	Endo-3	0.234128
125	ZBTB33 (170g)	Endo-1	0.233931
126	KLF11 (37g)	Endo-1	0.232228
127	POLE4 (32g)	Endo-3	0.231733
128	IRF7 (125g)	Endo-1	0.231697
129	ZNF621 (28g)	Endo-3	0.231606
130	CREB3 (204g)	Endo-1	0.23132
131	NPDC1 (19g)	Endo-2	0.231024
132	HLX (66g)	Endo-2	0.230826
133	HDAC2 (302g)	Endo-1	0.230434
134	CLOCK (40g)	Endo-3	0.22909
135	CEBPG (135g)	Endo-3	0.22884
136	SMARCA4 (302g)	Endo-1	0.228468
137	SIN3A (152g)	Endo-1	0.22837
138	ETV6 (121g)	Endo-1	0.227383
139	MNT (63g)	Endo-1	0.227181
140	EGR3 (78g)	Endo-3	0.226058
141	ZNF134 (52g)	Endo-1	0.225199
142	RBBP5 (130g)	Endo-3	0.224881
143	CREB3 (204g)	Endo-3	0.224103
144	ZNF362 (35g)	Endo-1	0.223206
145	CREB3L2 (65g)	Endo-3	0.222399
146	TCF7L2 (44g)	Endo-3	0.221656
147	ATF6 (109g)	Endo-1	0.221466
148	CUX1 (111g)	Endo-1	0.221432
149	AHR (54g)	Endo-3	0.219757
150	SP6 (50g)	Endo-3	0.219499
151	HSF1 (88g)	Endo-1	0.218691
152	RBBP5 (130g)	Endo-1	0.218501
153	E2F4 (143g)	Endo-3	0.218002
154	TFDP1 (225g)	Endo-1	0.217205
155	IRF7 (125g)	Endo-3	0.216725
156	MAFB (27g)	Endo-1	0.216562
157	PPARG (44g)	Endo-3	0.216545
158	RXRB (71g)	Endo-1	0.216511
159	IRF3 (133g)	Endo-1	0.216225
160	NFIL3 (128g)	Endo-1	0.214877
161	ZNF579 (45g)	Endo-1	0.213521
162	ZMIZ1 (88g)	Endo-1	0.212342
163	BACH1 (126g)	Endo-1	0.21229
164	CEBPG (135g)	Endo-1	0.21226
165	RXRA (76g)	Endo-3	0.211943
166	PATZ1 (103g)	Endo-1	0.211918
167	ATF1 (155g)	Endo-1	0.211437
168	ZHX1 (54g)	Endo-3	0.209628
169	FOXO3 (90g)	Endo-3	0.209539
170	NFATC1 (39g)	Endo-1	0.209508
171	FOXO1 (54g)	Endo-3	0.207495
172	RXRA (76g)	Endo-1	0.207046
173	TCF3 (81g)	Endo-1	0.206489
174	KLF8 (45g)	Endo-3	0.204686
175	NR2C2 (114g)	Endo-1	0.204124
176	RFXANK (24g)	Endo-1	0.203498
177	FOXJ3 (74g)	Endo-1	0.202841
178	ZNF76 (85g)	Endo-1	0.202268
179	YBX1 (234g)	Endo-1	0.20165
180	TFE3 (59g)	Endo-1	0.201438
181	CEBPZ (15g)	Endo-1	0.200467
182	CEBPB (162g)	Endo-1	0.200178
183	TAL1 (61g)	Endo-3	0.199862
184	NFIL3 (128g)	Endo-3	0.199747
185	SP1 (134g)	Endo-3	0.198249
186	DIS3 (50g)	Endo-3	0.197329
187	RREB1 (56g)	Endo-1	0.19713
188	RAD21 (173g)	Endo-1	0.19655
189	TFDP1 (225g)	Endo-2	0.196539
190	ZBTB7B (73g)	Endo-1	0.196509
191	HDAC2 (302g)	Endo-3	0.196405
192	NFKB2 (200g)	Endo-1	0.195853
193	REL (252g)	Endo-1	0.195043
194	MGA (12g)	Endo-3	0.194921
195	SAP30 (28g)	Endo-1	0.194442
196	BRF2 (95g)	Endo-1	0.194307
197	PKNOX1 (64g)	Endo-1	0.193854
198	UBTF (154g)	Endo-1	0.19236
199	PBX1 (23g)	Endo-1	0.191266
200	CREBL2 (51g)	Endo-1	0.191183
201	SMC3 (106g)	Endo-1	0.191135
202	XBP1 (257g)	Endo-1	0.191084
203	ATF5 (38g)	Endo-1	0.190855
204	E2F4 (143g)	Endo-1	0.190583
205	STAT2 (24g)	Endo-3	0.190556
206	TEAD4 (53g)	Endo-1	0.190026
207	PRKAA1 (32g)	Endo-3	0.189287
208	TAF7 (156g)	Endo-3	0.18893
209	CTCF (137g)	Endo-1	0.188687
210	DDIT3 (76g)	Endo-1	0.188656
211	ELF4 (74g)	Endo-1	0.188249
212	SP2 (114g)	Endo-1	0.188077
213	KLF10 (76g)	Endo-3	0.187685
214	SREBF1 (274g)	Endo-1	0.187644
215	POLE4 (32g)	Endo-1	0.187483
216	SMARCA4 (302g)	Endo-3	0.187413
217	MSX2 (16g)	Endo-2	0.18667
218	RELA (83g)	Endo-1	0.186622
219	NFKB1 (48g)	Endo-1	0.186523
220	MYC (185g)	Endo-1	0.186236
221	ELF4 (74g)	Endo-3	0.18542
222	FOXO3 (90g)	Endo-1	0.185419
223	NFKB1 (48g)	Endo-3	0.184761
224	POLE3 (98g)	Endo-2	0.184336
225	NFYB (52g)	Endo-1	0.184082
226	HSF1 (88g)	Endo-2	0.18325
227	MAZ (187g)	Endo-1	0.183219
228	CREBL2 (51g)	Endo-3	0.182621
229	STAT2 (24g)	Endo-1	0.182602
230	FOXJ2 (87g)	Endo-1	0.182571
231	GABPB1 (117g)	Endo-1	0.182358
232	TCFL5 (50g)	Endo-1	0.181021
233	RARG (27g)	Endo-1	0.180588
234	KLF16 (118g)	Endo-1	0.180461
235	MAX (194g)	Endo-3	0.179747
236	STAT5B (63g)	Endo-1	0.177926
237	KLF10 (76g)	Endo-1	0.177419
238	ZNF43 (54g)	Endo-1	0.177069
239	JDP2 (33g)	Endo-1	0.176957
240	SMAD1 (124g)	Endo-3	0.176333
241	ETS2 (236g)	Endo-1	0.176205
242	NPDC1 (19g)	Endo-1	0.175664
243	HIF1A (131g)	Endo-1	0.17527
244	MSX2 (16g)	Endo-1	0.172747
245	CEBPD (317g)	Endo-1	0.171275
246	SRF (90g)	Endo-1	0.170221
247	UBTF (154g)	Endo-3	0.170198
248	FOXN3 (167g)	Endo-1	0.169924
249	ZBTB33 (170g)	Endo-3	0.169582
250	FOSL2 (214g)	Endo-1	0.16903
251	KAT2A (47g)	Endo-1	0.168992
252	RB1 (18g)	Endo-1	0.168869
253	ZNF76 (85g)	Endo-3	0.167782
254	TAF1 (330g)	Endo-1	0.1673
255	NR2C2 (114g)	Endo-3	0.16643
256	TFDP2 (45g)	Endo-1	0.166141
257	SP1 (134g)	Endo-1	0.165759
258	HIC1 (29g)	Endo-1	0.165629
259	ZNF143 (132g)	Endo-3	0.165505
260	KLF2 (141g)	Endo-1	0.165153
261	PRKAA1 (32g)	Endo-1	0.164685
262	STAT5B (63g)	Endo-3	0.164439
263	NR3C1 (97g)	Endo-1	0.164238
264	EP300 (31g)	Endo-1	0.163868
265	KDM5A (585g)	Endo-1	0.163745
266	HOXB2 (40g)	Endo-1	0.163579
267	ZNF672 (19g)	Endo-1	0.163533
268	RELB (76g)	Endo-1	0.163195
269	POLR2A (351g)	Endo-3	0.162429
270	ERG (375g)	Endo-2	0.162377
271	HINFP (47g)	Endo-1	0.162094
272	ARID3A (147g)	Endo-2	0.161744
273	BRCA1 (59g)	Endo-1	0.15902
274	CREB3L2 (65g)	Endo-1	0.158672
275	CREB1 (135g)	Endo-1	0.157583
276	TGIF1 (35g)	Endo-1	0.156748
277	ELF2 (79g)	Endo-3	0.156291
278	REST (127g)	Endo-1	0.15575
279	BHLHE40 (221g)	Endo-1	0.155538
280	FOXJ3 (74g)	Endo-3	0.155176
281	TEAD2 (49g)	Endo-1	0.15503
282	TAL1 (61g)	Endo-1	0.154919
283	ZNF384 (105g)	Endo-1	0.154806
284	MSX1 (35g)	Endo-3	0.154647
285	ARID3A (147g)	Endo-1	0.15423
286	SREBF2 (173g)	Endo-1	0.153629
287	ZNF91 (74g)	Endo-1	0.153465
288	PPARG (44g)	Endo-1	0.153239
289	HLX (66g)	Endo-1	0.152912
290	TMEM33 (11g)	Endo-3	0.152881
291	RFX5 (71g)	Endo-1	0.152712
292	ETV6 (121g)	Endo-3	0.152251
293	PPARD (14g)	Endo-1	0.151515
294	TMEM33 (11g)	Endo-1	0.150571
295	IRF9 (41g)	Endo-3	0.149917
296	ZNF189 (49g)	Endo-3	0.149702
297	BRF1 (87g)	Endo-1	0.149642
298	SMARCB1 (11g)	Endo-3	0.149556
299	TFDP2 (45g)	Endo-3	0.149345
300	FOXO1 (54g)	Endo-1	0.149229
301	NRF1 (190g)	Endo-3	0.1489
302	DIS3 (50g)	Endo-1	0.147513
303	CUX1 (111g)	Endo-3	0.147071
304	BCL3 (32g)	Endo-1	0.145887
305	KAT2A (47g)	Endo-3	0.145586
306	ATF3 (314g)	Endo-1	0.145557
307	TCF7L1 (31g)	Endo-1	0.144845
308	ZNF85 (23g)	Endo-1	0.144822
309	ERF (138g)	Endo-1	0.144513
310	E2F5 (58g)	Endo-1	0.14446
311	NR2F2 (23g)	Endo-3	0.144418
312	PATZ1 (103g)	Endo-3	0.144061
313	NR2F6 (11g)	Endo-3	0.144019
314	SOX4 (21g)	Endo-1	0.14363
315	TBL1XR1 (21g)	Endo-1	0.143458
316	NFIA (13g)	Endo-1	0.143384
317	ZNF768 (60g)	Endo-1	0.14315
318	MEF2D (33g)	Endo-1	0.142851
319	ELK4 (311g)	Endo-1	0.142842
320	RREB1 (56g)	Endo-3	0.142344
321	ATF4 (269g)	Endo-1	0.141883
322	TCF12 (64g)	Endo-1	0.141599
323	ZNF333 (24g)	Endo-2	0.140735
324	ZNF333 (24g)	Endo-1	0.140664
325	BCLAF1 (654g)	Endo-1	0.140563
326	ZNF444 (23g)	Endo-3	0.140292
327	VEZF1 (16g)	Endo-3	0.140253
328	ZSCAN29 (41g)	Endo-1	0.140158
329	NFIC (12g)	Endo-1	0.139993
330	ZHX1 (54g)	Endo-1	0.139882
331	STAT1 (310g)	Endo-3	0.13947
332	AHR (54g)	Endo-1	0.139233
333	NFE2L2 (26g)	Endo-1	0.138859
334	EGR3 (78g)	Endo-1	0.138266
335	MGA (12g)	Endo-1	0.137803
336	HSF1 (88g)	Endo-3	0.13751
337	TCF7L2 (44g)	Endo-1	0.137335
338	ERG (375g)	Endo-1	0.136908
339	ZBTB7A (145g)	Endo-1	0.136515
340	NR2F6 (11g)	Endo-1	0.1364
341	ZNF467 (14g)	Endo-1	0.136152
342	RCOR1 (51g)	Endo-3	0.135938
343	IRF9 (41g)	Endo-1	0.135614
344	YY1 (811g)	Endo-2	0.134835
345	PML (178g)	Endo-2	0.133862
346	GATA2 (121g)	Endo-1	0.133077
347	FOXC2 (24g)	Endo-1	0.132275
348	SMARCA4 (302g)	Endo-2	0.132228
349	KLF13 (13g)	Endo-3	0.131434
350	ATF6 (109g)	Endo-3	0.130843
351	ZNF189 (49g)	Endo-1	0.130574
352	THAP1 (186g)	Endo-3	0.129814
353	KDM5B (55g)	Endo-1	0.12926
354	ZNF460 (14g)	Endo-1	0.128878
355	PRKAA1 (32g)	Endo-2	0.128172
356	GMEB2 (58g)	Endo-1	0.127378
357	CREM (243g)	Endo-1	0.126503
358	HCFC1 (289g)	Endo-3	0.125589
359	MAZ (187g)	Endo-2	0.125568
360	RB1 (18g)	Endo-3	0.125403
361	ZNF704 (17g)	Endo-1	0.125169
362	PML (178g)	Endo-3	0.124897
363	NFATC2 (36g)	Endo-1	0.124116
364	ETV5 (36g)	Endo-1	0.124059
365	YY1 (811g)	Endo-1	0.124055
366	MEIS2 (63g)	Endo-1	0.123948
367	STAT3 (71g)	Endo-1	0.123332
368	KLF6 (47g)	Endo-1	0.123205
369	SMC3 (106g)	Endo-2	0.123099
370	JDP2 (33g)	Endo-3	0.122775
371	STAT1 (310g)	Endo-2	0.122456
372	FOSB (359g)	Endo-1	0.12205
373	TFDP1 (225g)	Endo-3	0.122
374	BRF1 (87g)	Endo-3	0.121714
375	ELF1 (339g)	Endo-1	0.121579
376	CTCF (137g)	Endo-3	0.121556
377	ZNF148 (21g)	Endo-1	0.12083
378	MEF2A (39g)	Endo-1	0.120474
379	CEBPG (135g)	Endo-2	0.120315
380	PBX1 (23g)	Endo-2	0.120132
381	SMAD1 (124g)	Endo-1	0.120065
382	THAP11 (162g)	Endo-3	0.120025
383	FLI1 (56g)	Endo-1	0.11978
384	PBX3 (12g)	Endo-1	0.11938
385	CNOT3 (47g)	Endo-1	0.11938
386	SMARCB1 (11g)	Endo-1	0.119021
387	E2F4 (143g)	Endo-2	0.118837
388	NR2F6 (11g)	Endo-2	0.117886
389	SP2 (114g)	Endo-3	0.117536
390	FOS (395g)	Endo-1	0.11655
391	EGR1 (125g)	Endo-1	0.116506
392	JUNB (436g)	Endo-1	0.116322
393	GABPA (289g)	Endo-1	0.116155
394	NR1H2 (27g)	Endo-1	0.116088
395	ZNF134 (52g)	Endo-3	0.115913
396	ZNF274 (38g)	Endo-1	0.115913
397	CLOCK (40g)	Endo-1	0.115841
398	NR1H2 (27g)	Endo-3	0.11565
399	KDM4B (45g)	Endo-3	0.11518
400	RARB (57g)	Endo-1	0.114288
401	ZBTB7B (73g)	Endo-3	0.113939
402	PHF8 (79g)	Endo-3	0.113721
403	ATF7 (35g)	Endo-1	0.11356
404	EP300 (31g)	Endo-3	0.113492
405	MAFK (169g)	Endo-1	0.113338
406	ETS1 (793g)	Endo-2	0.113166
407	FOXK2 (46g)	Endo-1	0.113076
408	TCF7L1 (31g)	Endo-3	0.112918
409	SIN3A (152g)	Endo-3	0.112792
410	HOXA13 (22g)	Endo-1	0.112691
411	FOXF1 (22g)	Endo-1	0.112536
412	MAF (90g)	Endo-1	0.112388
413	KLF3 (209g)	Endo-1	0.112076
414	GTF2F1 (215g)	Endo-3	0.111298
415	MEIS1 (21g)	Endo-1	0.111088
416	CHD1 (12g)	Endo-1	0.111053
417	ZNF362 (35g)	Endo-3	0.111035
418	SP3 (55g)	Endo-1	0.110647
419	SRBD1 (11g)	Endo-1	0.110064
420	CEBPZ (15g)	Endo-3	0.109163
421	FOXP1 (612g)	Endo-1	0.109002
422	PITX2 (33g)	Endo-1	0.10832
423	ZNF254 (26g)	Endo-1	0.10788
424	MAFF (163g)	Endo-1	0.107551
425	JDP2 (33g)	Endo-2	0.107052
426	MAX (194g)	Endo-2	0.106905
427	RCOR1 (51g)	Endo-1	0.106312
428	FOXJ2 (87g)	Endo-3	0.106112
429	USF1 (25g)	Endo-1	0.105893
430	ZNF43 (54g)	Endo-3	0.105428
431	ZNF384 (105g)	Endo-3	0.105001
432	KLF11 (37g)	Endo-3	0.104681
433	RFX7 (32g)	Endo-1	0.103813
434	ZNF768 (60g)	Endo-2	0.103756
435	JUND (289g)	Endo-1	0.102729
436	REL (252g)	Endo-3	0.101863
437	ZSCAN29 (41g)	Endo-3	0.101262
438	ETV3 (148g)	Endo-3	0.101188
439	RXRB (71g)	Endo-3	0.100869
440	ZNF148 (21g)	Endo-3	0.100536
441	RXRA (76g)	Endo-2	0.100342
442	POU2F1 (24g)	Endo-1	0.0999047
443	ZNF740 (35g)	Endo-1	0.0997374
444	JUN (309g)	Endo-1	0.0997303
445	SF1 (146g)	Endo-1	0.0995413
446	KLF8 (45g)	Endo-1	0.0981784
447	TCF3 (81g)	Endo-2	0.0980262
448	CNOT3 (47g)	Endo-3	0.0968275
449	KLF3 (209g)	Endo-2	0.096098
450	RELA (83g)	Endo-3	0.0958614
451	USF2 (214g)	Endo-3	0.0957333
452	TEAD1 (13g)	Endo-1	0.0954037
453	MEIS1 (21g)	Endo-3	0.0954017
454	SMAD4 (13g)	Endo-1	0.0951724
455	FOXK2 (46g)	Endo-3	0.0951381
456	THAP1 (186g)	Endo-2	0.0949617
457	MEF2D (33g)	Endo-3	0.0949286
458	PBX3 (12g)	Endo-3	0.0948294
459	RELB (76g)	Endo-3	0.0946026
460	CREB3L4 (30g)	Endo-1	0.0943493
461	ZNF592 (14g)	Endo-1	0.0942905
462	ATF6B (96g)	Endo-3	0.0938598
463	ZEB1 (11g)	Endo-1	0.0932285
464	VEZF1 (16g)	Endo-1	0.0927317
465	GATA6 (73g)	Endo-1	0.0926555
466	HOXA10 (20g)	Endo-1	0.092431
467	FOXC2 (24g)	Endo-3	0.0923768
468	LHX6 (16g)	Endo-1	0.0919989
469	IRF1 (79g)	Endo-1	0.0910205
470	KLF6 (47g)	Endo-2	0.0907065
471	TEAD2 (49g)	Endo-2	0.0906459
472	ELK3 (730g)	Endo-2	0.090398
473	POLE4 (32g)	Endo-2	0.090341
474	ELK3 (730g)	Endo-1	0.0894846
475	HIC1 (29g)	Endo-3	0.088702
476	E2F5 (58g)	Endo-3	0.0873917
477	ZNF274 (38g)	Endo-3	0.0871852
478	HIVEP2 (16g)	Endo-1	0.0860153
479	EZH2 (197g)	Endo-3	0.0859969
480	ZNF621 (28g)	Endo-1	0.0859693
481	GATA2 (121g)	Endo-2	0.0858047
482	EZH2 (197g)	Endo-2	0.0856554
483	POLE3 (98g)	Endo-3	0.0854099
484	FOXF1 (22g)	Endo-3	0.085393
485	ARNT (21g)	Endo-1	0.084429
486	TFDP2 (45g)	Endo-2	0.0836908
487	NFYC (104g)	Endo-2	0.083633
488	POLR3A (33g)	Endo-1	0.0834893
489	ETV3 (148g)	Endo-2	0.0820387
490	ZNF227 (12g)	Endo-1	0.0815772
491	HIVEP2 (16g)	Endo-3	0.081536
492	PITX2 (33g)	Endo-2	0.0815039
493	ZNF254 (26g)	Endo-3	0.0813611
494	NR4A3 (13g)	Endo-1	0.0810246
495	POLR3G (70g)	Endo-3	0.0809449
496	NFYC (104g)	Endo-3	0.080833
497	SMARCB1 (11g)	Endo-2	0.0805635
498	ZNF704 (17g)	Endo-3	0.0804442
499	SOX4 (21g)	Endo-3	0.0802531
500	ATF5 (38g)	Endo-3	0.0792797
501	KLF13 (13g)	Endo-1	0.0789997
502	CREB5 (140g)	Endo-1	0.078819
503	TEAD2 (49g)	Endo-3	0.0787619
504	NR2F2 (23g)	Endo-1	0.0787102
505	GABPB1 (117g)	Endo-3	0.0784574
506	FLI1 (56g)	Endo-2	0.0782895
507	E2F6 (179g)	Endo-3	0.0779244
508	NFATC1 (39g)	Endo-3	0.0777734
509	RARG (27g)	Endo-3	0.0777045
510	RBBP5 (130g)	Endo-2	0.075899
511	ETV5 (36g)	Endo-3	0.0757605
512	TBL1XR1 (21g)	Endo-3	0.0753084
513	ZNF579 (45g)	Endo-3	0.0752368
514	KLF11 (37g)	Endo-2	0.0744197
515	MTF1 (35g)	Endo-1	0.0743031
516	ATF1 (155g)	Endo-3	0.0742307
517	ZNF444 (23g)	Endo-1	0.0740843
518	ETS1 (793g)	Endo-1	0.0722852
519	NR1D2 (24g)	Endo-1	0.0719341
520	KDM4B (45g)	Endo-1	0.0718861
521	ZNF76 (85g)	Endo-2	0.0715042
522	NR2F2 (23g)	Endo-2	0.0711098
523	ZNF266 (14g)	Endo-1	0.0704751
524	ZNF91 (74g)	Endo-2	0.0693826
525	RAD21 (173g)	Endo-2	0.0691052
526	TFEB (20g)	Endo-1	0.0690501
527	JUND (289g)	Endo-2	0.0686002
528	HIF1A (131g)	Endo-2	0.0681166
529	KLF7 (11g)	Endo-1	0.0678863
530	TCF4 (12g)	Endo-1	0.0678186
531	SP6 (50g)	Endo-1	0.0671242
532	TCF7L1 (31g)	Endo-2	0.0665885
533	SAP30 (28g)	Endo-3	0.0659596
534	GMEB2 (58g)	Endo-3	0.0657056
535	TFE3 (59g)	Endo-2	0.0652797
536	ZNF43 (54g)	Endo-2	0.0648921
537	XRCC4 (142g)	Endo-2	0.0645999
538	ELK1 (96g)	Endo-3	0.0643144
539	HOXA13 (22g)	Endo-2	0.0640537
540	EP300 (31g)	Endo-2	0.0635973
541	ZNF263 (21g)	Endo-1	0.0635818
542	STAT5A (18g)	Endo-1	0.0616435
543	ZNF528 (15g)	Endo-1	0.0615606
544	CEBPD (317g)	Endo-2	0.0615527
545	NR1D2 (24g)	Endo-3	0.0614497
546	ZBTB7B (73g)	Endo-2	0.0610614
547	CREB1 (135g)	Endo-2	0.0606164
548	NFE2L2 (26g)	Endo-2	0.0605249
549	XRCC4 (142g)	Endo-3	0.0605203
550	PRDM1 (14g)	Endo-1	0.0600979
551	SF1 (146g)	Endo-2	0.0599903
552	ESRRA (175g)	Endo-2	0.0596963
553	ESRRA (175g)	Endo-3	0.0596025
554	ZNF460 (14g)	Endo-3	0.0593437
555	MSX1 (35g)	Endo-1	0.0591439
556	RFXANK (24g)	Endo-3	0.0568594
557	RXRB (71g)	Endo-2	0.0562586
558	ZEB1 (11g)	Endo-2	0.055074
559	RFXANK (24g)	Endo-2	0.0549027
560	TCF4 (12g)	Endo-2	0.0547411
561	MNT (63g)	Endo-3	0.0538399
562	NR2F1 (14g)	Endo-3	0.0538192
563	NFYB (52g)	Endo-2	0.0535963
564	ZNF85 (23g)	Endo-2	0.0535014
565	ZNF281 (18g)	Endo-1	0.0532852
566	NFIC (12g)	Endo-3	0.05287
567	ZNF740 (35g)	Endo-3	0.0527848
568	ZNF85 (23g)	Endo-3	0.052481
569	STAT2 (24g)	Endo-2	0.0522759
570	RELA (83g)	Endo-2	0.05217
571	MEIS2 (63g)	Endo-3	0.0515604
572	E2F5 (58g)	Endo-2	0.0515595
573	RARB (57g)	Endo-3	0.0508793
574	NFYB (52g)	Endo-3	0.0499558
575	NFKB2 (200g)	Endo-2	0.0499401
576	TEAD4 (53g)	Endo-3	0.0493015
577	TFE3 (59g)	Endo-3	0.0490706
578	CEBPA (107g)	Endo-3	0.04884
579	MAFB (27g)	Endo-3	0.0487082
580	TCF12 (64g)	Endo-3	0.0482464
581	ATF4 (269g)	Endo-2	0.0481598
582	BRF2 (95g)	Endo-3	0.0481518
583	MGA (12g)	Endo-2	0.0475211
584	RFX7 (32g)	Endo-3	0.0472824
585	CEBPB (162g)	Endo-3	0.0469871
586	SOX6 (12g)	Endo-1	0.0468087
587	CREB3L2 (65g)	Endo-2	0.0466183
588	PKNOX1 (64g)	Endo-2	0.0459967
589	NR5A2 (11g)	Endo-1	0.0459113
590	KLF10 (76g)	Endo-2	0.0459084
591	ELF2 (79g)	Endo-2	0.0457193
592	ZNF467 (14g)	Endo-3	0.0450182
593	IRF1 (79g)	Endo-2	0.0449256
594	HOXB2 (40g)	Endo-2	0.0443975
595	DIS3 (50g)	Endo-2	0.044338
596	ZHX1 (54g)	Endo-2	0.0440808
597	ZNF672 (19g)	Endo-3	0.0433469
598	KDM5B (55g)	Endo-3	0.0432105
599	ARNT (21g)	Endo-2	0.0431484
600	JUNB (436g)	Endo-2	0.0430925
601	RFX5 (71g)	Endo-3	0.043085
602	CEBPZ (15g)	Endo-2	0.0430312
603	ATF3 (314g)	Endo-2	0.0428059
604	ELK1 (96g)	Endo-2	0.0423939
605	ZMIZ1 (88g)	Endo-2	0.0422319
606	EGR1 (125g)	Endo-2	0.0421918
607	REST (127g)	Endo-2	0.0415774
608	MYC (185g)	Endo-2	0.0412669
609	ERF (138g)	Endo-2	0.0410383
610	FOXJ2 (87g)	Endo-2	0.0407769
611	ZNF579 (45g)	Endo-2	0.0407769
612	SP1 (134g)	Endo-2	0.0406348
613	E2F3 (11g)	Endo-1	0.04013
614	BCL3 (32g)	Endo-3	0.0400939
615	PHF8 (79g)	Endo-2	0.0399781
616	NFIA (13g)	Endo-3	0.0399554
617	ARNT (21g)	Endo-3	0.0398271
618	MXI1 (192g)	Endo-2	0.0396165
619	DDIT3 (76g)	Endo-2	0.0392826
620	CREB3L4 (30g)	Endo-3	0.0391528
621	NFATC2 (36g)	Endo-2	0.0390452
622	POU2F1 (24g)	Endo-3	0.0387815
623	SMAD4 (13g)	Endo-3	0.0386004
624	SPI1 (365g)	Endo-3	0.038345
625	RB1 (18g)	Endo-2	0.038199
626	CHD1 (12g)	Endo-3	0.0374086
627	ZNF672 (19g)	Endo-2	0.0364058
628	ELF1 (339g)	Endo-2	0.0360297
629	FOSB (359g)	Endo-2	0.0358032
630	FOS (395g)	Endo-2	0.0352047
631	MAFF (163g)	Endo-2	0.0344115
632	NFATC1 (39g)	Endo-2	0.0343433
633	BCLAF1 (654g)	Endo-2	0.0332157
634	MSX2 (16g)	Endo-3	0.0324275
635	NFIC (12g)	Endo-2	0.0322383
636	SREBF1 (274g)	Endo-2	0.0321415
637	E2F6 (179g)	Endo-2	0.0320444
638	USF1 (25g)	Endo-3	0.0316767
639	NR3C1 (97g)	Endo-2	0.031436
640	NR2F1 (14g)	Endo-2	0.0313675
641	TGIF1 (35g)	Endo-3	0.0313005
642	ATF5 (38g)	Endo-2	0.0311187
643	TEAD4 (53g)	Endo-2	0.03105
644	JUN (309g)	Endo-2	0.0310306
645	ZNF143 (132g)	Endo-2	0.0309842
646	BRCA1 (59g)	Endo-2	0.0301411
647	TCFL5 (50g)	Endo-3	0.0296815
648	RFX5 (71g)	Endo-2	0.0291585
649	ETV5 (36g)	Endo-2	0.0289519
650	CREBL2 (51g)	Endo-2	0.0286431
651	ZNF266 (14g)	Endo-3	0.02844
652	PPARD (14g)	Endo-3	0.0281858
653	CEBPB (162g)	Endo-2	0.0280192
654	MEIS2 (63g)	Endo-2	0.0279421
655	IRF2 (143g)	Endo-2	0.0279121
656	TFEB (20g)	Endo-2	0.0277077
657	SRF (90g)	Endo-2	0.0274787
658	POLR3A (33g)	Endo-3	0.0272287
659	SAP30 (28g)	Endo-2	0.0271056
660	MAF (90g)	Endo-3	0.0270884
661	ZNF362 (35g)	Endo-2	0.0269534
662	SREBF2 (173g)	Endo-2	0.0266979
663	THAP11 (162g)	Endo-2	0.0263635
664	ATF6B (96g)	Endo-2	0.0259058
665	CEBPA (107g)	Endo-2	0.0253211
666	NR2F1 (14g)	Endo-1	0.0250709
667	BRCA1 (59g)	Endo-3	0.0247902
668	ZNF467 (14g)	Endo-2	0.0245053
669	STAT5A (18g)	Endo-3	0.0243825
670	STAT3 (71g)	Endo-2	0.0240138
671	KLF2 (141g)	Endo-2	0.0239757
672	FOSL2 (214g)	Endo-2	0.0238343
673	ZNF592 (14g)	Endo-2	0.0237373
674	E4F1 (16g)	Endo-1	0.0236384
675	MEIS1 (21g)	Endo-2	0.0230119
676	NFIL3 (128g)	Endo-2	0.0229535
677	ZNF444 (23g)	Endo-2	0.0229318
678	ETV6 (121g)	Endo-2	0.0226846
679	TAL1 (61g)	Endo-2	0.0222182
680	ATF6 (109g)	Endo-2	0.0220452
681	PRDM1 (14g)	Endo-3	0.0219811
682	LHX6 (16g)	Endo-2	0.0216974
683	HOXA10 (20g)	Endo-3	0.0216043
684	NR2C2 (114g)	Endo-2	0.0212679
685	CREB3 (204g)	Endo-2	0.0212461
686	IRF9 (41g)	Endo-2	0.0212226
687	CLOCK (40g)	Endo-2	0.0210114
688	TCF12 (64g)	Endo-2	0.0210013
689	POLR3G (70g)	Endo-2	0.0207948
690	NR5A2 (11g)	Endo-3	0.0206054
691	TMEM33 (11g)	Endo-2	0.0203176
692	FOXN3 (167g)	Endo-2	0.0201877
693	ZBTB33 (170g)	Endo-2	0.0198673
694	HINFP (47g)	Endo-2	0.0196077
695	CUX1 (111g)	Endo-2	0.0194226
696	ELF4 (74g)	Endo-2	0.0193153
697	VEZF1 (16g)	Endo-2	0.0190609
698	KDM4B (45g)	Endo-2	0.018614
699	MTF1 (35g)	Endo-3	0.0183715
700	ZSCAN29 (41g)	Endo-2	0.0183676
701	BRF2 (95g)	Endo-2	0.0182585
702	TCF7L2 (44g)	Endo-2	0.0182486
703	UBTF (154g)	Endo-2	0.0177939
704	CTCF (137g)	Endo-2	0.0177101
705	RARG (27g)	Endo-2	0.0175405
706	BRF1 (87g)	Endo-2	0.0170713
707	RFX7 (32g)	Endo-2	0.0170533
708	HCFC1 (289g)	Endo-2	0.0167572
709	IRF7 (125g)	Endo-2	0.016637
710	STAT5B (63g)	Endo-2	0.0165667
711	SIN3A (152g)	Endo-2	0.0165329
712	ZNF134 (52g)	Endo-2	0.0165329
713	SRBD1 (11g)	Endo-3	0.016329
714	ATF7 (35g)	Endo-2	0.0161185
715	POLR2A (351g)	Endo-2	0.0160921
716	SP3 (55g)	Endo-3	0.0160874
717	CREB5 (140g)	Endo-2	0.0159912
718	FOXO3 (90g)	Endo-2	0.0149071
719	ZBTB7A (145g)	Endo-2	0.014895
720	SP6 (50g)	Endo-2	0.0147715
721	RREB1 (56g)	Endo-2	0.01457
722	ZNF704 (17g)	Endo-2	0.014523
723	ZNF189 (49g)	Endo-2	0.0144618
724	TFAP2A (22g)	Endo-1	0.0143656
725	PBX3 (12g)	Endo-2	0.0142206
726	EGR3 (78g)	Endo-2	0.0141085
727	PATZ1 (103g)	Endo-2	0.0140534
728	BACH1 (126g)	Endo-2	0.0140441
729	ZNF528 (15g)	Endo-3	0.0140208
730	ZNF263 (21g)	Endo-3	0.0139037
731	FOXC2 (24g)	Endo-2	0.0137979
732	KDM5A (585g)	Endo-2	0.0134056
733	RCOR1 (51g)	Endo-2	0.013325
734	NR4A3 (13g)	Endo-3	0.012998
735	NRF1 (190g)	Endo-2	0.0128531
736	RELB (76g)	Endo-2	0.0126374
737	ZNF460 (14g)	Endo-2	0.0122243
738	IRF3 (133g)	Endo-2	0.0121812
739	FOXJ3 (74g)	Endo-2	0.0120335
740	CNOT3 (47g)	Endo-2	0.0113602
741	SMAD4 (13g)	Endo-2	0.0109563
742	E2F3 (11g)	Endo-2	0.0107183
743	KLF16 (118g)	Endo-2	0.0106469
744	E4F1 (16g)	Endo-3	0.0103637
745	TEAD1 (13g)	Endo-2	0.00997897
746	BHLHE40 (221g)	Endo-2	0.00958235
747	ATF1 (155g)	Endo-2	0.00947085
748	E2F3 (11g)	Endo-3	0.00925792
749	TGIF1 (35g)	Endo-2	0.00919006
750	SP2 (114g)	Endo-2	0.00904183
751	USF2 (214g)	Endo-2	0.00898124
752	ZNF227 (12g)	Endo-2	0.00878722
753	FOXK2 (46g)	Endo-2	0.00875079
754	TCFL5 (50g)	Endo-2	0.00862699
755	MAFK (169g)	Endo-2	0.00847087
756	NR1H2 (27g)	Endo-2	0.00822892
757	AHR (54g)	Endo-2	0.00819873
758	FOXO1 (54g)	Endo-2	0.00819873
759	HOXA10 (20g)	Endo-2	0.00787799
760	NFKB1 (48g)	Endo-2	0.00786901
761	HIC1 (29g)	Endo-2	0.00769357
762	GABPB1 (117g)	Endo-2	0.00756314
763	SP3 (55g)	Endo-2	0.0075003
764	KLF7 (11g)	Endo-2	0.00688746
765	HIVEP2 (16g)	Endo-2	0.00662951
766	KDM5B (55g)	Endo-2	0.0064547
767	NFIA (13g)	Endo-2	0.00624101
768	E4F1 (16g)	Endo-2	0.00609877
769	FOXF1 (22g)	Endo-2	0.00602311
770	PPARG (44g)	Endo-2	0.00599856
771	MSX1 (35g)	Endo-2	0.00593292
772	GABPA (289g)	Endo-2	0.00570329
773	ZNF148 (21g)	Endo-2	0.00564453
774	TAF1 (330g)	Endo-2	0.00530921
775	ZNF227 (12g)	Endo-3	0.00521437
776	KAT2A (47g)	Endo-2	0.00446883
777	CREB3L4 (30g)	Endo-2	0.00370025
778	USF1 (25g)	Endo-2	0.0036387
779	CHD1 (12g)	Endo-2	0.00350631
780	ZNF740 (35g)	Endo-2	0.00347105
781	RARB (57g)	Endo-2	0.00332444
782	PPARD (14g)	Endo-2	0.00316759
783	ZNF254 (26g)	Endo-2	0.003103
784	GMEB2 (58g)	Endo-2	0.00305394
785	ZNF281 (18g)	Endo-3	0.00304162
786	FOXP1 (612g)	Endo-2	0.00288058
787	TBL1XR1 (21g)	Endo-2	0.00283763
788	SOX4 (21g)	Endo-2	0.00279927
789	MEF2D (33g)	Endo-2	0.00270069
790	ZNF384 (105g)	Endo-2	0.00255058
791	MAFB (27g)	Endo-2	0.00251468
792	SOX6 (12g)	Endo-2	0.0024869
793	MNT (63g)	Endo-2	0.00242088
794	SPI1 (365g)	Endo-2	0.00238342
795	KLF8 (45g)	Endo-2	0.00236526
796	REL (252g)	Endo-2	0.00232425
797	ZNF621 (28g)	Endo-2	0.00231287
798	GATA6 (73g)	Endo-2	0.00201908
799	MEF2A (39g)	Endo-2	0.00198018
800	ZNF274 (38g)	Endo-2	1.22e-15
801	BCL3 (32g)	Endo-2	1.11e-15
802	SRBD1 (11g)	Endo-2	8.88e-16
803	POU2F1 (24g)	Endo-2	7.77e-16
804	PRDM1 (14g)	Endo-2	7.77e-16
805	ZNF263 (21g)	Endo-2	7.77e-16
806	NR5A2 (11g)	Endo-2	5.55e-16
807	STAT5A (18g)	Endo-2	5.55e-16
808	TFAP2A (22g)	Endo-2	5.55e-16
809	ZNF528 (15g)	Endo-2	5.55e-16
810	MTF1 (35g)	Endo-2	4.44e-16
811	NR1D2 (24g)	Endo-2	4.44e-16
812	NR4A3 (13g)	Endo-2	4.44e-16
813	POLR3A (33g)	Endo-2	4.44e-16
814	ZNF266 (14g)	Endo-2	4.44e-16
815	ZNF281 (18g)	Endo-2	4.44e-16
816	MAF (90g)	Endo-2	3.33e-16
817	KLF13 (13g)	Endo-2	2.22e-16
818	ELK4 (311g)	Endo-2	-4.44e-16
819	TFAP2A (22g)	Endo-3	-1.33e-15
