# Supplementary material for: Human Placental Endothelial Cell and Trophoblast Heterogeneity and Differentiation Revealed by Single-Cell RNA Sequencing
Source: Cells. 2022 Dec 25;12(1):87. doi: 10.3390/cells12010087 (PMC9818681; doi:10.3390/cells12010087)
Supplement: Supplementary file 1 [file cells-12-00087-s001.zip › Supplementary Table S8 TF expression level in EC clusters.xlsx]

## Sheet: 5_TF_expression
	Endo-2	Endo-1	Endo-3
ELK3	94.8041	180.997	253.182
ELF1	99.6909	103.771	175.716
FOXP1	151.98	106.989	449.681
SF1	150.514	169.735	239.2
TCF4	507.739	760.991	1282.53
BHLHE40	97.2475	26.5462	254.693
YY1	259.001	185.019	224.84
NFATC2	27.8548	24.9373	66.8853
JUNB	910.413	276.724	815.094
KLF3	95.2928	140.775	184.029
ATF4	343.054	185.019	254.693
FOS	1603.36	493.92	1370.2
KLF2	540.481	334.643	847.591
ETS1	143.672	285.573	290.97
JUN	909.435	388.54	957.178
JUND	1330.19	670.895	941.306
KLF6	763.808	510.009	784.107
HIF1A	289.788	185.823	194.988
MAFK	29.8095	20.1108	85.7794
ATF3	222.35	54.7013	123.19
FOSL2	71.3474	12.0665	71.042
ERG	87.4739	152.842	158.333
ELK1	7.81889	24.9373	9.44707
XRCC4	19.0586	18.5019	8.69131
FLI1	97.2475	281.551	275.477
CREM	589.838	815.692	697.194
SREBF2	48.3794	101.358	92.5813
ZBTB7A	39.5832	49.8747	66.8853
SRF	13.6831	20.9152	43.0787
STAT3	99.2022	118.251	260.739
FOXN3	43.9813	47.4614	81.6227
FOSB	594.725	111.816	473.865
MYC	51.3115	81.2474	115.632
ETS2	96.7588	119.86	109.964
ATF7	31.2756	55.5057	62.3507
TCF3	32.2529	65.9633	58.9497
USF2	56.1983	43.4392	66.5074
BCLAF1	209.155	155.255	249.403
ZNF333	4.39813	16.0886	20.0278
ERF	19.0586	29.7639	51.3921
ZNF768	15.1491	12.0665	25.3182
EGR1	291.743	36.1994	241.467
ZEB1	114.84	191.454	236.933
GATA2	50.3341	81.2474	104.296
SMAD1	53.2662	208.347	101.273
MAX	40.5605	53.8968	47.9911
YBX1	1594.57	1158.38	663.94
THAP1	11.2397	32.9816	23.8066
NPDC1	273.661	545.404	584.207
UQCRB	1278.39	662.046	505.985
KDM5A	89.9173	93.3139	176.471
THAP11	11.2397	39.4171	37.0325
GATA6	23.4567	11.262	52.1478
REST	70.8587	102.967	114.876
NFKB2	21.0133	15.2842	30.9864
GABPA	27.3661	53.0924	88.0467
NR3C1	91.3833	63.55	160.222
IRF2	55.2209	69.9854	68.7747
TEAD1	63.0398	56.3101	140.95
PKNOX1	26.8775	37.8082	35.8989
IRF3	35.185	45.8525	57.4382
HOXB2	11.2397	6.43544	16.6269
IRF1	57.1757	45.0481	138.683
GTF2F1	38.1171	33.7861	29.097
CEBPA	24.9227	12.8709	8.31343
MAFF	92.3607	64.3544	137.927
ESRRA	38.6058	44.2437	43.0787
ETV3	17.5925	29.7639	30.9864
BACH1	50.3341	37.8082	83.1343
PML	33.719	75.6164	70.6641
E2F6	10.2623	18.5019	28.3412
EZH2	13.6831	41.8304	12.0923
POLE3	43.0039	61.1367	38.1662
NFYC	24.9227	39.4171	34.7652
SMC3	104.089	142.384	131.881
ELK4	61.0851	69.181	147.374
XBP1	215.508	107.794	81.6227
MEF2A	141.717	73.2031	292.481
TAF1	39.5832	40.2215	69.5305
HCFC1	16.1265	49.0702	38.1662
NFE2L2	122.17	78.8342	142.84
MAZ	90.8947	106.989	123.568
CEBPD	457.894	123.882	227.863
ATF6B	24.9227	52.288	61.5949
HLX	60.5964	146.406	141.328
HINFP	10.2623	5.63101	13.2259
PITX2	25.4114	25.7418	14.7374
KLF7	14.6604	25.7418	62.7286
POLR3G	2.93209	12.0665	12.848
CREB1	51.3115	70.7899	91.4477
ZNF143	12.217	12.8709	15.4932
TAF7	83.5644	107.794	142.84
ZNF91	36.6511	45.0481	74.8208
ARID3A	119.727	235.698	215.015
PHF8	11.2397	24.1329	30.9864
MXI1	33.2303	31.3728	51.3921
SPI1	19.0586	3.21772	8.69131
HDAC2	94.8041	159.277	121.678
SOX6	26.8775	42.6348	90.314
NRF1	5.37549	9.65316	12.0923
HOXA13	58.6417	189.041	147.374
SREBF1	25.4114	32.1772	38.5441
POLR2A	45.936	76.4209	82.0006
ELF2	67.9266	78.8342	104.674
RAD21	125.102	152.037	155.31
KLF16	13.1944	24.1329	34.0095
LHX6	15.6378	5.63101	45.7238
ZNF592	11.2397	13.6753	26.4518
STAT1	27.3661	53.8968	27.5855
TFEB	11.2397	11.262	18.5163
PBX1	37.1398	45.0481	39.6777
CREB5	17.5925	28.9595	49.1248
DDIT3	41.0492	20.9152	38.9219
ZMIZ1	32.7416	49.8747	74.8208
ZBTB33	8.30758	21.7196	28.3412
KLF11	17.1038	29.7639	40.0556
POLE4	50.8228	49.8747	17.0047
IRF7	22.968	24.9373	25.696
ZNF621	10.2623	22.524	47.2354
CREB3	26.3888	37.8082	34.3873
CLOCK	25.9001	50.6791	67.2632
CEBPG	34.2077	32.9816	47.9911
SMARCA4	58.6417	86.074	93.3371
SIN3A	21.9906	42.6348	49.5027
ETV6	29.8095	16.893	49.8806
MNT	11.2397	15.2842	22.2951
EGR3	14.6604	3.21772	46.4796
ZNF134	10.2623	16.893	21.5393
RBBP5	11.7283	16.893	22.2951
ZNF362	9.28494	20.9152	24.5624
CREB3L2	32.7416	54.7013	74.4429
TCF7L2	24.9227	30.5683	49.1248
ATF6	55.2209	90.0962	94.0929
CUX1	63.5285	18.5019	60.0834
AHR	59.6191	50.6791	157.955
SP6	22.4793	42.6348	69.5305
HSF1	52.7775	60.3323	82.3785
E2F4	38.6058	60.3323	67.6411
TFDP1	50.8228	59.5278	33.6316
MAFB	68.904	19.3063	35.8989
PPARG	43.0039	25.7418	33.6316
RXRB	14.6604	33.7861	38.5441
NFIL3	12.217	13.6753	20.4057
ZNF579	8.30758	8.0443	13.2259
RXRA	23.9454	44.2437	43.8344
PATZ1	13.6831	33.7861	30.9864
ATF1	12.217	19.3063	15.8711
ZHX1	33.719	55.5057	68.0189
FOXO3	48.3794	32.9816	52.1478
NFATC1	14.1717	16.0886	18.8941
FOXO1	32.7416	38.6126	66.8853
KLF8	11.2397	4.82658	37.0325
NR2C2	17.1038	24.1329	41.945
RFXANK	50.3341	91.705	68.0189
FOXJ3	33.2303	45.0481	53.2815
ZNF76	13.1944	23.3285	22.2951
TFE3	10.2623	16.893	19.6499
CEBPZ	75.2569	69.181	107.319
CEBPB	413.424	78.0297	99.0053
TAL1	18.0812	46.6569	37.7883
SP1	26.8775	28.9595	43.0787
DIS3	29.3209	49.8747	67.6411
RREB1	28.3435	41.0259	63.8622
ZBTB7B	5.86417	7.23987	11.7144
REL	82.0984	41.0259	73.6872
MGA	57.1757	58.7234	100.139
SAP30	17.5925	28.9595	18.8941
BRF2	6.35285	14.4797	12.848
UBTF	39.0945	65.9633	60.0834
CREBL2	19.0586	24.1329	19.272
ATF5	35.185	38.6126	32.4979
STAT2	15.1491	33.7861	36.2768
TEAD4	22.4793	41.0259	40.8114
PRKAA1	30.7869	70.7899	79.7333
CTCF	37.6284	74.0076	79.7333
ELF4	15.1491	33.7861	31.7422
SP2	8.79626	16.0886	18.5163
KLF10	64.0172	50.6791	89.1804
MSX2	11.7283	24.1329	3.77883
RELA	33.2303	33.7861	49.8806
NFKB1	52.2889	39.4171	57.4382
NFYB	39.0945	55.5057	43.0787
FOXJ2	9.77362	13.6753	18.8941
GABPB1	19.0586	42.6348	36.2768
TCFL5	6.35285	30.5683	16.249
RARG	8.79626	20.9152	24.5624
STAT5B	32.7416	45.0481	83.5121
ZNF43	13.6831	28.9595	23.8066
JDP2	16.1265	8.0443	13.2259
KAT2A	16.6152	29.7639	46.8575
RB1	95.2928	94.1183	169.292
TFDP2	38.6058	32.9816	28.7191
HIC1	4.88681	3.21772	12.848
EP300	49.3568	79.6386	89.5583
ZNF672	18.0812	33.7861	26.4518
RELB	10.2623	9.65316	18.1384
BRCA1	5.37549	21.7196	7.55766
TGIF1	41.0492	43.4392	35.521
TEAD2	22.4793	65.1588	40.0556
ZNF384	6.84153	27.3506	29.097
MSX1	16.6152	19.3063	52.1478
TMEM33	37.6284	65.1588	77.466
RFX5	6.84153	6.43544	14.7374
PPARD	37.1398	31.3728	52.9036
IRF9	9.28494	19.3063	26.8297
ZNF189	5.37549	13.6753	13.6038
BRF1	10.751	20.1108	28.7191
SMARCB1	29.3209	45.8525	34.0095
BCL3	10.751	4.02215	19.6499
TCF7L1	25.4114	69.9854	43.0787
ZNF85	13.6831	57.1145	10.5807
E2F5	8.79626	33.7861	19.272
NR2F2	64.9946	92.5095	103.162
NR2F6	72.3248	127.1	78.9775
SOX4	69.3927	107.794	81.2448
TBL1XR1	69.8814	106.185	136.038
NFIA	36.1624	61.1367	74.0651
MEF2D	23.9454	26.5462	82.0006
TCF12	33.719	97.336	84.6458
ZNF444	11.2397	33.7861	34.7652
VEZF1	33.719	66.7677	97.1159
ZSCAN29	6.84153	12.0665	16.6269
NFIC	39.5832	34.5905	49.1248
ZNF467	27.8548	52.288	40.8114
RCOR1	34.2077	85.2696	72.9314
FOXC2	5.37549	8.84873	10.9586
KLF13	34.6963	57.919	97.4938
KDM5B	29.8095	46.6569	71.4199
ZNF460	6.84153	7.23987	10.9586
GMEB2	8.79626	13.6753	10.9586
ZNF704	11.7283	17.6975	15.1153
ETV5	7.81889	9.65316	7.55766
MEIS2	6.35285	32.1772	19.6499
ZNF148	41.5379	74.812	130.748
PBX3	6.84153	12.0665	11.7144
CNOT3	12.217	28.1551	33.2537
NR1H2	41.5379	38.6126	57.8161
ZNF274	8.30758	12.0665	17.0047
KDM4B	15.6378	28.9595	40.0556
RARB	14.6604	35.3949	35.1431
FOXK2	21.0133	33.7861	41.1892
FOXF1	31.7643	77.2253	100.139
MAF	56.1983	21.7196	24.1845
MEIS1	27.3661	61.1367	55.1709
CHD1	70.8587	86.074	115.632
SP3	36.6511	53.0924	75.9545
SRBD1	12.7057	21.7196	22.673
ZNF254	16.1265	20.1108	25.3182
USF1	7.81889	20.9152	10.9586
RFX7	14.1717	23.3285	30.2306
POU2F1	17.5925	28.9595	47.9911
ZNF740	3.42077	20.1108	18.8941
SMAD4	28.3435	51.4835	82.7564
CREB3L4	5.37549	17.6975	12.848
HOXA10	42.5152	121.469	72.9314
HIVEP2	15.6378	12.8709	34.0095
ARNT	18.0812	23.3285	33.2537
POLR3A	7.33021	29.7639	20.4057
ZNF227	16.1265	9.65316	10.9586
NR4A3	12.217	2.41329	10.9586
MTF1	12.7057	5.63101	17.3826
NR1D2	13.6831	13.6753	26.0739
ZNF266	8.79626	15.2842	25.3182
ZNF263	11.2397	25.7418	21.5393
STAT5A	8.30758	5.63101	20.4057
ZNF528	10.2623	6.43544	15.8711
PRDM1	25.4114	7.23987	24.1845
NR2F1	19.0586	15.2842	24.9403
ZNF281	34.2077	73.2031	69.9083
NR5A2	11.2397	54.7013	15.4932
E2F3	18.5699	24.9373	26.0739
E4F1	14.6604	15.2842	18.8941
TFAP2A	18.0812	12.0665	4.15671
