# Supplementary material for: Human Placental Endothelial Cell and Trophoblast Heterogeneity and Differentiation Revealed by Single-Cell RNA Sequencing
Source: Cells. 2022 Dec 25;12(1):87. doi: 10.3390/cells12010087 (PMC9818681; doi:10.3390/cells12010087)
Supplement: Supplementary file 1 [file cells-12-00087-s001.zip › Supplementary Table S9 Differentially expressed genes between placental trophoblast clusters..xlsx]

## Sheet: VCT1
VCT1	p_val	avg_logFC	pct.1	pct.2	p_val_adj	ratio
AC092718.6	1.53289e-212	0.52489	0.272	0.091	3.09521e-208	2.989
TMEM150A	3.07163e-78	0.257226	0.175	0.078	6.20224e-74	2.244
CROT	2.29002e-98	0.321884	0.22	0.102	4.62401e-94	2.157
ADIRF	2.65439e-301	0.710823	0.501	0.233	5.35974e-297	2.15
GSTA3	2.38975e-136	0.429317	0.32	0.153	4.82538e-132	2.092
ASS1	3.76826e-120	0.351735	0.294	0.146	7.60887e-116	2.014
PIR	1.06066e-89	0.296869	0.246	0.126	2.14169e-85	1.952
ECI2	1.4252e-284	0.571308	0.554	0.285	2.87776e-280	1.944
RAB38	5.39718e-86	0.271268	0.246	0.127	1.0898e-81	1.937
SMAGP	0	0.782194	0.737	0.381	0	1.934
CKMT1A	3.24334e-71	0.261772	0.213	0.112	6.54895e-67	1.902
MCRIP2	8.23264e-153	0.448649	0.376	0.198	1.66234e-148	1.899
DUSP14	1.40339e-94	0.311205	0.267	0.141	2.83372e-90	1.894
CDO1	3.75253e-159	0.409415	0.411	0.219	7.57711e-155	1.877
CSTA	2.26644e-145	0.44792	0.39	0.209	4.57639e-141	1.866
NUDT22	3.38043e-71	0.270785	0.232	0.127	6.82576e-67	1.827
EPB41L4A-AS1	1.0737e-133	0.383251	0.383	0.212	2.16802e-129	1.807
MTIF3	9.40775e-85	0.283252	0.295	0.165	1.89961e-80	1.788
PHYH	7.31783e-85	0.29728	0.282	0.158	1.47762e-80	1.785
CCND3	9.44031e-84	0.331434	0.273	0.153	1.90619e-79	1.784
CYSTM1	0	0.631095	0.672	0.377	0	1.782
ZSWIM7	5.9909e-77	0.272015	0.268	0.152	1.20968e-72	1.763
TRAPPC6A	1.14152e-82	0.269948	0.294	0.168	2.30495e-78	1.75
TFDP2	4.27304e-172	0.455242	0.466	0.267	8.62813e-168	1.745
PDLIM1	1.45359e-199	0.474544	0.549	0.315	2.93509e-195	1.743
HSD17B1	8.97099e-162	0.323524	0.528	0.305	1.81142e-157	1.731
FAM3B	1.85701e-130	0.394566	0.419	0.243	3.74967e-126	1.724
PNP	1.78043e-267	0.544739	0.651	0.379	3.59503e-263	1.718
ACBD6	6.62546e-87	0.309732	0.309	0.18	1.33781e-82	1.717
AVPI1	1.55073e-67	0.25918	0.256	0.15	3.13122e-63	1.707
MLLT1	3.69285e-244	0.595756	0.62	0.365	7.4566e-240	1.699
ISYNA1	0	0.627827	0.743	0.439	0	1.692
GSTA4	8.05114e-97	0.345561	0.345	0.207	1.62569e-92	1.667
MORC4	4.91702e-157	0.44422	0.499	0.3	9.92845e-153	1.663
MPC2	6.79189e-278	0.568917	0.668	0.402	1.37142e-273	1.662
ALDH7A1	4.89489e-152	0.411543	0.475	0.286	9.88377e-148	1.661
ECHDC2	1.37523e-78	0.289875	0.304	0.183	2.77687e-74	1.661
SCOC	4.85462e-88	0.295396	0.337	0.203	9.80245e-84	1.66
UBAC1	1.64289e-100	0.35492	0.372	0.226	3.31732e-96	1.646
CTNNBL1	9.68281e-53	0.254491	0.238	0.145	1.95515e-48	1.641
LCMT1	6.29718e-86	0.297171	0.354	0.216	1.27153e-81	1.639
MSRB2	1.00644e-86	0.31807	0.339	0.207	2.03221e-82	1.638
CKMT1B	9.63188e-60	0.256475	0.256	0.157	1.94487e-55	1.631
FXYD3	9.49523e-248	0.52224	0.659	0.405	1.91728e-243	1.627
TSTD1	2.72243e-154	0.432744	0.491	0.302	5.49713e-150	1.626
FKBP3	6.20587e-189	0.450563	0.576	0.358	1.25309e-184	1.609
DUSP9	0	0.565102	0.796	0.495	0	1.608
PTRHD1	7.53025e-101	0.332293	0.4	0.249	1.52051e-96	1.606
PYURF	3.43654e-91	0.305629	0.382	0.239	6.93906e-87	1.598
ECHS1	4.35701e-285	0.562944	0.687	0.431	8.79767e-281	1.594
PCBD1	4.40756e-80	0.289214	0.352	0.221	8.89975e-76	1.593
MPP1	1.01037e-171	0.419306	0.57	0.358	2.04014e-167	1.592
HADHB	8.02601e-102	0.339606	0.409	0.257	1.62061e-97	1.591
COX14	1.05287e-136	0.401157	0.482	0.304	2.12596e-132	1.586
CISD1	4.88562e-69	0.263917	0.332	0.21	9.86504e-65	1.581
ANXA3	5.16728e-104	0.361492	0.41	0.26	1.04338e-99	1.577
ECHDC1	1.36166e-57	0.252667	0.278	0.177	2.74947e-53	1.571
COA4	1.00978e-117	0.364871	0.458	0.293	2.03895e-113	1.563
AP1S1	2.2313e-76	0.278629	0.349	0.224	4.50545e-72	1.558
OLA1	1.16883e-98	0.315145	0.436	0.281	2.3601e-94	1.552
SH3YL1	4.07902e-111	0.376277	0.446	0.288	8.23635e-107	1.549
GABARAPL1	2.25834e-74	0.264041	0.395	0.255	4.56004e-70	1.549
PPCS	1.71605e-73	0.290032	0.343	0.223	3.46505e-69	1.538
POLR2G	6.40561e-65	0.257315	0.337	0.22	1.29342e-60	1.532
MSX2	1.13942e-76	0.286784	0.386	0.253	2.30072e-72	1.526
BTG3	1.39771e-97	0.281335	0.491	0.322	2.82226e-93	1.525
NDUFS8	1.09006e-137	0.368041	0.539	0.354	2.20105e-133	1.523
RPIA	1.2216e-75	0.282121	0.377	0.248	2.46665e-71	1.52
SNHG8	3.78888e-149	0.45221	0.556	0.366	7.65051e-145	1.519
EID1	5.67214e-128	0.36831	0.525	0.346	1.14532e-123	1.517
IDH1	2.0622e-84	0.289473	0.398	0.263	4.164e-80	1.513
PARP1	1.54618e-94	0.308288	0.473	0.314	3.12205e-90	1.506
CCNDBP1	4.98387e-88	0.276689	0.453	0.301	1.00634e-83	1.505
MRPL40	1.48709e-69	0.258237	0.376	0.25	3.00274e-65	1.504
CYB5A	3.67858e-106	0.33877	0.482	0.321	7.42778e-102	1.502
C6orf48	6.74168e-95	0.311522	0.474	0.316	1.36128e-90	1.5
CTNNAL1	3.82134e-92	0.335546	0.427	0.285	7.71605e-88	1.498
GRHPR	5.17717e-69	0.266436	0.374	0.25	1.04538e-64	1.496
PMVK	1.93797e-71	0.276467	0.385	0.259	3.91315e-67	1.486
EFEMP1	1.88511e-64	0.262605	0.39	0.263	3.80641e-60	1.483
GTF2H5	7.23411e-89	0.303191	0.441	0.299	1.46071e-84	1.475
GGCT	7.57253e-108	0.289156	0.592	0.402	1.52904e-103	1.473
BEX3	0	0.638517	0.9	0.612	0	1.471
COX20	9.58126e-111	0.419929	0.478	0.325	1.93465e-106	1.471
ECI1	3.84095e-109	0.341905	0.509	0.347	7.75565e-105	1.467
SUCLG1	1.50897e-78	0.300704	0.415	0.283	3.04692e-74	1.466
MRPS33	8.65733e-76	0.283997	0.414	0.284	1.74809e-71	1.458
CWC15	1.40757e-70	0.271317	0.409	0.281	2.84216e-66	1.456
TIMM8B	4.04419e-107	0.338391	0.519	0.357	8.16602e-103	1.454
ISCU	9.9407e-140	0.385964	0.579	0.399	2.00723e-135	1.451
CD24	3.52865e-219	0.430601	0.756	0.523	7.12504e-215	1.446
NDUFB1	2.39928e-91	0.309851	0.504	0.349	4.84463e-87	1.444
DNMT1	4.71469e-76	0.262713	0.472	0.327	9.51991e-72	1.443
COMT	0	0.539961	0.829	0.575	0	1.442
SMIM26	1.34874e-86	0.29427	0.461	0.32	2.72337e-82	1.441
STOML2	2.57072e-89	0.287894	0.481	0.335	5.19079e-85	1.436
ZCRB1	4.01266e-76	0.306408	0.425	0.296	8.10237e-72	1.436
GSTK1	1.01859e-65	0.274031	0.379	0.265	2.05673e-61	1.43
SERPINF1	2.35614e-58	0.264646	0.409	0.286	4.75751e-54	1.43
CSRP2	7.33367e-125	0.380839	0.593	0.415	1.48082e-120	1.429
MBNL3	3.14151e-76	0.260607	0.504	0.353	6.34333e-72	1.428
SMDT1	1.03375e-145	0.377142	0.602	0.422	2.08736e-141	1.427
MRPL33	3.33218e-58	0.267924	0.364	0.256	6.72835e-54	1.422
NDUFA10	2.21986e-70	0.263149	0.432	0.304	4.48234e-66	1.421
PKIB	5.98565e-196	0.420756	0.743	0.526	1.20862e-191	1.413
ETFA	2.34568e-83	0.31722	0.459	0.326	4.73639e-79	1.408
TMEM141	3.51234e-63	0.27123	0.425	0.302	7.09212e-59	1.407
FAM89A	1.69206e-106	0.369526	0.526	0.375	3.41661e-102	1.403
RBBP7	2.11325e-109	0.319909	0.59	0.421	4.26708e-105	1.401
COMMD7	7.41675e-72	0.27587	0.445	0.318	1.49759e-67	1.399
CHCHD1	1.03703e-93	0.314267	0.514	0.37	2.09397e-89	1.389
POLR2I	5.10017e-60	0.255939	0.418	0.301	1.02983e-55	1.389
NDUFB5	9.63673e-74	0.252966	0.484	0.351	1.94585e-69	1.379
MRFAP1	3.44227e-245	0.432805	0.799	0.58	6.95063e-241	1.378
NDUFC1	5.92686e-69	0.271869	0.464	0.337	1.19675e-64	1.377
ADH5	1.24561e-78	0.294194	0.462	0.337	2.51513e-74	1.371
NDUFB3	4.57389e-88	0.303862	0.522	0.382	9.2356e-84	1.366
TKT	1.0046e-147	0.367084	0.704	0.516	2.02848e-143	1.364
HIGD2A	1.9869e-87	0.296582	0.536	0.393	4.01194e-83	1.364
STARD10	2.86908e-79	0.29167	0.473	0.347	5.79325e-75	1.363
MRPS21	1.77233e-107	0.327874	0.584	0.429	3.57869e-103	1.361
BEX4	1.24974e-71	0.27321	0.474	0.349	2.52347e-67	1.358
VGLL1	0	0.453327	0.913	0.673	0	1.357
HMGA1	7.56959e-144	0.306981	0.814	0.6	1.52845e-139	1.357
SLIRP	3.14745e-118	0.340971	0.621	0.458	6.35533e-114	1.356
TCEAL9	2.84151e-270	0.514046	0.801	0.591	5.73757e-266	1.355
C8orf59	9.31643e-100	0.329678	0.532	0.393	1.88117e-95	1.354
PSMC1	8.44397e-79	0.304219	0.505	0.374	1.70501e-74	1.35
ETFB	2.50749e-104	0.31473	0.607	0.45	5.06312e-100	1.349
ECH1	4.7454e-304	0.496607	0.821	0.61	9.58191e-300	1.346
ATP5F1A	3.11299e-175	0.354534	0.768	0.572	6.28576e-171	1.343
UQCRQ	1.76738e-171	0.431145	0.716	0.534	3.5687e-167	1.341
SMS	4.29827e-161	0.415131	0.692	0.518	8.67906e-157	1.336
ACADVL	5.27071e-62	0.312154	0.442	0.331	1.06426e-57	1.335
ROMO1	1.12225e-127	0.369275	0.614	0.461	2.26605e-123	1.332
PEG10	0	0.580034	0.987	0.743	0	1.328
TXNL1	6.35071e-73	0.268373	0.499	0.376	1.28234e-68	1.327
MRPL27	8.19386e-68	0.265002	0.497	0.375	1.6545e-63	1.325
MRPL57	4.17873e-67	0.269043	0.508	0.384	8.43768e-63	1.323
ADI1	1.05631e-111	0.32138	0.616	0.466	2.13291e-107	1.322
PPA1	6.26947e-121	0.30562	0.696	0.527	1.26593e-116	1.321
PSMB4	3.1273e-94	0.302234	0.582	0.441	6.31465e-90	1.32
NDUFS6	1.07641e-150	0.337463	0.754	0.574	2.17349e-146	1.314
NDUFA2	2.84731e-100	0.311451	0.599	0.456	5.74929e-96	1.314
PSMB7	2.60712e-131	0.351558	0.659	0.504	5.26429e-127	1.308
ATP5MC1	1.63307e-95	0.27373	0.698	0.536	3.2975e-91	1.302
GHITM	1.02977e-62	0.276235	0.468	0.36	2.07931e-58	1.3
GTF2A2	4.21626e-58	0.253344	0.449	0.346	8.51347e-54	1.298
ATP5IF1	1.18701e-189	0.350342	0.842	0.649	2.39682e-185	1.297
QPRT	7.705e-77	0.343214	0.476	0.367	1.55579e-72	1.297
ATP5ME	1.40779e-162	0.360676	0.778	0.601	2.84261e-158	1.295
RPS4Y1	4.74861e-78	0.29268	0.617	0.477	9.58838e-74	1.294
PSMD4	1.52209e-68	0.270805	0.5	0.387	3.0734e-64	1.292
PSME1	1.05775e-71	0.260382	0.533	0.414	2.1358e-67	1.287
ANP32A	2.54222e-56	0.256251	0.477	0.372	5.13324e-52	1.282
ATP5PO	2.92513e-196	0.353065	0.86	0.678	5.90642e-192	1.268
AKR1B1	1.19929e-131	0.304149	0.822	0.651	2.42161e-127	1.263
ATP5PB	1.37353e-87	0.264652	0.634	0.504	2.77344e-83	1.258
PSMA1	5.92835e-104	0.298194	0.674	0.537	1.19705e-99	1.255
NDUFB10	2.39127e-111	0.309934	0.667	0.532	4.82845e-107	1.254
DYNLRB1	7.10119e-96	0.320435	0.589	0.472	1.43387e-91	1.248
GADD45GIP1	2.39233e-76	0.263366	0.617	0.495	4.83059e-72	1.246
EIF3G	1.75418e-210	0.429869	0.775	0.624	3.54204e-206	1.242
HSPD1	4.47414e-186	0.332238	0.913	0.736	9.03419e-182	1.24
VDAC1	4.80669e-92	0.257396	0.718	0.579	9.70568e-88	1.24
AP2M1	5.45648e-61	0.255276	0.522	0.421	1.10177e-56	1.24
RPL17	1.69802e-132	0.290966	0.793	0.641	3.42864e-128	1.237
DCXR	2.22667e-74	0.264206	0.596	0.482	4.49608e-70	1.237
POLR2L	2.8126e-163	0.341965	0.866	0.701	5.67921e-159	1.235
PSMB6	7.62347e-208	0.390233	0.843	0.685	1.53933e-203	1.231
LDHB	0	0.550896	0.964	0.786	0	1.226
ATP5PD	6.32142e-147	0.322242	0.775	0.632	1.27642e-142	1.226
SLC25A5	6.79552e-171	0.275905	0.966	0.791	1.37215e-166	1.221
PAGE4	0	0.893757	1	0.821	0	1.218
RPS17	8.05615e-174	0.323531	0.89	0.731	1.6267e-169	1.218
EIF3L	2.02277e-97	0.27345	0.686	0.563	4.08437e-93	1.218
NDUFAB1	1.3864e-85	0.263823	0.666	0.548	2.79941e-81	1.215
NDUFB7	6.55243e-129	0.318414	0.72	0.593	1.32307e-124	1.214
LAMTOR5	1.15903e-123	0.303387	0.7	0.577	2.34032e-119	1.213
DBI	3.10372e-277	0.420249	0.955	0.789	6.26703e-273	1.21
WDR83OS	3.14821e-157	0.350546	0.748	0.618	6.35687e-153	1.21
VAMP8	1.05178e-296	0.506764	0.878	0.727	2.12375e-292	1.208
COX5A	2.54457e-115	0.253676	0.835	0.692	5.13799e-111	1.207
TBCA	2.6372e-176	0.336968	0.839	0.697	5.32504e-172	1.204
IDH2	1.6292e-130	0.327845	0.76	0.631	3.28969e-126	1.204
LSM7	1.16606e-115	0.290936	0.758	0.63	2.3545e-111	1.203
NOP53	6.39163e-85	0.258144	0.666	0.556	1.2906e-80	1.198
CIRBP	1.81777e-68	0.250712	0.629	0.525	3.67045e-64	1.198
NDUFB4	2.32898e-132	0.309344	0.745	0.623	4.70267e-128	1.196
CHMP2A	1.67898e-66	0.263611	0.579	0.485	3.39019e-62	1.194
ATP5F1C	5.74453e-169	0.313746	0.841	0.705	1.15994e-164	1.193
HEBP2	2.87157e-126	0.306639	0.752	0.632	5.79827e-122	1.19
EIF3F	6.87283e-149	0.298279	0.847	0.713	1.38776e-144	1.188
HSPE1	5.86264e-224	0.350428	0.964	0.814	1.18378e-219	1.184
SNRPD2	7.90517e-174	0.305574	0.898	0.761	1.59621e-169	1.18
EIF3H	3.04706e-118	0.280562	0.768	0.651	6.15263e-114	1.18
PRDX2	7.61473e-185	0.324695	0.921	0.783	1.53757e-180	1.176
ATP5MF	5.63305e-243	0.378152	0.912	0.777	1.13742e-238	1.174
NDUFB2	2.76213e-182	0.339951	0.878	0.751	5.57728e-178	1.169
EIF2S2	1.62584e-81	0.273589	0.731	0.626	3.28289e-77	1.168
PSMB5	7.36712e-75	0.264228	0.646	0.553	1.48757e-70	1.168
SNX3	3.24044e-148	0.319722	0.802	0.687	6.54309e-144	1.167
PRELID1	2.00328e-131	0.287374	0.883	0.757	4.04503e-127	1.166
NDUFA1	4.90293e-95	0.27837	0.712	0.618	9.9e-91	1.152
UQCR10	1.61468e-263	0.376241	0.958	0.832	3.26037e-259	1.151
S100A10	1.06834e-291	0.438387	0.979	0.854	2.15719e-287	1.146
XAGE3	0	0.675438	0.99	0.867	0	1.142
UGP2	7.97141e-61	0.267801	0.638	0.559	1.60959e-56	1.141
RPL36A	5.31363e-195	0.309525	0.967	0.849	1.07293e-190	1.139
NDUFA11	5.95124e-162	0.299498	0.866	0.763	1.20167e-157	1.135
PEBP1	2.36606e-272	0.378066	0.963	0.853	4.77755e-268	1.129
SOD1	9.79592e-176	0.345831	0.911	0.809	1.97799e-171	1.126
NDUFA13	6.35434e-104	0.274396	0.801	0.715	1.28307e-99	1.12
CLTA	1.55872e-300	0.398229	0.972	0.87	3.14737e-296	1.117
ATP5MC3	3.53104e-159	0.266943	0.964	0.863	7.12988e-155	1.117
SLC25A6	3.77951e-250	0.331034	0.983	0.883	7.63159e-246	1.113
TOMM7	6.90422e-178	0.307162	0.917	0.825	1.3941e-173	1.112
UQCRB	4.73585e-282	0.386204	0.969	0.877	9.56262e-278	1.105
PARK7	4.26643e-132	0.269747	0.892	0.809	8.61478e-128	1.103
ATP5MC2	1.61719e-156	0.276446	0.953	0.866	3.26544e-152	1.1
LGALS3	2.39202e-173	0.338947	0.942	0.857	4.82997e-169	1.099
COX6B1	2.28064e-145	0.267809	0.913	0.837	4.60507e-141	1.091
COX7C	0	0.466478	0.996	0.915	0	1.089
SLC25A3	1.77331e-152	0.261848	0.97	0.894	3.58067e-148	1.085
TMA7	8.17055e-162	0.286746	0.931	0.862	1.6498e-157	1.08
ATP5PF	3.72524e-217	0.345606	0.943	0.874	7.522e-213	1.079
RPL31	0	0.501341	0.999	0.927	0	1.078
UBL5	1.84979e-127	0.283182	0.882	0.82	3.7351e-123	1.076
RPS26	1.06181e-285	0.43042	0.984	0.915	2.14401e-281	1.075
PSMB1	4.31795e-128	0.268061	0.934	0.874	8.7188e-124	1.069
ATP5MG	0	0.462172	0.99	0.927	0	1.068
MGST3	5.18844e-251	0.421063	0.985	0.925	1.04765e-246	1.065
PRDX5	1.08065e-178	0.319142	0.967	0.916	2.18205e-174	1.056
RPS20	0	0.442428	1	0.953	0	1.049
COX4I1	1.68345e-209	0.298383	0.988	0.949	3.39923e-205	1.041
IFI6	5.75692e-50	0.278942	0.886	0.851	1.16244e-45	1.041
ANXA5	0	0.411295	0.987	0.952	0	1.037
PHLDA2	0	0.502398	0.999	0.964	0	1.036
RPS10	0	0.336896	1	0.966	0	1.035
RPS21	8.55484e-202	0.283933	0.996	0.962	1.72739e-197	1.035
NPM1	1.83838e-173	0.252966	0.997	0.963	3.71206e-169	1.035
GNAS	0	0.385881	0.999	0.966	0	1.034
RPL38	4.59121e-257	0.294819	1	0.968	9.27057e-253	1.033
GSTP1	0	0.394513	0.999	0.971	0	1.029
RPL23	0	0.371794	1	0.972	0	1.029
RPL27	6.14007e-228	0.250295	1	0.973	1.2398e-223	1.028
RPL7	0	0.337493	1	0.975	0	1.026
RPS5	0	0.332489	1	0.975	0	1.026
RPSA	2.16365e-200	0.267189	1	0.975	4.36885e-196	1.026
RPL22	1.53814e-291	0.30019	1	0.977	3.10581e-287	1.024
RPS25	0	0.382136	1	0.979	0	1.021
RACK1	2.09126e-293	0.288883	1	0.98	4.22267e-289	1.02
RPL35A	5.74444e-275	0.268123	1	0.98	1.15992e-270	1.02
RPL12	1.37062e-288	0.307077	1	0.981	2.76755e-284	1.019
RPS29	0	0.367968	1	0.982	0	1.018
RPL23A	3.25067e-271	0.279211	1	0.982	6.56376e-267	1.018
RPL10A	0	0.34343	1	0.983	0	1.017
RPL6	4.63264e-276	0.289758	1	0.983	9.35422e-272	1.017
FAU	7.22482e-273	0.27186	1	0.983	1.45884e-268	1.017
RPS15A	0	0.293152	1	0.984	0	1.016
UBA52	0	0.288214	1	0.984	0	1.016
NACA	1.10691e-264	0.255755	1	0.984	2.23507e-260	1.016
RPS11	0	0.33784	1	0.985	0	1.015
RPL21	0	0.326955	1	0.985	0	1.015
RPL26	5.85186e-241	0.261407	1	0.985	1.18161e-236	1.015
RPS13	0	0.276522	1	0.986	0	1.014
RPL30	1.13812e-289	0.256101	1	0.986	2.29809e-285	1.014
RPL34	0	0.407583	1	0.987	0	1.013
RPL13A	0	0.406535	1	0.988	0	1.012
RPL18	0	0.266757	1	0.988	0	1.012
RPLP0	1.74062e-239	0.26543	1	0.988	3.51467e-235	1.012
RPL37A	0	0.337027	1	0.989	0	1.011
RPL37	0	0.308197	1	0.989	0	1.011
RPL27A	0	0.356903	1	0.99	0	1.01
RPS27A	0	0.280263	1	0.99	0	1.01
RPLP2	4.86075e-303	0.269424	1	0.99	9.81482e-299	1.01
RPS16	0	0.293338	1	0.991	0	1.009
RPS23	1.60943e-271	0.252746	1	0.991	3.24975e-267	1.009
RPS14	0	0.363146	1	0.992	0	1.008
RPS28	0	0.265844	1	0.992	0	1.008
RPS27	0	0.41707	1	0.993	0	1.007
RPS12	0	0.332448	1	0.994	0	1.006
RPL3	2.38011e-281	0.257458	1	0.994	4.80593e-277	1.006
RPLP1	0	0.281406	1	0.997	0	1.003
TPT1	0	0.283888	1	0.998	0	1.002

## Sheet: VCT2
VCT2	p_val	avg_logFC	pct.1	pct.2	p_val_adj	ratio
PBK	0	0.595624	0.319	0.031	0	10.29
SPC25	0	0.523902	0.283	0.028	0	10.107
PSRC1	5.69114e-278	0.316308	0.158	0.016	1.14916e-273	9.875
CDCA8	0	0.37347	0.183	0.019	0	9.632
HIST1H2AH	5.55891e-288	0.335786	0.168	0.018	1.12245e-283	9.333
NDC80	0	0.346483	0.18	0.02	0	9
MND1	0	0.415058	0.234	0.027	0	8.667
CEP55	2.56125e-219	0.26243	0.134	0.016	5.17168e-215	8.375
PLK1	0	0.398509	0.203	0.025	0	8.12
CENPA	7.17753e-282	0.336298	0.176	0.022	1.44929e-277	8
HIST1H1B	0	0.480587	0.246	0.032	0	7.688
CDCA3	0	0.550829	0.291	0.038	0	7.658
KIF2C	2.59232e-223	0.28762	0.145	0.019	5.23441e-219	7.632
CCNA2	0	0.660443	0.388	0.051	0	7.608
CDCA5	1.58725e-289	0.336444	0.191	0.026	3.20497e-285	7.346
NUF2	0	0.446571	0.247	0.034	0	7.265
ASF1B	9.28882e-302	0.362284	0.205	0.029	1.8756e-297	7.069
POC1A	0	0.370191	0.212	0.03	0	7.067
CDC20	0	0.834266	0.431	0.062	0	6.952
DLGAP5	2.43125e-293	0.415339	0.2	0.029	4.90917e-289	6.897
CDKN3	0	0.759463	0.379	0.055	0	6.891
TACC3	1.89579e-252	0.312821	0.178	0.026	3.82799e-248	6.846
AURKA	0	0.70128	0.344	0.051	0	6.745
AURKB	0	0.5578	0.322	0.048	0	6.708
DEPDC1	0	0.399974	0.217	0.033	0	6.576
NUSAP1	0	1.00048	0.541	0.083	0	6.518
CENPM	0	0.559386	0.351	0.054	0	6.5
HIST1H1A	4.52064e-192	0.322269	0.141	0.022	9.12808e-188	6.409
CDK1	0	0.924703	0.522	0.083	0	6.289
UBE2C	0	1.22591	0.584	0.096	0	6.083
BIRC5	0	0.84806	0.535	0.089	0	6.011
CENPU	0	0.470172	0.276	0.047	0	5.872
RAD51AP1	0	0.397779	0.236	0.041	0	5.756
NCAPG	1.14139e-246	0.337408	0.199	0.036	2.3047e-242	5.528
CCNB2	0	0.750543	0.467	0.085	0	5.494
MAD2L1	0	0.680685	0.458	0.084	0	5.452
PRIM1	5.18619e-183	0.25866	0.152	0.028	1.0472e-178	5.429
HMMR	0	0.530098	0.269	0.051	0	5.275
UBE2T	0	0.747702	0.485	0.094	0	5.16
CCDC34	0	0.439104	0.267	0.052	0	5.135
HIST1H1D	0	0.550467	0.287	0.056	0	5.125
KIF23	2.48628e-195	0.303596	0.172	0.034	5.02029e-191	5.059
LMNB1	0	0.504445	0.344	0.069	0	4.986
TYMS	0	1.03934	0.654	0.132	0	4.955
ZWINT	0	0.622837	0.427	0.088	0	4.852
CENPK	5.13708e-274	0.396958	0.249	0.052	1.03728e-269	4.788
TPX2	6.06742e-289	0.430232	0.261	0.055	1.22513e-284	4.745
CENPN	0	0.514723	0.339	0.072	0	4.708
TOP2A	0	0.747412	0.44	0.094	0	4.681
HIST1H1E	1.67208e-288	0.432182	0.262	0.056	3.37627e-284	4.679
EPCAM	1.45291e-183	0.298539	0.173	0.037	2.93372e-179	4.676
GINS2	8.08383e-263	0.378905	0.246	0.053	1.63229e-258	4.642
ECT2	1.54622e-202	0.326257	0.193	0.042	3.12212e-198	4.595
KNSTRN	4.43027e-177	0.289943	0.174	0.038	8.94559e-173	4.579
PCLAF	0	0.90172	0.604	0.132	0	4.576
PTTG1	0	1.09072	0.603	0.133	0	4.534
DHFR	0	0.456296	0.327	0.074	0	4.419
RFC3	5.69902e-211	0.321305	0.21	0.048	1.15075e-206	4.375
TMEM97	1.14704e-266	0.386279	0.266	0.062	2.31611e-262	4.29
CENPH	4.34069e-249	0.359884	0.252	0.059	8.76472e-245	4.271
CKAP2	2.88293e-291	0.459799	0.286	0.067	5.82121e-287	4.269
VRK1	4.13185e-230	0.350949	0.238	0.056	8.34303e-226	4.25
MYLPF	1.25804e-201	0.342289	0.211	0.05	2.54023e-197	4.22
RFC4	1.7314e-285	0.426463	0.296	0.072	3.49604e-281	4.111
TK1	0	0.685695	0.525	0.129	0	4.07
WDR34	5.25005e-291	0.42374	0.307	0.076	1.06009e-286	4.039
CDT1	0	0.50313	0.361	0.09	0	4.011
CENPW	0	0.65367	0.509	0.127	0	4.008
FEN1	1.15601e-247	0.380331	0.267	0.067	2.33422e-243	3.985
RRM2	0	0.446258	0.354	0.089	0	3.978
ORC6	8.35457e-257	0.393628	0.278	0.07	1.68696e-252	3.971
CHEK1	1.38312e-167	0.281498	0.19	0.049	2.7928e-163	3.878
GMNN	0	0.669226	0.498	0.13	0	3.831
RRM1	0	0.484242	0.371	0.098	0	3.786
TIPIN	1.19189e-150	0.26832	0.186	0.051	2.40666e-146	3.647
PCNA	0	0.907184	0.63	0.173	0	3.642
BUB3	0	0.614523	0.469	0.129	0	3.636
DTYMK	0	0.587915	0.467	0.129	0	3.62
CLSPN	4.54545e-129	0.264648	0.162	0.045	9.17817e-125	3.6
TMEM106C	4.02858e-183	0.320895	0.23	0.064	8.13452e-179	3.594
CENPV	1.49766e-192	0.337314	0.243	0.068	3.02407e-188	3.574
HADH	2.87596e-198	0.327303	0.255	0.072	5.80714e-194	3.542
CDCA4	3.0913e-270	0.425844	0.324	0.092	6.24196e-266	3.522
H2AFX	0	0.712302	0.542	0.154	0	3.519
CCNB1	0	0.7762	0.562	0.161	0	3.491
IGKC	0	0.548803	0.401	0.115	0	3.487
RFC2	1.75184e-299	0.473626	0.373	0.108	3.53731e-295	3.454
ACAT2	0	0.494183	0.382	0.112	0	3.411
EXOSC9	7.16883e-156	0.278376	0.214	0.063	1.44753e-151	3.397
MIS18A	4.45133e-172	0.30381	0.233	0.069	8.98812e-168	3.377
EZH2	1.3408e-171	0.299473	0.232	0.069	2.70735e-167	3.362
ITGB3BP	3.226e-201	0.347625	0.271	0.081	6.51393e-197	3.346
HAUS1	8.81907e-222	0.372066	0.298	0.09	1.78075e-217	3.311
DBF4	9.20885e-123	0.258619	0.174	0.053	1.85945e-118	3.283
RPL39L	1.80907e-176	0.313765	0.246	0.075	3.65288e-172	3.28
HIST2H2AC	1.94586e-118	0.260102	0.17	0.052	3.92909e-114	3.269
PHGDH	3.58289e-287	0.466909	0.378	0.116	7.23457e-283	3.259
KPNA2	0	0.875901	0.536	0.165	0	3.248
POLR3K	1.82647e-172	0.320328	0.25	0.078	3.68801e-168	3.205
DNAJC9	0	0.523145	0.413	0.129	0	3.202
NUDT8	8.89234e-136	0.272114	0.204	0.064	1.79554e-131	3.187
HMGB2	0	1.28044	0.879	0.278	0	3.162
KIF22	1.0947e-180	0.335678	0.264	0.084	2.21042e-176	3.143
RPA2	3.43916e-255	0.414608	0.371	0.12	6.94435e-251	3.092
UNG	2.26745e-154	0.313107	0.238	0.077	4.57843e-150	3.091
HELLS	4.8007e-138	0.261633	0.215	0.07	9.69356e-134	3.071
GMPS	2.59081e-194	0.358689	0.299	0.098	5.23136e-190	3.051
MCM7	2.4828e-293	0.498258	0.421	0.14	5.01327e-289	3.007
PAFAH1B3	9.21287e-157	0.307312	0.252	0.084	1.86026e-152	3
MAPK13	9.19018e-144	0.282735	0.238	0.08	1.85568e-139	2.975
MZT1	1.01836e-233	0.404785	0.353	0.119	2.05627e-229	2.966
EXOSC8	2.40514e-298	0.477582	0.438	0.148	4.85646e-294	2.959
TMPO	4.52772e-214	0.394491	0.331	0.113	9.14238e-210	2.929
DDX39A	1.89174e-181	0.339039	0.291	0.1	3.81981e-177	2.91
RNASEH2B	1.13143e-170	0.314825	0.292	0.102	2.28459e-166	2.863
NSMCE4A	7.29541e-142	0.271994	0.249	0.087	1.47309e-137	2.862
CRNDE	6.47569e-106	0.25486	0.188	0.066	1.30757e-101	2.848
PPIL1	1.68462e-156	0.314908	0.27	0.095	3.40158e-152	2.842
POLD2	4.2953e-175	0.336934	0.306	0.108	8.67308e-171	2.833
EBP	3.87518e-126	0.258837	0.218	0.077	7.82475e-122	2.831
UBE2S	0	0.962464	0.69	0.244	0	2.828
CMSS1	5.3198e-139	0.301838	0.243	0.086	1.07417e-134	2.826
EEF1E1	1.24104e-245	0.441006	0.398	0.141	2.50591e-241	2.823
SMC2	3.25959e-156	0.307886	0.267	0.095	6.58175e-152	2.811
SNRNP25	1.61019e-178	0.35003	0.316	0.114	3.2513e-174	2.772
FN3KRP	4.13747e-124	0.261861	0.23	0.083	8.35438e-120	2.771
DCTPP1	1.2616e-229	0.417139	0.397	0.144	2.54742e-225	2.757
NUDT15	4.7018e-140	0.289909	0.257	0.094	9.49387e-136	2.734
C19orf48	0	0.515065	0.501	0.184	0	2.723
SAE1	8.16454e-147	0.297976	0.274	0.101	1.64858e-142	2.713
NUDT1	1.11372e-177	0.33074	0.326	0.121	2.24882e-173	2.694
PXMP2	4.58086e-134	0.302624	0.258	0.096	9.24968e-130	2.688
RAD51C	2.73667e-176	0.346475	0.314	0.117	5.52588e-172	2.684
YWHAH	0	0.579305	0.555	0.207	0	2.681
SKA2	4.12004e-210	0.385184	0.389	0.146	8.31918e-206	2.664
NUP37	6.81558e-167	0.332894	0.314	0.118	1.3762e-162	2.661
CCDC167	1.59004e-195	0.365969	0.356	0.134	3.2106e-191	2.657
CKS1B	0	0.877999	0.748	0.282	0	2.652
DUT	0	0.825534	0.684	0.258	0	2.651
TIMM10	6.19575e-230	0.437018	0.416	0.158	1.25105e-225	2.633
CDK4	8.6625e-168	0.315466	0.329	0.125	1.74913e-163	2.632
PSMG1	1.97694e-259	0.455041	0.468	0.179	3.99184e-255	2.615
CKS2	0	0.813946	0.643	0.246	0	2.614
TFDP1	8.19527e-159	0.329157	0.319	0.125	1.65479e-154	2.552
SNRNP40	2.64241e-158	0.326413	0.319	0.125	5.33556e-154	2.552
BCL2L12	8.04454e-151	0.328197	0.306	0.12	1.62435e-146	2.55
ANP32E	6.64554e-172	0.361237	0.336	0.132	1.34187e-167	2.545
SSRP1	6.4892e-150	0.312621	0.306	0.121	1.3103e-145	2.529
RPA3	0	0.662912	0.657	0.26	0	2.527
HPF1	5.30413e-141	0.314075	0.296	0.118	1.07101e-136	2.508
SS18L2	6.5878e-135	0.2952	0.288	0.115	1.33021e-130	2.504
PSIP1	5.96394e-206	0.415009	0.407	0.163	1.20424e-201	2.497
MRPL37	9.08234e-178	0.34963	0.367	0.147	1.83391e-173	2.497
TPRKB	1.44151e-219	0.401853	0.441	0.177	2.9107e-215	2.492
CMC2	1.11966e-125	0.280934	0.266	0.107	2.26082e-121	2.486
MRTO4	4.33723e-128	0.284913	0.279	0.113	8.75773e-124	2.469
SMC4	2.84458e-112	0.261294	0.249	0.101	5.74378e-108	2.465
EXOSC3	1.18095e-111	0.257169	0.256	0.105	2.38458e-107	2.438
TOMM40	4.07088e-195	0.388984	0.407	0.167	8.21991e-191	2.437
DNPH1	2.17558e-132	0.275178	0.311	0.128	4.39293e-128	2.43
TRAP1	3.62373e-117	0.258074	0.275	0.114	7.31704e-113	2.412
CSE1L	7.12247e-112	0.261345	0.258	0.107	1.43817e-107	2.411
PPIH	3.96057e-125	0.281757	0.289	0.12	7.99719e-121	2.408
NDUFAF4	4.27571e-109	0.256546	0.266	0.111	8.63351e-105	2.396
MCUB	6.19345e-179	0.367419	0.394	0.165	1.25058e-174	2.388
CYB5B	3.35159e-143	0.29907	0.334	0.14	6.76752e-139	2.386
POLE3	4.46648e-104	0.257146	0.25	0.105	9.01871e-100	2.381
FAM136A	1.84503e-203	0.416192	0.438	0.184	3.72548e-199	2.38
NDUFAF8	3.1989e-223	0.410843	0.483	0.203	6.45923e-219	2.379
COMMD4	3.22673e-187	0.379401	0.414	0.174	6.51541e-183	2.379
MRPL58	7.97721e-121	0.26953	0.297	0.125	1.61076e-116	2.376
MCM3	1.05182e-122	0.282699	0.29	0.123	2.12384e-118	2.358
VDAC3	1.36016e-234	0.433519	0.51	0.218	2.74644e-230	2.339
CCNB1IP1	2.82288e-133	0.295583	0.318	0.136	5.69995e-129	2.338
UQCC2	1.62293e-248	0.457994	0.535	0.23	3.27702e-244	2.326
MAGOHB	1.34481e-132	0.299353	0.309	0.133	2.71545e-128	2.323
MRPS2	7.14987e-104	0.257421	0.267	0.115	1.4437e-99	2.322
NAE1	4.0769e-129	0.309455	0.313	0.135	8.23208e-125	2.319
DKC1	2.30228e-97	0.254124	0.247	0.107	4.64876e-93	2.308
MRPL16	1.17792e-116	0.263992	0.302	0.131	2.37846e-112	2.305
LSM2	4.65866e-293	0.510992	0.571	0.248	9.40676e-289	2.302
CBX1	7.24858e-121	0.282146	0.301	0.131	1.46363e-116	2.298
COPS3	3.40381e-151	0.326108	0.373	0.163	6.87297e-147	2.288
AHCY	1.75563e-144	0.311154	0.361	0.158	3.54497e-140	2.285
MRPS25	6.00345e-145	0.30328	0.373	0.164	1.21222e-140	2.274
PAICS	1.08169e-206	0.421562	0.466	0.205	2.18414e-202	2.273
MRPL11	2.29315e-283	0.488991	0.601	0.266	4.63032e-279	2.259
AKR7A2	5.00431e-268	0.497573	0.568	0.254	1.01047e-263	2.236
TEX30	4.3917e-110	0.269546	0.295	0.132	8.86772e-106	2.235
PAXX	2.33136e-222	0.443001	0.5	0.224	4.70747e-218	2.232
SLBP	7.67452e-150	0.361603	0.375	0.168	1.54964e-145	2.232
TFAM	5.73347e-151	0.354629	0.383	0.172	1.1577e-146	2.227
MRPL23	1.60842e-120	0.313803	0.314	0.141	3.24772e-116	2.227
NME1	4.59639e-300	0.550547	0.601	0.27	9.28103e-296	2.226
VBP1	5.63124e-105	0.254896	0.3	0.137	1.13706e-100	2.19
DMAC1	2.53191e-124	0.285945	0.359	0.164	5.11243e-120	2.189
HNRNPA1P48	1.69611e-137	0.299883	0.375	0.172	3.42479e-133	2.18
MRPL4	1.29991e-171	0.350704	0.462	0.213	2.62478e-167	2.169
NAXE	7.24221e-106	0.271435	0.301	0.139	1.46235e-101	2.165
STMN1	0	1.07969	0.898	0.415	0	2.164
FDPS	3.91883e-236	0.452608	0.558	0.258	7.9129e-232	2.163
FBL	1.03738e-168	0.350819	0.452	0.21	2.09467e-164	2.152
ANAPC15	5.71245e-103	0.26157	0.301	0.14	1.15346e-98	2.15
PIN1	6.40631e-123	0.286668	0.365	0.17	1.29356e-118	2.147
EIF1AY	3.67635e-108	0.304723	0.307	0.143	7.42328e-104	2.147
MRPL22	1.30472e-153	0.333274	0.429	0.2	2.63449e-149	2.145
SNRPA	3.32696e-102	0.257024	0.298	0.139	6.7178e-98	2.144
PGP	3.45791e-220	0.459224	0.52	0.243	6.9822e-216	2.14
MRPS35	1.44452e-125	0.314136	0.351	0.164	2.91677e-121	2.14
CACYBP	0	0.593996	0.67	0.314	0	2.134
MRPL12	2.62487e-147	0.341862	0.414	0.194	5.30014e-143	2.134
GCHFR	4.90003e-186	0.371188	0.524	0.246	9.89415e-182	2.13
NOP56	6.06182e-138	0.336597	0.38	0.179	1.224e-133	2.123
LSM5	2.78122e-297	0.529027	0.626	0.295	5.61584e-293	2.122
FH	2.47866e-111	0.260237	0.338	0.16	5.0049e-107	2.113
HINT2	1.20914e-139	0.346476	0.399	0.189	2.4415e-135	2.111
GGCT	0	0.678137	0.784	0.372	0	2.108
NTMT1	2.26807e-107	0.272253	0.324	0.154	4.57968e-103	2.104
POP7	8.12888e-164	0.36055	0.456	0.217	1.64138e-159	2.101
CYC1	7.60222e-239	0.469803	0.567	0.27	1.53504e-234	2.1
MRPS26	8.36612e-184	0.377246	0.504	0.24	1.68929e-179	2.1
NDUFB6	7.03754e-166	0.347827	0.481	0.229	1.42102e-161	2.1
ALYREF	9.80042e-138	0.321391	0.391	0.187	1.9789e-133	2.091
RBMX	3.30747e-187	0.380936	0.501	0.241	6.67844e-183	2.079
MZT2A	2.79613e-189	0.40417	0.506	0.245	5.64595e-185	2.065
H2AFV	0	0.560144	0.682	0.333	0	2.048
POLR2H	3.96398e-150	0.353097	0.434	0.212	8.00407e-146	2.047
MCM5	8.35521e-94	0.268255	0.302	0.148	1.68708e-89	2.041
CISD1	9.29161e-129	0.305095	0.412	0.202	1.87616e-124	2.04
SNRPC	5.77801e-231	0.434899	0.626	0.307	1.1667e-226	2.039
CHPT1	2.55352e-117	0.292601	0.375	0.184	5.15606e-113	2.038
SRM	1.36148e-178	0.424934	0.483	0.238	2.7491e-174	2.029
CDC123	1.59949e-107	0.260689	0.349	0.172	3.22969e-103	2.029
TSEN34	7.88437e-98	0.258009	0.319	0.158	1.59201e-93	2.019
HIST1H4C	0	1.06815	0.692	0.344	0	2.012
SUPT16H	5.82423e-100	0.270148	0.326	0.162	1.17603e-95	2.012
MRPS34	1.61956e-198	0.416117	0.557	0.277	3.27021e-194	2.011
PPIF	3.75191e-123	0.303321	0.401	0.2	7.57586e-119	2.005
PPP1CC	9.06969e-142	0.330528	0.437	0.219	1.83135e-137	1.995
LSM6	2.37617e-135	0.310115	0.443	0.222	4.79796e-131	1.995
TMEM54	9.68952e-110	0.271579	0.354	0.178	1.95651e-105	1.989
SRP9	1.00204e-243	0.44465	0.628	0.316	2.02331e-239	1.987
HSPB11	5.9267e-142	0.354698	0.454	0.229	1.19672e-137	1.983
CARHSP1	2.25923e-139	0.33025	0.443	0.225	4.56185e-135	1.969
NIFK	1.23527e-112	0.309827	0.382	0.194	2.49425e-108	1.969
PIH1D1	2.13056e-95	0.254596	0.345	0.176	4.30203e-91	1.96
MRPL21	4.45876e-132	0.315905	0.462	0.236	9.00312e-128	1.958
BOLA3	3.57234e-94	0.263516	0.329	0.168	7.21328e-90	1.958
SNRPA1	4.15167e-137	0.328191	0.444	0.227	8.38306e-133	1.956
LRRC75A	4.62286e-79	0.266528	0.295	0.153	9.33447e-75	1.928
LCMT1	7.71747e-109	0.283229	0.412	0.214	1.55831e-104	1.925
ESD	1.61216e-123	0.286088	0.466	0.244	3.25527e-119	1.91
DEK	0	0.616184	0.752	0.396	0	1.899
NHP2	9.2793e-186	0.395387	0.579	0.305	1.87368e-181	1.898
FKBP4	1.02947e-123	0.291977	0.465	0.245	2.0787e-119	1.898
MRPS16	3.38707e-114	0.280211	0.438	0.231	6.83918e-110	1.896
ATIC	3.04874e-103	0.278932	0.39	0.206	6.15601e-99	1.893
MRPL40	6.77382e-123	0.307602	0.457	0.242	1.36777e-118	1.888
RNASEH2C	3.03055e-105	0.262305	0.419	0.222	6.11928e-101	1.887
PMF1	5.17238e-95	0.261095	0.379	0.201	1.04441e-90	1.886
NAA38	9.91285e-143	0.330966	0.52	0.276	2.0016e-138	1.884
SLC25A1	8.39391e-89	0.251636	0.344	0.183	1.6949e-84	1.88
SDHD	3.50571e-105	0.28015	0.415	0.221	7.07872e-101	1.878
PMVK	2.17569e-111	0.26782	0.468	0.251	4.39316e-107	1.865
ARL2	6.35874e-152	0.34279	0.531	0.285	1.28396e-147	1.863
LSM4	0	0.60722	0.788	0.424	0	1.858
MDH1	2.27139e-189	0.38421	0.602	0.324	4.58638e-185	1.858
ECI2	2.03186e-140	0.311074	0.569	0.307	4.10274e-136	1.853
POLR2I	2.58343e-139	0.323459	0.528	0.285	5.21645e-135	1.853
AHSA1	5.74177e-114	0.290193	0.45	0.243	1.15938e-109	1.852
PA2G4	1.19227e-293	0.563217	0.708	0.383	2.40744e-289	1.849
MRPS12	3.17673e-107	0.28362	0.429	0.232	6.41445e-103	1.849
MRPL13	2.88071e-105	0.268252	0.421	0.228	5.81674e-101	1.846
IMPDH2	5.56618e-203	0.412054	0.652	0.354	1.12392e-198	1.842
LSM8	1.97558e-146	0.348751	0.497	0.27	3.98909e-142	1.841
DNAJC19	4.06583e-94	0.259547	0.394	0.214	8.20973e-90	1.841
MRPL18	1.35278e-102	0.268089	0.409	0.223	2.73154e-98	1.834
MRPS18C	8.8454e-99	0.264829	0.429	0.234	1.78606e-94	1.833
APEX1	6.03553e-158	0.364356	0.558	0.305	1.21869e-153	1.83
PDLIM1	1.99096e-145	0.34615	0.596	0.326	4.02014e-141	1.828
CCT5	9.83833e-215	0.449972	0.641	0.351	1.98656e-210	1.826
FKBP3	2.91743e-175	0.362957	0.655	0.359	5.89087e-171	1.825
PARP1	2.89743e-135	0.313788	0.56	0.307	5.85049e-131	1.824
ZDHHC12	6.16871e-100	0.289807	0.383	0.21	1.24559e-95	1.824
TOMM22	5.07711e-103	0.279372	0.432	0.239	1.02517e-98	1.808
NUDC	6.82945e-142	0.333723	0.544	0.302	1.379e-137	1.801
SSNA1	2.78046e-94	0.259862	0.415	0.231	5.61431e-90	1.797
TXNL4A	7.02679e-121	0.292114	0.497	0.277	1.41885e-116	1.794
OLA1	3.9392e-112	0.276501	0.501	0.28	7.95403e-108	1.789
DPY30	9.16811e-140	0.331609	0.53	0.297	1.85122e-135	1.785
POLR2E	1.09492e-115	0.281076	0.503	0.282	2.21087e-111	1.784
METTL26	6.00403e-103	0.278085	0.43	0.241	1.21233e-98	1.784
HNRNPAB	4.38938e-168	0.404572	0.575	0.323	8.86304e-164	1.78
BANF1	9.33312e-156	0.340086	0.584	0.328	1.88454e-151	1.78
HSPA9	4.40402e-96	0.253601	0.431	0.243	8.89261e-92	1.774
VPS29	2.59239e-149	0.332602	0.584	0.33	5.23455e-145	1.77
CYB5A	2.65796e-127	0.299902	0.559	0.317	5.36695e-123	1.763
MRPS7	1.80119e-103	0.265221	0.479	0.272	3.63696e-99	1.761
NUTF2	1.21569e-98	0.259275	0.435	0.247	2.45471e-94	1.761
STOML2	4.43519e-139	0.324189	0.573	0.326	8.95553e-135	1.758
NDUFS8	1.81929e-139	0.314553	0.616	0.352	3.6735e-135	1.75
NAA10	6.019e-82	0.250929	0.386	0.221	1.21536e-77	1.747
TMEM14B	7.63827e-108	0.281378	0.478	0.274	1.54232e-103	1.745
CCT6A	1.51311e-153	0.371787	0.579	0.332	3.05526e-149	1.744
ECI1	2.13626e-142	0.335606	0.594	0.341	4.31353e-138	1.742
NDUFS7	7.58769e-122	0.299896	0.54	0.31	1.53211e-117	1.742
COA4	4.52077e-103	0.265162	0.513	0.295	9.12834e-99	1.739
PSMD14	1.90966e-99	0.274076	0.474	0.274	3.85599e-95	1.73
RANBP1	0	0.732878	0.853	0.496	0	1.72
NENF	7.04949e-118	0.308443	0.534	0.311	1.42343e-113	1.717
ARL6IP1	5.1706e-107	0.413958	0.427	0.249	1.04405e-102	1.715
MAGOH	2.67278e-141	0.337489	0.594	0.347	5.39687e-137	1.712
CENPX	7.22787e-155	0.397685	0.584	0.342	1.45945e-150	1.708
C6orf48	1.57148e-105	0.279984	0.538	0.315	3.17313e-101	1.708
PRDX3	2.0956e-187	0.382749	0.676	0.396	4.23144e-183	1.707
ALDH7A1	1.14885e-95	0.256908	0.507	0.297	2.31977e-91	1.707
UBE2N	1.89359e-105	0.26365	0.512	0.301	3.82355e-101	1.701
MRPL57	2.19105e-139	0.322094	0.621	0.367	4.42416e-135	1.692
CCT2	3.76729e-124	0.311848	0.542	0.321	7.60692e-120	1.688
POLR2J	4.85804e-104	0.270356	0.528	0.313	9.80936e-100	1.687
UQCRFS1	8.74244e-138	0.321757	0.627	0.374	1.76527e-133	1.676
ETFB	1.39366e-194	0.413091	0.728	0.435	2.81408e-190	1.674
NDUFC1	4.52608e-100	0.261593	0.548	0.328	9.13907e-96	1.671
PRMT1	3.2717e-104	0.278452	0.531	0.318	6.60621e-100	1.67
SIVA1	5.74666e-275	0.506205	0.752	0.451	1.16037e-270	1.667
CCT3	9.09884e-155	0.364942	0.638	0.383	1.83724e-150	1.666
CCT7	1.55642e-103	0.277358	0.508	0.305	3.14273e-99	1.666
PDCD5	4.2229e-176	0.379683	0.69	0.416	8.52687e-172	1.659
MRPL27	1.46067e-118	0.290991	0.599	0.361	2.94939e-114	1.659
PHB2	2.0097e-147	0.346893	0.63	0.38	4.05798e-143	1.658
TCP1	5.99553e-118	0.308338	0.537	0.324	1.21062e-113	1.657
EIF6	1.01398e-104	0.263703	0.548	0.332	2.04742e-100	1.651
RBBP7	4.17706e-137	0.310513	0.683	0.414	8.43431e-133	1.65
HNRNPR	2.99108e-137	0.33366	0.603	0.366	6.03958e-133	1.648
PHB	2.20028e-115	0.288752	0.575	0.35	4.4428e-111	1.643
SNHG8	1.21431e-111	0.303222	0.609	0.371	2.45193e-107	1.642
DNAJC8	2.84064e-103	0.271557	0.549	0.335	5.73582e-99	1.639
NDUFB3	7.22902e-123	0.292551	0.611	0.373	1.45968e-118	1.638
ILF2	4.39725e-107	0.276475	0.523	0.32	8.87892e-103	1.634
NASP	2.61466e-273	0.528597	0.772	0.474	5.27952e-269	1.629
CCT4	9.41252e-111	0.275901	0.563	0.347	1.90058e-106	1.622
MRPS15	2.32138e-165	0.359684	0.705	0.435	4.68733e-161	1.621
C1QBP	4.5947e-231	0.495675	0.731	0.453	9.27761e-227	1.614
CSRP2	2.54887e-117	0.309177	0.668	0.414	5.14667e-113	1.614
PDAP1	4.508e-104	0.278335	0.555	0.345	9.10256e-100	1.609
SLIRP	5.20347e-168	0.37279	0.72	0.449	1.05068e-163	1.604
HNRNPF	2.98358e-159	0.352414	0.673	0.42	6.02445e-155	1.602
HNRNPD	6.29086e-222	0.434459	0.755	0.472	1.27025e-217	1.6
MPC2	8.30696e-114	0.284745	0.679	0.425	1.67734e-109	1.598
PSME2	2.7351e-112	0.293793	0.593	0.374	5.52272e-108	1.586
PSMC3	1.99958e-108	0.293377	0.56	0.353	4.03756e-104	1.586
MT2A	2.12738e-200	0.655324	0.727	0.46	4.2956e-196	1.58
CYCS	2.20373e-116	0.334727	0.581	0.368	4.44977e-112	1.579
SNRPD1	0	0.614081	0.868	0.551	0	1.575
YWHAQ	1.49048e-118	0.290733	0.589	0.375	3.00957e-114	1.571
EIF3M	1.09371e-116	0.28354	0.622	0.396	2.20843e-112	1.571
SRSF2	1.6852e-151	0.362646	0.658	0.419	3.40275e-147	1.57
MRPS21	1.72657e-118	0.290789	0.662	0.424	3.48629e-114	1.561
NUCKS1	8.12986e-204	0.43873	0.744	0.48	1.64158e-199	1.55
SSB	2.32944e-94	0.268511	0.571	0.371	4.7036e-90	1.539
ATP5MC1	2.06468e-256	0.481021	0.806	0.525	4.169e-252	1.535
MDH2	2.54109e-137	0.339702	0.657	0.429	5.13098e-133	1.531
PPA1	1.99006e-214	0.412538	0.794	0.519	4.01833e-210	1.53
XRCC6	3.65128e-113	0.28125	0.628	0.412	7.37266e-109	1.524
TUBB4B	0	0.616582	0.829	0.545	0	1.521
RPL22L1	1.01086e-67	0.250901	0.473	0.311	2.04113e-63	1.521
UBE2I	4.04345e-100	0.252104	0.641	0.423	8.16453e-96	1.515
PSMA2	1.67221e-105	0.277103	0.63	0.417	3.37652e-101	1.511
HMGA1	2.26313e-304	0.463472	0.902	0.598	4.56971e-300	1.508
SNRPD3	1.10196e-208	0.405399	0.794	0.529	2.22507e-204	1.501
SNRPE	0	0.532724	0.86	0.575	0	1.496
TIMM13	1.84611e-125	0.333163	0.683	0.458	3.72766e-121	1.491
ERH	4.39996e-217	0.412823	0.788	0.532	8.88441e-213	1.481
EIF5A	1.94349e-176	0.410508	0.747	0.505	3.92429e-172	1.479
XRCC5	2.74928e-86	0.253127	0.575	0.389	5.55134e-82	1.478
MINOS1	1.15336e-124	0.314343	0.68	0.461	2.32887e-120	1.475
CCT8	5.25564e-96	0.260395	0.656	0.446	1.06122e-91	1.471
ANP32B	8.63522e-222	0.428971	0.814	0.556	1.74362e-217	1.464
SNRPF	1.90825e-245	0.435112	0.844	0.584	3.85313e-241	1.445
PPP1CA	8.05775e-100	0.264221	0.665	0.461	1.62702e-95	1.443
TUBB	0	0.587251	0.929	0.647	0	1.436
PGAM1	5.95095e-178	0.392504	0.765	0.535	1.20162e-173	1.43
ATP5PB	3.03108e-121	0.310852	0.708	0.498	6.12036e-117	1.422
MRPL51	3.07812e-175	0.372161	0.777	0.548	6.21533e-171	1.418
SRSF7	1.71147e-93	0.262171	0.643	0.454	3.4558e-89	1.416
LSM3	1.14097e-266	0.453041	0.854	0.605	2.30385e-262	1.412
GADD45GIP1	2.176e-99	0.265868	0.69	0.489	4.39377e-95	1.411
ATP5F1A	1.17515e-156	0.325026	0.816	0.579	2.37286e-152	1.409
MRFAP1	3.54549e-152	0.310146	0.831	0.593	7.15905e-148	1.401
DCXR	4.20737e-87	0.263056	0.667	0.476	8.49551e-83	1.401
NDUFS6	3.71697e-154	0.33136	0.808	0.578	7.5053e-150	1.398
PSMA4	1.59571e-100	0.270928	0.699	0.501	3.22205e-96	1.395
GSTO1	1.92126e-130	0.350665	0.749	0.54	3.87941e-126	1.387
NDUFV2	8.12264e-107	0.267542	0.741	0.535	1.64012e-102	1.385
VDAC1	3.47954e-170	0.364244	0.793	0.574	7.02589e-166	1.382
SERBP1	4.33399e-160	0.376417	0.764	0.554	8.75119e-156	1.379
ATP5IF1	2.52748e-250	0.414871	0.9	0.653	5.10349e-246	1.378
SNRPB	2.49206e-187	0.37674	0.817	0.596	5.03197e-183	1.371
NDUFA12	3.70962e-96	0.267009	0.691	0.504	7.49047e-92	1.371
HNRNPA3	1.4625e-242	0.423477	0.874	0.638	2.95307e-238	1.37
H2AFZ	0	0.899507	0.976	0.715	0	1.365
SSBP1	3.42047e-132	0.310543	0.786	0.577	6.90661e-128	1.362
SET	1.95917e-147	0.344265	0.792	0.583	3.95596e-143	1.358
HNRNPDL	8.77123e-147	0.352367	0.768	0.567	1.77109e-142	1.354
RPS4Y1	2.49949e-127	0.439118	0.651	0.482	5.04697e-123	1.351
MZT2B	5.8741e-187	0.35364	0.848	0.633	1.1861e-182	1.34
RPL17	1.17315e-142	0.300282	0.854	0.641	2.36882e-138	1.332
ATP5ME	3.43294e-116	0.275692	0.811	0.61	6.9318e-112	1.33
HMGN2	0	0.675795	0.952	0.72	0	1.322
NAP1L1	1.27499e-177	0.334587	0.874	0.663	2.57446e-173	1.318
NCL	4.81225e-129	0.366886	0.798	0.606	9.71689e-125	1.317
LSM7	1.07155e-148	0.313785	0.823	0.626	2.16367e-144	1.315
POLR2L	1.73812e-261	0.433681	0.92	0.703	3.50961e-257	1.309
ATP5PD	1.40229e-133	0.293351	0.825	0.633	2.83151e-129	1.303
ANAPC11	8.20404e-140	0.315547	0.818	0.629	1.65656e-135	1.3
TRMT112	3.97502e-128	0.289958	0.819	0.632	8.02636e-124	1.296
ATP5PO	1.2834e-184	0.333122	0.889	0.689	2.59144e-180	1.29
COX5A	1.64934e-206	0.369281	0.889	0.693	3.33035e-202	1.283
RBM8A	2.05085e-100	0.255416	0.799	0.624	4.14108e-96	1.28
TUBA1C	1.391e-213	0.396348	0.885	0.694	2.80871e-209	1.275
RPS17	0	0.442286	0.936	0.735	0	1.273
SNRPG	4.13191e-297	0.471046	0.916	0.724	8.34314e-293	1.265
ATP5F1B	1.12769e-114	0.266462	0.852	0.674	2.27703e-110	1.264
CALM2	0	0.623932	0.96	0.764	0	1.257
COX8A	1.95293e-268	0.422102	0.902	0.718	3.94336e-264	1.256
PTGES3	1.73214e-231	0.404515	0.883	0.703	3.49753e-227	1.256
TUBA1B	0	0.909801	0.993	0.791	0	1.255
SRSF3	5.24169e-294	0.46722	0.91	0.726	1.0584e-289	1.253
COX7B	3.57363e-105	0.251831	0.864	0.694	7.21588e-101	1.245
GCSH	3.45041e-234	0.416791	0.896	0.722	6.96706e-230	1.241
HSPD1	3.22123e-162	0.333569	0.929	0.749	6.50431e-158	1.24
HMGB1	0	0.898854	0.995	0.807	0	1.233
SNRPD2	5.85412e-252	0.379176	0.937	0.765	1.18206e-247	1.225
LDHA	3.0539e-137	0.334835	0.87	0.71	6.16643e-133	1.225
ATP5F1C	1.22344e-115	0.256969	0.87	0.711	2.47037e-111	1.224
PRDX2	0	0.450884	0.961	0.786	0	1.223
PRELID1	9.96138e-202	0.343601	0.922	0.759	2.0114e-197	1.215
SLC25A5	1.08701e-210	0.329696	0.977	0.805	2.1949e-206	1.214
HMGN1	9.131e-168	0.312989	0.893	0.746	1.84373e-163	1.197
HSPE1	1.87714e-265	0.400147	0.981	0.824	3.79033e-261	1.191
PAGE4	8.3467e-178	0.315916	0.999	0.839	1.68537e-173	1.191
DBI	8.57199e-168	0.325412	0.956	0.805	1.73086e-163	1.188
RAN	0	0.577916	0.971	0.829	0	1.171
ATP5MF	4.59676e-145	0.275114	0.918	0.789	9.28177e-141	1.163
UQCR10	6.52337e-159	0.285334	0.956	0.845	1.3172e-154	1.131
PEBP1	5.84568e-186	0.290831	0.973	0.861	1.18036e-181	1.13
ATP5MC3	6.96325e-273	0.401832	0.98	0.869	1.40602e-268	1.128
RPL36A	1.20966e-208	0.345649	0.97	0.86	2.44255e-204	1.128
NDUFS5	1.56815e-150	0.277129	0.919	0.825	3.16642e-146	1.114
ENO1	7.15708e-301	0.439046	0.967	0.87	1.44516e-296	1.111
SLC25A6	3.43102e-209	0.314286	0.989	0.892	6.92791e-205	1.109
NDUFA4	7.72742e-302	0.421078	0.983	0.89	1.56032e-297	1.104
UQCRH	0	0.419832	0.985	0.894	0	1.102
HINT1	1.49155e-207	0.322975	0.978	0.896	3.01173e-203	1.092
SLC25A3	6.32259e-157	0.26258	0.98	0.899	1.27666e-152	1.09
YBX1	3.9816e-189	0.312443	0.983	0.905	8.03964e-185	1.086
TPI1	6.57526e-143	0.277231	0.941	0.872	1.32768e-138	1.079
HNRNPA2B1	1.61355e-180	0.301899	0.958	0.889	3.25807e-176	1.078
RPS26	7.95735e-160	0.322815	0.986	0.921	1.60675e-155	1.071
RPL31	1.26301e-269	0.355129	0.998	0.934	2.55026e-265	1.069
HNRNPA1	0	0.388637	0.998	0.949	0	1.052
CHCHD2	1.72939e-179	0.260558	0.989	0.944	3.49199e-175	1.048
PPIA	2.95767e-201	0.265371	0.998	0.953	5.97213e-197	1.047
RPS20	0	0.378353	1	0.957	0	1.045
EEF1B2	1.69246e-259	0.324181	0.997	0.96	3.41741e-255	1.039
HSP90AB1	1.84729e-148	0.294958	0.989	0.956	3.73005e-144	1.035
NPM1	1.11145e-274	0.361993	0.998	0.966	2.24423e-270	1.033
RPS10	2.04013e-197	0.254383	0.999	0.97	4.11943e-193	1.03
RPL23	1.21275e-277	0.325455	1	0.975	2.44879e-273	1.026
GSTP1	1.79151e-152	0.250038	0.999	0.974	3.61741e-148	1.026
RPSA	0	0.389825	1	0.977	0	1.024
RPL7	0	0.359968	1	0.977	0	1.024
RPS5	0	0.325699	1	0.978	0	1.022
RPL22	1.41239e-215	0.254737	1	0.979	2.8519e-211	1.021
RPL5	3.86499e-286	0.310225	1	0.981	7.80418e-282	1.019
RPS25	1.72143e-207	0.250385	1	0.981	3.4759e-203	1.019
RPL36	7.40424e-261	0.272143	1	0.983	1.49506e-256	1.017
RPL12	1.66592e-245	0.279224	1	0.983	3.36382e-241	1.017
RPL14	0	0.338706	1	0.984	0	1.016
RPL29	3.55516e-300	0.296019	1	0.984	7.17858e-296	1.016
RPL23A	1.17661e-271	0.286673	1	0.984	2.3758e-267	1.016
RPL35	0	0.342552	1	0.985	0	1.015
RPL6	0	0.333006	1	0.985	0	1.015
RPL21	0	0.312907	1	0.986	0	1.014
RPS15A	2.09931e-281	0.274207	1	0.986	4.23892e-277	1.014
RPL26	0	0.31589	1	0.987	0	1.013
RPS7	8.84663e-239	0.252128	1	0.987	1.78631e-234	1.013
RPS13	1.24091e-261	0.26227	1	0.988	2.50564e-257	1.012
RPL13A	0	0.404194	1	0.989	0	1.011
RPS15	0	0.311087	1	0.989	0	1.011
RPLP0	1.28244e-285	0.278722	1	0.989	2.5895e-281	1.011
RPL9	1.87291e-270	0.27195	1	0.989	3.78179e-266	1.011
PTMA	0	0.41533	1	0.99	0	1.01
RPL7A	0	0.365704	1	0.99	0	1.01
RPL18A	0	0.311511	1	0.99	0	1.01
RPL32	5.92002e-286	0.270579	1	0.99	1.19537e-281	1.01
RPS9	6.3629e-249	0.266377	1	0.99	1.2848e-244	1.01
RPS8	0	0.360915	1	0.991	0	1.009
RPS3A	0	0.31278	1	0.991	0	1.009
RPS6	0	0.295859	1	0.991	0	1.009
RPS27A	9.59233e-285	0.271946	1	0.991	1.93688e-280	1.009
RPL27A	4.56351e-242	0.266646	1	0.991	9.21464e-238	1.009
RPS2	0	0.374824	1	0.992	0	1.008
RPS16	0	0.332332	1	0.992	0	1.008
RPS3	0	0.320444	1	0.992	0	1.008
RPL8	0	0.292407	1	0.993	0	1.007
RPS18	7.94561e-242	0.257378	1	0.994	1.60438e-237	1.006
RPL28	0	0.303386	1	0.995	0	1.005
RPL11	8.92473e-292	0.273929	1	0.995	1.80208e-287	1.005
RPL41	6.76751e-289	0.250754	1	0.996	1.36649e-284	1.004

## Sheet: VCT3
VCT3	p_val	avg_logFC	pct.1	pct.2	p_val_adj	ratio
NDUFA4L2	2.4e-75	0.379363	0.12	0.013	4.85e-71	9.231
THY1	2.2e-122	0.592253	0.215	0.027	4.44e-118	7.963
CHN1	2.45e-58	0.332891	0.12	0.017	4.95e-54	7.059
TWIST1	4.78e-73	0.409544	0.153	0.023	9.65e-69	6.652
TGFB1I1	9.65e-50	0.29068	0.11	0.017	1.95e-45	6.471
CCDC68	3.54e-52	0.359187	0.116	0.018	7.15e-48	6.444
MFAP4	2.2e-51	0.361911	0.147	0.028	4.45e-47	5.25
PITX1	6.89e-59	0.440057	0.171	0.033	1.39e-54	5.182
TNNT2	3.79e-42	0.328225	0.124	0.024	7.65e-38	5.167
FRZB	1.27e-95	0.617021	0.281	0.056	2.55e-91	5.018
PLA2G2A	1.28e-85	1.03109	0.263	0.055	2.58e-81	4.782
HAPLN1	2.25e-124	0.846053	0.392	0.085	4.54e-120	4.612
WNT2	1.81e-50	0.400609	0.183	0.042	3.65e-46	4.357
STXBP6	1.48e-44	0.348613	0.161	0.037	2.99e-40	4.351
PITX2	1.22e-47	0.404372	0.181	0.043	2.45e-43	4.209
CCND2	3.29e-72	0.599516	0.279	0.067	6.65e-68	4.164
MAP1B	2.35e-27	0.302507	0.112	0.028	4.74e-23	4
RSPO3	1.91e-26	0.267692	0.112	0.028	3.86e-22	4
TCF21	8.7e-34	0.314303	0.139	0.035	1.76e-29	3.971
COPZ2	4.83e-36	0.338745	0.149	0.038	9.74e-32	3.921
WFDC1	9.9e-27	0.255637	0.116	0.03	2e-22	3.867
HGF	8.58e-69	0.610779	0.297	0.078	1.73e-64	3.808
AREG	7.66e-29	0.471873	0.129	0.034	1.55e-24	3.794
MMP23B	3.5e-35	0.341202	0.159	0.042	7.08e-31	3.786
EGFL6	6.29e-125	0.993139	0.484	0.128	1.27e-120	3.781
CTHRC1	7.77e-48	0.474063	0.223	0.061	1.57e-43	3.656
PCOLCE	4.95e-39	0.36657	0.191	0.053	9.99e-35	3.604
MYL9	6.22e-73	0.69801	0.327	0.092	1.26e-68	3.554
ACTA2	1.18e-77	0.952013	0.361	0.105	2.39e-73	3.438
COL6A2	1.03e-110	0.931825	0.498	0.149	2.08e-106	3.342
DES	2e-28	0.2747	0.159	0.048	4.03e-24	3.312
COL6A3	1.44e-29	0.402072	0.163	0.05	2.91e-25	3.26
COL5A2	1.84e-24	0.287282	0.141	0.044	3.72e-20	3.205
COL6A1	2.65e-73	0.73718	0.394	0.125	5.36e-69	3.152
CCND1	7.38e-27	0.308815	0.157	0.05	1.49e-22	3.14
DLK1	2.12e-157	1.2428	0.703	0.238	4.28e-153	2.954
CAVIN3	1.49e-27	0.397118	0.173	0.059	3e-23	2.932
CXCL14	4.75e-121	1.15308	0.612	0.209	9.6e-117	2.928
PDLIM7	3.33e-19	0.325212	0.129	0.045	6.71e-15	2.867
LUM	6.53e-83	0.831419	0.504	0.181	1.32e-78	2.785
TPM2	4.92e-84	0.913327	0.498	0.18	9.93e-80	2.767
TAGLN	7.99e-64	0.989302	0.408	0.15	1.61e-59	2.72
MGP	6.39e-41	0.487128	0.317	0.117	1.29e-36	2.709
PLAC9	2.98e-37	0.492691	0.285	0.106	6.01e-33	2.689
COL14A1	8.24e-22	0.403875	0.193	0.078	1.66e-17	2.474
IFITM2	1.71e-15	0.277783	0.147	0.061	3.46e-11	2.41
PPP1R14A	2.93e-19	0.401422	0.187	0.08	5.92e-15	2.337
VIM	9.13e-176	1.26585	0.888	0.381	1.84e-171	2.331
VCAN	2.03e-20	0.433004	0.213	0.092	4.1e-16	2.315
DCN	6.38e-57	0.70661	0.516	0.231	1.29e-52	2.234
COL1A1	1.75e-82	1.01882	0.6	0.271	3.54e-78	2.214
BAMBI	1.86e-13	0.304484	0.149	0.068	3.76e-09	2.191
COL5A1	2.45e-13	0.270936	0.161	0.074	4.94e-09	2.176
MDK	1.76e-43	0.688115	0.408	0.189	3.56e-39	2.159
VAMP5	5.64e-16	0.316902	0.189	0.088	1.14e-11	2.148
SPATS2L	4.4e-17	0.350005	0.207	0.099	8.89e-13	2.091
MARCKS	6.22e-26	0.41856	0.337	0.162	1.26e-21	2.08
COL1A2	4.09e-59	0.819734	0.532	0.258	8.26e-55	2.062
PLAGL1	8.17e-10	0.278868	0.131	0.064	1.65e-05	2.047
GPC3	7.94e-23	0.429116	0.309	0.153	1.6e-18	2.02
NME4	1.69e-27	0.499541	0.335	0.169	3.41e-23	1.982
CDC42EP5	4.87e-12	0.325116	0.169	0.087	9.84e-08	1.943
NT5DC2	5.55e-11	0.263024	0.161	0.083	1.12e-06	1.94
COL3A1	3.4e-86	0.947957	0.751	0.41	6.87e-82	1.832
TMEM97	5.99e-11	0.276292	0.183	0.1	1.21e-06	1.83
ACAA2	1.09e-09	0.276349	0.171	0.095	2.19e-05	1.8
LGALS1	2.48e-123	1.03259	0.906	0.51	5e-119	1.776
HBE1	4.49e-47	0.322032	0.687	0.394	9.07e-43	1.744
IFITM3	1.38e-71	0.70254	0.749	0.431	2.79e-67	1.738
C4orf48	1.1e-07	0.266101	0.217	0.14	0.00221754	1.55
HBZ	1.28e-90	0.877049	0.9	0.59	2.58e-86	1.525
RPS4Y1	6.63e-47	0.563702	0.767	0.509	1.34e-42	1.507
PPDPF	8.47e-20	0.486546	0.456	0.315	1.71e-15	1.448
HBG2	1.11e-59	0.580997	0.859	0.616	2.23e-55	1.394
CALD1	1.31e-20	0.39111	0.618	0.445	2.65e-16	1.389
SEPT7	3.78e-27	0.596607	0.544	0.395	7.64e-23	1.377
PTMS	1.17e-14	0.392845	0.498	0.384	2.36e-10	1.297
TMEM141	2.96e-09	0.291637	0.424	0.334	5.98e-05	1.269
MEST	3.77e-10	0.337121	0.484	0.392	7.62e-06	1.235
APEX1	2.17e-08	0.284818	0.436	0.354	0.000439109	1.232
EIF5A	3.23e-16	0.31064	0.665	0.551	6.51e-12	1.207
FKBP3	5.18e-08	0.262438	0.502	0.416	0.00104653	1.207
NAP1L1	4.26e-35	0.453187	0.845	0.702	8.61e-31	1.204
IMPDH2	2.02e-09	0.320005	0.496	0.412	4.08e-05	1.204
TUBB	1.25e-14	0.26752	0.829	0.7	2.52e-10	1.184
PA2G4	2.96e-08	0.285138	0.522	0.446	0.000597979	1.17
NUCKS1	2e-13	0.354673	0.618	0.531	4.04e-09	1.164
RPS17	1.63e-20	0.264568	0.898	0.772	3.29e-16	1.163
DUT	7.81e-05	0.257351	0.398	0.343	1	1.16
TUBA1B	1.25e-20	0.274109	0.952	0.828	2.53e-16	1.15
SNRPD2	1.47e-21	0.284235	0.914	0.796	2.97e-17	1.148
NCL	9.29e-19	0.392372	0.737	0.642	1.88e-14	1.148
ANP32B	3.84e-13	0.28767	0.693	0.606	7.75e-09	1.144
MZT2B	4.88e-21	0.357508	0.767	0.674	9.85e-17	1.138
RPL17	1.38e-14	0.260789	0.775	0.681	2.79e-10	1.138
HMGB1	4.19e-30	0.341447	0.952	0.842	8.46e-26	1.131
ATP5F1A	1.05e-11	0.258663	0.707	0.625	2.11e-07	1.131
S100A10	2.22e-29	0.334545	0.988	0.886	4.48e-25	1.115
HNRNPDL	2.22e-13	0.286364	0.673	0.605	4.48e-09	1.112
EIF3E	5.47e-20	0.291781	0.886	0.801	1.1e-15	1.106
SERBP1	2.02e-10	0.282531	0.649	0.595	4.07e-06	1.091
SLC25A6	1.86e-36	0.356005	0.988	0.909	3.76e-32	1.087
ATP5MC2	5.32e-26	0.300461	0.962	0.888	1.07e-21	1.083
SLC25A3	1.17e-24	0.273759	0.98	0.914	2.37e-20	1.072
MEG3	0.360711	0.333955	0.143	0.134	1	1.067
RPS26	5.24e-56	0.492593	0.99	0.932	1.06e-51	1.062
ST13	1.34e-09	0.270362	0.639	0.602	2.71e-05	1.061
YBX1	4.34e-22	0.279131	0.974	0.919	8.76e-18	1.06
RPL31	1.08e-33	0.302803	1	0.946	2.18e-29	1.057
EIF4B	0.000145407	0.253403	0.44	0.418	1	1.053
EEF2	1.01e-14	0.268317	0.898	0.855	2.03e-10	1.05
HNRNPA1	4.7e-33	0.31067	0.998	0.957	9.5e-29	1.043
PPIA	6.88e-25	0.297314	0.998	0.961	1.39e-20	1.039
RPS20	4.3e-39	0.300911	1	0.965	8.68e-35	1.036
HSP90AB1	5.87e-29	0.325977	0.996	0.962	1.19e-24	1.035
EEF1B2	1.76e-31	0.291727	0.998	0.966	3.55e-27	1.033
RPL4	1.06e-25	0.278156	0.992	0.963	2.14e-21	1.03
NPM1	3.91e-33	0.312349	0.998	0.972	7.9e-29	1.027
RPL23	1.57e-43	0.310638	1	0.979	3.17e-39	1.021
RPL7	1.07e-68	0.389359	1	0.981	2.17e-64	1.019
RPSA	1.19e-38	0.291049	1	0.981	2.4e-34	1.019
RPS5	2.33e-46	0.318904	1	0.982	4.71e-42	1.018
RPL5	4.11e-57	0.335109	1	0.985	8.29e-53	1.015
RACK1	1.74e-46	0.29753	1	0.985	3.51e-42	1.015
RPL12	3.05e-37	0.261848	1	0.986	6.16e-33	1.014
RPL14	1.91e-58	0.315237	1	0.987	3.87e-54	1.013
RPL6	9.55e-54	0.324934	1	0.987	1.93e-49	1.013
ACTG1	1.59e-36	0.318427	1	0.989	3.21e-32	1.011
RPS7	2.78e-40	0.261398	1	0.99	5.62e-36	1.01
RPL19	3.21e-56	0.291275	1	0.991	6.48e-52	1.009
RPLP0	2.58e-55	0.306721	1	0.991	5.21e-51	1.009
RPL13A	2.4e-44	0.303587	1	0.991	4.84e-40	1.009
RPS8	3.31e-62	0.345841	1	0.992	6.69e-58	1.008
RPL7A	1.39e-44	0.273376	1	0.992	2.81e-40	1.008
RPS3A	6.44e-43	0.264521	1	0.993	1.3e-38	1.007
RPS23	6.23e-67	0.321977	1	0.994	1.26e-62	1.006

## Sheet: VCT4
VCT4	p_val	avg_logFC	pct.1	pct.2	p_val_adj	ratio
NCAPD2	4.45784e-53	0.470872	0.188	0.043	9.00127e-49	4.372
HNRNPUL2	1.14518e-41	0.449331	0.164	0.04	2.31235e-37	4.1
ARHGAP11A	2.74544e-24	0.262074	0.106	0.028	5.54359e-20	3.786
SP1	1.76707e-27	0.386923	0.136	0.039	3.56807e-23	3.487
KCTD3	7.93089e-29	0.386215	0.148	0.043	1.60141e-24	3.442
DTL	4.48326e-21	0.309103	0.106	0.031	9.05259e-17	3.419
MCM2	9.18649e-41	0.504328	0.204	0.06	1.85494e-36	3.4
TP53	1.01816e-37	0.463046	0.196	0.059	2.05587e-33	3.322
NAT10	6.05596e-22	0.342718	0.116	0.035	1.22282e-17	3.314
RBM12	2.28832e-28	0.401574	0.154	0.047	4.62058e-24	3.277
TRIM71	2.66527e-19	0.31984	0.104	0.032	5.38171e-15	3.25
NUP155	1.18393e-17	0.258709	0.102	0.032	2.39058e-13	3.187
LRBA	4.77751e-21	0.29802	0.12	0.038	9.64676e-17	3.158
ZNF395	1.00719e-18	0.295882	0.11	0.035	2.03372e-14	3.143
UBE4B	2.05011e-27	0.41452	0.162	0.052	4.13958e-23	3.115
SLC7A2	3.7991e-23	0.421028	0.138	0.045	7.67115e-19	3.067
PAK6	4.73372e-17	0.259667	0.104	0.034	9.55833e-13	3.059
CKAP5	9.06905e-27	0.389181	0.162	0.053	1.83122e-22	3.057
KHSRP	5.44899e-58	0.731249	0.319	0.106	1.10026e-53	3.009
IREB2	6.92334e-29	0.442813	0.18	0.06	1.39796e-24	3
NHLRC2	5.96757e-16	0.28154	0.102	0.034	1.20497e-11	3
TOP2B	1.30311e-56	0.66277	0.329	0.113	2.63125e-52	2.912
KIF11	1.75526e-16	0.286917	0.11	0.038	3.54422e-12	2.895
SEPT8	6.00367e-20	0.348092	0.136	0.047	1.21226e-15	2.894
USP25	1.08309e-37	0.567918	0.24	0.083	2.18697e-33	2.892
POU2F1	8.09423e-16	0.281139	0.104	0.036	1.63439e-11	2.889
SF3B3	5.97283e-30	0.431729	0.2	0.07	1.20603e-25	2.857
ZBTB44	5.78734e-24	0.474225	0.16	0.056	1.16858e-19	2.857
XPOT	7.11813e-25	0.433508	0.17	0.06	1.43729e-20	2.833
LARP1	1.24596e-42	0.602201	0.269	0.095	2.51583e-38	2.832
IPO5	1.0442e-53	0.731641	0.327	0.116	2.10845e-49	2.819
PUM2	4.16809e-30	0.454336	0.21	0.075	8.41621e-26	2.8
MTHFD1	4.90373e-22	0.363303	0.154	0.055	9.90161e-18	2.8
IPO9	4.24692e-15	0.264649	0.106	0.038	8.57538e-11	2.789
NUP153	2.82636e-19	0.384252	0.144	0.053	5.70698e-15	2.717
MSH6	5.46239e-32	0.471562	0.236	0.088	1.10297e-27	2.682
MICALL1	7.54825e-20	0.344742	0.15	0.056	1.52414e-15	2.679
TFCP2L1	7.54879e-18	0.342081	0.136	0.051	1.52425e-13	2.667
PRRC2A	1.11448e-16	0.31104	0.134	0.051	2.25035e-12	2.627
CUL4B	3.2318e-14	0.295301	0.11	0.042	6.52564e-10	2.619
LRRC58	3.03463e-18	0.33945	0.144	0.055	6.12753e-14	2.618
NCOA2	1.10664e-15	0.344149	0.124	0.048	2.23453e-11	2.583
CRKL	9.38877e-18	0.34852	0.144	0.056	1.89578e-13	2.571
FASN	7.43845e-27	0.523972	0.208	0.081	1.50197e-22	2.568
ARHGAP23	4.14646e-14	0.291618	0.12	0.047	8.37253e-10	2.553
POM121	2.23915e-12	0.262653	0.104	0.041	4.5213e-08	2.537
RASSF3	3.15976e-13	0.266894	0.114	0.045	6.38019e-09	2.533
RBM14	1.10395e-14	0.360143	0.124	0.049	2.2291e-10	2.531
PELP1	7.90082e-13	0.267408	0.106	0.042	1.59533e-08	2.524
SRSF1	1.64233e-42	0.65902	0.315	0.125	3.3162e-38	2.52
PTPN14	4.53898e-16	0.381729	0.136	0.054	9.16511e-12	2.519
ARHGEF12	1.98353e-12	0.260701	0.108	0.043	4.00514e-08	2.512
ECPAS	6.80595e-15	0.315206	0.128	0.051	1.37426e-10	2.51
PDS5B	7.72928e-16	0.303355	0.138	0.055	1.5607e-11	2.509
LONP1	3.33932e-20	0.405264	0.17	0.068	6.74276e-16	2.5
MYBL2	4.9989e-14	0.297416	0.122	0.049	1.00938e-09	2.49
ADNP	3.28276e-22	0.456451	0.192	0.078	6.62854e-18	2.462
RCC2	3.66491e-30	0.516976	0.248	0.101	7.40018e-26	2.455
TOP2A	1.6073e-51	0.933016	0.385	0.157	3.24546e-47	2.452
FARSB	1.00607e-15	0.2835	0.142	0.058	2.03146e-11	2.448
OPA1	3.23759e-14	0.335938	0.132	0.054	6.53735e-10	2.444
MSH2	1.30201e-15	0.268862	0.146	0.06	2.62902e-11	2.433
PRC1	1.99071e-13	0.273832	0.124	0.051	4.01964e-09	2.431
CCDC117	1.64302e-14	0.300361	0.136	0.056	3.31759e-10	2.429
JADE1	1.08904e-11	0.276263	0.102	0.042	2.19898e-07	2.429
PWWP2A	1.96621e-12	0.257334	0.114	0.047	3.97017e-08	2.426
SNRNP200	1.11229e-27	0.498092	0.24	0.099	2.24594e-23	2.424
AMOT	1.40659e-13	0.307163	0.126	0.052	2.84019e-09	2.423
MPP7	1.73765e-24	0.45287	0.218	0.09	3.50867e-20	2.422
LMNB2	4.29935e-24	0.490562	0.216	0.09	8.68124e-20	2.4
DEPDC1	6.31128e-17	0.382352	0.16	0.067	1.27437e-12	2.388
RAB15	4.95759e-13	0.255766	0.124	0.052	1.00104e-08	2.385
CDK16	5.52302e-12	0.260636	0.114	0.048	1.11521e-07	2.375
EPN3	5.90245e-12	0.266613	0.114	0.048	1.19182e-07	2.375
YTHDF3	1.21489e-16	0.382423	0.158	0.067	2.45311e-12	2.358
GRAMD2A	6.51636e-26	0.462673	0.24	0.102	1.31578e-21	2.353
TBL1X	4.17869e-29	0.491161	0.261	0.111	8.43762e-25	2.351
BCAT1	4.55805e-30	0.569561	0.265	0.113	9.20361e-26	2.345
CDK6	1.6434e-21	0.565132	0.206	0.088	3.31834e-17	2.341
DIAPH3	1.93259e-14	0.357864	0.14	0.06	3.90228e-10	2.333
EIF4G1	1.19203e-35	0.661842	0.303	0.13	2.40694e-31	2.331
CENPF	1.4474e-20	0.618025	0.198	0.085	2.92259e-16	2.329
USP7	9.64237e-19	0.387284	0.184	0.079	1.94699e-14	2.329
NR6A1	3.76418e-21	0.45842	0.2	0.086	7.60063e-17	2.326
USP22	6.9624e-27	0.54091	0.244	0.105	1.40585e-22	2.324
MKI67	2.78158e-17	0.464151	0.172	0.074	5.61656e-13	2.324
PLK1	1.23884e-13	0.335834	0.136	0.059	2.50147e-09	2.305
PRPF8	7.06408e-21	0.418344	0.21	0.092	1.42638e-16	2.283
ZYG11B	8.72366e-13	0.349873	0.13	0.057	1.76148e-08	2.281
PRPF19	1.01765e-22	0.469489	0.23	0.101	2.05484e-18	2.277
ZCCHC3	9.48722e-13	0.352865	0.132	0.058	1.91566e-08	2.276
ICE1	1.25431e-15	0.318156	0.166	0.073	2.53271e-11	2.274
NCAPG	1.90555e-14	0.387564	0.15	0.066	3.84769e-10	2.273
SMC4	2.52925e-30	0.602916	0.285	0.126	5.10707e-26	2.262
MCM4	7.38295e-25	0.525929	0.248	0.11	1.49076e-20	2.255
SSBP3	1.98525e-24	0.471317	0.248	0.11	4.00862e-20	2.255
FANCI	2.7884e-13	0.347147	0.142	0.063	5.63034e-09	2.254
ARID1A	2.84883e-17	0.410771	0.18	0.08	5.75235e-13	2.25
DCP1A	5.61559e-12	0.276105	0.126	0.056	1.1339e-07	2.25
GPD1L	8.27724e-12	0.307064	0.126	0.056	1.67134e-07	2.25
SMARCA2	1.3244e-34	0.655	0.323	0.144	2.67423e-30	2.243
IARS	1.95936e-13	0.292185	0.148	0.066	3.95633e-09	2.242
LARP4B	3.35144e-11	0.27931	0.124	0.056	6.76722e-07	2.214
PBX1	7.00779e-22	0.486989	0.23	0.104	1.41501e-17	2.212
MCM6	4.38369e-13	0.306358	0.146	0.066	8.85155e-09	2.212
AMOTL1	6.81696e-10	0.25237	0.108	0.049	1.37648e-05	2.204
ECT2	8.9347e-14	0.335221	0.154	0.07	1.80409e-09	2.2
LMNB1	1.60271e-25	0.557675	0.263	0.12	3.2362e-21	2.192
PEG3	6.4278e-123	1.20141	0.707	0.323	1.2979e-118	2.189
NET1	1.09232e-33	0.699491	0.313	0.143	2.2056e-29	2.189
ARHGAP5	1.85791e-14	0.388527	0.162	0.074	3.7515e-10	2.189
HELLS	1.8931e-19	0.500488	0.21	0.096	3.82255e-15	2.188
UPF1	2.33781e-12	0.303191	0.142	0.065	4.72051e-08	2.185
ALKBH5	1.59338e-10	0.290325	0.118	0.054	3.21735e-06	2.185
KPNB1	6.03935e-54	0.828379	0.443	0.203	1.21947e-49	2.182
CNOT6L	1.58742e-12	0.346398	0.144	0.066	3.20532e-08	2.182
DOCK9	7.7242e-11	0.302743	0.122	0.056	1.55967e-06	2.179
ZFP42	4.57422e-11	0.304916	0.126	0.058	9.23627e-07	2.172
YAP1	3.57703e-37	0.729986	0.343	0.158	7.22275e-33	2.171
CELF1	2.37169e-16	0.439821	0.18	0.083	4.78891e-12	2.169
UBA1	4.56897e-16	0.389036	0.186	0.086	9.22566e-12	2.163
LIG1	4.37794e-12	0.297941	0.14	0.065	8.83993e-08	2.154
RMND5A	1.271e-09	0.257241	0.116	0.054	2.5664e-05	2.148
AGO2	3.60627e-15	0.404696	0.176	0.082	7.28177e-11	2.146
RAB11FIP4	4.0377e-15	0.380956	0.176	0.082	8.15293e-11	2.146
DCAF7	6.22612e-14	0.355401	0.168	0.079	1.25718e-09	2.127
NRK	4.92928e-26	0.542258	0.289	0.136	9.95321e-22	2.125
MTMR10	2.06132e-08	0.250504	0.102	0.048	0.000416221	2.125
ANKRD17	1.34039e-11	0.300312	0.142	0.067	2.70651e-07	2.119
ILF3	3.43958e-35	0.620277	0.347	0.164	6.9452e-31	2.116
SH3BGRL2	7.25633e-15	0.326863	0.184	0.087	1.4652e-10	2.115
API5	4.59285e-12	0.306377	0.15	0.071	9.27388e-08	2.113
MCMBP	1.08017e-12	0.319269	0.156	0.074	2.18108e-08	2.108
SBNO1	3.76312e-17	0.444108	0.204	0.097	7.59849e-13	2.103
ATP6V1A	4.15616e-10	0.258474	0.126	0.06	8.39212e-06	2.1
MAPK1	4.41941e-11	0.304859	0.14	0.067	8.92367e-07	2.09
HIC2	3.89862e-13	0.416629	0.16	0.077	7.8721e-09	2.078
ZNF146	5.21332e-09	0.255515	0.114	0.055	0.000105267	2.073
DHX9	7.88537e-29	0.557302	0.319	0.154	1.59221e-24	2.071
CNOT1	2.57116e-14	0.408111	0.176	0.085	5.19169e-10	2.071
DENND4C	8.23009e-10	0.292921	0.122	0.059	1.66182e-05	2.068
WDR82	2.35523e-15	0.459886	0.186	0.09	4.75568e-11	2.067
AARS	6.22215e-11	0.286299	0.142	0.069	1.25638e-06	2.058
LRPPRC	4.74425e-19	0.470907	0.236	0.115	9.57958e-15	2.052
WNK1	2.95873e-15	0.353878	0.194	0.095	5.97426e-11	2.042
BAZ1B	3.3787e-16	0.428454	0.206	0.101	6.82227e-12	2.04
GNA12	1.80224e-23	0.481552	0.275	0.135	3.63907e-19	2.037
ACLY	1.14144e-08	0.259431	0.114	0.056	0.00023048	2.036
WWP1	2.24891e-09	0.255428	0.124	0.061	4.541e-05	2.033
KIF23	4.06579e-09	0.271675	0.122	0.06	8.20964e-05	2.033
CCDC6	1.96805e-15	0.360419	0.212	0.106	3.97388e-11	2
CTDSP2	1.08376e-11	0.289253	0.164	0.082	2.18832e-07	2
NUP62	7.9526e-10	0.264357	0.138	0.069	1.60579e-05	2
FRMD6	3.40976e-09	0.280114	0.132	0.066	6.88498e-05	2
IPO7	1.94304e-26	0.571956	0.313	0.158	3.92339e-22	1.981
GNAQ	3.59851e-16	0.429324	0.212	0.107	7.2661e-12	1.981
XPO1	1.34607e-21	0.488609	0.277	0.14	2.71799e-17	1.979
TRIM24	2.87329e-11	0.314968	0.16	0.081	5.80175e-07	1.975
RPA1	4.94777e-11	0.36311	0.154	0.078	9.99055e-07	1.974
FAR1	2.70219e-09	0.258827	0.136	0.069	5.45626e-05	1.971
GPBP1L1	2.65484e-08	0.287261	0.118	0.06	0.000536065	1.967
CDCA5	4.46734e-08	0.261164	0.114	0.058	0.000902046	1.966
KIF20B	1.94452e-07	0.258638	0.108	0.055	0.00392638	1.964
GPI	6.91812e-21	0.514146	0.265	0.135	1.39691e-16	1.963
KARS	8.2118e-20	0.474392	0.267	0.136	1.65813e-15	1.963
TCAF1	1.84202e-39	0.6833	0.453	0.232	3.7194e-35	1.953
ENAH	1.07653e-17	0.456855	0.248	0.127	2.17373e-13	1.953
SMAD5	8.59087e-09	0.281224	0.132	0.068	0.000173467	1.941
CAPRIN1	1.63741e-18	0.444443	0.25	0.129	3.30627e-14	1.938
ZFHX3	6.06885e-13	0.414426	0.186	0.096	1.22542e-08	1.938
PTPN11	1.19011e-12	0.34738	0.188	0.097	2.40307e-08	1.938
TARDBP	1.88628e-12	0.370177	0.182	0.094	3.80877e-08	1.936
MAP3K20	7.43516e-08	0.252938	0.118	0.061	0.00150131	1.934
PDS5A	3.41391e-12	0.423554	0.172	0.089	6.89337e-08	1.933
G3BP1	7.24992e-32	0.716467	0.359	0.186	1.4639e-27	1.93
CTCF	8.52254e-11	0.305584	0.16	0.083	1.72087e-06	1.928
FOXO4	8.90989e-28	0.637106	0.343	0.178	1.79908e-23	1.927
NAA15	2.45685e-10	0.296202	0.156	0.081	4.96087e-06	1.926
CHTF8	3.9063e-10	0.311682	0.15	0.078	7.8876e-06	1.923
CSE1L	7.4817e-19	0.467912	0.257	0.134	1.51071e-14	1.918
TRIM28	3.26646e-42	0.72034	0.441	0.231	6.59565e-38	1.909
RCC1	2.90176e-08	0.266919	0.126	0.066	0.000585924	1.909
GATAD2A	3.42418e-10	0.322587	0.16	0.084	6.9141e-06	1.905
GNA13	1.13139e-07	0.273055	0.12	0.063	0.0022845	1.905
ATAD2	3.11007e-07	0.255346	0.11	0.058	0.00627985	1.897
SP6	3.03587e-09	0.308163	0.144	0.076	6.13003e-05	1.895
SMARCD2	7.1068e-14	0.379882	0.214	0.113	1.43501e-09	1.894
TPX2	3.28161e-11	0.348056	0.178	0.094	6.62624e-07	1.894
UHMK1	3.77557e-09	0.331011	0.14	0.074	7.62364e-05	1.892
AGL	2.25545e-16	0.485148	0.242	0.128	4.55421e-12	1.891
USP10	1.17232e-20	0.515515	0.285	0.151	2.36715e-16	1.887
MCCC2	7.35776e-12	0.415995	0.184	0.098	1.48568e-07	1.878
PRRC2B	5.74439e-10	0.374258	0.154	0.082	1.15991e-05	1.878
EIF4EBP2	1.28641e-19	0.499252	0.275	0.147	2.59753e-15	1.871
CCNY	2.94975e-08	0.276615	0.14	0.075	0.000595613	1.867
CCNA2	2.84325e-14	0.433109	0.216	0.116	5.74109e-10	1.862
KPNA6	3.81733e-10	0.30283	0.162	0.087	7.70795e-06	1.862
PPARD	3.61525e-08	0.280193	0.132	0.071	0.000729991	1.859
HNRNPUL1	5.29105e-08	0.263167	0.132	0.071	0.00106837	1.859
CDC6	2.5435e-07	0.25057	0.12	0.065	0.00513584	1.846
SFXN1	5.7216e-10	0.327525	0.162	0.088	1.1553e-05	1.841
CDC20	1.47425e-14	0.445604	0.244	0.133	2.97681e-10	1.835
CBX4	7.8525e-12	0.386292	0.196	0.107	1.58558e-07	1.832
HMMR	4.53821e-10	0.356683	0.17	0.093	9.16355e-06	1.828
UBFD1	1.57825e-08	0.270689	0.148	0.081	0.000318681	1.827
DLG5	1.18706e-12	0.34078	0.22	0.121	2.39691e-08	1.818
DICER1	3.49019e-12	0.398069	0.2	0.11	7.0474e-08	1.818
PPP2R1A	1.01492e-24	0.587723	0.343	0.189	2.04934e-20	1.815
UBE2Z	2.2357e-10	0.331205	0.176	0.097	4.51432e-06	1.814
SETD5	7.80442e-07	0.277875	0.116	0.064	0.0157587	1.812
SAFB	1.48984e-10	0.338296	0.184	0.102	3.00829e-06	1.804
NUP58	6.74406e-09	0.275587	0.158	0.088	0.000136176	1.795
LPP	1.12063e-07	0.306834	0.138	0.077	0.00226277	1.792
GSE1	1.13542e-16	0.462271	0.265	0.148	2.29265e-12	1.791
BAG6	1.44484e-08	0.26727	0.154	0.086	0.000291743	1.791
UBA6	9.83952e-07	0.261147	0.12	0.067	0.019868	1.791
AZIN1	7.55047e-30	0.663203	0.397	0.222	1.52459e-25	1.788
TCERG1	4.73183e-09	0.309174	0.166	0.093	9.55451e-05	1.785
CD2AP	3.37219e-14	0.43506	0.248	0.139	6.80912e-10	1.784
DYNLL2	2.05952e-30	0.6531	0.403	0.226	4.15858e-26	1.783
SKP2	1.30086e-24	0.579488	0.353	0.198	2.6267e-20	1.783
LIN7C	2.69989e-07	0.276578	0.13	0.073	0.00545161	1.781
DSC3	2.59078e-06	0.276618	0.114	0.064	0.0523131	1.781
GRSF1	4.00077e-15	0.441242	0.251	0.141	8.07835e-11	1.78
TOMM70	7.09157e-07	0.294601	0.128	0.072	0.0143193	1.778
NOP58	5.38939e-19	0.478689	0.311	0.175	1.08823e-14	1.777
NAA50	3.58762e-14	0.449847	0.238	0.134	7.24413e-10	1.776
TET1	8.68694e-07	0.259273	0.126	0.071	0.0175407	1.775
NUP50	1.13826e-06	0.250326	0.126	0.071	0.0229838	1.775
MCM3	1.15429e-15	0.439842	0.271	0.153	2.33075e-11	1.771
KLF13	1.40065e-06	0.271581	0.12	0.068	0.0282819	1.765
HELZ	1.24404e-08	0.301943	0.164	0.093	0.000251197	1.763
TARS	1.72611e-10	0.33403	0.192	0.109	3.48535e-06	1.761
IST1	4.84021e-09	0.30505	0.174	0.099	9.77335e-05	1.758
RRM1	1.4356e-15	0.429759	0.263	0.15	2.89876e-11	1.753
TRIP12	4.81658e-09	0.34657	0.17	0.097	9.72564e-05	1.753
DVL3	9.66671e-10	0.345869	0.184	0.105	1.9519e-05	1.752
ESRP1	1.04981e-08	0.286722	0.168	0.096	0.000211977	1.75
CCAR1	9.45877e-15	0.479256	0.253	0.145	1.90991e-10	1.745
CNOT11	5.30457e-10	0.329109	0.192	0.11	1.0711e-05	1.745
METTL7A	3.35903e-07	0.299811	0.134	0.077	0.00678255	1.74
STK26	2.64918e-14	0.433808	0.257	0.148	5.34922e-10	1.736
AIDA	4.20016e-06	0.278096	0.116	0.067	0.0848097	1.731
SMC1A	7.31163e-09	0.37148	0.166	0.096	0.000147636	1.729
DHX15	3.24966e-11	0.37741	0.216	0.125	6.56172e-07	1.728
SUZ12	2.43923e-20	0.535933	0.333	0.193	4.9253e-16	1.725
DDX42	9.34148e-07	0.250975	0.138	0.08	0.0188623	1.725
HUWE1	8.77665e-09	0.289841	0.174	0.101	0.000177218	1.723
CTNND1	1.13855e-12	0.41318	0.232	0.135	2.29895e-08	1.719
CHD4	3.29983e-10	0.34648	0.2	0.117	6.66302e-06	1.709
MBNL3	1.40745e-66	0.938866	0.661	0.387	2.84192e-62	1.708
FAM120A	5.26072e-22	0.637219	0.333	0.195	1.06224e-17	1.708
RERE	8.98728e-08	0.255273	0.164	0.096	0.00181471	1.708
TBL1XR1	2.46736e-07	0.262795	0.152	0.089	0.00498209	1.708
USP9X	2.67113e-07	0.327981	0.146	0.086	0.00539355	1.698
TMPO	2.79522e-13	0.436364	0.259	0.153	5.64411e-09	1.693
CCNG1	2.36618e-15	0.435347	0.291	0.172	4.77778e-11	1.692
ADD1	8.60942e-07	0.260069	0.15	0.089	0.0173841	1.685
DDB1	9.09412e-43	0.763773	0.503	0.299	1.83628e-38	1.682
RXRA	2.12282e-08	0.292156	0.18	0.107	0.00042864	1.682
NPEPPS	6.93045e-11	0.395717	0.22	0.131	1.3994e-06	1.679
TOMM34	1.0031e-08	0.298549	0.188	0.112	0.000202546	1.679
SF1	1.00241e-13	0.442059	0.265	0.158	2.02407e-09	1.677
ABCE1	6.54424e-08	0.283579	0.176	0.105	0.00132141	1.676
LARP4	1.07853e-06	0.300593	0.144	0.086	0.0217778	1.674
NUDT21	1.59038e-12	0.419747	0.251	0.15	3.2113e-08	1.673
SP3	2.14119e-07	0.322368	0.16	0.096	0.0043235	1.667
FOXN3	1.32359e-06	0.283547	0.14	0.084	0.0267259	1.667
FERMT1	2.19552e-06	0.271085	0.14	0.084	0.0443319	1.667
CAPN6	2.88806e-13	0.406027	0.263	0.158	5.83157e-09	1.665
ANP32E	8.45122e-14	0.442998	0.281	0.169	1.70647e-09	1.663
TWF1	1.60508e-07	0.297687	0.168	0.101	0.00324097	1.663
DUS1L	3.99215e-08	0.279602	0.184	0.111	0.000806095	1.658
TRIM33	1.32136e-09	0.374012	0.202	0.122	2.6681e-05	1.656
EWSR1	9.31514e-12	0.405959	0.248	0.15	1.88091e-07	1.653
HDGF	2.17834e-20	0.551064	0.359	0.218	4.39851e-16	1.647
KLHL42	1.15643e-07	0.318503	0.168	0.102	0.00233506	1.647
EFCAB14	4.08858e-06	0.282866	0.14	0.085	0.0825567	1.647
FGD5-AS1	4.88905e-06	0.267297	0.14	0.085	0.0987196	1.647
DHFR	1.2395e-08	0.3321	0.202	0.123	0.000250281	1.642
IGDCC3	8.47246e-05	0.260404	0.11	0.067	1	1.642
NT5DC2	9.15021e-06	0.256369	0.136	0.083	0.184761	1.639
HMGB2	4.88322e-45	0.75166	0.641	0.392	9.86019e-41	1.635
CDT1	7.99993e-10	0.352283	0.232	0.142	1.61535e-05	1.634
USP1	1.46023e-06	0.288679	0.152	0.093	0.029485	1.634
KDM1A	1.02152e-08	0.323939	0.194	0.119	0.000206266	1.63
PPP4R3B	6.37414e-06	0.250365	0.14	0.086	0.128707	1.628
C6orf62	5.28643e-10	0.458709	0.218	0.134	1.06744e-05	1.627
HMGCS1	2.07421e-05	0.252294	0.122	0.075	0.418825	1.627
REST	5.97077e-08	0.342282	0.182	0.112	0.00120562	1.625
WAPL	4.58176e-06	0.303083	0.138	0.085	0.0925149	1.624
MTAP	6.34506e-09	0.323845	0.206	0.127	0.000128119	1.622
FLOT2	9.53997e-08	0.31729	0.18	0.111	0.00192631	1.622
SMARCA4	3.95425e-06	0.283682	0.144	0.089	0.0798443	1.618
SYNCRIP	1.26219e-24	0.635455	0.393	0.243	2.54861e-20	1.617
CBX5	1.19376e-09	0.368464	0.218	0.135	2.41043e-05	1.615
PTBP3	8.60028e-15	0.494857	0.297	0.184	1.73657e-10	1.614
BIRC6	8.21771e-06	0.263776	0.134	0.083	0.165932	1.614
PRKDC	1.44951e-16	0.533017	0.313	0.194	2.92686e-12	1.613
PFKL	3.13608e-14	0.442127	0.303	0.188	6.33237e-10	1.612
PSME3	4.10287e-05	0.292506	0.116	0.072	0.828451	1.611
TAOK1	6.50232e-05	0.273967	0.116	0.072	1	1.611
TNPO1	7.36767e-12	0.475424	0.251	0.156	1.48768e-07	1.609
RAD21	1.37351e-21	0.578713	0.385	0.24	2.77339e-17	1.604
CAND1	1.82755e-06	0.250607	0.154	0.096	0.0369018	1.604
RIF1	8.6579e-07	0.333372	0.168	0.105	0.017482	1.6
ZFX	1.47972e-05	0.271505	0.136	0.085	0.298785	1.6
CDC27	1.86449e-05	0.275699	0.128	0.08	0.376478	1.6
XIAP	2.21902e-05	0.281861	0.126	0.079	0.448065	1.595
PPP4R3A	1.05781e-05	0.279792	0.148	0.093	0.213592	1.591
STK24	8.45648e-10	0.366743	0.24	0.151	1.70753e-05	1.589
TFDP1	1.29844e-11	0.409822	0.257	0.162	2.62181e-07	1.586
PHF3	1.72876e-07	0.286984	0.19	0.12	0.0034907	1.583
TFAP2C	3.31647e-09	0.386749	0.218	0.138	6.69661e-05	1.58
BCLAF1	4.92898e-16	0.530675	0.329	0.209	9.95259e-12	1.574
SEPT9	3.40328e-09	0.404821	0.222	0.141	6.87189e-05	1.574
NUDT4	2.36201e-10	0.379815	0.253	0.161	4.76938e-06	1.571
USP47	2.07853e-07	0.316787	0.19	0.121	0.00419697	1.57
SMC2	7.13302e-08	0.399531	0.2	0.128	0.0014403	1.562
MTHFD2	0.000184564	0.252782	0.114	0.073	1	1.562
CRK	8.39967e-07	0.290958	0.178	0.114	0.0169606	1.561
AEBP2	1.4319e-06	0.287565	0.178	0.114	0.0289129	1.561
CKAP2	1.13599e-06	0.295622	0.17	0.109	0.0229379	1.56
STAG2	8.65351e-07	0.306511	0.184	0.118	0.0174732	1.559
NF1	3.78049e-05	0.276596	0.14	0.09	0.763356	1.556
GTF2I	4.66314e-11	0.388587	0.275	0.177	9.4158e-07	1.554
ARF3	8.19205e-07	0.290158	0.186	0.12	0.0165414	1.55
SLK	8.26929e-07	0.322608	0.186	0.12	0.0166974	1.55
DDX6	1.29974e-05	0.251922	0.148	0.096	0.262444	1.542
MCM5	1.20611e-10	0.406617	0.271	0.176	2.43538e-06	1.54
RBM47	3.02227e-11	0.444562	0.269	0.175	6.10257e-07	1.537
PPP2R5C	3.21011e-06	0.285617	0.172	0.112	0.0648185	1.536
NONO	2.03962e-17	0.501855	0.365	0.238	4.1184e-13	1.534
HDAC2	3.49302e-11	0.426029	0.267	0.174	7.0531e-07	1.534
HSPA4	1.84977e-13	0.467022	0.309	0.202	3.73505e-09	1.53
TAF15	5.56443e-09	0.422246	0.24	0.157	0.000112357	1.529
RBM26	0.000145987	0.268888	0.122	0.08	1	1.525
PPP3CA	8.46178e-06	0.282034	0.16	0.105	0.17086	1.524
MTF2	0.000119962	0.278586	0.128	0.084	1	1.524
DNMT1	1.21762e-34	0.684286	0.551	0.362	2.45862e-30	1.522
SMARCC1	9.66758e-10	0.445656	0.242	0.159	1.95208e-05	1.522
CDK1	2.34494e-09	0.394026	0.257	0.169	4.73491e-05	1.521
CLTC	9.11703e-15	0.539116	0.345	0.227	1.84091e-10	1.52
PUM1	4.61602e-09	0.366993	0.228	0.15	9.32067e-05	1.52
HNRNPL	6.82102e-07	0.35498	0.19	0.125	0.013773	1.52
E2F4	1.34656e-06	0.281933	0.196	0.129	0.0271896	1.519
SERPINB9	2.53012e-13	0.41151	0.329	0.217	5.10881e-09	1.516
TRAP1	1.21551e-07	0.311014	0.218	0.144	0.00245436	1.514
LARS	2.99514e-07	0.275777	0.216	0.143	0.00604778	1.51
SF3B2	9.89317e-16	0.503064	0.347	0.23	1.99763e-11	1.509
SMCHD1	6.43258e-06	0.26179	0.178	0.118	0.129887	1.508
N4BP2	0.000145057	0.295122	0.128	0.085	1	1.506
NR2F2	5.63396e-08	0.386054	0.24	0.16	0.00113761	1.5
HSPA9	4.889e-20	0.545376	0.415	0.277	9.87188e-16	1.498
BPTF	5.02708e-07	0.382415	0.202	0.135	0.0101507	1.496
RABL6	1.67775e-05	0.2948	0.166	0.111	0.338771	1.495
CTNNB1	2.02764e-20	0.513421	0.451	0.302	4.09422e-16	1.493
PABPN1	5.08257e-07	0.358092	0.206	0.138	0.0102627	1.493
DKC1	1.78069e-06	0.28555	0.2	0.134	0.0359556	1.493
DDX1	3.01034e-09	0.370328	0.263	0.177	6.07848e-05	1.486
PCNA	3.6357e-15	0.522053	0.389	0.262	7.34122e-11	1.485
CAPN1	1.90369e-12	0.398092	0.337	0.227	3.84393e-08	1.485
PTBP1	1.76031e-14	0.49867	0.347	0.234	3.55442e-10	1.483
HK1	1.74074e-05	0.257046	0.172	0.116	0.351491	1.483
MAZ	7.10776e-09	0.3726	0.246	0.166	0.00014352	1.482
PSPC1	1.49035e-06	0.302664	0.2	0.135	0.0300931	1.481
RNPEP	1.14082e-08	0.35165	0.253	0.171	0.000230354	1.48
KIF22	1.92245e-05	0.266008	0.176	0.119	0.388181	1.479
ATMIN	1.63488e-06	0.344941	0.204	0.138	0.0330116	1.478
NCOA4	6.60123e-11	0.436763	0.301	0.204	1.33292e-06	1.475
SUPT16H	6.49229e-10	0.397121	0.283	0.192	1.31092e-05	1.474
FMR1	1.14015e-06	0.306107	0.202	0.137	0.023022	1.474
AKT1	5.17493e-06	0.272313	0.2	0.136	0.104492	1.471
PABPC4	3.81139e-16	0.532461	0.369	0.251	7.69596e-12	1.47
UBE2C	5.48594e-08	0.31293	0.281	0.192	0.00110772	1.464
NORAD	3.46098e-05	0.257963	0.164	0.112	0.69884	1.464
SAE1	3.21308e-06	0.324423	0.196	0.134	0.0648786	1.463
SSRP1	4.41674e-07	0.316523	0.228	0.156	0.00891828	1.462
NLRP2	8.62778e-07	0.370887	0.212	0.145	0.0174212	1.462
ELAVL1	6.11531e-07	0.298063	0.222	0.152	0.012348	1.461
PTCD3	0.000577167	0.253529	0.13	0.089	1	1.461
SNRPA	1.10568e-07	0.337484	0.246	0.169	0.00223258	1.456
TRA2B	9.51011e-12	0.428731	0.325	0.224	1.92028e-07	1.451
ZBTB10	1.13287e-05	0.352886	0.184	0.127	0.22875	1.449
PAWR	2.65585e-07	0.357561	0.24	0.166	0.0053627	1.446
RBBP4	8.75491e-07	0.343273	0.226	0.157	0.0176779	1.439
NIPBL	0.000432522	0.258988	0.142	0.099	1	1.434
MIS18BP1	0.000194506	0.305653	0.162	0.114	1	1.421
WBP11	4.7102e-05	0.277579	0.19	0.134	0.951083	1.418
SFPQ	3.60173e-25	0.641508	0.499	0.353	7.2726e-21	1.414
CPSF6	5.84175e-05	0.263871	0.188	0.133	1	1.414
BIRC5	1.0055e-06	0.302119	0.25	0.177	0.0203031	1.412
EML4	2.92092e-07	0.341486	0.265	0.188	0.00589791	1.41
GLUD1	3.49363e-05	0.262187	0.204	0.145	0.705435	1.407
PAICS	2.96677e-12	0.507373	0.357	0.254	5.99051e-08	1.406
PSIP1	5.19573e-08	0.335368	0.295	0.21	0.00104912	1.405
IDH1	9.10767e-17	0.561346	0.417	0.297	1.83902e-12	1.404
EIF4E	1.28141e-05	0.317029	0.212	0.151	0.258743	1.404
EIF3A	6.97718e-16	0.527892	0.401	0.286	1.40883e-11	1.402
GNB1	1.15494e-08	0.368293	0.279	0.199	0.000233205	1.402
PITPNB	0.000123839	0.271495	0.178	0.127	1	1.402
PHGDH	3.82163e-06	0.269124	0.234	0.167	0.0771664	1.401
SND1	4.43288e-11	0.473386	0.341	0.244	8.95087e-07	1.398
DDX21	6.75762e-09	0.383704	0.295	0.211	0.00013645	1.398
KPNA2	2.64548e-09	0.422312	0.331	0.237	5.34176e-05	1.397
MCM7	1.09478e-07	0.379226	0.271	0.194	0.00221058	1.397
MSI2	2.91305e-07	0.425241	0.25	0.179	0.00588204	1.397
PKP3	8.79606e-09	0.434894	0.275	0.197	0.00017761	1.396
HNRNPM	2.07929e-28	0.657903	0.545	0.391	4.19851e-24	1.394
CRYBG1	3.7775e-10	0.354251	0.365	0.262	7.62753e-06	1.393
SET	4.18959e-70	0.669066	0.86	0.618	8.45963e-66	1.392
RNPS1	1.88719e-09	0.431559	0.295	0.212	3.81062e-05	1.392
HTATSF1	5.56556e-07	0.351717	0.263	0.189	0.011238	1.392
GSPT1	1.21947e-08	0.375238	0.285	0.205	0.000246235	1.39
RRM2	4.95529e-05	0.294037	0.196	0.141	1	1.39
PPP1CB	2.87016e-20	0.55638	0.475	0.342	5.79543e-16	1.389
TMEM170A	0.000631448	0.252822	0.15	0.108	1	1.389
NUCKS1	5.60928e-50	0.670488	0.731	0.527	1.13263e-45	1.387
SMC3	3.33298e-08	0.446076	0.291	0.21	0.000672995	1.386
MDFI	1.23032e-08	0.402175	0.291	0.211	0.000248425	1.379
PABPC1	3.46065e-83	0.804042	0.878	0.637	6.98775e-79	1.378
EIF4B	8.39144e-34	0.747003	0.569	0.414	1.6944e-29	1.374
ZNF451	0.00142149	0.288936	0.136	0.099	1	1.374
ROCK1	9.78191e-05	0.278761	0.19	0.139	1	1.367
PTP4A1	1.10107e-10	0.457516	0.337	0.247	2.22328e-06	1.364
SMARCA5	5.91711e-08	0.40387	0.281	0.206	0.00119478	1.364
ARF6	4.3734e-07	0.403249	0.255	0.187	0.00883076	1.364
CCNB1	4.09996e-08	0.350236	0.327	0.24	0.000827864	1.362
TLK1	0.00010204	0.301077	0.196	0.144	1	1.361
HMGA1	2.98324e-42	0.502101	0.886	0.653	6.02376e-38	1.357
WDR34	0.000798562	0.276981	0.164	0.121	1	1.355
TFAM	8.65587e-07	0.35433	0.287	0.212	0.0174779	1.354
PPP2CA	2.4498e-06	0.352448	0.265	0.196	0.0494664	1.352
ACTR2	3.07525e-13	0.536531	0.375	0.278	6.20954e-09	1.349
NAP1L1	7.1604e-87	0.687646	0.942	0.699	1.44583e-82	1.348
NASP	1.47029e-37	0.582906	0.713	0.529	2.96881e-33	1.348
EPRS	0.000254504	0.271474	0.178	0.132	1	1.348
RMI2	0.00151519	0.313064	0.148	0.11	1	1.345
GMPS	0.000483775	0.256105	0.184	0.137	1	1.343
HNRNPA1P48	2.31189e-07	0.366966	0.283	0.211	0.00466816	1.341
DCP2	1.4183e-06	0.375168	0.257	0.192	0.0286383	1.339
NUFIP2	3.59371e-07	0.411116	0.283	0.212	0.00725641	1.335
STMN1	9.52996e-18	0.328136	0.677	0.508	1.92429e-13	1.333
CYB5B	1.95368e-05	0.341115	0.236	0.177	0.394488	1.333
GNL3	2.80254e-05	0.287072	0.238	0.179	0.565889	1.33
HNRNPU	3.04378e-26	0.618496	0.543	0.409	6.146e-22	1.328
DDX17	4.29035e-13	0.440023	0.425	0.32	8.66307e-09	1.328
UTRN	0.0035331	0.250313	0.154	0.116	1	1.328
HNRNPD	1.88341e-41	0.604015	0.695	0.524	3.80298e-37	1.326
AHCYL1	1.45266e-05	0.357435	0.248	0.187	0.29332	1.326
CTDSPL	0.000775425	0.260979	0.192	0.145	1	1.324
GRHL1	0.000505594	0.285612	0.178	0.135	1	1.319
CDCA4	0.000788182	0.272223	0.182	0.138	1	1.319
TUBB	6.75385e-62	0.671864	0.918	0.697	1.36374e-57	1.317
ANP32B	1.82922e-37	0.471178	0.794	0.603	3.69357e-33	1.317

## Sheet: VCT5
VCT5	p_val	avg_logFC	pct.1	pct.2	p_val_adj	ratio
LINC00967	0	0.710621	0.139	0.004	0	34.75
PSG8	7.10246e-303	0.569891	0.138	0.005	1.43413e-298	27.6
CSHL1	0	1.38114	0.174	0.007	0	24.857
CCK	8.39685e-280	0.964085	0.138	0.006	1.69549e-275	23
GABRE	0	0.660318	0.279	0.015	0	18.6
ATG9B	0	0.561281	0.185	0.01	0	18.5
LRP2	0	0.585834	0.297	0.018	0	16.5
AC015849.5	5.87416e-193	0.648934	0.118	0.008	1.18611e-188	14.75
F5	0	0.694537	0.314	0.024	0	13.083
LGR5	7.73926e-292	0.378361	0.205	0.017	1.56271e-287	12.059
HSD11B2	5.19286e-216	0.541235	0.156	0.013	1.04854e-211	12
GH2	0	1.63352	0.227	0.019	0	11.947
SVEP1	0	0.869602	0.271	0.023	0	11.783
TACC2	0	0.880204	0.384	0.033	0	11.636
LGALS14	0	1.64631	0.23	0.02	0	11.5
ANGPT2	2.64508e-158	0.880175	0.113	0.01	5.34094e-154	11.3
SLC19A2	0	0.592743	0.302	0.027	0	11.185
PSG6	0	1.40866	0.234	0.021	0	11.143
NECTIN3	0	0.719003	0.26	0.024	0	10.833
MAN1C1	0	0.608958	0.256	0.024	0	10.667
ERVV-1	2.4171e-203	0.37722	0.16	0.015	4.88061e-199	10.667
SEMA3B	5.84878e-170	0.999577	0.132	0.013	1.18099e-165	10.154
TMEM150C	0	0.468619	0.281	0.028	0	10.036
RIPOR2	1.68161e-259	0.561653	0.209	0.021	3.39551e-255	9.952
ADAMTS6	2.99838e-180	0.284504	0.147	0.015	6.05433e-176	9.8
SLC1A2	3.50824e-268	0.780908	0.221	0.023	7.08384e-264	9.609
PLAC4	0	1.99529	0.422	0.044	0	9.591
CMYA5	0	0.573398	0.279	0.03	0	9.3
GLDN	3.21781e-239	0.525085	0.208	0.023	6.4974e-235	9.043
EXPH5	1.2296e-233	0.493249	0.211	0.024	2.48281e-229	8.792
LRP5	5.83518e-212	0.319589	0.197	0.023	1.17824e-207	8.565
BCL2	4.51585e-217	0.371231	0.205	0.024	9.1184e-213	8.542
ATP10D	0	0.949264	0.433	0.051	0	8.49
PHYHIPL	2.12776e-119	0.277811	0.117	0.014	4.29638e-115	8.357
IGSF5	5.69933e-141	0.306064	0.14	0.017	1.15081e-136	8.235
ADHFE1	2.12367e-137	0.337237	0.131	0.016	4.28812e-133	8.188
INHBA	3.5201e-202	1.3691	0.188	0.023	7.10778e-198	8.174
GDPD5	9.15629e-114	0.263831	0.111	0.014	1.84884e-109	7.929
GREM2	1.12635e-191	0.545711	0.188	0.024	2.27433e-187	7.833
THSD7A	1.61939e-199	0.477584	0.202	0.026	3.26988e-195	7.769
PSG11	1.40235e-153	1.0125	0.152	0.02	2.83163e-149	7.6
ITGB4	0	0.552874	0.334	0.044	0	7.591
CRH	1.0647e-100	1.34382	0.106	0.014	2.14984e-96	7.571
DYSF	1.24172e-142	0.291608	0.151	0.02	2.50727e-138	7.55
DHRS9	7.2415e-148	0.521561	0.15	0.02	1.4622e-143	7.5
WWC1	7.76009e-139	0.261834	0.149	0.02	1.56692e-134	7.45
SEMA6A	0	1.16384	0.564	0.078	0	7.231
KMO	2.30913e-154	0.410272	0.174	0.025	4.66259e-150	6.96
RPS6KA5	4.04071e-297	0.596172	0.326	0.047	8.15899e-293	6.936
HOPX	0	2.05881	0.374	0.054	0	6.926
SORBS1	8.99098e-144	0.281853	0.166	0.024	1.81546e-139	6.917
STS	6.03065e-287	0.61667	0.318	0.047	1.21771e-282	6.766
ADAMTSL4	0	0.676787	0.426	0.063	0	6.762
SDC1	4.35743e-253	1.06871	0.275	0.041	8.79852e-249	6.707
LINC01949	1.52317e-228	0.509761	0.26	0.039	3.07558e-224	6.667
ATG2A	9.40731e-120	0.254848	0.145	0.022	1.89952e-115	6.591
CLIP1	0	1.20094	0.656	0.101	0	6.495
PSG1	5.2076e-237	2.09905	0.264	0.041	1.05152e-232	6.439
KYNU	3.66904e-164	0.510545	0.199	0.031	7.40853e-160	6.419
SLC19A3	1.74041e-154	0.298977	0.191	0.03	3.51423e-150	6.367
RETREG1	2.16242e-112	0.251177	0.144	0.023	4.36635e-108	6.261
CEMIP2	0	0.637791	0.379	0.061	0	6.213
SLC6A4	1.14577e-238	0.520264	0.292	0.047	2.31355e-234	6.213
LGR4	0	0.56983	0.384	0.062	0	6.194
CSF3R	0	1.2201	0.622	0.101	0	6.158
UTRN	0	0.830129	0.531	0.087	0	6.103
SLC26A2	0	1.29289	0.524	0.086	0	6.093
ANK3	2.72531e-194	0.500515	0.248	0.041	5.50294e-190	6.049
LAMA5	2.80413e-245	0.460237	0.308	0.051	5.6621e-241	6.039
SLC9A1	1.33505e-192	0.360958	0.253	0.042	2.69574e-188	6.024
KANK1	6.99179e-239	0.442015	0.311	0.052	1.41178e-234	5.981
PDZD2	8.60461e-97	0.254973	0.125	0.021	1.73744e-92	5.952
KIAA1217	2.47908e-235	0.438789	0.314	0.053	5.00575e-231	5.925
FHDC1	5.30365e-152	0.432037	0.204	0.035	1.07091e-147	5.829
SPTLC3	3.14775e-127	0.45558	0.169	0.029	6.35594e-123	5.828
FBN2	0	1.03674	0.501	0.087	0	5.759
LCMT1-AS2	0	1.61453	0.483	0.084	0	5.75
PRLR	2.97339e-231	0.503688	0.32	0.056	6.00386e-227	5.714
CYP19A1	0	2.04079	0.614	0.108	0	5.685
SLC19A1	0	0.677181	0.443	0.078	0	5.679
HES1	3.69736e-200	0.549909	0.281	0.051	7.46571e-196	5.51
EPHB4	8.34376e-249	0.531208	0.352	0.064	1.68477e-244	5.5
SCAP	7.31655e-111	0.324076	0.163	0.03	1.47736e-106	5.433
PIK3C2A	7.83508e-289	0.71243	0.395	0.073	1.58206e-284	5.411
CEP152	1.48149e-120	0.286526	0.177	0.033	2.99143e-116	5.364
PSG4	1.88268e-168	1.90158	0.227	0.043	3.80151e-164	5.279
LGALS13	1.18024e-200	1.0453	0.29	0.055	2.38314e-196	5.273
KCNN4	0	0.81712	0.531	0.101	0	5.257
ESRRG	5.11605e-241	0.605424	0.364	0.071	1.03303e-236	5.127
MET	1.27932e-169	0.407026	0.261	0.051	2.58319e-165	5.118
MXD1	1.60242e-172	0.449187	0.269	0.053	3.23561e-168	5.075
PSG9	1.49e-171	2.16114	0.243	0.048	3.0086e-167	5.062
RBBP6	0	0.731285	0.454	0.09	0	5.044
FAM53C	7.70158e-165	0.446292	0.252	0.05	1.5551e-160	5.04
SYT7	7.87652e-171	0.370012	0.272	0.054	1.59043e-166	5.037
SERPINB2	1.16189e-120	0.629019	0.185	0.037	2.34609e-116	5
CDS1	9.47403e-114	0.268471	0.189	0.038	1.913e-109	4.974
CADM1	2.27533e-98	0.254566	0.159	0.032	4.59436e-94	4.969
SLC20A1	7.95102e-178	0.453467	0.283	0.057	1.60547e-173	4.965
EPS8L1	2.93124e-276	0.856021	0.402	0.081	5.91876e-272	4.963
RICTOR	3.11513e-123	0.331626	0.203	0.041	6.29007e-119	4.951
CCP110	6.64772e-118	0.369625	0.193	0.039	1.34231e-113	4.949
NEDD4L	1.11133e-91	0.255423	0.153	0.031	2.24401e-87	4.935
POLR2A	7.31907e-205	0.454361	0.33	0.067	1.47787e-200	4.925
NR4A1	1.3096e-164	0.498474	0.263	0.054	2.64435e-160	4.87
NRP1	1.00014e-164	0.408867	0.277	0.057	2.01948e-160	4.86
OTUB2	8.45459e-83	0.318145	0.136	0.028	1.70715e-78	4.857
SLC7A8	1.33153e-99	0.31476	0.165	0.034	2.68864e-95	4.853
TACSTD2	7.5812e-159	0.53096	0.256	0.053	1.5308e-154	4.83
B3GNT5	7.42757e-167	0.505681	0.278	0.058	1.49978e-162	4.793
EGFR	0	1.34626	0.646	0.135	0	4.785
TBX3	0	1.14965	0.586	0.123	0	4.764
DDIT3	3.25546e-235	0.676403	0.376	0.079	6.57342e-231	4.759
VEZT	2.76582e-135	0.375708	0.231	0.049	5.58474e-131	4.714
CPEB4	3.59353e-170	0.490695	0.287	0.061	7.25606e-166	4.705
IFRD1	1.15067e-259	0.621341	0.413	0.088	2.32343e-255	4.693
DACT2	1.94641e-120	0.33613	0.211	0.045	3.93019e-116	4.689
SERINC5	8.01674e-94	0.305387	0.163	0.035	1.61874e-89	4.657
SLC5A3	2.97358e-132	0.346448	0.228	0.049	6.00426e-128	4.653
ARID1B	2.69425e-154	0.351382	0.271	0.059	5.44023e-150	4.593
ATP6V0A1	1.22371e-99	0.28496	0.179	0.039	2.47092e-95	4.59
DLG5	2.0109e-264	0.601844	0.454	0.099	4.0604e-260	4.586
DIAPH2	1.4384e-196	0.521463	0.339	0.074	2.90442e-192	4.581
AFF1	3.06932e-143	0.708261	0.238	0.052	6.19758e-139	4.577
CYP2J2	1.52561e-187	0.450645	0.334	0.073	3.08052e-183	4.575
IRS2	3.2777e-100	0.263952	0.178	0.039	6.61833e-96	4.564
TENM3	1.47159e-271	0.613003	0.446	0.098	2.97144e-267	4.551
NXF1	2.23541e-101	0.253108	0.186	0.041	4.51375e-97	4.537
GLG1	8.13141e-182	0.385554	0.317	0.07	1.6419e-177	4.529
TFRC	0	1.11783	0.557	0.123	0	4.528
IGDCC3	9.10791e-137	0.352666	0.249	0.055	1.83907e-132	4.527
ARHGAP24	1.79276e-114	0.325798	0.203	0.045	3.61993e-110	4.511
ITGA6	4.88267e-197	0.507757	0.35	0.078	9.85908e-193	4.487
LYPD3	1.29943e-192	0.802203	0.323	0.072	2.62381e-188	4.486
DEPP1	4.84681e-144	0.543905	0.26	0.058	9.78668e-140	4.483
GULP1	1.86039e-187	0.686607	0.318	0.071	3.75651e-183	4.479
SECISBP2L	4.41401e-302	0.981416	0.479	0.107	8.91277e-298	4.477
ITGB5	1.57533e-170	0.406846	0.313	0.07	3.18091e-166	4.471
FAM118A	2.78162e-132	0.425354	0.24	0.054	5.61665e-128	4.444
INTS6	8.76954e-180	0.636978	0.31	0.07	1.77074e-175	4.429
SOCS1	1.26191e-106	0.301071	0.203	0.046	2.54804e-102	4.413
RHOBTB1	5.22701e-303	0.917054	0.507	0.115	1.05544e-298	4.409
ADGRG1	2.57697e-273	0.662649	0.479	0.109	5.20342e-269	4.394
EEA1	4.65265e-244	0.627972	0.436	0.1	9.39462e-240	4.36
DUSP6	1.01077e-100	0.329582	0.191	0.044	2.04095e-96	4.341
KIAA0100	1.30109e-97	0.286959	0.191	0.044	2.62716e-93	4.341
NABP1	1.1331e-188	0.574746	0.347	0.08	2.28796e-184	4.337
BRAF	2.61273e-149	0.572496	0.277	0.064	5.27562e-145	4.328
DSC3	1.82721e-116	0.307159	0.227	0.053	3.68951e-112	4.283
SCIN	2.13793e-104	0.368422	0.201	0.047	4.3169e-100	4.277
TET2	3.05252e-107	0.29214	0.209	0.049	6.16366e-103	4.265
RDH13	8.83806e-150	0.475452	0.292	0.069	1.78458e-145	4.232
PBX1	2.47825e-182	0.446257	0.369	0.088	5.00408e-178	4.193
AKAP9	0	0.682687	0.577	0.138	0	4.181
TNFRSF1B	1.21079e-61	0.401556	0.121	0.029	2.44483e-57	4.172
CRYAB	9.89906e-112	1.10429	0.204	0.049	1.99882e-107	4.163
FAM13A	1.0048e-292	0.895296	0.516	0.125	2.0289e-288	4.128
SLC38A9	1.06128e-185	0.506321	0.363	0.088	2.14293e-181	4.125
ERVFRD-1	1.83904e-103	0.944823	0.202	0.049	3.71338e-99	4.122
IQGAP2	2.271e-103	0.336427	0.217	0.053	4.58561e-99	4.094
HECTD1	4.17655e-181	0.454227	0.367	0.09	8.4333e-177	4.078
AGO2	2.14649e-131	0.315316	0.284	0.07	4.33419e-127	4.057
HEXIM1	4.55073e-277	0.788157	0.513	0.127	9.18884e-273	4.039
ACSL3	4.77973e-102	0.311743	0.214	0.053	9.65123e-98	4.038
LARGE2	1.25502e-110	0.302534	0.238	0.059	2.53413e-106	4.034
CDH1	1.60111e-199	0.491214	0.391	0.097	3.23296e-195	4.031
NCOA3	1.57313e-235	0.638265	0.463	0.115	3.17646e-231	4.026
DEPDC1B	6.05383e-80	0.39165	0.165	0.041	1.22239e-75	4.024
RIMKLB	4.20454e-138	0.455296	0.289	0.072	8.48981e-134	4.014
ZBTB7A	6.82987e-85	0.266451	0.184	0.046	1.37909e-80	4
WLS	5.12984e-152	0.432901	0.326	0.082	1.03582e-147	3.976
MTMR10	1.32211e-74	0.321992	0.163	0.041	2.6696e-70	3.976
SLC2A8	4.12604e-85	0.251986	0.186	0.047	8.3313e-81	3.957
ATP2B4	5.57243e-82	0.292228	0.174	0.044	1.12518e-77	3.955
NFE2L3	0	1.17037	0.602	0.153	0	3.935
TRIM33	5.89641e-186	0.451953	0.405	0.103	1.1906e-181	3.932
PPP1R10	4.64622e-129	0.360492	0.287	0.073	9.38165e-125	3.932
CRIM1	5.45099e-217	0.637743	0.435	0.111	1.10066e-212	3.919
UBR5	2.86174e-104	0.33338	0.231	0.059	5.77842e-100	3.915
PTPN21	2.89205e-61	0.304869	0.136	0.035	5.83962e-57	3.886
AL121944.1	5.80209e-70	0.258995	0.158	0.041	1.17156e-65	3.854
MYLIP	7.27082e-212	0.655621	0.438	0.114	1.46812e-207	3.842
SLC7A2	3.86706e-68	0.273658	0.153	0.04	7.80836e-64	3.825
ZFAT	2.1884e-160	0.432954	0.369	0.097	4.41882e-156	3.804
AAK1	3.25808e-255	0.688195	0.527	0.139	6.57872e-251	3.791
FRMD6	9.2727e-92	0.286232	0.216	0.057	1.87234e-87	3.789
SLC52A1	4.06741e-192	0.664602	0.407	0.108	8.21291e-188	3.769
MED13	7.52147e-98	0.375184	0.225	0.06	1.51873e-93	3.75
ZNF91	2.88463e-127	0.56301	0.281	0.075	5.82464e-123	3.747
RYBP	4.99662e-223	0.941961	0.442	0.118	1.00892e-218	3.746
NRP2	2.02285e-133	0.423899	0.306	0.082	4.08454e-129	3.732
KPNA6	7.49154e-118	0.352162	0.279	0.075	1.51269e-113	3.72
ATP2B1	9.07668e-168	0.592904	0.357	0.096	1.83276e-163	3.719
TUT7	2.4828e-80	0.281904	0.193	0.052	5.01327e-76	3.712
MIR22HG	1.16847e-142	0.475529	0.33	0.089	2.35937e-138	3.708
APMAP	5.72385e-240	0.667865	0.519	0.14	1.15576e-235	3.707
FAM184A	1.70568e-273	1.05169	0.529	0.143	3.4441e-269	3.699
ITGAV	5.54908e-104	0.286216	0.244	0.066	1.12047e-99	3.697
ZNF292	7.69291e-199	1.10325	0.391	0.106	1.55335e-194	3.689
ADRB1	4.52161e-96	0.309924	0.232	0.063	9.13003e-92	3.683
ZNF703	4.21784e-158	0.653406	0.346	0.094	8.51666e-154	3.681
NECTIN4	3.83769e-129	0.583884	0.287	0.078	7.74907e-125	3.679
BAIAP2	1.95222e-82	0.251708	0.206	0.056	3.94192e-78	3.679
LRP1	2.96511e-168	0.41513	0.386	0.105	5.98715e-164	3.676
ATP13A3	2.30537e-92	0.310779	0.224	0.061	4.65501e-88	3.672
BCAM	1.59742e-228	0.775545	0.466	0.127	3.2255e-224	3.669
SLC43A2	0	1.00887	0.703	0.192	0	3.661
RBM47	3.08885e-264	0.685721	0.548	0.15	6.23701e-260	3.653
DOCK8	5.27585e-99	0.283431	0.248	0.068	1.0653e-94	3.647
MAST4	3.40579e-101	0.382043	0.237	0.065	6.87698e-97	3.646
TSC22D2	2.74842e-97	0.29731	0.237	0.065	5.5496e-93	3.646
PLPP3	2.87278e-150	0.474655	0.364	0.1	5.80071e-146	3.64
HSPB8	6.28804e-284	1.11294	0.56	0.154	1.26968e-279	3.636
SUCO	1.45274e-112	0.365471	0.276	0.076	2.93338e-108	3.632
GADD45G	8.39705e-237	1.24571	0.475	0.131	1.69553e-232	3.626
C1GALT1	3.94184e-170	0.470973	0.405	0.112	7.95936e-166	3.616
IDS	8.93958e-103	0.385778	0.258	0.073	1.80508e-98	3.534
PRKCZ	2.03218e-278	0.961717	0.568	0.161	4.10338e-274	3.528
SLC5A6	1.2495e-107	0.359156	0.278	0.079	2.52299e-103	3.519
ELF3	1.84955e-163	0.577234	0.387	0.11	3.73462e-159	3.518
CCNL1	8.13122e-237	0.653398	0.545	0.155	1.64186e-232	3.516
MTUS1	7.01418e-90	0.330204	0.232	0.066	1.4163e-85	3.515
SYNE2	0	0.900968	0.671	0.191	0	3.513
AFF4	1.34307e-109	0.323781	0.277	0.079	2.71192e-105	3.506
DNAJB4	4.8677e-143	0.473489	0.357	0.102	9.82885e-139	3.5
OVOL1	3.25515e-78	0.353996	0.203	0.058	6.5728e-74	3.5
VSIR	1.05836e-207	0.676029	0.468	0.134	2.13705e-203	3.493
MME	6.36454e-208	0.625445	0.506	0.145	1.28513e-203	3.49
ZKSCAN1	6.46852e-81	0.262056	0.209	0.06	1.30612e-76	3.483
MAFF	5.98429e-257	0.84804	0.56	0.161	1.20835e-252	3.478
GOLGB1	2.4787e-263	0.731281	0.584	0.168	5.005e-259	3.476
KLF4	2.64843e-167	0.578083	0.41	0.118	5.34771e-163	3.475
CDK6	1.09779e-100	0.295689	0.271	0.078	2.21666e-96	3.474
AK3	1.67862e-127	0.398079	0.347	0.1	3.38947e-123	3.47
SIGLEC6	5.04771e-91	0.365419	0.239	0.069	1.01923e-86	3.464
XRN1	4.80468e-79	0.298954	0.214	0.062	9.70162e-75	3.452
PSG5	5.27252e-145	2.02593	0.307	0.089	1.06463e-140	3.449
TMEM8A	3.49016e-135	0.423068	0.351	0.102	7.04733e-131	3.441
MYCBP2	4.32269e-100	0.288852	0.268	0.078	8.72837e-96	3.436
BTG2	2.53611e-136	0.533447	0.348	0.102	5.12092e-132	3.412
MTSS1	3.5222e-85	0.358079	0.232	0.068	7.11202e-81	3.412
WDR26	5.91301e-76	0.273365	0.208	0.061	1.19395e-71	3.41
ABHD5	4.78339e-137	0.71883	0.34	0.1	9.65863e-133	3.4
APP	2.10119e-291	0.81709	0.614	0.181	4.24273e-287	3.392
ASH1L	4.47695e-110	0.342512	0.295	0.087	9.03985e-106	3.391
LCOR	3.45793e-66	0.260314	0.182	0.054	6.98226e-62	3.37
SLC7A5	7.40674e-71	0.335052	0.195	0.058	1.49557e-66	3.362
NFAT5	1.34972e-105	0.342303	0.288	0.086	2.72536e-101	3.349
MIDN	2.92797e-117	0.415122	0.308	0.092	5.91216e-113	3.348
ZFHX3	4.07223e-103	0.302299	0.284	0.085	8.22265e-99	3.341
SUPT6H	1.24372e-77	0.254791	0.22	0.066	2.51132e-73	3.333
BRWD1	7.02432e-120	0.429729	0.323	0.097	1.41835e-115	3.33
HOOK3	1.873e-112	0.359798	0.322	0.097	3.78195e-108	3.32
LGALS16	7.83656e-75	0.812705	0.204	0.062	1.58236e-70	3.29
SMARCA2	3.33726e-157	0.500816	0.424	0.129	6.7386e-153	3.287
HSPA1B	3.8525e-178	0.716709	0.442	0.135	7.77897e-174	3.274
FURIN	1.14583e-65	0.399513	0.189	0.058	2.31366e-61	3.259
PSG3	5.61669e-127	2.10534	0.299	0.092	1.13412e-122	3.25
SLK	1.15446e-121	0.429691	0.344	0.106	2.33109e-117	3.245
SPESP1	8.48737e-63	0.29959	0.181	0.056	1.71377e-58	3.232
MAFK	1.39403e-60	0.360607	0.171	0.053	2.81482e-56	3.226
INSL4	2.40797e-271	1.46303	0.587	0.182	4.86218e-267	3.225
COLEC12	2.0867e-171	0.644722	0.434	0.135	4.21347e-167	3.215
ERC1	6.02046e-80	0.299005	0.237	0.074	1.21565e-75	3.203
SPAG9	3.21753e-130	0.438197	0.374	0.117	6.49684e-126	3.197
ZFYVE16	2.36351e-71	0.272136	0.214	0.067	4.77239e-67	3.194
PPFIA1	2.87057e-98	0.319389	0.306	0.096	5.79626e-94	3.188
BRD2	7.03419e-168	0.511348	0.465	0.146	1.42034e-163	3.185
SLC13A3	2.25123e-68	0.313645	0.207	0.065	4.54568e-64	3.185
USP53	4.9998e-74	0.281395	0.229	0.072	1.00956e-69	3.181
TBL1X	3.96419e-101	0.353708	0.316	0.1	8.00449e-97	3.16
DIRC2	2.90844e-112	0.487687	0.325	0.103	5.87272e-108	3.155
P2RY6	5.41792e-107	0.422213	0.327	0.104	1.09399e-102	3.144
XIST	1.92692e-100	0.520817	0.283	0.09	3.89083e-96	3.144
NRK	3.10482e-132	0.48509	0.385	0.123	6.26925e-128	3.13
SLC38A1	2.75382e-169	0.579212	0.473	0.152	5.56052e-165	3.112
VWA1	8.38539e-209	0.681309	0.544	0.175	1.69318e-204	3.109
CACUL1	1.68541e-71	0.343549	0.23	0.074	3.40317e-67	3.108
NSG1	1.2204e-86	0.381459	0.267	0.086	2.46423e-82	3.105
RSRP1	7.80906e-147	0.510974	0.424	0.137	1.5768e-142	3.095
CGB3	6.25214e-133	2.31457	0.325	0.105	1.26243e-128	3.095
SF1	3.95416e-141	0.406786	0.436	0.141	7.98424e-137	3.092
PNISR	1.59186e-169	0.469033	0.503	0.163	3.21429e-165	3.086
FAM84A	1.77e-105	0.403084	0.333	0.108	3.57398e-101	3.083
PRRG4	9.36293e-60	0.251984	0.188	0.061	1.89056e-55	3.082
MUC15	1.38878e-140	0.973498	0.391	0.127	2.80423e-136	3.079
FUCA1	2.60949e-117	0.40319	0.363	0.118	5.26909e-113	3.076
TCAF1	2.74067e-302	1.11841	0.639	0.208	5.53396e-298	3.072
BAG3	1.32017e-69	0.290427	0.215	0.07	2.66568e-65	3.071
CCSAP	1.28778e-134	0.963109	0.353	0.115	2.60029e-130	3.07
PMAIP1	2.49623e-137	0.651508	0.402	0.131	5.04039e-133	3.069
CHD2	6.80411e-72	0.265555	0.227	0.074	1.37389e-67	3.068
SLC22A11	1.17439e-268	1.09845	0.597	0.195	2.37133e-264	3.062
SLC13A4	1.87391e-194	0.823879	0.502	0.164	3.7838e-190	3.061
NUFIP2	2.42305e-215	0.720046	0.572	0.187	4.89263e-211	3.059
PCOLCE2	1.33661e-126	0.462881	0.393	0.129	2.69889e-122	3.047
HES2	4.26418e-43	0.289401	0.137	0.045	8.61022e-39	3.044
PPFIBP1	3.85178e-93	0.380327	0.295	0.097	7.77751e-89	3.041
NIPBL	5.45127e-83	0.28198	0.267	0.088	1.10072e-78	3.034
KCNQ1OT1	1.23931e-125	0.472968	0.385	0.127	2.50241e-121	3.031
ANKRD11	1.12748e-100	0.330548	0.321	0.106	2.27662e-96	3.028
CREBRF	4.97078e-55	0.257844	0.181	0.06	1.0037e-50	3.017
SLC3A2	6.37587e-291	0.99696	0.671	0.223	1.28742e-286	3.009
RAI14	1.22595e-120	0.609495	0.356	0.119	2.47543e-116	2.992
DNAJB9	2.44209e-129	0.589827	0.391	0.131	4.93106e-125	2.985
SIN3B	1.80722e-79	0.360129	0.265	0.089	3.64914e-75	2.978
NCBP3	1.33393e-104	0.353386	0.357	0.12	2.69347e-100	2.975
SNX27	2.141e-61	0.261704	0.214	0.072	4.32311e-57	2.972
SLC38A2	1.66997e-85	0.313327	0.288	0.097	3.372e-81	2.969
LAMB1	1.84463e-103	0.390726	0.323	0.109	3.72467e-99	2.963
USP47	1.6567e-91	0.315579	0.32	0.108	3.3452e-87	2.963
BPGM	1.07265e-126	0.809848	0.367	0.124	2.1659e-122	2.96
RND3	4.81153e-102	0.511296	0.328	0.111	9.71545e-98	2.955
ZBTB38	9.12405e-75	0.356207	0.248	0.084	1.84233e-70	2.952
PUM1	5.58749e-116	0.355147	0.395	0.134	1.12823e-111	2.948
TLE4	5.35286e-85	0.310162	0.291	0.099	1.08085e-80	2.939
STOM	2.21757e-81	0.330432	0.287	0.098	4.47771e-77	2.929
RAB11FIP1	7.7387e-115	0.466607	0.395	0.135	1.5626e-110	2.926
TMEM40	1.99624e-170	0.725047	0.511	0.175	4.03081e-166	2.92
MT-ND6	5.92829e-73	0.309958	0.254	0.087	1.19704e-68	2.92
KIAA0040	2.10061e-108	0.553144	0.362	0.124	4.24155e-104	2.919
UFL1	2.53441e-77	0.30711	0.275	0.095	5.11748e-73	2.895
ITIH5	8.89327e-167	0.767477	0.457	0.158	1.79573e-162	2.892
GOLGA2	1.14102e-72	0.281034	0.26	0.09	2.30395e-68	2.889
SIAH2	5.22359e-135	0.476897	0.481	0.168	1.05475e-130	2.863
RNF11	1.06358e-53	0.293119	0.194	0.068	2.14759e-49	2.853
OLR1	4.4242e-142	0.677264	0.436	0.153	8.93335e-138	2.85
CD46	1.6496e-253	0.811504	0.657	0.231	3.33088e-249	2.844
GRHL1	6.3817e-98	0.408031	0.344	0.121	1.28859e-93	2.843
RB1CC1	4.17702e-70	0.268264	0.253	0.089	8.43424e-66	2.843
GRAMD2B	1.95532e-48	0.267607	0.176	0.062	3.94818e-44	2.839
GSE1	7.91304e-111	0.473103	0.38	0.134	1.5978e-106	2.836
MT-ATP8	1.02008e-53	0.28581	0.201	0.071	2.05974e-49	2.831
LAMC1	1.40395e-82	0.289322	0.294	0.104	2.83486e-78	2.827
COBLL1	2.31568e-206	1.04958	0.551	0.195	4.67583e-202	2.826
ARL4A	1.80949e-158	0.709161	0.5	0.177	3.65373e-154	2.825
ACSS1	3.38679e-114	0.47843	0.403	0.143	6.83861e-110	2.818
RASSF6	5.59071e-61	0.267816	0.231	0.082	1.12888e-56	2.817
SIAH1	1.00653e-148	0.601493	0.498	0.177	2.03239e-144	2.814
ZC3H13	8.32009e-87	0.300463	0.318	0.113	1.67999e-82	2.814
TRA2A	5.64924e-89	0.333539	0.337	0.12	1.14069e-84	2.808
YIPF6	1.05042e-121	0.463211	0.437	0.156	2.12101e-117	2.801
USP8	7.65253e-78	0.308085	0.299	0.107	1.5452e-73	2.794
TRIP11	2.84122e-84	0.314363	0.315	0.114	5.73699e-80	2.763
BPTF	5.35233e-87	0.308824	0.337	0.122	1.08074e-82	2.762
CCDC186	9.27728e-117	0.41629	0.427	0.155	1.87327e-112	2.755
GOLGA4	1.66934e-224	0.772478	0.657	0.239	3.37073e-220	2.749
DNAJB1	9.56378e-191	0.876121	0.541	0.197	1.93112e-186	2.746
TPST2	2.63638e-73	0.279971	0.301	0.11	5.32338e-69	2.736
RHOB	2.32369e-131	0.566131	0.459	0.168	4.692e-127	2.732
NEURL1	1.28811e-43	0.285735	0.169	0.062	2.60095e-39	2.726
BRD4	3.86169e-149	0.509227	0.53	0.195	7.79753e-145	2.718
SERTAD1	6.84918e-100	0.50571	0.359	0.133	1.38299e-95	2.699
GNA12	3.66617e-78	0.316848	0.334	0.124	7.40272e-74	2.694
EXTL2	7.44431e-86	0.335933	0.357	0.133	1.50316e-81	2.684
TENT5A	1.00367e-93	0.651885	0.33	0.123	2.0266e-89	2.683
BBX	1.8503e-128	0.460646	0.487	0.182	3.73612e-124	2.676
AGPAT5	1.87268e-32	0.380038	0.123	0.046	3.78132e-28	2.674
RASA1	8.94273e-232	0.87055	0.675	0.253	1.80572e-227	2.668
ST3GAL4	2.79188e-142	0.737639	0.48	0.18	5.63737e-138	2.667
NUDT4	1.90741e-92	0.359814	0.391	0.147	3.85145e-88	2.66
AHNAK	7.5695e-127	0.458818	0.483	0.182	1.52843e-122	2.654
CRYBG1	7.92653e-194	0.774038	0.628	0.237	1.60052e-189	2.65
NEAT1	9.78801e-264	1.45636	0.726	0.275	1.97639e-259	2.64
SLC40A1	1.33499e-253	1.27051	0.668	0.253	2.69562e-249	2.64
MAP1LC3A	1.19172e-42	0.283737	0.179	0.068	2.40632e-38	2.632
GALNT11	4.27352e-52	0.277427	0.218	0.083	8.62909e-48	2.627
PPP1R15B	8.33719e-60	0.273606	0.252	0.096	1.68344e-55	2.625
CTNND1	1.04222e-72	0.278351	0.324	0.124	2.10445e-68	2.613
DAG1	1.73611e-86	0.316836	0.357	0.137	3.50555e-82	2.606
PISD	1.08441e-73	0.331628	0.322	0.124	2.18964e-69	2.597
CCR7	3.61111e-72	0.59948	0.283	0.109	7.29156e-68	2.596
ATF3	1.19699e-160	0.668028	0.57	0.22	2.41696e-156	2.591
KMT2C	5.52316e-77	0.431532	0.319	0.124	1.11524e-72	2.573
HSD3B1	3.31178e-116	1.15076	0.365	0.142	6.68715e-112	2.57
DEGS1	8.58135e-94	0.44728	0.383	0.149	1.73275e-89	2.57
RRBP1	2.26063e-170	0.62108	0.639	0.249	4.56467e-166	2.566
BACE2	6.40891e-100	0.468266	0.397	0.155	1.29409e-95	2.561
UCA1	3.50318e-34	0.27424	0.146	0.057	7.07363e-30	2.561
WAC	3.49457e-70	0.282493	0.32	0.125	7.05624e-66	2.56
TGFBR3	1.0302e-47	0.276686	0.217	0.085	2.08018e-43	2.553
MAN1A2	1.35067e-113	0.657131	0.436	0.171	2.72728e-109	2.55
EGR1	1.26884e-103	0.532657	0.418	0.164	2.56205e-99	2.549
AP2A1	2.03728e-65	0.282329	0.321	0.126	4.11367e-61	2.548
INHA	1.48122e-29	0.421969	0.127	0.05	2.99087e-25	2.54
PHIP	1.89861e-61	0.250285	0.279	0.11	3.83367e-57	2.536
ILVBL	8.84713e-51	0.301371	0.223	0.088	1.78641e-46	2.534
BHLHE40	1.23276e-47	0.251213	0.215	0.085	2.4892e-43	2.529
EPB41L3	6.10612e-61	0.282932	0.293	0.116	1.23295e-56	2.526
VAMP2	1.41291e-83	0.359187	0.381	0.151	2.85295e-79	2.523
CCAR1	3.48608e-71	0.299033	0.338	0.134	7.0391e-67	2.522
UCK2	3.87068e-28	0.327572	0.121	0.048	7.81567e-24	2.521
RBMS1	9.30269e-133	0.624036	0.513	0.204	1.8784e-128	2.515
NEU1	1.34241e-62	0.286931	0.291	0.116	2.7106e-58	2.509
CCDC47	5.78136e-82	0.344115	0.361	0.144	1.16737e-77	2.507
TMEM106B	5.6703e-45	0.25786	0.213	0.085	1.14495e-40	2.506
NR2F2	4.41009e-82	0.370198	0.368	0.147	8.90485e-78	2.503
TMED4	4.773e-98	0.378343	0.471	0.189	9.63764e-94	2.492
AIG1	3.48557e-60	0.263014	0.309	0.124	7.03806e-56	2.492
CD55	6.7835e-168	0.671252	0.597	0.24	1.36972e-163	2.487
MDM2	2.867e-57	0.272381	0.276	0.111	5.78904e-53	2.486
TLK1	8.38024e-67	0.312299	0.327	0.132	1.69214e-62	2.477
ANXA6	2.12582e-53	0.324479	0.255	0.103	4.29245e-49	2.476
CRIP2	6.57117e-23	0.297579	0.104	0.042	1.32685e-18	2.476
TFAP2A	1.58977e-147	0.587033	0.594	0.241	3.21006e-143	2.465
MCFD2	8.21827e-79	0.459168	0.357	0.145	1.65943e-74	2.462
LGALS8	3.01707e-56	0.2849	0.283	0.115	6.09207e-52	2.461
FOSB	3.04645e-175	0.697334	0.632	0.257	6.15139e-171	2.459
GDE1	2.72165e-107	0.702186	0.413	0.168	5.49556e-103	2.458
YME1L1	3.16441e-72	0.314542	0.356	0.145	6.38958e-68	2.455
ARL4C	5.10423e-50	0.279937	0.265	0.108	1.03065e-45	2.454
PNPLA8	6.93126e-55	0.263355	0.277	0.113	1.39956e-50	2.451
ARID5B	1.60129e-136	0.670374	0.54	0.221	3.23332e-132	2.443
ANKRD12	1.52602e-51	0.262805	0.249	0.102	3.08133e-47	2.441
TNPO1	1.21017e-66	0.279473	0.351	0.144	2.44358e-62	2.438
KRAS	3.94739e-63	0.268045	0.35	0.144	7.97057e-59	2.431
TACC1	2.38448e-59	0.252921	0.298	0.123	4.81475e-55	2.423
DVL3	8.59104e-45	0.252473	0.237	0.098	1.7347e-40	2.418
HACD3	5.80948e-85	0.38627	0.437	0.182	1.17305e-80	2.401
ERVW-1	2.14938e-218	0.900138	0.729	0.305	4.34004e-214	2.39
ALAS1	9.98928e-62	0.342003	0.327	0.137	2.01703e-57	2.387
SERINC3	8.60509e-59	0.279689	0.302	0.127	1.73754e-54	2.378
ARID4B	5.44706e-57	0.262626	0.29	0.122	1.09987e-52	2.377
BCLAF1	2.75153e-87	0.340643	0.46	0.194	5.55589e-83	2.371
MSI2	1.03026e-75	0.354518	0.391	0.165	2.08031e-71	2.37
FAR2	1.52106e-41	0.469421	0.206	0.087	3.07132e-37	2.368
RHOBTB3	4.3958e-90	0.861711	0.371	0.157	8.87599e-86	2.363
TNKS2	3.05231e-57	0.281963	0.295	0.125	6.16323e-53	2.36
GNG11	4.59688e-21	0.340699	0.106	0.045	9.28203e-17	2.356
BMP7	5.29418e-71	0.318434	0.383	0.163	1.069e-66	2.35
PSG2	8.0964e-70	1.71554	0.282	0.12	1.63483e-65	2.35
SLC27A2	9.38402e-77	0.454489	0.366	0.156	1.89482e-72	2.346
KATNBL1	2.1912e-77	0.714744	0.35	0.15	4.42446e-73	2.333
IFNGR1	2.75748e-48	0.33268	0.245	0.105	5.5679e-44	2.333
LNPEP	3.69482e-24	0.3189	0.126	0.054	7.46059e-20	2.333
FAM129B	9.18811e-49	0.316638	0.261	0.112	1.85526e-44	2.33
SPINT1	7.09967e-255	1.09183	0.689	0.296	1.43357e-250	2.328
ARG2	1.20176e-56	0.40264	0.305	0.131	2.4266e-52	2.328
ERRFI1	1.1284e-53	0.386607	0.277	0.119	2.27846e-49	2.328
DUSP5	1.66711e-65	0.432012	0.339	0.146	3.36623e-61	2.322
SLC2A1	5.54506e-261	1.05641	0.732	0.316	1.11966e-256	2.316
ARRDC3	9.63209e-85	0.514142	0.412	0.178	1.94491e-80	2.315
VAV3	1.2086e-75	0.360503	0.435	0.188	2.44041e-71	2.314
CLTC	1.64834e-87	0.363716	0.488	0.211	3.32834e-83	2.313
PPP1R15A	1.03926e-79	0.36484	0.437	0.189	2.09847e-75	2.312
SPPL2A	1.09885e-62	0.2743	0.352	0.153	2.21879e-58	2.301
TRA2B	1.82062e-81	0.357136	0.478	0.208	3.6762e-77	2.298
GDF15	6.70794e-136	1.4509	0.517	0.226	1.35447e-131	2.288
MAOA	7.36145e-52	0.545448	0.247	0.108	1.48642e-47	2.287
EIF3A	4.06795e-132	0.500347	0.608	0.266	8.214e-128	2.286
TPR	1.94602e-85	0.338213	0.471	0.206	3.92941e-81	2.286
PTTG1IP	6.14787e-125	0.529007	0.594	0.26	1.24138e-120	2.285
ANKRD37	2.48469e-33	0.384882	0.178	0.078	5.01709e-29	2.282
GPBP1	1.735e-57	0.289225	0.351	0.154	3.50332e-53	2.279
DSP	1.38208e-186	0.83914	0.671	0.295	2.7907e-182	2.275
MCL1	1.02881e-84	0.372684	0.48	0.211	2.07737e-80	2.275
ARGLU1	5.8762e-83	0.374094	0.457	0.201	1.18652e-78	2.274
CSH2	4.39483e-94	3.7318	0.363	0.16	8.87403e-90	2.269
TOX4	4.29918e-57	0.334371	0.331	0.146	8.6809e-53	2.267
GSTA3	1.82674e-79	0.478632	0.417	0.184	3.68855e-75	2.266
ADM	2.52401e-84	0.575338	0.453	0.2	5.09647e-80	2.265
IQGAP1	1.21135e-71	0.26181	0.459	0.203	2.44597e-67	2.261
AHCYL1	2.84192e-59	0.25586	0.393	0.174	5.73841e-55	2.259
TUSC3	4.21291e-165	0.694088	0.686	0.304	8.5067e-161	2.257
APLP2	9.8658e-266	1.03641	0.711	0.317	1.9921e-261	2.243
TGM2	4.27216e-202	0.92883	0.707	0.316	8.62634e-198	2.237
GABARAPL1	8.54562e-138	0.639659	0.606	0.271	1.72553e-133	2.236
KISS1	2.16115e-94	3.55493	0.364	0.163	4.36379e-90	2.233
CDYL	2.06475e-46	0.353913	0.259	0.116	4.16915e-42	2.233
CYB5R1	1.31614e-62	0.404275	0.34	0.153	2.65755e-58	2.222
SGK1	7.8882e-49	0.422104	0.28	0.126	1.59279e-44	2.222
CD47	2.31964e-52	0.26576	0.331	0.149	4.68381e-48	2.221
JUN	5.38591e-165	1.37267	0.539	0.243	1.08752e-160	2.218
MESD	6.82478e-160	0.597095	0.711	0.321	1.37806e-155	2.215
PDLIM2	4.7367e-86	0.582651	0.433	0.196	9.56434e-82	2.209
EFHD1	2.66407e-62	0.517246	0.342	0.155	5.3793e-58	2.206
DHX36	1.93194e-72	0.371634	0.459	0.209	3.90098e-68	2.196
ORMDL1	1.64504e-60	0.312861	0.391	0.179	3.32167e-56	2.184
SRRM2	3.64049e-111	0.410751	0.631	0.289	7.35088e-107	2.183
ATP6V1C2	4.08573e-54	0.278925	0.386	0.177	8.2499e-50	2.181
N4BP2L2	1.17886e-61	0.291895	0.396	0.182	2.38035e-57	2.176
MT-ND4L	1.53819e-83	0.344988	0.546	0.252	3.10591e-79	2.167
HSD17B1	8.71283e-244	1.39203	0.734	0.339	1.7593e-239	2.165
PRRC2C	8.01904e-188	0.767182	0.723	0.335	1.6192e-183	2.158
RAB31	1.29791e-49	0.263787	0.369	0.172	2.62073e-45	2.145
WSB1	8.90232e-181	0.79356	0.686	0.32	1.79756e-176	2.144
RBM25	7.37704e-75	0.29107	0.512	0.239	1.48957e-70	2.142
CREB3L2	6.4376e-47	0.278293	0.304	0.142	1.29988e-42	2.141
SH3GLB2	6.18752e-70	0.361182	0.488	0.228	1.24938e-65	2.14
CHPF	3.76388e-50	0.275645	0.327	0.153	7.60003e-46	2.137
DNAJC3	1.81378e-42	0.269827	0.277	0.13	3.66238e-38	2.131
B4GALT1	8.50731e-60	0.36194	0.377	0.177	1.7178e-55	2.13
PTP4A1	1.52839e-75	0.35676	0.494	0.232	3.08612e-71	2.129
DAB2	4.70445e-207	1.2527	0.742	0.349	9.49924e-203	2.126
PEG3	2.13072e-188	0.896925	0.658	0.31	4.30235e-184	2.123
KTN1	9.34974e-74	0.307405	0.494	0.233	1.8879e-69	2.12
CEBPA	7.01535e-73	0.50318	0.43	0.203	1.41654e-68	2.118
PNN	2.31263e-58	0.283941	0.393	0.186	4.66965e-54	2.113
EFEMP1	6.34222e-151	0.901882	0.585	0.277	1.28062e-146	2.112
SLC6A8	7.98006e-40	0.399911	0.245	0.116	1.61133e-35	2.112
LRPAP1	1.75956e-161	0.699046	0.686	0.326	3.5529e-157	2.104
KIF5B	8.92907e-71	0.420489	0.481	0.229	1.80296e-66	2.1
PSMD1	3.11935e-57	0.265033	0.429	0.205	6.29859e-53	2.093
TM9SF3	7.25329e-56	0.291594	0.387	0.185	1.46458e-51	2.092
HERPUD1	7.56445e-109	0.64523	0.555	0.267	1.52741e-104	2.079
CSF2RA	6.40732e-50	0.271314	0.363	0.175	1.29377e-45	2.074
CD59	1.81524e-123	0.737956	0.603	0.293	3.66533e-119	2.058
PPP4R2	2.41177e-41	0.255663	0.324	0.158	4.86985e-37	2.051
CLDN4	1.17556e-154	0.737321	0.666	0.326	2.3737e-150	2.043
SON	1.0476e-80	0.362819	0.591	0.291	2.11531e-76	2.031
FAM43A	1.06676e-28	0.274612	0.205	0.101	2.154e-24	2.03
SCCPDH	1.45481e-24	0.327922	0.17	0.084	2.93755e-20	2.024
LEPROT	2.98728e-76	0.404609	0.54	0.267	6.03191e-72	2.022
SQLE	9.02842e-32	0.284163	0.243	0.121	1.82302e-27	2.008
SEC62	6.44099e-83	0.4571	0.542	0.27	1.30056e-78	2.007
CDO1	3.90103e-71	0.464384	0.511	0.255	7.87697e-67	2.004
GRN	1.09245e-63	0.266879	0.563	0.283	2.20587e-59	1.989
DDB1	1.93278e-70	0.316982	0.568	0.286	3.90266e-66	1.986
LMAN1	1.93065e-60	0.318274	0.557	0.283	3.89837e-56	1.968
HP1BP3	1.55269e-41	0.25057	0.374	0.19	3.13518e-37	1.968
ARHGAP18	1.8207e-47	0.346729	0.403	0.205	3.67636e-43	1.966
FAM107B	1.88584e-48	0.54714	0.338	0.172	3.80789e-44	1.965
FAM120AOS	7.29169e-46	0.29891	0.404	0.207	1.47234e-41	1.952
MAP1LC3B	1.06574e-141	0.651817	0.692	0.355	2.15193e-137	1.949
DDX3X	5.96023e-66	0.371424	0.542	0.279	1.20349e-61	1.943
KIF2A	5.15696e-30	0.340522	0.239	0.123	1.04129e-25	1.943
CMTM6	1.04159e-50	0.272667	0.456	0.235	2.10317e-46	1.94
ETF1	5.09616e-47	0.316127	0.436	0.225	1.02902e-42	1.938
PHACTR2	3.90244e-39	0.388845	0.325	0.168	7.8798e-35	1.935
GATA3	8.46866e-83	0.476347	0.586	0.305	1.70999e-78	1.921
CTNNB1	1.40055e-69	0.424729	0.55	0.288	2.828e-65	1.91
INSIG1	3.937e-19	0.255747	0.162	0.085	7.94958e-15	1.906
ATP1B3	7.32589e-54	0.305893	0.527	0.279	1.47924e-49	1.889
CD164	3.11748e-93	0.621516	0.611	0.324	6.29482e-89	1.886
CPM	8.64833e-27	0.284522	0.237	0.126	1.74627e-22	1.881
PGRMC2	5.92273e-41	0.365053	0.329	0.175	1.19592e-36	1.88
AZIN1	1.41335e-40	0.333683	0.401	0.214	2.85383e-36	1.874
HSPA5	9.97276e-166	0.675714	0.812	0.434	2.0137e-161	1.871
PDE4DIP	2.26203e-45	0.27218	0.449	0.24	4.5675e-41	1.871
RAB9A	1.67236e-33	0.274896	0.329	0.176	3.37683e-29	1.869
ACADVL	4.39398e-86	0.445733	0.636	0.341	8.87233e-82	1.865
CANX	1.94351e-57	0.328564	0.538	0.289	3.92434e-53	1.862
SERPINF1	1.65525e-82	0.533413	0.562	0.302	3.34229e-78	1.861
YPEL5	7.03528e-46	0.276568	0.443	0.238	1.42056e-41	1.861
TNFRSF12A	8.57424e-37	0.461006	0.317	0.172	1.73131e-32	1.843
RPN2	1.12868e-75	0.328684	0.725	0.394	2.27902e-71	1.84
PDCD4	2.30579e-81	0.59684	0.573	0.312	4.65586e-77	1.837
ARL8B	2.47803e-26	0.250601	0.259	0.141	5.00365e-22	1.837
CAPN6	2.45382e-33	0.455667	0.279	0.152	4.95475e-29	1.836
DUSP1	4.17304e-70	0.443602	0.557	0.304	8.4262e-66	1.832
ZFP36L1	5.6234e-123	0.601745	0.708	0.387	1.13548e-118	1.829
NRBF2	1.59138e-30	0.315876	0.301	0.165	3.21332e-26	1.824
CYP11A1	1.05486e-90	0.782139	0.51	0.28	2.12997e-86	1.821
GGH	6.22304e-57	0.63469	0.424	0.233	1.25656e-52	1.82
NUCB2	4.55464e-96	0.923041	0.58	0.319	9.19673e-92	1.818
RDX	5.49944e-47	0.370946	0.453	0.251	1.11045e-42	1.805
ERP44	3.83281e-32	0.283351	0.335	0.186	7.73921e-28	1.801
FDX1	1.24152e-147	1.00775	0.689	0.383	2.50687e-143	1.799
PNRC1	2.96464e-43	0.284762	0.475	0.264	5.9862e-39	1.799
CCNDBP1	1.39321e-63	0.470187	0.582	0.325	2.81317e-59	1.791
CAST	7.61401e-66	0.488937	0.577	0.323	1.53742e-61	1.786
PIM3	3.84114e-34	0.35903	0.332	0.186	7.75604e-30	1.785
LAMP2	4.86634e-35	0.304391	0.358	0.201	9.82611e-31	1.781
TAX1BP1	2.49702e-73	0.608721	0.57	0.321	5.04199e-69	1.776
ENG	2.33264e-31	0.476211	0.289	0.163	4.71006e-27	1.773
MT-ND5	0	0.855533	0.942	0.532	0	1.771
EIF5	4.57392e-83	0.383865	0.71	0.401	9.23566e-79	1.771
HSPA1A	2.12967e-31	0.440313	0.297	0.168	4.30023e-27	1.768
SQSTM1	3.54415e-154	0.95688	0.729	0.413	7.15636e-150	1.765
TFPI2	4.95783e-59	3.29705	0.349	0.198	1.00109e-54	1.763
UBXN4	3.4677e-64	0.334067	0.632	0.359	7.00199e-60	1.76
TINAGL1	7.05103e-127	0.851562	0.664	0.381	1.42374e-122	1.743
MBNL3	1.96411e-99	0.575247	0.653	0.376	3.96593e-95	1.737
GPC3	2.06825e-25	0.427146	0.26	0.15	4.1762e-21	1.733
SELENOT	2.29955e-30	0.251569	0.389	0.225	4.64325e-26	1.729
HILPDA	2.96864e-30	0.406068	0.34	0.197	5.99429e-26	1.726
ID2	1.50822e-41	0.409262	0.437	0.254	3.04539e-37	1.72
FBLN1	1.27827e-218	0.762427	0.918	0.534	2.58109e-214	1.719
UBE2B	6.38152e-63	0.452495	0.585	0.341	1.28856e-58	1.716
FOLR1	2.4727e-34	0.259814	0.439	0.256	4.99287e-30	1.715
ARID3A	1.15422e-45	0.282157	0.567	0.331	2.33061e-41	1.713
ARL6IP1	5.81527e-39	0.314097	0.466	0.272	1.17422e-34	1.713
CLDN7	1.53349e-56	0.382656	0.568	0.332	3.09641e-52	1.711
REEP5	9.05341e-71	0.400165	0.7	0.41	1.82806e-66	1.707
RBM39	4.91425e-100	0.433079	0.755	0.443	9.92285e-96	1.704
S100A9	2.79081e-64	1.07605	0.497	0.293	5.63521e-60	1.696
VCP	4.65188e-44	0.288488	0.58	0.344	9.39308e-40	1.686
JUNB	4.064e-30	0.266433	0.426	0.253	8.20603e-26	1.684
TSC22D1	1.57597e-114	0.680376	0.688	0.409	3.1822e-110	1.682
HSP90B1	6.50966e-136	0.490301	0.884	0.527	1.31443e-131	1.677
SFPQ	7.24137e-47	0.302559	0.57	0.342	1.46218e-42	1.667
BTG1	3.38591e-164	0.749838	0.79	0.475	6.83682e-160	1.663
GLUL	7.85928e-29	0.329345	0.372	0.224	1.58695e-24	1.661
PDIA3	1.94942e-94	0.480529	0.832	0.503	3.93626e-90	1.654
TINCR	2.64373e-42	0.388389	0.518	0.314	5.33821e-38	1.65
IER2	2.04108e-127	0.808777	0.726	0.442	4.12135e-123	1.643
NFKBIA	9.96235e-47	0.355914	0.58	0.353	2.0116e-42	1.643
LEP	4.39882e-10	0.910943	0.123	0.075	8.88209e-06	1.64
CD320	6.9793e-13	0.354122	0.159	0.097	1.40926e-08	1.639
MORC4	9.00701e-54	0.445077	0.551	0.341	1.81869e-49	1.616
ATP6V0B	7.19736e-37	0.300497	0.546	0.339	1.45329e-32	1.611
EIF4G2	5.68243e-139	0.62373	0.859	0.537	1.1474e-134	1.6
FAM3B	3.36318e-29	0.287042	0.445	0.28	6.79093e-25	1.589
BTG3	9.40073e-47	0.460692	0.559	0.355	1.8982e-42	1.575
PGF	2.4969e-38	0.68095	0.438	0.281	5.04174e-34	1.559
FNDC3A	7.38636e-11	0.272587	0.162	0.104	1.49145e-06	1.558
MANF	4.61701e-25	0.271054	0.434	0.279	9.32267e-21	1.556
HSPB1	6.48094e-72	0.92913	0.54	0.349	1.30863e-67	1.547
SPINT2	6.02723e-188	0.683414	0.853	0.556	1.21702e-183	1.534
YWHAZ	1.09688e-68	0.359364	0.799	0.521	2.21483e-64	1.534
EZR	1.52513e-136	0.716834	0.881	0.576	3.07954e-132	1.53
CMAS	6.01557e-22	0.309382	0.442	0.289	1.21466e-17	1.529
LIFR	2.56861e-09	0.390772	0.151	0.099	5.18653e-05	1.525
HMOX1	7.15403e-19	0.338311	0.328	0.216	1.44454e-14	1.519
TOP1	9.15574e-62	0.427531	0.759	0.501	1.84873e-57	1.515
SRSF5	7.05652e-45	0.337601	0.674	0.445	1.42485e-40	1.515
KRT23	1.98177e-70	0.561462	0.796	0.528	4.00159e-66	1.508
DNMT1	8.23146e-34	0.293662	0.534	0.355	1.6621e-29	1.504
FKBP2	1.33214e-52	0.563219	0.69	0.46	2.68986e-48	1.5
GATA2	4.81437e-13	0.256979	0.243	0.162	9.72117e-09	1.5
MLLT1	1.11814e-42	0.355375	0.631	0.421	2.25775e-38	1.499
FXYD3	1.07904e-55	0.449273	0.685	0.461	2.1788e-51	1.486
BSG	4.29035e-104	0.421388	0.829	0.563	8.66308e-100	1.472
BASP1	5.07023e-74	0.716978	0.728	0.506	1.02378e-69	1.439
GPX3	1.76784e-28	0.376199	0.48	0.334	3.56962e-24	1.437
MGAT1	7.62612e-13	0.298047	0.274	0.191	1.53987e-08	1.435
MEST	5.29877e-27	0.264334	0.549	0.383	1.06993e-22	1.433
PCBP1	5.15919e-49	0.285836	0.779	0.546	1.04174e-44	1.427
UBE2A	4.74093e-16	0.250701	0.446	0.314	9.57288e-12	1.42
MT-ND2	2.76528e-280	0.8835	0.969	0.684	5.58365e-276	1.417
PAPOLA	2.08507e-39	0.298002	0.762	0.538	4.21018e-35	1.416
ATP6V1G1	3.21445e-46	0.337623	0.816	0.585	6.49062e-42	1.395
PLIN2	1.2206e-104	0.993321	0.797	0.576	2.46464e-100	1.384
PKIB	5.55309e-57	0.418413	0.787	0.572	1.12128e-52	1.376
CEBPB	4.59622e-56	0.528628	0.769	0.57	9.28069e-52	1.349
PERP	1.30609e-61	0.346387	0.791	0.587	2.63726e-57	1.348
DDX5	8.98441e-51	0.304014	0.82	0.625	1.81413e-46	1.312
DNAJA1	3.92127e-53	0.347294	0.81	0.619	7.91783e-49	1.309
FOS	3.51712e-81	0.552871	0.83	0.655	7.10176e-77	1.267
PNP	1.32173e-18	0.286574	0.563	0.447	2.66884e-14	1.26
MALAT1	1.7921e-200	0.894767	0.987	0.786	3.61861e-196	1.256
GLRX	1.59272e-13	0.829395	0.32	0.256	3.21603e-09	1.25
MT-ND1	0	0.991448	0.981	0.793	0	1.237
JUND	6.47403e-143	0.602282	0.934	0.757	1.30724e-138	1.234
VGLL3	4.18642e-06	0.408786	0.27	0.221	0.0845322	1.222
DUSP9	1.02993e-30	0.291947	0.693	0.571	2.07964e-26	1.214
MT-ND3	1.39169e-295	0.993563	0.987	0.814	2.81009e-291	1.213
MT-ND4	2.52908e-293	0.898067	0.985	0.822	5.10672e-289	1.198
CLIC3	3.65756e-51	0.53414	0.805	0.677	7.38534e-47	1.189
SAT1	3.71957e-83	0.871367	0.791	0.667	7.51055e-79	1.186
TFPI	2.37435e-07	0.508485	0.379	0.32	0.00479429	1.184
PAPPA	0.0283717	0.29294	0.135	0.114	1	1.184
UPP1	0.00339314	0.260783	0.168	0.142	1	1.183
MT-CYB	2.49e-304	0.944495	0.991	0.856	5.02781e-300	1.158
EVA1B	1.11531e-05	0.319676	0.346	0.3	0.225204	1.153
HIST1H1C	0.00129308	0.329833	0.205	0.178	1	1.152
MT-CO1	0	1.04125	0.989	0.865	0	1.143
ADAM12	0.00466691	0.385455	0.249	0.218	1	1.142
CD63	1.28973e-16	0.274867	0.925	0.818	2.60423e-12	1.131
S100P	2.60613e-117	1.13479	0.885	0.796	5.2623e-113	1.112
MT-CO2	1.83983e-283	0.914125	0.992	0.895	3.71498e-279	1.108
MT-ATP6	0	0.967546	0.992	0.908	0	1.093
MT-CO3	0	1.13126	0.993	0.918	0	1.082
ANXA1	2.04491e-128	0.764455	0.98	0.911	4.12907e-124	1.076

## Sheet: SCT
SCT	p_val	avg_logFC	pct.1	pct.2	p_val_adj	ratio
ERVFRD-1	0	1.33794	0.513	0.028	0	18.321
LGALS16	0	1.94464	0.567	0.037	0	15.324
PHOSPHO1	0	0.552009	0.233	0.017	0	13.706
PHYHIPL	8.97301e-229	0.409179	0.156	0.012	1.81183e-224	13
TCL1B	3.21409e-158	0.466508	0.114	0.009	6.48989e-154	12.667
DHRS9	3.60336e-281	0.475213	0.201	0.016	7.2759e-277	12.562
OTUB2	0	0.60245	0.251	0.02	0	12.55
IGSF5	2.30503e-227	0.412118	0.173	0.015	4.65431e-223	11.533
GREM2	7.6482e-300	0.519922	0.232	0.021	1.54432e-295	11.048
LGALS13	0	1.82976	0.47	0.043	0	10.93
SERPINB2	0	0.750376	0.291	0.029	0	10.034
KMO	2.35827e-257	0.500834	0.217	0.022	4.76181e-253	9.864
ADHFE1	3.91004e-169	0.393812	0.145	0.015	7.89515e-165	9.667
CACNA2D3	3.07195e-205	0.414718	0.172	0.018	6.20289e-201	9.556
PATJ	4.94918e-118	0.274386	0.106	0.012	9.99339e-114	8.833
LMO2	2.78967e-269	0.675809	0.244	0.028	5.6329e-265	8.714
HSD11B2	1.06413e-121	0.291987	0.125	0.016	2.14868e-117	7.812
CALHM4	7.64194e-176	0.417078	0.184	0.024	1.54306e-171	7.667
KYNU	3.24574e-206	0.550119	0.221	0.03	6.55379e-202	7.367
LCMT1-AS2	0	0.895951	0.55	0.081	0	6.79
DIO3	1.68062e-113	0.564757	0.144	0.023	3.39351e-109	6.261
FAR2	0	0.977629	0.43	0.072	0	5.972
SLC1A2	8.47432e-124	0.359981	0.166	0.028	1.71113e-119	5.929
ARG2	0	1.26147	0.636	0.108	0	5.889
OVOL1	3.44331e-233	0.604907	0.303	0.052	6.95274e-229	5.827
ABHD5	0	0.926043	0.506	0.089	0	5.685
MUC15	0	1.31893	0.627	0.111	0	5.649
DEPDC1B	2.66646e-144	0.485618	0.208	0.038	5.38411e-140	5.474
MAP1LC3A	2.2501e-225	0.612728	0.317	0.058	4.5434e-221	5.466
CYP19A1	0	0.956113	0.588	0.112	0	5.25
HOPX	1.03773e-208	0.874935	0.313	0.06	2.09539e-204	5.217
GADD45G	0	1.28941	0.627	0.121	0	5.182
GLDN	1.60501e-93	0.303644	0.144	0.028	3.24084e-89	5.143
RIPOR2	3.46281e-80	0.329429	0.132	0.027	6.9921e-76	4.889
KAZN	6.07212e-105	0.350465	0.17	0.035	1.22608e-100	4.857
UCA1	1.8561e-138	0.426371	0.236	0.05	3.74783e-134	4.72
LYPD3	1.86446e-187	0.68008	0.323	0.072	3.76473e-183	4.486
HSPB8	0	1.22789	0.662	0.148	0	4.473
FAM83D	2.33776e-112	0.463603	0.205	0.046	4.7204e-108	4.457
TBX3	0	0.854013	0.561	0.126	0	4.452
C3orf52	1.61528e-85	0.340651	0.163	0.038	3.26157e-81	4.289
TMEM247	3.61659e-76	0.285496	0.15	0.035	7.30263e-72	4.286
NEURL1	9.59258e-131	0.440243	0.243	0.057	1.93693e-126	4.263
ST20	4.60304e-87	0.309334	0.17	0.04	9.29445e-83	4.25
NEDD4L	2.20957e-72	0.279215	0.14	0.033	4.46157e-68	4.242
KIAA0040	3.50014e-288	0.83866	0.492	0.116	7.06748e-284	4.241
DEPP1	6.75624e-123	0.47604	0.246	0.06	1.36422e-118	4.1
SLC52A1	4.69528e-227	0.675213	0.43	0.107	9.48072e-223	4.019
PRKCZ	0	0.986007	0.63	0.158	0	3.987
ESRRG	1.21501e-146	0.496417	0.303	0.076	2.45334e-142	3.987
INSL4	0	1.65653	0.693	0.176	0	3.938
ST3GAL4	0	1.11727	0.659	0.168	0	3.923
RIPK2	6.74157e-80	0.304173	0.176	0.045	1.36126e-75	3.911
MTSS1	1.64822e-122	0.453557	0.262	0.067	3.32808e-118	3.91
TBPL1	1.02791e-165	0.623499	0.334	0.086	2.07557e-161	3.884
TMEM116	5.52804e-65	0.25064	0.143	0.037	1.11622e-60	3.865
MYO10	1.3406e-175	0.604099	0.355	0.092	2.70693e-171	3.859
CCR7	1.32874e-197	0.799714	0.391	0.102	2.683e-193	3.833
PTPN21	7.63621e-61	0.342937	0.136	0.036	1.5419e-56	3.778
NRBF2	1.21756e-281	0.90494	0.541	0.148	2.4585e-277	3.655
PDLIM2	0	1.01638	0.646	0.181	0	3.569
TMEM40	2.73337e-307	0.949213	0.604	0.17	5.51923e-303	3.553
RAB9A	1.61598e-280	0.86248	0.566	0.16	3.263e-276	3.537
GPR87	4.64143e-61	0.305919	0.16	0.046	9.37198e-57	3.478
ZNF703	5.84375e-133	0.519467	0.329	0.096	1.17997e-128	3.427
DACT2	6.26937e-63	0.274366	0.167	0.049	1.26591e-58	3.408
PAK1	8.10695e-90	0.382267	0.237	0.07	1.63695e-85	3.386
BPGM	2.27466e-168	0.621885	0.413	0.122	4.59299e-164	3.385
SIN3B	4.53934e-113	0.467804	0.291	0.087	9.16583e-109	3.345
RNF11	3.88284e-79	0.334633	0.219	0.066	7.84023e-75	3.318
SLC13A4	8.3319e-218	0.709264	0.537	0.163	1.68238e-213	3.294
B3GNT5	1.00046e-74	0.371134	0.21	0.064	2.02013e-70	3.281
C21orf91	6.79163e-58	0.312435	0.169	0.053	1.37137e-53	3.189
SIAH1	6.79363e-233	0.784161	0.554	0.174	1.37177e-228	3.184
COQ10B	3.04656e-108	0.440442	0.306	0.097	6.15162e-104	3.155
BRAF	2.32827e-70	0.312784	0.216	0.07	4.70124e-66	3.086
ALAS1	5.25718e-143	0.548677	0.406	0.132	1.06153e-138	3.076
SLC40A1	0	1.02945	0.746	0.249	0	2.996
RHOBTB1	5.8795e-122	0.535172	0.376	0.126	1.18719e-117	2.984
GULP1	1.99347e-70	0.332189	0.232	0.078	4.02521e-66	2.974
GSKIP	2.55615e-62	0.294831	0.208	0.07	5.16137e-58	2.971
APELA	1.24263e-74	0.370007	0.24	0.081	2.50911e-70	2.963
CEBPA	7.88161e-216	0.77818	0.568	0.194	1.59145e-211	2.928
MIR22HG	5.13053e-82	0.418143	0.274	0.094	1.03596e-77	2.915
GLTP	2.78015e-186	0.681445	0.527	0.183	5.61368e-182	2.88
TRAPPC2B	4.24071e-75	0.352878	0.262	0.091	8.56283e-71	2.879
CYP11A1	0	1.04157	0.754	0.263	0	2.867
HDAC5	4.91312e-62	0.319385	0.209	0.073	9.92056e-58	2.863
EPHB4	4.62652e-59	0.28162	0.212	0.075	9.34186e-55	2.827
OSER1	4.51815e-89	0.443944	0.304	0.108	9.12305e-85	2.815
AKIRIN2	7.33063e-61	0.306723	0.221	0.079	1.4802e-56	2.797
SECISBP2L	3.8435e-95	0.510542	0.33	0.119	7.7608e-91	2.773
TOX4	9.34801e-119	0.533211	0.392	0.142	1.88755e-114	2.761
DIRC2	7.03822e-84	0.438264	0.293	0.107	1.42116e-79	2.738
GSTA3	3.73705e-151	0.767004	0.488	0.179	7.54586e-147	2.726
DNAJB9	1.11816e-109	0.596384	0.365	0.134	2.25778e-105	2.724
HBP1	2.52252e-65	0.34609	0.245	0.09	5.09347e-61	2.722
NUPR1	0	1.26733	0.74	0.272	0	2.721
SLC22A11	3.8311e-172	0.773664	0.541	0.2	7.73576e-168	2.705
MTHFS	9.24524e-140	0.684997	0.448	0.166	1.8668e-135	2.699
ZFAND6	4.95193e-184	0.770471	0.553	0.206	9.99894e-180	2.684
EPS8L1	1.01254e-63	0.395297	0.249	0.093	2.04453e-59	2.677
SGK1	8.74587e-86	0.46342	0.327	0.123	1.76597e-81	2.659
RYBP	9.39911e-90	0.47262	0.336	0.127	1.89787e-85	2.646
PGF	4.49858e-234	0.971227	0.693	0.263	9.08352e-230	2.635
OCEL1	3.84807e-56	0.29628	0.228	0.087	7.77003e-52	2.621
TIFA	6.15605e-43	0.274481	0.178	0.068	1.24303e-38	2.618
ARL4A	1.28457e-139	0.73529	0.471	0.18	2.59381e-135	2.617
ARHGAP18	2.02753e-158	0.734734	0.513	0.198	4.09399e-154	2.591
MAP3K8	3.36177e-78	0.435687	0.316	0.124	6.78809e-74	2.548
UBE2B	0	1.12453	0.824	0.325	0	2.535
TMEM37	2.17686e-36	0.250274	0.165	0.066	4.39552e-32	2.5
STX5	7.64781e-55	0.296305	0.242	0.097	1.54425e-50	2.495
ARID5B	4.86184e-163	0.741096	0.551	0.221	9.81704e-159	2.493
MAOA	2.21375e-62	0.471447	0.266	0.107	4.47001e-58	2.486
EIF2B2	1.1706e-61	0.416374	0.268	0.108	2.36367e-57	2.481
DNAJB4	4.75735e-60	0.346566	0.268	0.109	9.60605e-56	2.459
UBE2D1	3.00648e-41	0.259302	0.191	0.078	6.07068e-37	2.449
UBALD2	3.89951e-76	0.423574	0.328	0.134	7.87389e-72	2.448
BACE2	4.23174e-93	0.446105	0.384	0.157	8.54473e-89	2.446
DESI1	2.45433e-47	0.276965	0.235	0.099	4.95579e-43	2.374
CGB3	1.03403e-53	0.340572	0.261	0.11	2.0879e-49	2.373
TDRP	3.34165e-106	0.520766	0.455	0.192	6.74746e-102	2.37
TAX1BP1	1.95671e-265	1.06463	0.733	0.31	3.951e-261	2.365
SLC19A1	1.49986e-43	0.262697	0.224	0.095	3.02853e-39	2.358
GNAI1	9.45624e-78	0.399031	0.364	0.155	1.9094e-73	2.348
YIPF4	1.94956e-48	0.317441	0.232	0.099	3.93655e-44	2.343
SIAH2	2.02684e-87	0.459775	0.406	0.174	4.0926e-83	2.333
GABARAPL1	8.75133e-178	0.848763	0.629	0.27	1.76707e-173	2.33
NFYB	1.61243e-89	0.602393	0.389	0.167	3.25582e-85	2.329
EPB41L3	1.09799e-53	0.31756	0.274	0.118	2.21705e-49	2.322
LGALS8	2.4659e-52	0.33151	0.269	0.116	4.97914e-48	2.319
ATP6V0D1	5.30637e-86	0.478893	0.404	0.175	1.07146e-81	2.309
KCNN4	6.95985e-53	0.30914	0.277	0.12	1.40533e-48	2.308
PMAIP1	1.86688e-65	0.539218	0.318	0.138	3.7696e-61	2.304
C1orf21	8.55544e-92	0.48051	0.422	0.184	1.72751e-87	2.293
CMAS	4.50548e-189	0.956752	0.632	0.276	9.09747e-185	2.29
MAFF	4.51967e-79	0.429114	0.398	0.174	9.12613e-75	2.287
PITPNA	1.36064e-84	0.425283	0.422	0.185	2.7474e-80	2.281
FAM104A	1.10456e-123	0.588326	0.52	0.229	2.23033e-119	2.271
MOB4	1.16245e-119	0.56952	0.507	0.224	2.34722e-115	2.263
FAM184A	3.39824e-63	0.329272	0.353	0.157	6.86172e-59	2.248
STXBP3	1.13162e-43	0.306294	0.236	0.105	2.28496e-39	2.248
VAV3	1.16252e-89	0.5272	0.427	0.19	2.34735e-85	2.247
HNRNPH2	1.16298e-71	0.401805	0.375	0.167	2.3483e-67	2.246
HEXIM1	1.24709e-56	0.325872	0.317	0.142	2.51813e-52	2.232
ERVW-1	8.62115e-183	0.76867	0.689	0.309	1.74078e-178	2.23
DAB2	3.95533e-241	1.02559	0.775	0.348	7.98661e-237	2.227
CDC42SE1	1.37851e-54	0.323129	0.305	0.138	2.78349e-50	2.21
HSPB1	6.38869e-271	1.41047	0.738	0.335	1.29e-266	2.203
SYAP1	1.71366e-58	0.368177	0.326	0.148	3.46021e-54	2.203
AK3	5.86065e-42	0.29636	0.24	0.109	1.18338e-37	2.202
DHX36	6.97297e-94	0.534061	0.458	0.21	1.40798e-89	2.181
AATF	1.543e-53	0.350232	0.301	0.138	3.11563e-49	2.181
ID2	9.91154e-123	0.715787	0.537	0.247	2.00134e-118	2.174
DCTN6	3.76887e-62	0.376779	0.347	0.16	7.61011e-58	2.169
FDX1	0	1.23034	0.813	0.375	0	2.168
HIGD1A	1.0583e-84	0.472211	0.436	0.202	2.13692e-80	2.158
RAP1B	3.28751e-210	0.941367	0.679	0.315	6.63813e-206	2.156
SWI5	5.95109e-51	0.333993	0.313	0.146	1.20164e-46	2.144
SLC6A8	7.43987e-43	0.33186	0.248	0.116	1.50226e-38	2.138
BNIP2	2.37577e-44	0.315695	0.26	0.122	4.79716e-40	2.131
FAM13A	2.13853e-49	0.378962	0.299	0.141	4.31813e-45	2.121
DNAJA2	2.44206e-95	0.509182	0.489	0.231	4.931e-91	2.117
NUCB2	1.99025e-175	1.00563	0.662	0.314	4.01872e-171	2.108
PDCD4	1.14759e-162	0.826361	0.649	0.308	2.31721e-158	2.107
HSD17B1	7.74555e-166	0.949225	0.72	0.342	1.56398e-161	2.105
PAIP2	1.13869e-154	0.68033	0.653	0.312	2.29924e-150	2.093
PIM3	8.89552e-67	0.438731	0.383	0.183	1.79618e-62	2.093
SQSTM1	1.12555e-292	1.13481	0.843	0.406	2.27271e-288	2.076
TANK	2.45731e-40	0.283986	0.251	0.121	4.9618e-36	2.074
PPP1CB	6.6246e-171	0.757229	0.664	0.323	1.33764e-166	2.056
FAM49A	5.30619e-41	0.286336	0.267	0.13	1.07143e-36	2.054
PSMC4	1.11496e-126	0.625332	0.592	0.289	2.25133e-122	2.048
NAGK	1.08959e-100	0.582917	0.522	0.255	2.20009e-96	2.047
HIBADH	9.45419e-55	0.389889	0.341	0.167	1.90899e-50	2.042
AP2A1	4.18487e-39	0.299018	0.267	0.131	8.45009e-35	2.038
MAP1LC3B	3.72248e-190	0.792736	0.721	0.354	7.51644e-186	2.037
EMD	1.48748e-39	0.256411	0.275	0.135	3.00351e-35	2.037
SMIM14	2.33857e-34	0.271713	0.228	0.112	4.72203e-30	2.036
RBM42	3.37893e-71	0.457187	0.431	0.212	6.82274e-67	2.033
RBMS1	1.22601e-70	0.467135	0.427	0.211	2.47555e-66	2.024
RAB11FIP1	3.91439e-42	0.360601	0.289	0.143	7.90393e-38	2.021
CHMP4B	1.2322e-43	0.313102	0.309	0.153	2.48806e-39	2.02
ETF1	2.68984e-76	0.485523	0.451	0.224	5.43132e-72	2.013
UMPS	6.64373e-33	0.282115	0.242	0.121	1.3415e-28	2
CCNDBP1	3.52542e-138	0.761604	0.643	0.322	7.11853e-134	1.997
MVP	7.36516e-35	0.274497	0.256	0.129	1.48717e-30	1.984
TINCR	3.57269e-124	0.67893	0.607	0.308	7.21399e-120	1.971
KATNBL1	1.44789e-41	0.290771	0.303	0.154	2.92357e-37	1.968
IDI1	6.29068e-39	0.400465	0.287	0.146	1.27021e-34	1.966
COBLL1	1.75189e-55	0.336804	0.405	0.207	3.53742e-51	1.957
VPS26A	3.29809e-56	0.35545	0.404	0.207	6.6595e-52	1.952
ARL8B	1.1689e-38	0.321026	0.275	0.141	2.36025e-34	1.95
BCAR4	1.48961e-36	0.325228	0.275	0.141	3.00782e-32	1.95
CRYBG1	2.02726e-75	0.56482	0.483	0.249	4.09345e-71	1.94
FAM107B	3.64666e-46	0.370752	0.333	0.173	7.36333e-42	1.925
TIMM17A	2.42617e-53	0.404335	0.369	0.193	4.89891e-49	1.912
UBE2A	1.53932e-104	0.582793	0.579	0.304	3.10819e-100	1.905
AKIRIN1	3.22491e-39	0.260429	0.316	0.167	6.51173e-35	1.892
DPM1	7.26139e-46	0.29401	0.377	0.2	1.46622e-41	1.885
TAF12	1.48064e-30	0.254576	0.263	0.14	2.9897e-26	1.879
TNIP2	8.75607e-35	0.290709	0.287	0.153	1.76803e-30	1.876
ATP6V1D	3.21669e-44	0.336419	0.353	0.189	6.49513e-40	1.868
KRT23	0	1.64405	0.965	0.517	0	1.867
METTL9	4.04116e-50	0.355674	0.401	0.215	8.15992e-46	1.865
SLC43A2	4.03214e-47	0.318251	0.401	0.215	8.14169e-43	1.865
HMOX1	3.83434e-48	0.452676	0.395	0.212	7.74229e-44	1.863
ATP6V1E1	1.16964e-85	0.524027	0.542	0.292	2.36175e-81	1.856
BTG3	4.48312e-133	0.867349	0.647	0.349	9.05231e-129	1.854
VPS4B	1.86506e-31	0.295151	0.265	0.143	3.76593e-27	1.853
S100A9	1.17856e-75	0.84807	0.535	0.291	2.37975e-71	1.838
PPP2CA	1.37461e-40	0.31911	0.344	0.188	2.77562e-36	1.83
SELENOT	2.5671e-55	0.386601	0.409	0.224	5.18349e-51	1.826
SRP19	2.25082e-49	0.366569	0.385	0.211	4.54487e-45	1.825
CDYL	1.68376e-25	0.276032	0.218	0.12	3.39985e-21	1.817
CREM	1.40944e-44	0.38857	0.385	0.213	2.84594e-40	1.808
PSMD11	1.27371e-82	0.479542	0.57	0.316	2.57187e-78	1.804
LRRC59	1.85e-49	0.338288	0.401	0.223	3.73553e-45	1.798
GDE1	1.04122e-36	0.41345	0.316	0.176	2.10244e-32	1.795
MMADHC	9.73653e-42	0.327354	0.375	0.209	1.966e-37	1.794
PSMD3	2.43971e-40	0.276537	0.375	0.209	4.92627e-36	1.794
TOP1	0	1.11843	0.883	0.493	0	1.791
PSMD6	4.09105e-50	0.315916	0.453	0.253	8.26066e-46	1.791
TPD52	6.8568e-27	0.260384	0.263	0.147	1.38453e-22	1.789
ARRDC3	8.9853e-36	0.384389	0.329	0.184	1.81431e-31	1.788
SPTSSA	3.83298e-85	0.638045	0.534	0.299	7.73955e-81	1.786
HERPUD1	3.15756e-62	0.495802	0.484	0.273	6.37575e-58	1.773
PGRMC2	1.91499e-35	0.321275	0.312	0.176	3.86675e-31	1.773
MFAP1	7.26684e-33	0.302305	0.324	0.183	1.46732e-28	1.77
ADRM1	7.31763e-62	0.38587	0.52	0.295	1.47758e-57	1.763
DNAJC21	1.0992e-47	0.369019	0.414	0.236	2.21951e-43	1.754
CCDC59	6.78907e-36	0.257776	0.388	0.223	1.37085e-31	1.74
RAB11A	5.4606e-164	0.789858	0.742	0.427	1.10261e-159	1.738
PCNP	6.2511e-40	0.296548	0.392	0.226	1.26222e-35	1.735
FAM120AOS	4.07986e-39	0.334939	0.364	0.21	8.23806e-35	1.733
MAP3K13	1.42819e-28	0.252387	0.312	0.18	2.88381e-24	1.733
TCAF1	1.13898e-35	0.330456	0.393	0.227	2.29983e-31	1.731
SELENOK	9.85576e-76	0.544909	0.529	0.306	1.99008e-71	1.729
RAB1A	1.82311e-78	0.503327	0.549	0.321	3.68122e-74	1.71
MBD3	2.20532e-29	0.273546	0.315	0.185	4.45297e-25	1.703
YTHDF2	1.78874e-30	0.278532	0.326	0.192	3.61182e-26	1.698
CCNC	1.00208e-30	0.250388	0.348	0.206	2.02339e-26	1.689
CDK2AP2	2.83733e-31	0.293295	0.337	0.2	5.72913e-27	1.685
STRAP	6.80204e-46	0.322482	0.467	0.278	1.37347e-41	1.68
BAG1	1.5639e-43	0.326371	0.467	0.28	3.15782e-39	1.668
ENSA	7.18567e-69	0.438842	0.589	0.354	1.45093e-64	1.664
ERLEC1	3.23166e-24	0.260038	0.271	0.163	6.52536e-20	1.663
SH3YL1	2.42834e-53	0.382599	0.528	0.318	4.90331e-49	1.66
GSTA4	4.04925e-35	0.324959	0.39	0.235	8.17625e-31	1.66
SBDS	1.23962e-54	0.452141	0.489	0.295	2.50303e-50	1.658
SLC3A2	3.71797e-36	0.330267	0.402	0.244	7.50733e-32	1.648
DLX5	2.48784e-37	0.372652	0.378	0.23	5.02345e-33	1.643
PTP4A2	6.20534e-32	0.254882	0.381	0.232	1.25298e-27	1.642
DUSP5	7.96023e-20	0.269058	0.25	0.153	1.60733e-15	1.634
TSG101	5.33743e-35	0.305017	0.418	0.26	1.07773e-30	1.608
VCP	1.55446e-57	0.409038	0.556	0.346	3.13877e-53	1.607
YPEL5	4.27067e-31	0.281914	0.389	0.243	8.62334e-27	1.601
STAU1	4.44445e-27	0.281617	0.357	0.223	8.97423e-23	1.601
CSTA	5.35044e-28	0.304683	0.398	0.249	1.08036e-23	1.598
MLLT1	3.31037e-61	0.419282	0.669	0.419	6.68431e-57	1.597
EIF2AK1	1.62175e-33	0.296589	0.431	0.27	3.27463e-29	1.596
PAPOLA	1.14956e-227	0.823237	0.846	0.533	2.3212e-223	1.587
BTG1	5.8896e-118	0.642419	0.758	0.478	1.18923e-113	1.586
CEBPB	1.06849e-232	0.893404	0.89	0.562	2.15749e-228	1.584
STARD10	6.64468e-55	0.364014	0.582	0.368	1.34169e-50	1.582
MLF2	1.47748e-43	0.322895	0.498	0.315	2.98332e-39	1.581
ZMAT2	2.59241e-25	0.267159	0.358	0.228	5.2346e-21	1.57
LYPLA1	1.03408e-51	0.39761	0.506	0.323	2.08802e-47	1.567
MRPL15	3.3269e-42	0.321324	0.51	0.326	6.71767e-38	1.564
MSX2	2.22845e-34	0.349214	0.438	0.28	4.49969e-30	1.564
SRA1	2.40925e-23	0.256589	0.337	0.217	4.86475e-19	1.553
ZNF593	5.51913e-35	0.318755	0.45	0.29	1.11442e-30	1.552
UBXN1	3.41951e-42	0.341394	0.517	0.334	6.90467e-38	1.548
UBE2M	2.44991e-38	0.317022	0.488	0.316	4.94686e-34	1.544
RAB7A	3.88522e-33	0.319506	0.423	0.274	7.84503e-29	1.544
RNASEH2C	1.79406e-25	0.261746	0.389	0.253	3.62257e-21	1.538
UBE2H	8.6542e-29	0.303381	0.405	0.265	1.74746e-24	1.528
BASP1	1.18938e-127	0.731806	0.766	0.504	2.40159e-123	1.52
UCHL3	9.13081e-30	0.294199	0.426	0.285	1.84369e-25	1.495
FXYD3	5.61511e-73	0.601036	0.688	0.461	1.1338e-68	1.492
PSMC1	4.70873e-47	0.354969	0.594	0.398	9.50787e-43	1.492
GABARAPL2	8.98632e-38	0.330415	0.513	0.345	1.81452e-33	1.487
TXNL1	8.33649e-46	0.328132	0.59	0.398	1.6833e-41	1.482
BEX4	5.95091e-40	0.327123	0.549	0.372	1.20161e-35	1.476
BNIP3	2.93965e-49	0.402587	0.586	0.398	5.93574e-45	1.472
SERPINB9	1.65881e-19	0.329991	0.315	0.214	3.34946e-15	1.472
PSMC5	2.25194e-45	0.350386	0.597	0.406	4.54712e-41	1.47
MANF	2.765e-27	0.348729	0.411	0.281	5.58309e-23	1.463
EIF4A3	2.20124e-25	0.278441	0.414	0.283	4.44474e-21	1.463
ATP6V1F	9.31352e-47	0.483816	0.553	0.38	1.88059e-42	1.455
HIGD2A	6.85103e-34	0.264979	0.61	0.42	1.38336e-29	1.452
SNX6	1.14417e-54	0.409952	0.621	0.432	2.31031e-50	1.438
BZW2	3.40766e-72	0.443676	0.754	0.525	6.88075e-68	1.436
GPX3	1.01989e-31	0.383097	0.479	0.334	2.05936e-27	1.434
COX7A2L	2.05206e-44	0.326197	0.59	0.414	4.14351e-40	1.425
THOC7	1.47823e-27	0.262432	0.507	0.359	2.98484e-23	1.412
ATP6V1G1	1.0914e-147	0.700069	0.825	0.585	2.20375e-143	1.41
TFAP2A	5.49945e-20	0.257608	0.365	0.259	1.11045e-15	1.409
EIF4G2	2.56644e-77	0.47693	0.765	0.544	5.18216e-73	1.406
CSNK1A1	8.17874e-30	0.312311	0.487	0.347	1.65145e-25	1.403
PSMD7	4.24811e-70	0.452682	0.725	0.518	8.57778e-66	1.4
SNRPB2	3.46488e-30	0.281274	0.544	0.39	6.99629e-26	1.395
PSMB4	1.26295e-32	0.261201	0.648	0.469	2.55014e-28	1.382
EIF4A1	1.44029e-36	0.302348	0.569	0.412	2.90824e-32	1.381
CLDN7	2.24004e-25	0.26949	0.469	0.34	4.5231e-21	1.379
SERP1	7.20925e-174	0.749823	0.867	0.629	1.45569e-169	1.378
ARF4	6.99439e-57	0.386892	0.689	0.5	1.41231e-52	1.378
TCF25	4.65266e-36	0.304202	0.582	0.423	9.39465e-32	1.376
UBE2I	7.56073e-37	0.285571	0.624	0.456	1.52666e-32	1.368
TUSC3	2.40309e-21	0.26797	0.442	0.323	4.85233e-17	1.368
BRIX1	7.3926e-12	0.257524	0.304	0.223	1.49271e-07	1.363
NR2F6	4.86873e-27	0.297469	0.509	0.378	9.83094e-23	1.347
REXO2	2.65348e-19	0.269972	0.425	0.318	5.3579e-15	1.336
GGH	4.04241e-12	0.347053	0.32	0.241	8.16244e-08	1.328
RER1	6.65411e-26	0.267426	0.509	0.384	1.3436e-21	1.326
RBM8A	1.33602e-126	0.581431	0.854	0.645	2.69769e-122	1.324
RBBP7	2.75867e-23	0.255136	0.606	0.459	5.57031e-19	1.32
DUSP9	3.49317e-29	0.277852	0.747	0.567	7.05341e-25	1.317
CGA	0	1.94699	0.995	0.769	0	1.294
PSMA1	1.66e-43	0.317219	0.729	0.565	3.35188e-39	1.29
TPM4	2.3344e-60	0.445701	0.782	0.607	4.71362e-56	1.288
UBE2D3	1.96771e-28	0.267885	0.594	0.466	3.97319e-24	1.275
VGLL1	4.82602e-92	0.464625	0.924	0.727	9.7447e-88	1.271
RAB2A	3.27605e-31	0.294072	0.657	0.517	6.61501e-27	1.271
S100P	0	0.912541	0.997	0.789	0	1.264
NDUFA6	6.74169e-74	0.411727	0.807	0.641	1.36128e-69	1.259
ELOC	2.26672e-23	0.266598	0.557	0.443	4.57696e-19	1.257
EIF2S2	4.44475e-51	0.342129	0.801	0.645	8.97484e-47	1.242
AKR1B1	2.57432e-38	0.301307	0.851	0.688	5.19807e-34	1.237
UFC1	1.05858e-35	0.292189	0.701	0.571	2.13748e-31	1.228
ARF1	3.18573e-34	0.283964	0.708	0.577	6.43262e-30	1.227
EIF3H	4.16194e-43	0.273452	0.823	0.673	8.40378e-39	1.223
PNP	2.58051e-17	0.328192	0.548	0.448	5.21057e-13	1.223
COX7B	3.40225e-44	0.297203	0.874	0.718	6.86981e-40	1.217
PLIN2	7.15616e-54	0.793235	0.709	0.583	1.44497e-49	1.216
EZR	2.49197e-26	0.32255	0.716	0.589	5.03178e-22	1.216
ANXA4	1.10742e-06	0.321874	0.34	0.286	0.0223609	1.189
HMGB3	5.28105e-89	0.452614	0.898	0.758	1.06635e-84	1.185
SLC25A5	1.65183e-159	0.579068	0.979	0.83	3.33537e-155	1.18
TBCA	5.85599e-39	0.275984	0.857	0.728	1.18244e-34	1.177
SEC61B	2.59223e-77	0.44757	0.878	0.748	5.23423e-73	1.174
PSMD8	8.69893e-33	0.252179	0.774	0.663	1.75649e-28	1.167
SRSF9	3.07487e-37	0.273373	0.824	0.709	6.20878e-33	1.162
SEC61G	3.74086e-28	0.301563	0.74	0.646	7.55355e-24	1.146
CLIC3	3.09866e-13	0.308444	0.755	0.681	6.25681e-09	1.109
RPL36A	3.09171e-60	0.283817	0.969	0.876	6.24278e-56	1.106
XAGE3	8.39086e-31	0.250314	0.979	0.896	1.69428e-26	1.093
ANXA1	0	1.11498	0.992	0.91	0	1.09
CLTA	4.16923e-68	0.313813	0.973	0.893	8.41852e-64	1.09
SAP18	3.07162e-67	0.349414	0.909	0.835	6.20222e-63	1.089
SUB1	1.28125e-49	0.273279	0.912	0.841	2.58709e-45	1.084
COX6C	9.03825e-210	0.722693	0.988	0.925	1.825e-205	1.068
SKP1	3.94597e-43	0.271587	0.944	0.905	7.9677e-39	1.043
RPS20	2.57091e-86	0.313311	1	0.963	5.19119e-82	1.038
BTF3	7.47829e-82	0.286163	0.998	0.964	1.51002e-77	1.035
H3F3B	2.05459e-132	0.464117	0.993	0.964	4.14863e-128	1.03
GNAS	4.34039e-105	0.397731	0.998	0.973	8.76412e-101	1.026
PHLDA2	7.24887e-206	0.793277	0.991	0.972	1.46369e-201	1.02
RPL12	9.0809e-78	0.252844	1	0.985	1.83362e-73	1.015
RPL23A	1.84822e-104	0.285507	1	0.986	3.73193e-100	1.014
RPL24	3.44285e-102	0.273589	1	0.986	6.95181e-98	1.014
NACA	2.07367e-109	0.282564	1	0.988	4.18716e-105	1.012
RPS11	4.71596e-131	0.326669	1	0.989	9.52247e-127	1.011
RPL39	2.49461e-107	0.273091	1	0.989	5.03711e-103	1.011
CDKN1C	1.60164e-216	0.734131	0.994	0.984	3.23403e-212	1.01
RPL13A	2.13347e-79	0.274609	1	0.99	4.3079e-75	1.01
RPLP2	5.18345e-112	0.279915	1	0.992	1.04664e-107	1.008
EIF1	4.80249e-245	0.550816	1	0.993	9.69718e-241	1.007

## Sheet: EVT1
EVT1	p_val	avg_logFC	pct.1	pct.2	p_val_adj	ratio
FAT2	0	0.298603	0.143	0.003	0	47.667
RTN4RL2	0	0.326485	0.129	0.003	0	43
VWCE	0	0.281938	0.129	0.003	0	43
PLPP2	0	0.499249	0.207	0.005	0	41.4
ACAN	0	0.44126	0.192	0.005	0	38.4
B3GNT7	0	0.50917	0.269	0.008	0	33.625
RASGRF2	0	0.578853	0.292	0.009	0	32.444
GFOD1	0	0.432509	0.216	0.007	0	30.857
LAMA4	0	0.614589	0.276	0.009	0	30.667
COL17A1	0	0.935628	0.275	0.009	0	30.556
KCNK12	0	0.642304	0.304	0.01	0	30.4
AC211486.5	0	0.331993	0.151	0.005	0	30.2
SLCO2A1	0	0.724739	0.241	0.008	0	30.125
SLC7A1	0	0.537441	0.284	0.01	0	28.4
SLCO4A1	0	0.713565	0.329	0.012	0	27.417
SYNE1	0	0.587132	0.218	0.008	0	27.25
SLC12A8	0	0.708497	0.163	0.006	0	27.167
LINC02246	0	0.980753	0.325	0.012	0	27.083
TAP2	0	0.358469	0.189	0.007	0	27
TGFB2	0	0.388481	0.185	0.007	0	26.429
PIPOX	0	0.310351	0.158	0.006	0	26.333
CORO6	0	1.04679	0.338	0.013	0	26
NOG	0	1.21022	0.362	0.014	0	25.857
COL27A1	0	0.997895	0.404	0.016	0	25.25
GPRC5A	0	0.614363	0.226	0.009	0	25.111
KISS1R	0	0.6725	0.25	0.01	0	25
EPHB2	0	0.308058	0.15	0.006	0	25
DEPDC7	2.93064e-303	0.253108	0.124	0.005	5.91754e-299	24.8
IL1R2	0	0.734521	0.271	0.011	0	24.636
HEG1	0	0.824013	0.343	0.014	0	24.5
GPC4	0	0.362316	0.164	0.007	0	23.429
HCAR2	0	0.442661	0.209	0.009	0	23.222
REPS2	0	0.385452	0.206	0.009	0	22.889
IL2RB	0	0.904258	0.427	0.019	0	22.474
AFAP1	0	0.877017	0.469	0.021	0	22.333
PLA2G10	0	0.302689	0.156	0.007	0	22.286
ANGPT4	0	0.39237	0.132	0.006	0	22
SLC6A2	0	0.42928	0.217	0.01	0	21.7
MCAM	0	1.41975	0.54	0.025	0	21.6
TAP1	0	0.667105	0.344	0.016	0	21.5
PVR	0	0.581488	0.277	0.013	0	21.308
P4HA2	0	0.522568	0.31	0.015	0	20.667
C1QTNF6	0	0.987985	0.557	0.027	0	20.63
ASAP3	0	0.596368	0.307	0.015	0	20.467
SFRP1	0	1.18532	0.406	0.02	0	20.3
JAM2	0	0.734839	0.222	0.011	0	20.182
PADI1	0	0.39123	0.14	0.007	0	20
SLC4A7	0	0.949865	0.413	0.021	0	19.667
ACVRL1	0	0.515152	0.235	0.012	0	19.583
POMC	0	0.712013	0.212	0.011	0	19.273
HCAR3	0	0.393576	0.173	0.009	0	19.222
MGAT5	0	0.764181	0.363	0.019	0	19.105
MMP11	0	0.974562	0.341	0.018	0	18.944
PXDN	0	0.378973	0.151	0.008	0	18.875
ATP11A	0	0.625089	0.32	0.017	0	18.824
EXTL3	0	0.447723	0.206	0.011	0	18.727
ERBB2	0	0.687951	0.355	0.019	0	18.684
SLC27A1	2.11028e-291	0.268999	0.13	0.007	4.26108e-287	18.571
GALNT3	0	0.410552	0.221	0.012	0	18.417
PMEPA1	0	0.463659	0.184	0.01	0	18.4
KLHL5	0	0.535439	0.308	0.017	0	18.118
HIP1	0	0.343503	0.178	0.01	0	17.8
GALNT7	0	0.345542	0.195	0.011	0	17.727
RECK	0	0.307612	0.156	0.009	0	17.333
PYCR1	0	0.716933	0.377	0.022	0	17.136
GALNT2	0	0.762051	0.375	0.022	0	17.045
IL1RAP	0	1.11414	0.593	0.035	0	16.943
PLOD3	0	0.781339	0.406	0.024	0	16.917
FBLIM1	0	0.587956	0.349	0.021	0	16.619
CSF2RB	0	0.930047	0.414	0.025	0	16.56
ARHGEF16	0	0.356409	0.198	0.012	0	16.5
MYCNUT	0	0.978895	0.445	0.027	0	16.481
HAPLN3	0	1.26021	0.394	0.024	0	16.417
SMAD3	0	0.407086	0.197	0.012	0	16.417
PCSK1N	0	0.751951	0.279	0.017	0	16.412
PTK2B	0	0.315975	0.161	0.01	0	16.1
PLCL2	0	0.879348	0.393	0.025	0	15.72
WFS1	0	0.567585	0.329	0.021	0	15.667
KRT17	8.02821e-255	0.542251	0.124	0.008	1.62106e-250	15.5
CRYBG3	0	0.312004	0.153	0.01	0	15.3
LRRC32	0	0.601698	0.26	0.017	0	15.294
ADAM15	0	0.583526	0.32	0.021	0	15.238
CD276	0	0.783958	0.472	0.031	0	15.226
CXCR6	0	0.341187	0.182	0.012	0	15.167
N4BP3	0	0.51204	0.303	0.02	0	15.15
TRIO	0	0.517712	0.268	0.018	0	14.889
MFAP2	0	0.783991	0.455	0.031	0	14.677
IGSF3	0	0.424643	0.234	0.016	0	14.625
ANKRD50	0	0.356305	0.19	0.013	0	14.615
TIAM1	0	0.350239	0.188	0.013	0	14.462
TMEM91	0	0.488814	0.201	0.014	0	14.357
DAPP1	0	0.344101	0.17	0.012	0	14.167
ADGRE5	0	0.464019	0.253	0.018	0	14.056
ITGA5	0	1.8208	0.701	0.05	0	14.02
MAPRE2	0	0.30104	0.166	0.012	0	13.833
PCSK6	0	0.607334	0.317	0.023	0	13.783
GALNT6	0	0.43341	0.248	0.018	0	13.778
PLOD1	0	0.675875	0.385	0.028	0	13.75
SH3PXD2B	0	0.465754	0.275	0.02	0	13.75
HES4	0	0.401211	0.22	0.016	0	13.75
DAGLB	6.77021e-224	0.250345	0.11	0.008	1.36704e-219	13.75
EGFR-AS1	0	0.898468	0.301	0.022	0	13.682
DOCK5	0	0.891622	0.477	0.035	0	13.629
ST3GAL5	1.93378e-212	0.284606	0.109	0.008	3.90468e-208	13.625
EFNB1	0	0.536389	0.272	0.02	0	13.6
SH3PXD2A	0	0.602312	0.325	0.024	0	13.542
TCIM	0	0.605607	0.188	0.014	0	13.429
LHFPL6	0	0.870186	0.478	0.036	0	13.278
FAM78A	4.42179e-289	0.268572	0.146	0.011	8.92847e-285	13.273
PDE6H	3.37645e-230	0.300262	0.118	0.009	6.81773e-226	13.111
TANC2	0	0.420179	0.208	0.016	0	13
ADAM19	0	1.24721	0.428	0.033	0	12.97
MGAT4A	0	0.66472	0.387	0.03	0	12.9
MICAL3	0	0.487752	0.245	0.019	0	12.895
SEMA4C	0	0.739574	0.386	0.03	0	12.867
SNAI1	0	0.35106	0.193	0.015	0	12.867
TET3	0	0.427313	0.231	0.018	0	12.833
PLXNB2	0	0.58291	0.282	0.022	0	12.818
TNFAIP2	0	0.756746	0.409	0.032	0	12.781
P3H1	0	0.610383	0.332	0.026	0	12.769
LVRN	0	1.68583	0.433	0.034	0	12.735
NAV1	0	0.724823	0.405	0.032	0	12.656
FGFR1	0	1.09198	0.467	0.037	0	12.622
HSPG2	0	1.85805	0.515	0.041	0	12.561
FLNB	0	1.30091	0.64	0.051	0	12.549
SPON2	0	0.642154	0.225	0.018	0	12.5
ABCA7	0	0.783416	0.436	0.035	0	12.457
SRGAP2B	0	0.314538	0.173	0.014	0	12.357
PTH1R	0	0.797136	0.331	0.027	0	12.259
MXRA7	0	1.06255	0.5	0.041	0	12.195
MAP7D3	0	0.608893	0.378	0.031	0	12.194
PRSS22	0	0.439854	0.207	0.017	0	12.176
TCF7L2	0	1.27849	0.641	0.053	0	12.094
ECE1	0	0.309757	0.168	0.014	0	12
ZDHHC9	2.74257e-299	0.265927	0.156	0.013	5.53781e-295	12
GPR146	0	0.806243	0.395	0.033	0	11.97
SRGAP2C	6.02667e-286	0.278339	0.154	0.013	1.21691e-281	11.846
IQSEC1	0	0.645679	0.34	0.029	0	11.724
SRGAP2	0	0.329961	0.175	0.015	0	11.667
SLC39A6	0	0.444881	0.279	0.024	0	11.625
PLS3	0	0.565404	0.335	0.029	0	11.552
CLDN19	0	0.975557	0.485	0.042	0	11.548
CST6	0	0.968918	0.254	0.022	0	11.545
IGF2R	1.12911e-277	0.267513	0.15	0.013	2.2799e-273	11.538
LOXL1	0	0.435297	0.264	0.023	0	11.478
DIO2	0	2.02068	0.639	0.056	0	11.411
ADAM8	6.66737e-300	0.32557	0.159	0.014	1.34627e-295	11.357
SLC43A3	3.30532e-273	0.271706	0.147	0.013	6.6741e-269	11.308
CMTM4	0	0.381636	0.203	0.018	0	11.278
TUBB2A	0	1.36801	0.439	0.039	0	11.256
KDELR3	0	0.572245	0.326	0.029	0	11.241
EPSTI1	0	0.677855	0.369	0.033	0	11.182
ODF2L	0	0.376954	0.222	0.02	0	11.1
TSPAN14	0	0.401564	0.255	0.023	0	11.087
ANGPTL4	0	1.46462	0.432	0.039	0	11.077
GLIPR1	0	1.45184	0.631	0.057	0	11.07
CERCAM	0	0.927859	0.342	0.031	0	11.032
SEMA4B	0	0.367419	0.197	0.018	0	10.944
CCR1	0	0.334958	0.196	0.018	0	10.889
AIF1L	0	0.992267	0.543	0.05	0	10.86
HERC1	0	0.551942	0.269	0.025	0	10.76
EPHB3	7.00119e-266	0.279304	0.15	0.014	1.41368e-261	10.714
PRKD3	0	0.373537	0.214	0.02	0	10.7
JAK1	0	0.960469	0.564	0.053	0	10.642
APOL6	0	0.490713	0.264	0.025	0	10.56
NCKAP5L	1.73411e-241	0.250937	0.136	0.013	3.50152e-237	10.462
FAM114A1	0	0.553968	0.342	0.033	0	10.364
PPM1N	0	0.754565	0.278	0.027	0	10.296
PTPRF	0	1.93582	0.748	0.073	0	10.247
PLAC8	0	1.58005	0.693	0.068	0	10.191
SEC23A	0	0.449808	0.275	0.027	0	10.185
DDX60L	0	0.705048	0.355	0.035	0	10.143
CREB5	1.61144e-266	0.348427	0.151	0.015	3.25382e-262	10.067
MIR193BHG	4.16965e-297	0.299323	0.171	0.017	8.41936e-293	10.059
SERPING1	0	0.965114	0.442	0.044	0	10.045
CRISPLD2	0	0.449242	0.24	0.024	0	10
MAMDC2	4.75962e-190	0.467434	0.109	0.011	9.61063e-186	9.909
MAN2A1	0	0.62429	0.396	0.04	0	9.9
TSC22D3	0	0.584579	0.286	0.029	0	9.862
DUSP4	0	0.431916	0.207	0.021	0	9.857
IGSF8	0	0.552185	0.275	0.028	0	9.821
ESAM	0	0.636397	0.233	0.024	0	9.708
MED13L	0	0.519294	0.281	0.029	0	9.69
AK5	3.7998e-261	0.272732	0.155	0.016	7.67257e-257	9.688
TGFB1	0	0.81624	0.503	0.052	0	9.673
ADA	3.70095e-249	0.261049	0.145	0.015	7.47296e-245	9.667
LIPG	1.21443e-245	0.268955	0.144	0.015	2.45218e-241	9.6
ADGRG6	0	0.524517	0.21	0.022	0	9.545
HPCAL1	0	0.624797	0.38	0.04	0	9.5
ZNF704	0	0.46698	0.228	0.024	0	9.5
PROCR	0	0.742467	0.37	0.039	0	9.487
BMPR2	0	0.430347	0.256	0.027	0	9.481
PPFIBP2	1.22506e-297	0.294673	0.179	0.019	2.47364e-293	9.421
MYADM	0	0.87586	0.497	0.053	0	9.377
CAMK2N1	0	0.442426	0.225	0.024	0	9.375
OSR2	5.36148e-249	0.337271	0.15	0.016	1.08259e-244	9.375
TPBG	0	0.542244	0.327	0.035	0	9.343
WIPF1	0	0.393485	0.269	0.029	0	9.276
NRIP1	0	1.32665	0.667	0.072	0	9.264
KIF21A	0	1.16935	0.565	0.061	0	9.262
CKAP4	0	0.838897	0.489	0.053	0	9.226
RRAD	0	1.88364	0.294	0.032	0	9.188
MMP14	0	0.816388	0.404	0.044	0	9.182
ADAM9	0	0.62219	0.422	0.046	0	9.174
MX1	4.54863e-300	0.418525	0.181	0.02	9.18459e-296	9.05
MXRA8	0	0.613781	0.313	0.035	0	8.943
CCDC80	0	0.522049	0.258	0.029	0	8.897
SYT8	0	0.591281	0.318	0.036	0	8.833
TMEM45A	1.05553e-294	0.293178	0.185	0.021	2.13133e-290	8.81
DGKZ	0	0.609777	0.361	0.041	0	8.805
ERGIC1	0	0.501767	0.334	0.038	0	8.789
UGCG	0	0.423873	0.21	0.024	0	8.75
PDGFRL	3.99612e-266	0.341152	0.166	0.019	8.06898e-262	8.737
SOX4	0	1.34216	0.676	0.078	0	8.667
NBAS	3.54718e-240	0.261301	0.155	0.018	7.16247e-236	8.611
PAG1	3.05917e-202	0.251044	0.129	0.015	6.17708e-198	8.6
LPCAT1	0	0.597727	0.343	0.04	0	8.575
PDLIM5	0	0.712439	0.479	0.056	0	8.554
HUNK	9.44555e-271	0.303855	0.171	0.02	1.90725e-266	8.55
PFKP	0	0.468209	0.247	0.029	0	8.517
PRKAG2	0	0.719471	0.356	0.042	0	8.476
TMEM132A	0	0.382243	0.22	0.026	0	8.462
SESTD1	0	0.509332	0.338	0.04	0	8.45
HTRA4	0	2.03746	0.672	0.08	0	8.4
INSR	1.08478e-275	0.296391	0.175	0.021	2.19038e-271	8.333
QSOX1	0	2.47585	0.757	0.091	0	8.319
HES2	9.87696e-288	0.413161	0.183	0.022	1.99436e-283	8.318
MT1F	0	0.662802	0.356	0.043	0	8.279
SASH1	0	0.82684	0.438	0.053	0	8.264
CRIP2	3.26679e-254	0.29327	0.165	0.02	6.5963e-250	8.25
PLOD2	0	0.941279	0.358	0.044	0	8.136
CBLB	0	0.751066	0.382	0.047	0	8.128
PDIA5	0	0.670082	0.406	0.05	0	8.12
ZCCHC2	2.39208e-272	0.285787	0.178	0.022	4.83008e-268	8.091
WWTR1	0	0.550543	0.371	0.046	0	8.065
TEAD1	0	1.01488	0.556	0.069	0	8.058
SH2D3A	6.49999e-267	0.303548	0.177	0.022	1.31248e-262	8.045
MACF1	0	0.865037	0.466	0.058	0	8.034
IL1R1	0	1.02738	0.578	0.072	0	8.028
MT1X	0	1.07914	0.501	0.063	0	7.952
BAIAP2L1	0	0.504534	0.309	0.039	0	7.923
MYCN	0	0.535218	0.284	0.036	0	7.889
DSE	0	0.358705	0.213	0.027	0	7.889
FXYD5	0	0.996971	0.591	0.075	0	7.88
EGLN3	0	1.04202	0.416	0.053	0	7.849
ADAM10	0	0.578732	0.4	0.051	0	7.843
HS6ST1	7.14353e-241	0.276616	0.163	0.021	1.44242e-236	7.762
CMTM3	0	0.457788	0.325	0.042	0	7.738
SCARB1	1.02325e-300	0.370542	0.201	0.026	2.06614e-296	7.731
AC020916.1	6.2199e-240	0.355872	0.162	0.021	1.25592e-235	7.714
PARP14	0	0.552869	0.293	0.038	0	7.711
ITGA1	0	0.693703	0.316	0.041	0	7.707
CD9	0	1.36578	0.606	0.079	0	7.671
CBL	8.03009e-235	0.271784	0.161	0.021	1.62144e-230	7.667
PRCP	0	0.800123	0.429	0.056	0	7.661
PRSS8	0	1.3547	0.686	0.09	0	7.622
SDC4	0	0.676362	0.448	0.059	0	7.593
PXN	0	0.59613	0.371	0.049	0	7.571
EHBP1	2.62676e-230	0.254407	0.159	0.021	5.30396e-226	7.571
TNFAIP3	0	0.844331	0.399	0.053	0	7.528
UBL3	0	0.634439	0.412	0.055	0	7.491
SOAT1	5.29446e-272	0.28377	0.187	0.025	1.06906e-267	7.48
TNFSF10	0	2.20857	0.501	0.067	0	7.478
BGN	0	1.57578	0.407	0.055	0	7.4
SYDE1	0	0.520293	0.347	0.047	0	7.383
HTRA1	0	1.94728	0.664	0.09	0	7.378
NCOA1	3.79182e-282	0.319981	0.199	0.027	7.65644e-278	7.37
TAPBP	0	0.684337	0.382	0.052	0	7.346
IFNAR2	1.57846e-267	0.285452	0.191	0.026	3.18723e-263	7.346
ADAMTS1	0	1.34064	0.631	0.086	0	7.337
METRN	8.06117e-253	0.293577	0.176	0.024	1.62771e-248	7.333
NCOR2	1.45888e-251	0.292561	0.176	0.024	2.94576e-247	7.333
SEC24D	0	0.526738	0.336	0.046	0	7.304
ASCL2	0	1.77581	0.748	0.103	0	7.262
TTYH3	1.06554e-242	0.295442	0.174	0.024	2.15153e-238	7.25
DSEL	0	0.636963	0.354	0.049	0	7.224
PKN1	0	0.378515	0.245	0.034	0	7.206
MFSD12	0	0.779473	0.481	0.067	0	7.179
KCNQ1OT1	0	1.12042	0.487	0.068	0	7.162
PHLDB2	0	0.590054	0.365	0.051	0	7.157
MTDH	0	0.513026	0.372	0.052	0	7.154
ZNF486	2.35626e-208	0.252104	0.15	0.021	4.75776e-204	7.143
GCN1	0	0.370382	0.221	0.031	0	7.129
FOXJ3	0	0.441697	0.263	0.037	0	7.108
C5orf30	0	0.437559	0.241	0.034	0	7.088
LDLR	6.27718e-243	0.316513	0.176	0.025	1.26749e-238	7.04
WWC3	3.66688e-285	0.354566	0.204	0.029	7.40416e-281	7.034
EBI3	0	2.05671	0.682	0.097	0	7.031
MMP15	0	1.04775	0.245	0.035	0	7
SLC39A8	0	0.570924	0.343	0.049	0	7
CNN2	0	0.434638	0.287	0.041	0	7
TES	0	0.392822	0.245	0.035	0	7
GJA5	0	0.923081	0.531	0.076	0	6.987
TNS3	0	0.645453	0.419	0.06	0	6.983
SLC38A10	1.92259e-303	0.371327	0.216	0.031	3.88209e-299	6.968
COLGALT1	0	0.385126	0.249	0.036	0	6.917
DNAJC10	0	0.357772	0.242	0.035	0	6.914
TARBP1	9.1008e-221	0.303634	0.159	0.023	1.83763e-216	6.913
EFNA1	0	1.46837	0.691	0.1	0	6.91
MBNL2	0	1.04214	0.619	0.09	0	6.878
EDNRB	1.83552e-255	0.476316	0.185	0.027	3.70628e-251	6.852
F11R	0	0.592384	0.409	0.06	0	6.817
CDC42EP5	0	0.399165	0.293	0.043	0	6.814
MMP2	0	1.98859	0.543	0.08	0	6.788
DNAJC1	0	0.502	0.366	0.054	0	6.778
FKBP10	0	0.559742	0.236	0.035	0	6.743
INHA	1.79263e-250	0.344924	0.182	0.027	3.61968e-246	6.741
LTBP1	0	0.938475	0.384	0.057	0	6.737
CAPN2	1.77332e-301	0.335611	0.222	0.033	3.58068e-297	6.727
LRRC8A	7.60777e-203	0.263038	0.154	0.023	1.53616e-198	6.696
STAT2	1.65646e-247	0.301788	0.187	0.028	3.34472e-243	6.679
MAML2	0	0.406473	0.252	0.038	0	6.632
NDRG1	0	0.622745	0.305	0.046	0	6.63
SKIL	0	0.509963	0.317	0.048	0	6.604
CAV2	0	0.570404	0.383	0.058	0	6.603
COL21A1	0	0.471559	0.264	0.04	0	6.6
MARVELD1	0	0.362304	0.244	0.037	0	6.595
ADAM12	0	1.67897	0.713	0.109	0	6.541
FAM110A	0	0.454439	0.3	0.046	0	6.522
COL4A2	0	1.94176	0.762	0.117	0	6.513
FLNA	0	0.721276	0.423	0.065	0	6.508
BCAR4	0	0.752298	0.488	0.075	0	6.507
MYO9B	3.37252e-258	0.317726	0.195	0.03	6.8098e-254	6.5
PAPPA2	0	2.59002	0.445	0.069	0	6.449
DSG2	0	0.703977	0.445	0.069	0	6.449
IFNAR1	0	0.517527	0.379	0.059	0	6.424
CDK17	5.96817e-218	0.266492	0.167	0.026	1.20509e-213	6.423
SLC35A3	4.19105e-250	0.326096	0.192	0.03	8.46256e-246	6.4
ACSL4	0	0.48718	0.339	0.053	0	6.396
SH3BP5	0	1.1489	0.67	0.105	0	6.381
ARHGAP29	0	0.502902	0.311	0.049	0	6.347
ANKIB1	7.35572e-261	0.299738	0.203	0.032	1.48527e-256	6.344
CDC42SE2	0	0.466615	0.348	0.055	0	6.327
LY6K	0	0.923624	0.473	0.075	0	6.307
VAT1	2.78285e-265	0.294771	0.208	0.033	5.61913e-261	6.303
PLK3	1.52581e-201	0.282104	0.157	0.025	3.08092e-197	6.28
RGS16	0	0.449917	0.251	0.04	0	6.275
RASSF8	0	0.512254	0.301	0.048	0	6.271
STAT1	0	0.378165	0.257	0.041	0	6.268
PAPPA	0	1.98325	0.369	0.059	0	6.254
PLEC	4.8172e-269	0.356996	0.206	0.033	9.7269e-265	6.242
UBE2L6	5.3274e-211	0.307562	0.168	0.027	1.07571e-206	6.222
LINC01949	6.97224e-223	0.336148	0.174	0.028	1.40784e-218	6.214
ABCA1	0	0.440338	0.242	0.039	0	6.205
LIFR	0	0.545813	0.328	0.053	0	6.189
IRF2BPL	2.03893e-299	0.343304	0.235	0.038	4.11701e-295	6.184
UPP1	0	0.686729	0.456	0.074	0	6.162
SVIL	1.33378e-256	0.31179	0.203	0.033	2.69316e-252	6.152
IPMK	1.1775e-244	0.301434	0.196	0.032	2.37762e-240	6.125
CPM	0	0.797536	0.422	0.069	0	6.116
PPP1R3B	7.85716e-196	0.251507	0.159	0.026	1.58652e-191	6.115
SPTBN1	6.49213e-298	0.379997	0.238	0.039	1.31089e-293	6.103
P4HA1	0	0.546584	0.384	0.063	0	6.095
GOLGA3	4.98497e-288	0.364922	0.231	0.038	1.00657e-283	6.079
PCSK7	4.79431e-204	0.286963	0.164	0.027	9.68068e-200	6.074
HSPA2	0	0.927504	0.454	0.075	0	6.053
LGALS3BP	0	1.54141	0.616	0.102	0	6.039
B4GALT4	0	0.438774	0.32	0.053	0	6.038
BCAR3	1.40405e-222	0.271979	0.18	0.03	2.83506e-218	6
UGDH	0	0.600358	0.311	0.052	0	5.981
DHRS7	9.28658e-308	0.346866	0.251	0.042	1.87515e-303	5.976
ITSN2	1.39373e-216	0.26613	0.179	0.03	2.81422e-212	5.967
DAPK1	7.45168e-192	0.253661	0.155	0.026	1.50464e-187	5.962
PKP2	0	0.708161	0.476	0.08	0	5.95
FBN1	0	1.62679	0.475	0.08	0	5.938
GAA	0	0.962357	0.552	0.093	0	5.935
TCIRG1	1.49252e-221	0.285884	0.184	0.031	3.0137e-217	5.935
FNDC3B	0	0.936169	0.587	0.099	0	5.929
SPEN	2.10209e-262	0.337734	0.213	0.036	4.24455e-258	5.917
FAM43A	0	0.55858	0.337	0.057	0	5.912
LIMA1	0	1.31336	0.768	0.13	0	5.908
C12orf75	0	1.61007	0.756	0.128	0	5.906
SEMA7A	2.50059e-208	0.288533	0.17	0.029	5.0492e-204	5.862
FNDC3A	0	0.459953	0.333	0.057	0	5.842
VGLL3	0	1.2067	0.695	0.119	0	5.84
FOSL2	0	0.427559	0.291	0.05	0	5.82
ODC1	1.33566e-190	0.337806	0.157	0.027	2.69697e-186	5.815
ISM2	0	2.13507	0.75	0.129	0	5.814
CYR61	0	1.53402	0.494	0.085	0	5.812
NAV2	9.20449e-249	0.337263	0.208	0.036	1.85857e-244	5.778
FRMD4A	0	0.44989	0.265	0.046	0	5.761
SLC2A3	0	0.922458	0.466	0.081	0	5.753
KMT2C	0	0.668735	0.425	0.074	0	5.743
FMNL2	0	0.57405	0.344	0.06	0	5.733
ENG	0	0.961408	0.526	0.092	0	5.717
CSF1R	0	0.41851	0.302	0.053	0	5.698
GANAB	0	0.426245	0.295	0.052	0	5.673
RAB8B	0	0.675047	0.504	0.089	0	5.663
IRF1	0	0.647961	0.282	0.05	0	5.64
DIAPH1	4.59114e-241	0.304288	0.203	0.036	9.27044e-237	5.639
PCYOX1	1.23006e-267	0.322098	0.231	0.041	2.48373e-263	5.634
OTUD1	2.39429e-229	0.50863	0.191	0.034	4.83454e-225	5.618
PRG2	0	2.57569	0.426	0.076	0	5.605
ANKLE2	2.69848e-239	0.317255	0.207	0.037	5.44878e-235	5.595
CCDC107	0	0.366875	0.274	0.049	0	5.592
IFNGR2	0	0.56779	0.406	0.073	0	5.562
UCK2	3.1841e-185	0.250881	0.161	0.029	6.42934e-181	5.552
HYI	0	0.444593	0.327	0.059	0	5.542
HLA-G	0	2.37143	0.735	0.133	0	5.526
WWC2	1.23359e-193	0.267686	0.171	0.031	2.49087e-189	5.516
SH3BP4	8.41683e-233	0.315119	0.203	0.037	1.69953e-228	5.486
PLA2G7	0	0.607141	0.262	0.048	0	5.458
CA2	0	0.798509	0.398	0.073	0	5.452
FRYL	1.03773e-195	0.271435	0.174	0.032	2.09538e-191	5.437
LIMCH1	2.22897e-194	0.272757	0.174	0.032	4.50073e-190	5.437
AHNAK	0	1.03485	0.608	0.112	0	5.429
SCD	1.10731e-179	0.298969	0.162	0.03	2.23587e-175	5.4
ADAR	0	0.474417	0.34	0.063	0	5.397
TAOK3	1.58652e-290	0.367438	0.259	0.048	3.2035e-286	5.396
SLC25A24	0	0.359026	0.275	0.051	0	5.392
SELENOM	0	1.17234	0.506	0.094	0	5.383
FYB1	0	0.530795	0.357	0.067	0	5.328
IMPAD1	2.12169e-292	0.379007	0.261	0.049	4.28411e-288	5.327
SLC1A5	0	0.527188	0.387	0.073	0	5.301
RNF217	5.60871e-206	0.301346	0.185	0.035	1.13251e-201	5.286
DNM2	0	0.440251	0.327	0.062	0	5.274
ANKRD13A	3.06606e-260	0.376956	0.232	0.044	6.19099e-256	5.273
SLC16A3	0	1.31713	0.673	0.128	0	5.258
NECTIN4	7.37926e-302	0.404463	0.273	0.052	1.49002e-297	5.25
LRRFIP1	0	0.88953	0.598	0.114	0	5.246
ERO1A	0	0.510615	0.325	0.062	0	5.242
TUBB6	0	0.90688	0.545	0.104	0	5.24
CERS5	2.14106e-190	0.250439	0.178	0.034	4.32324e-186	5.235
IWS1	0	0.462124	0.34	0.065	0	5.231
ARHGAP21	0	0.430819	0.303	0.058	0	5.224
GLS	4.08393e-219	0.283427	0.203	0.039	8.24627e-215	5.205
DYNC1H1	0	0.486635	0.348	0.067	0	5.194
PPME1	7.72554e-187	0.27324	0.171	0.033	1.55994e-182	5.182
LRP10	0	0.395732	0.29	0.056	0	5.179
OS9	0	0.653157	0.45	0.087	0	5.172
FTX	2.28611e-200	0.321576	0.181	0.035	4.61611e-196	5.171
TSPO	0	1.32608	0.713	0.138	0	5.167
KANSL1	3.90405e-174	0.250371	0.16	0.031	7.88306e-170	5.161
ST3GAL6	7.99767e-255	0.322937	0.237	0.046	1.61489e-250	5.152
CHSY1	1.57807e-185	0.285847	0.17	0.033	3.18644e-181	5.152
LASP1	2.40676e-218	0.283046	0.206	0.04	4.85974e-214	5.15
ADM	0	1.72559	0.638	0.124	0	5.145
LRP1	0	0.567001	0.365	0.071	0	5.141
NOTUM	0	3.03589	0.78	0.152	0	5.132
GPC1	8.45806e-282	0.387642	0.261	0.051	1.70785e-277	5.118
UBASH3B	0	0.445294	0.307	0.06	0	5.117
AMOTL2	3.4352e-193	0.288063	0.179	0.035	6.93635e-189	5.114
STAT3	1.97437e-249	0.367187	0.23	0.045	3.98666e-245	5.111
TGOLN2	0	0.457451	0.39	0.077	0	5.065
ACKR2	1.15083e-263	0.328788	0.248	0.049	2.32377e-259	5.061
LYN	5.36603e-271	0.317159	0.258	0.051	1.08351e-266	5.059
RHOU	0	0.536427	0.358	0.071	0	5.042
DDIT4	1.00014e-215	0.526288	0.201	0.04	2.01948e-211	5.025
PTBP3	0	0.710885	0.542	0.108	0	5.019
GADD45A	0	0.519664	0.32	0.064	0	5
DLGAP4	0	0.425059	0.31	0.062	0	5
MEX3D	5.1409e-239	0.336148	0.23	0.046	1.03805e-234	5
SEL1L	5.08358e-202	0.262762	0.195	0.039	1.02648e-197	5
TMCO3	2.49817e-186	0.270414	0.18	0.036	5.04431e-182	5
JARID2	3.70078e-186	0.271976	0.18	0.036	7.47261e-182	5
PSMB8	1.30688e-179	0.250294	0.175	0.035	2.63886e-175	5
TTC3	0	0.802343	0.539	0.108	0	4.991
CTGF	5.66752e-229	0.928817	0.209	0.042	1.14439e-224	4.976
IQGAP1	0	0.91105	0.635	0.128	0	4.961
ASPSCR1	0	0.939665	0.496	0.1	0	4.96
FAM3C	0	0.985782	0.58	0.117	0	4.957
BST2	0	0.965493	0.376	0.076	0	4.947
KCTD12	0	0.526251	0.336	0.068	0	4.941
CHPF	0	0.688559	0.474	0.096	0	4.938
ITPR2	1.79318e-235	0.35491	0.226	0.046	3.62078e-231	4.913
MGST1	1.11559e-168	0.387307	0.162	0.033	2.2526e-164	4.909
NFKBIZ	0	0.747951	0.319	0.065	0	4.908
CLN5	0	0.58243	0.353	0.072	0	4.903
NCKAP1	0	0.402396	0.304	0.062	0	4.903
SGPP1	6.50115e-194	0.261193	0.191	0.039	1.31271e-189	4.897
BAMBI	2.47586e-203	0.327409	0.2	0.041	4.99925e-199	4.878
GPX8	0	0.583669	0.468	0.096	0	4.875
AKAP9	0	0.652923	0.479	0.099	0	4.838
GOLGB1	0	0.863187	0.561	0.116	0	4.836
ERBB3	4.39183e-264	0.357443	0.256	0.053	8.86798e-260	4.83
PEA15	5.83777e-264	0.366163	0.26	0.054	1.17876e-259	4.815
BOD1L1	0	0.487643	0.361	0.075	0	4.813
GCM1	0	0.770464	0.452	0.094	0	4.809
BTBD7	2.3839e-228	0.318176	0.23	0.048	4.81357e-224	4.792
TAC3	4.86263e-224	2.6823	0.206	0.043	9.81862e-220	4.791
PON2	0	0.685635	0.431	0.09	0	4.789
ARHGDIB	0	1.1315	0.656	0.137	0	4.788
CEP350	2.22548e-212	0.286711	0.215	0.045	4.49369e-208	4.778
SSH2	6.87582e-185	0.27623	0.186	0.039	1.38836e-180	4.769
NKTR	0	0.50817	0.319	0.067	0	4.761
TIMP2	0	1.66706	0.738	0.157	0	4.701
GMCL1	0	0.451392	0.315	0.067	0	4.701
MAN1B1	1.55008e-211	0.293475	0.216	0.046	3.12991e-207	4.696
NCSTN	8.2823e-290	0.378233	0.291	0.062	1.67236e-285	4.694
WIPI1	0	0.505393	0.394	0.084	0	4.69
COL4A1	0	2.13493	0.772	0.165	0	4.679
LAMC1	0	0.499215	0.327	0.07	0	4.671
RALB	4.44472e-242	0.357337	0.247	0.053	8.97479e-238	4.66
TENT5A	0	0.58979	0.382	0.082	0	4.659
PPP1R15B	1.59952e-298	0.423808	0.298	0.064	3.22976e-294	4.656
MINDY2	0	0.451714	0.358	0.077	0	4.649
SSFA2	2.66759e-272	0.413874	0.274	0.059	5.3864e-268	4.644
SMG1	3.21728e-176	0.278113	0.181	0.039	6.49633e-172	4.641
CHD9	1.04748e-192	0.261615	0.199	0.043	2.11508e-188	4.628
SOCS3	8.75695e-260	0.519862	0.258	0.056	1.7682e-255	4.607
IER5	0	0.578187	0.382	0.083	0	4.602
VASP	0	0.884679	0.662	0.144	0	4.597
AGA	2.87343e-170	0.250584	0.179	0.039	5.80203e-166	4.59
TLE3	6.27318e-251	0.379339	0.257	0.056	1.26668e-246	4.589
MPRIP	4.4625e-245	0.349776	0.252	0.055	9.01068e-241	4.582
ATP2A2	4.05808e-196	0.28828	0.206	0.045	8.19407e-192	4.578
SLC25A37	0	0.836657	0.456	0.1	0	4.56
RRAS	1.51793e-214	0.275669	0.228	0.05	3.06501e-210	4.56
EPN2	3.00065e-271	0.367989	0.287	0.063	6.05891e-267	4.556
MFAP5	0	2.23117	0.824	0.181	0	4.552
RBFOX2	0	0.555956	0.454	0.1	0	4.54
CLDND1	0	0.478494	0.381	0.084	0	4.536
GLRX	0	1.13726	0.715	0.158	0	4.525
LUZP1	2.2546e-202	0.290742	0.212	0.047	4.55248e-198	4.511
AOC1	0	2.90471	0.365	0.081	0	4.506
BCAP29	2.12839e-269	0.355994	0.288	0.064	4.29764e-265	4.5
MIA3	3.47636e-168	0.260789	0.18	0.04	7.01947e-164	4.5
MT1H	8.60942e-308	0.872203	0.301	0.067	1.73841e-303	4.493
XIST	7.9247e-277	0.647309	0.283	0.063	1.60016e-272	4.492
PIGT	2.04409e-245	0.33808	0.265	0.059	4.12742e-241	4.492
FKBP11	0	0.472843	0.331	0.074	0	4.473
PIK3CB	0	0.42712	0.33	0.074	0	4.459
CALU	0	1.23959	0.739	0.166	0	4.452
CAPG	0	0.903301	0.603	0.136	0	4.434
MYH9	0	0.811149	0.552	0.125	0	4.416
LAMB1	0	0.475725	0.335	0.076	0	4.408
PTGES	0	0.978887	0.537	0.122	0	4.402
LTN1	4.07694e-241	0.352018	0.264	0.06	8.23216e-237	4.4
PPP3CA	6.86669e-264	0.370622	0.29	0.066	1.38652e-259	4.394
RNF213	2.25817e-199	0.311197	0.215	0.049	4.5597e-195	4.388
LMF2	2.3482e-194	0.27644	0.215	0.049	4.74148e-190	4.388
LITAF	0	0.836777	0.49	0.112	0	4.375
AKAP13	2.52639e-193	0.304661	0.214	0.049	5.10128e-189	4.367
PTPN12	1.33519e-306	0.40469	0.336	0.077	2.69601e-302	4.364
MIDN	1.02487e-266	0.402864	0.288	0.066	2.06941e-262	4.364
SEC14L1	8.21445e-173	0.264793	0.192	0.044	1.65866e-168	4.364
TMEM41B	3.29039e-194	0.279261	0.218	0.05	6.64396e-190	4.36
FSCN1	1.30541e-208	0.30421	0.231	0.053	2.63588e-204	4.358
FUCA2	0	0.431603	0.344	0.079	0	4.354
HELZ	2.11123e-233	0.364218	0.256	0.059	4.26299e-229	4.339
DHRS3	8.58908e-202	0.295325	0.229	0.053	1.73431e-197	4.321
PSG2	0	0.827619	0.354	0.082	0	4.317
CTSA	0	0.56416	0.405	0.094	0	4.309
AP3S1	0	0.72728	0.504	0.117	0	4.308
INF2	2.02272e-249	0.368788	0.28	0.065	4.08427e-245	4.308
MFSD10	6.56859e-293	0.41113	0.327	0.076	1.32633e-288	4.303
CTBP2	8.43675e-248	0.334894	0.283	0.066	1.70355e-243	4.288
SLC39A10	9.13865e-245	0.380837	0.27	0.063	1.84528e-240	4.286
FBXO32	1.19075e-149	0.329538	0.167	0.039	2.40436e-145	4.282
FSTL1	0	1.78552	0.738	0.173	0	4.266
FADS3	0	0.551384	0.405	0.095	0	4.263
CREB3L2	0	0.489198	0.409	0.096	0	4.26
NAGLU	2.16607e-161	0.254573	0.183	0.043	4.37372e-157	4.256
SH3D19	1.27738e-161	0.252417	0.187	0.044	2.57929e-157	4.25
SLC16A1	4.45483e-277	0.416133	0.31	0.073	8.9952e-273	4.247
PLK2	0	0.639853	0.411	0.097	0	4.237
NUCB1	0	0.503587	0.422	0.1	0	4.22
SERPINH1	0	0.849365	0.551	0.131	0	4.206
SP100	1.18352e-218	0.33094	0.252	0.06	2.38977e-214	4.2
AKAP12	1.30676e-92	0.261278	0.105	0.025	2.63861e-88	4.2
DAG1	0	0.538753	0.403	0.096	0	4.198
PICALM	0	0.438502	0.365	0.087	0	4.195
NECTIN2	6.1363e-227	0.370587	0.259	0.062	1.23904e-222	4.177
PARVA	1.87165e-291	0.410968	0.338	0.081	3.77924e-287	4.173
MAN1A2	0	0.759761	0.5	0.12	0	4.167
EDEM2	0	0.469482	0.35	0.084	0	4.167
SEC61A1	4.17094e-289	0.425048	0.333	0.08	8.42197e-285	4.163
IFI27	0	1.79725	0.445	0.107	0	4.159
RRBP1	0	1.09926	0.727	0.175	0	4.154
PALLD	0	0.538828	0.456	0.11	0	4.145
HSD3B1	0	0.438649	0.414	0.1	0	4.14
PIK3R1	5.43021e-217	0.373661	0.248	0.06	1.09647e-212	4.133
TYMP	0	0.731736	0.541	0.131	0	4.13
SERINC1	4.92254e-277	0.375329	0.322	0.078	9.9396e-273	4.128
SLC44A2	0	0.472286	0.363	0.088	0	4.125
RCAN1	1.19158e-94	0.269504	0.107	0.026	2.40605e-90	4.115
ISG15	0	1.38982	0.665	0.162	0	4.105
RHOD	3.07139e-280	0.4743	0.311	0.076	6.20176e-276	4.092
H1F0	9.62227e-195	0.386206	0.225	0.055	1.94293e-190	4.091
PIM1	1.7925e-175	0.297988	0.212	0.052	3.61941e-171	4.077
TLN1	0	0.547529	0.432	0.106	0	4.075
PTN	0	1.16093	0.671	0.165	0	4.067
COPA	3.33859e-286	0.400746	0.341	0.084	6.74127e-282	4.06
B4GALT7	7.47011e-245	0.350381	0.3	0.074	1.50836e-240	4.054
MAP4	0	0.460034	0.397	0.098	0	4.051
XBP1	0	0.796169	0.594	0.147	0	4.041
PAFAH1B2	4.18244e-264	0.369241	0.319	0.079	8.44519e-260	4.038
POR	1.35151e-254	0.381785	0.305	0.076	2.72896e-250	4.013
GOLT1B	3.14459e-182	0.262494	0.228	0.057	6.34956e-178	4
PDIA4	0	0.71266	0.495	0.124	0	3.992
GSN	0	0.423062	0.411	0.103	0	3.99
PINK1	8.80152e-238	0.391197	0.283	0.071	1.7772e-233	3.986
HERC4	9.94318e-194	0.30692	0.235	0.059	2.00773e-189	3.983
GFPT1	0	0.426773	0.386	0.097	0	3.979
DNAJC3	0	0.466805	0.362	0.091	0	3.978
SDF4	0	0.584793	0.489	0.123	0	3.976
OGA	1.60384e-156	0.271849	0.194	0.049	3.23848e-152	3.959
SERPINE1	0	2.31288	0.463	0.117	0	3.957
AES	0	0.988791	0.727	0.184	0	3.951
GALNT1	0	0.65907	0.478	0.121	0	3.95
SNX10	5.56239e-188	0.297755	0.237	0.06	1.12316e-183	3.95
AGTRAP	4.17569e-179	0.268255	0.228	0.058	8.43155e-175	3.931
DST	6.99317e-138	0.283246	0.169	0.043	1.41206e-133	3.93
IER5L	5.6204e-293	0.565588	0.339	0.087	1.13487e-288	3.897
MAOA	6.76741e-243	0.397556	0.3	0.077	1.36648e-238	3.896
MAP4K4	9.69441e-158	0.255394	0.202	0.052	1.95749e-153	3.885
PSG5	4.49558e-215	0.312719	0.264	0.068	9.07748e-211	3.882
KLF6	0	1.16648	0.655	0.169	0	3.876
ROCK1	2.92884e-280	0.399946	0.356	0.092	5.91391e-276	3.87
RALBP1	0	1.46412	0.739	0.191	0	3.869
MGAT1	0	0.541561	0.499	0.129	0	3.868
LAMA5	3.71894e-139	0.31828	0.174	0.045	7.50928e-135	3.867
CCNG2	4.47794e-219	0.337656	0.282	0.073	9.04185e-215	3.863
RASSF7	2.54442e-151	0.250403	0.197	0.051	5.13769e-147	3.863
AFDN	5.57706e-219	0.351067	0.278	0.072	1.12612e-214	3.861
TSPAN9	1.7002e-207	0.321358	0.266	0.069	3.43305e-203	3.855
RPN1	0	0.529297	0.412	0.107	0	3.85
CLIC4	0	0.837009	0.637	0.166	0	3.837
CHIC2	2.76262e-148	0.256285	0.195	0.051	5.57828e-144	3.824
BDP1	1.68287e-191	0.314258	0.244	0.064	3.39804e-187	3.812
LBH	3.07737e-138	0.279233	0.178	0.047	6.21382e-134	3.787
GALM	4.84788e-141	0.284685	0.185	0.049	9.78884e-137	3.776
PPIC	0	0.845398	0.414	0.11	0	3.764
OPN3	0	0.529354	0.42	0.112	0	3.75
GM2A	0	0.494877	0.416	0.111	0	3.748
ANKRD37	7.7024e-167	0.371892	0.213	0.057	1.55527e-162	3.737
CMIP	7.80208e-300	0.438341	0.393	0.106	1.5754e-295	3.708
TM9SF2	1.82323e-244	0.366678	0.326	0.088	3.68146e-240	3.705
LMBRD1	2.18985e-164	0.265492	0.222	0.06	4.42175e-160	3.7
JAM3	5.59981e-111	0.2506	0.148	0.04	1.13071e-106	3.7
LAPTM4A	0	1.43464	0.765	0.207	0	3.696
ANKRD12	1.83603e-205	0.325888	0.276	0.075	3.70732e-201	3.68
ZMYND8	3.77427e-153	0.271312	0.206	0.056	7.62101e-149	3.679
GOLGA4	0	0.78586	0.662	0.18	0	3.678
CNPY3	1.07003e-227	0.323076	0.316	0.086	2.16061e-223	3.674
RB1CC1	5.44114e-185	0.30409	0.249	0.068	1.09867e-180	3.662
PXDC1	0	0.560479	0.464	0.127	0	3.654
TIMP1	0	0.768163	0.537	0.147	0	3.653
KLF10	9.64807e-220	0.364449	0.299	0.082	1.94814e-215	3.646
ASCC3	6.98373e-215	0.355864	0.288	0.079	1.41016e-210	3.646
MT-ND6	1.41325e-191	0.570638	0.244	0.067	2.85363e-187	3.642
GIPC1	3.59337e-175	0.273449	0.244	0.067	7.25572e-171	3.642
GSE1	6.66274e-282	0.456613	0.37	0.102	1.34534e-277	3.627
CHML	2.5438e-137	0.268483	0.185	0.051	5.13645e-133	3.627
TACC1	3.43502e-253	0.473456	0.33	0.091	6.936e-249	3.626
INSIG1	2.92497e-160	0.288006	0.221	0.061	5.9061e-156	3.623
CHD2	4.70865e-151	0.27947	0.206	0.057	9.5077e-147	3.614
EPS8L2	8.89141e-150	0.269497	0.209	0.058	1.79535e-145	3.603
PRRC2B	1.67018e-145	0.262606	0.204	0.057	3.37244e-141	3.579
ARFGAP3	8.52363e-189	0.302849	0.271	0.076	1.72109e-184	3.566
ZNF292	3.58675e-216	0.301536	0.306	0.086	7.24236e-212	3.558
ACTN1	0	0.735806	0.547	0.154	0	3.552
AFF4	1.35114e-156	0.278901	0.223	0.063	2.72822e-152	3.54
TBC1D10A	1.21649e-153	0.257755	0.223	0.063	2.45634e-149	3.54
YIPF5	8.34701e-215	0.331269	0.318	0.09	1.68543e-210	3.533
CUX1	3.5447e-270	0.463772	0.374	0.106	7.15746e-266	3.528
TRAM1	0	0.50025	0.522	0.148	0	3.527
EFHD2	0	0.624916	0.571	0.162	0	3.525
LEPROTL1	2.47135e-234	0.379662	0.338	0.096	4.99015e-230	3.521
HLA-C	0	0.972529	0.64	0.182	0	3.516
ACTN4	0	0.661609	0.59	0.168	0	3.512
ATXN2	1.33478e-150	0.272347	0.217	0.062	2.69519e-146	3.5
ITGB1	0	1.70687	0.842	0.241	0	3.494
TNKS2	3.0491e-232	0.39525	0.328	0.094	6.15675e-228	3.489
NLRP2	4.82602e-263	0.513798	0.352	0.101	9.7447e-259	3.485
CDYL	6.50924e-209	0.333342	0.303	0.087	1.31435e-204	3.483
GLG1	4.9892e-143	0.254715	0.209	0.06	1.00742e-138	3.483
SCARB2	7.52589e-201	0.314344	0.296	0.085	1.51963e-196	3.482
CITED2	0	0.811616	0.487	0.14	0	3.479
SEC63	1.36592e-189	0.303224	0.285	0.082	2.75807e-185	3.476
RAI14	5.65105e-219	0.331953	0.323	0.093	1.14106e-214	3.473
MT-ATP8	3.49615e-135	0.338562	0.191	0.055	7.05942e-131	3.473
NSD3	0	0.538259	0.512	0.148	0	3.459
MBD2	0	0.637651	0.612	0.177	0	3.458
MAST4	1.88453e-127	0.253454	0.183	0.053	3.80523e-123	3.453
RSF1	5.04716e-196	0.308377	0.29	0.084	1.01912e-191	3.452
RAPGEF1	2.13287e-145	0.260689	0.214	0.062	4.30668e-141	3.452
RIF1	8.57985e-175	0.309777	0.255	0.074	1.73244e-170	3.446
RAC3	4.94146e-190	0.329102	0.281	0.082	9.9778e-186	3.427
KTN1	0	0.647643	0.596	0.174	0	3.425
GATA2	1.57901e-280	0.463107	0.397	0.116	3.18833e-276	3.422
LMAN1	0	0.977645	0.714	0.209	0	3.416
SH3GL1	3.48956e-195	0.332362	0.299	0.088	7.04612e-191	3.398
PTK2	8.7902e-194	0.335166	0.295	0.087	1.77492e-189	3.391
MT1G	2.50591e-178	0.642718	0.247	0.073	5.05994e-174	3.384
GDPD3	7.3596e-127	0.293064	0.189	0.056	1.48605e-122	3.375
TMEM50A	0	0.688114	0.593	0.176	0	3.369
PLSCR1	5.36148e-229	0.394927	0.347	0.103	1.08259e-224	3.369
VCL	6.22438e-183	0.340668	0.276	0.082	1.25683e-178	3.366
FMR1	1.12556e-216	0.387373	0.326	0.097	2.27272e-212	3.361
ASH1L	4.30375e-157	0.299604	0.238	0.071	8.69014e-153	3.352
IL6ST	0	1.24193	0.573	0.171	0	3.351
NEAT1	0	1.12886	0.717	0.214	0	3.35
RFK	1.30652e-302	0.499911	0.437	0.131	2.63813e-298	3.336
TFPI	0	1.79114	0.757	0.227	0	3.335
SEC31A	0	0.476867	0.46	0.138	0	3.333
NDFIP2	5.14514e-248	0.38823	0.39	0.117	1.03891e-243	3.333
ANKRD11	4.56164e-184	0.331328	0.282	0.085	9.21086e-180	3.318
SYNE2	0	0.72356	0.524	0.158	0	3.316
TMEM263	1.06676e-207	0.338087	0.331	0.1	2.15401e-203	3.31
HLA-E	0	0.788779	0.632	0.191	0	3.309
FLT1	0	2.21302	0.801	0.243	0	3.296
ITIH5	4.04577e-281	0.535749	0.414	0.126	8.16922e-277	3.286
TRIP11	2.96721e-186	0.326261	0.295	0.09	5.99139e-182	3.278
EIF2AK2	7.48077e-222	0.393108	0.353	0.108	1.51052e-217	3.269
ARID4B	6.94833e-189	0.299835	0.307	0.094	1.40301e-184	3.266
EPAS1	0	1.21519	0.74	0.227	0	3.26
BAZ1A	1.77952e-189	0.311862	0.306	0.094	3.59321e-185	3.255
SMC5	1.56688e-160	0.294702	0.257	0.079	3.16384e-156	3.253
KLF5	2.362e-173	0.344729	0.273	0.084	4.76934e-169	3.25
TET1	2.37618e-109	0.260495	0.169	0.052	4.79799e-105	3.25
C4orf48	1.45604e-203	0.356649	0.328	0.101	2.94003e-199	3.248
ATP1A1	1.70944e-167	0.319854	0.269	0.083	3.45169e-163	3.241
PLEKHA1	2.18013e-227	0.411227	0.356	0.11	4.40213e-223	3.236
MT-ND4L	0	1.07437	0.624	0.193	0	3.233
CD151	0	0.850771	0.678	0.21	0	3.229
CDH1	2.81431e-171	0.394194	0.268	0.083	5.68266e-167	3.229
SLC39A7	1.91981e-174	0.284145	0.287	0.089	3.87648e-170	3.225
RHOBTB3	5.82778e-261	0.52103	0.393	0.122	1.17675e-256	3.221
MGLL	8.6848e-232	0.409405	0.376	0.117	1.75363e-227	3.214
RAB6A	3.68366e-188	0.317899	0.311	0.097	7.43805e-184	3.206
HEXB	0	1.35021	0.518	0.163	0	3.178
DSC2	0	0.669491	0.435	0.137	0	3.175
SLC6A8	1.19952e-166	0.298089	0.282	0.089	2.42207e-162	3.169
PKN2	3.88979e-135	0.263289	0.228	0.072	7.85426e-131	3.167
ANXA4	0	0.764812	0.656	0.208	0	3.154
YWHAG	5.69439e-206	0.355754	0.355	0.113	1.14981e-201	3.142
PRKCSH	2.50074e-191	0.34678	0.329	0.105	5.04949e-187	3.133
TMED7	4.41383e-164	0.301777	0.282	0.09	8.91242e-160	3.133
SSR1	2.22454e-174	0.296419	0.306	0.098	4.49179e-170	3.122
EVA1A	1.44787e-123	0.318531	0.206	0.066	2.92354e-119	3.121
DNM1L	1.65747e-136	0.259561	0.239	0.077	3.34676e-132	3.104
GATA3	0	0.931037	0.726	0.234	0	3.103
ATRX	6.24719e-187	0.337519	0.321	0.104	1.26143e-182	3.087
TMED10	0	0.87449	0.689	0.226	0	3.049
FERMT2	0	0.60138	0.53	0.174	0	3.046
C1orf115	4.06952e-281	0.485183	0.467	0.154	8.21717e-277	3.032
CYB5R3	1.59282e-171	0.306773	0.326	0.108	3.21623e-167	3.019
LAMP2	1.24373e-270	0.44466	0.467	0.155	2.51133e-266	3.013
RCC2	1.03207e-126	0.256039	0.231	0.077	2.08395e-122	3
TGFBR3	4.12097e-114	0.269772	0.207	0.069	8.32107e-110	3
ID1	0	0.856711	0.518	0.173	0	2.994
SIL1	1.31403e-185	0.334393	0.341	0.114	2.65328e-181	2.991
GCC2	1.06045e-180	0.313613	0.329	0.11	2.14127e-176	2.991
ID3	0	1.25179	0.632	0.212	0	2.981
KLF4	3.43165e-182	0.529833	0.304	0.102	6.92919e-178	2.98
ABRACL	1.52823e-282	0.519034	0.484	0.163	3.0858e-278	2.969
CDC42EP1	1.00439e-143	0.319925	0.264	0.089	2.02806e-139	2.966
RTN2	1.77408e-166	0.320077	0.317	0.107	3.58223e-162	2.963
IGFBP3	0	2.06104	0.804	0.272	0	2.956
CCNL1	1.34697e-235	0.624312	0.395	0.134	2.71981e-231	2.948
FAM120A	2.83441e-234	0.422057	0.43	0.147	5.72323e-230	2.925
DNAJB11	2.40829e-130	0.262185	0.254	0.087	4.86281e-126	2.92
CRIM1	8.91239e-159	0.377488	0.288	0.099	1.79959e-154	2.909
IRF2BP2	6.6834e-137	0.280261	0.267	0.092	1.34951e-132	2.902
YIF1A	0	0.525659	0.53	0.183	0	2.896
FOSB	0	1.19905	0.608	0.21	0	2.895
TMED3	0	0.674531	0.542	0.188	0	2.883
PGF	0	0.878026	0.625	0.217	0	2.88
FSTL3	0	2.32087	0.904	0.314	0	2.879
LIMS1	4.06561e-226	0.376546	0.448	0.156	8.20928e-222	2.872
MMP12	6.82632e-102	1.65868	0.175	0.061	1.37837e-97	2.869
ZBTB10	6.27326e-139	0.281038	0.275	0.096	1.2667e-134	2.865
EIF4G1	2.56918e-148	0.283158	0.289	0.101	5.18769e-144	2.861
COBLL1	1.31586e-263	0.508342	0.469	0.164	2.65698e-259	2.86
TMEM134	6.8864e-196	0.370392	0.391	0.137	1.3905e-191	2.854
SNAP23	4.0686e-175	0.358855	0.348	0.122	8.21531e-171	2.852
YIPF2	3.9074e-180	0.386521	0.345	0.121	7.88982e-176	2.851
SPCS3	2.99285e-279	0.466951	0.515	0.181	6.04317e-275	2.845
GDF15	0	1.14676	0.523	0.184	0	2.842
PPP1R15A	1.82111e-239	0.492351	0.437	0.154	3.67718e-235	2.838
CTSH	1.39338e-125	0.454557	0.232	0.082	2.81351e-121	2.829
RIOK3	3.91916e-163	0.312741	0.333	0.118	7.91356e-159	2.822
PGM3	8.46921e-147	0.282451	0.313	0.111	1.7101e-142	2.82
CTSV	1.3643e-130	0.329458	0.251	0.089	2.75479e-126	2.82
LAMP1	1.4765e-277	0.492965	0.51	0.181	2.98135e-273	2.818
RHOB	3.50484e-221	0.569768	0.398	0.142	7.07698e-217	2.803
SPSB3	1.07179e-132	0.27245	0.28	0.1	2.16415e-128	2.8
TMF1	2.89879e-137	0.260352	0.291	0.104	5.85323e-133	2.798
TNFRSF1A	9.33773e-132	0.251085	0.282	0.101	1.88547e-127	2.792
CLTB	0	1.04851	0.713	0.256	0	2.785
PHIP	5.23801e-127	0.285966	0.256	0.092	1.05766e-122	2.783
KRTCAP2	8.2436e-235	0.401828	0.493	0.178	1.66455e-230	2.77
PLBD1	3.58615e-148	0.316088	0.31	0.112	7.24116e-144	2.768
SELENOS	5.01523e-248	0.441289	0.498	0.18	1.01267e-243	2.767
TNNI2	5.64776e-158	0.794705	0.278	0.101	1.14039e-153	2.752
FNBP1L	4.54411e-125	0.269348	0.272	0.099	9.17546e-121	2.747
MT1E	4.13734e-258	0.971315	0.403	0.147	8.35412e-254	2.741
DSP	0	0.878523	0.666	0.244	0	2.73
ACBD3	2.88138e-181	0.344871	0.406	0.149	5.81808e-177	2.725
CTSZ	1.27842e-237	0.406163	0.504	0.185	2.58138e-233	2.724
ETS2	8.26436e-160	0.45552	0.316	0.116	1.66874e-155	2.724
GSDMD	3.90359e-126	0.272807	0.275	0.101	7.88213e-122	2.723
NRBP1	6.8549e-254	0.446651	0.542	0.2	1.38414e-249	2.71
PLTP	1.5005e-143	0.549264	0.287	0.106	3.02982e-139	2.708
CCDC47	2.84735e-144	0.289079	0.327	0.121	5.74937e-140	2.702
IFRD1	9.1363e-106	0.298521	0.227	0.084	1.8448e-101	2.702
B4GALT1	1.10076e-183	0.362997	0.394	0.146	2.22266e-179	2.699
TOR1AIP2	3.21359e-224	0.40028	0.488	0.181	6.48887e-220	2.696
PGRMC1	1.08225e-175	0.382383	0.382	0.142	2.18527e-171	2.69
GALK1	4.40293e-129	0.274348	0.297	0.111	8.8904e-125	2.676
CANX	0	0.613491	0.628	0.235	0	2.672
SLTM	6.51311e-158	0.288423	0.366	0.137	1.31513e-153	2.672
CPVL	2.28406e-190	0.410672	0.416	0.156	4.61198e-186	2.667
UBE2Q2	9.57819e-145	0.314238	0.328	0.123	1.93403e-140	2.667
SURF4	5.26559e-219	0.40083	0.495	0.186	1.06323e-214	2.661
TMEM165	4.06343e-141	0.263547	0.338	0.127	8.20487e-137	2.661
EIF4EBP2	1.0395e-129	0.261367	0.307	0.116	2.09896e-125	2.647
HPGD	0	2.57439	0.801	0.303	0	2.644
CLINT1	1.01269e-167	0.325987	0.396	0.15	2.04482e-163	2.64
RSRP1	1.47003e-143	0.342793	0.319	0.121	2.96829e-139	2.636
GRN	0	0.699381	0.611	0.233	0	2.622
MYH10	4.85298e-185	0.443593	0.398	0.152	9.79913e-181	2.618
GRB2	1.76524e-290	0.572332	0.544	0.209	3.56438e-286	2.603
CLEC11A	1.64849e-55	0.255974	0.127	0.049	3.32863e-51	2.592
MPZL1	1.52243e-153	0.321672	0.374	0.145	3.07409e-149	2.579
HSPH1	2.69566e-117	0.276113	0.281	0.109	5.44308e-113	2.578
SEC62	6.54025e-260	0.444906	0.577	0.224	1.32061e-255	2.576
ATP6AP2	2.75039e-155	0.294751	0.4	0.156	5.55359e-151	2.564
PGRMC2	3.60344e-147	0.295071	0.369	0.144	7.27606e-143	2.562
NDFIP1	1.15454e-189	0.366208	0.479	0.187	2.33125e-185	2.561
EIF4EBP1	5.32063e-144	0.29631	0.363	0.142	1.07434e-139	2.556
HM13	4.1044e-196	0.443631	0.429	0.168	8.2876e-192	2.554
JUP	1.02726e-145	0.319295	0.357	0.14	2.07425e-141	2.55
CYB5R1	2.17651e-132	0.300288	0.328	0.129	4.3948e-128	2.543
TM9SF3	2.30949e-155	0.310013	0.394	0.155	4.66332e-151	2.542
NUCB2	0	0.634304	0.668	0.263	0	2.54
VMP1	6.84193e-123	0.281508	0.312	0.123	1.38152e-118	2.537
ENDOG	1.96037e-153	0.456883	0.329	0.13	3.95838e-149	2.531
ARID3A	0	0.762053	0.687	0.272	0	2.526
HMOX1	3.57013e-209	0.600501	0.442	0.175	7.20881e-205	2.526
CAPN6	8.64105e-135	0.331162	0.318	0.126	1.7448e-130	2.524
STT3B	1.44959e-117	0.274682	0.29	0.115	2.92701e-113	2.522
ITM2C	2.97365e-127	0.413753	0.291	0.116	6.00439e-123	2.509
EVA1B	0	0.713044	0.592	0.238	0	2.487
LGMN	9.8932e-159	0.279604	0.426	0.172	1.99764e-154	2.477
SPARC	0	1.63385	0.751	0.304	0	2.47
GADD45B	2.95663e-134	0.423204	0.321	0.13	5.97002e-130	2.469
TPM2	8.38192e-143	0.345463	0.37	0.15	1.69248e-138	2.467
COTL1	0	1.35012	0.818	0.332	0	2.464
CRABP2	1.44091e-57	0.324568	0.14	0.057	2.90948e-53	2.456
CSRP1	8.14189e-191	0.4381	0.464	0.189	1.64401e-186	2.455
FHL2	0	0.730147	0.625	0.255	0	2.451
N4BP2L2	9.64629e-151	0.378549	0.381	0.156	1.94778e-146	2.442
SDF2L1	1.20507e-198	0.495735	0.466	0.192	2.43328e-194	2.427
SOD3	1.2806e-76	0.521582	0.182	0.075	2.58579e-72	2.427
PAK2	4.35032e-158	0.3269	0.439	0.181	8.78417e-154	2.425
DAP	1.25462e-115	0.333472	0.304	0.126	2.53334e-111	2.413
GRHL1	1.66095e-96	0.255512	0.262	0.109	3.35379e-92	2.404
TENM3	5.48559e-88	0.277313	0.233	0.097	1.10765e-83	2.402
VKORC1	1.1279e-150	0.330328	0.439	0.183	2.27746e-146	2.399
LAIR2	0	2.20904	0.733	0.306	0	2.395
EGR1	8.08236e-148	0.628107	0.345	0.145	1.63199e-143	2.379
ATG12	4.17688e-113	0.288749	0.328	0.138	8.43396e-109	2.377
DNAJC15	3.20751e-237	0.492445	0.569	0.24	6.47661e-233	2.371
RGCC	4.95244e-67	0.413574	0.175	0.074	9.99997e-63	2.365
PTS	1.3263e-106	0.292978	0.305	0.129	2.67807e-102	2.364
SLC38A1	1.39978e-114	0.269793	0.33	0.14	2.82644e-110	2.357
TMEM219	4.63021e-138	0.296057	0.435	0.185	9.34933e-134	2.351
WEE1	2.40837e-127	0.348447	0.352	0.15	4.86298e-123	2.347
SERPINE2	0	2.10651	0.705	0.302	0	2.334
GBP1	1.09635e-72	0.270746	0.214	0.093	2.21376e-68	2.301
TNFRSF12A	3.19659e-127	0.452374	0.338	0.147	6.45455e-123	2.299
CD55	4.39415e-181	0.438736	0.491	0.214	8.87267e-177	2.294
BRD2	1.00315e-105	0.316168	0.312	0.136	2.02555e-101	2.294
PNISR	3.63249e-113	0.303333	0.345	0.151	7.33473e-109	2.285
ATF3	2.73784e-210	0.704729	0.452	0.198	5.52825e-206	2.283
CD46	7.78363e-167	0.386972	0.481	0.211	1.57167e-162	2.28
AMD1	5.21516e-122	0.293398	0.402	0.177	1.05305e-117	2.271
CAP1	3.78132e-282	0.550566	0.658	0.29	7.63523e-278	2.269
LEP	2.60883e-53	0.670735	0.145	0.064	5.26776e-49	2.266
TMED2	3.45906e-240	0.484373	0.618	0.274	6.98453e-236	2.255
CALD1	0	0.97796	0.825	0.366	0	2.254
RPN2	0	0.874017	0.764	0.339	0	2.254
SSR3	0	0.700783	0.694	0.311	0	2.232
PPARG	1.06058e-147	0.394354	0.448	0.201	2.14152e-143	2.229
SH3GLB1	1.38121e-138	0.321422	0.481	0.216	2.78894e-134	2.227
JPT2	2.50777e-110	0.272988	0.385	0.173	5.06369e-106	2.225
YIPF3	3.34339e-129	0.282508	0.467	0.21	6.75097e-125	2.224
RABAC1	0	0.827099	0.77	0.348	0	2.213
ERRFI1	2.56078e-82	0.450886	0.234	0.106	5.17073e-78	2.208
SARAF	1.47329e-196	0.468525	0.548	0.25	2.97486e-192	2.192
SGK1	1.02787e-74	0.274125	0.245	0.112	2.07547e-70	2.188
SRRM2	2.39613e-166	0.366466	0.561	0.257	4.83827e-162	2.183
CAMTA1	1.34421e-113	0.306253	0.396	0.182	2.71423e-109	2.176
WSB1	2.01021e-210	0.541033	0.616	0.285	4.05901e-206	2.161
SFT2D1	1.65796e-113	0.297479	0.438	0.203	3.34775e-109	2.158
ARL6IP5	2.96476e-207	0.51617	0.575	0.269	5.98645e-203	2.138
CNPY2	8.50571e-271	0.581271	0.661	0.31	1.71747e-266	2.132
CORO1B	1.45383e-104	0.342411	0.353	0.166	2.93557e-100	2.127
TMED9	0	0.806056	0.762	0.36	0	2.117
PSAP	0	0.975529	0.836	0.395	0	2.116
TMEM167A	1.12836e-142	0.325713	0.56	0.265	2.27838e-138	2.113
MYDGF	0	0.790916	0.741	0.351	0	2.111
RCN1	6.51043e-116	0.345826	0.382	0.181	1.31459e-111	2.11
HERPUD1	3.12142e-151	0.423111	0.504	0.239	6.30277e-147	2.109
DUSP1	1.65958e-254	0.861804	0.565	0.268	3.35103e-250	2.108
ACTR2	2.23964e-116	0.260183	0.491	0.234	4.52228e-112	2.098
UBE2K	2.13667e-116	0.298873	0.495	0.238	4.31436e-112	2.08
KLF2	2.69746e-53	0.333499	0.191	0.092	5.44671e-49	2.076
CD164	7.20211e-141	0.28439	0.597	0.288	1.45425e-136	2.073
SERPINB6	1.13258e-184	0.442638	0.598	0.289	2.2869e-180	2.069
FBN2	3.20325e-55	0.33487	0.2	0.097	6.46801e-51	2.062
RBM25	1.23847e-110	0.308527	0.445	0.216	2.50072e-106	2.06
MCL1	1.44326e-103	0.324411	0.397	0.193	2.91423e-99	2.057
JUNB	5.58233e-147	0.559991	0.456	0.222	1.12718e-142	2.054
SLC2A1	8.77403e-194	0.519076	0.593	0.289	1.77165e-189	2.052
EFHD1	4.89849e-81	0.304898	0.288	0.141	9.89104e-77	2.043
PIM3	2.77809e-85	0.268396	0.335	0.165	5.60952e-81	2.03
BCAP31	3.43941e-146	0.338214	0.605	0.299	6.94485e-142	2.023
SH3BGRL3	6.00959e-233	0.525524	0.647	0.32	1.21346e-228	2.022
HSPA5	0	1.01483	0.781	0.389	0	2.008
PRDX4	0	0.886659	0.701	0.353	0	1.986
TMEM59	0	0.966636	0.751	0.382	0	1.966
S100A4	1.27273e-94	0.267784	0.414	0.211	2.56989e-90	1.962
MAFF	8.23813e-71	0.276663	0.314	0.161	1.66344e-66	1.95
CD59	5.39996e-115	0.307811	0.521	0.268	1.09036e-110	1.944
LMAN2	1.26401e-172	0.416802	0.653	0.336	2.55228e-168	1.943
IMPA2	2.74731e-93	0.288616	0.432	0.223	5.54738e-89	1.937
SF3B1	4.64585e-88	0.253424	0.455	0.236	9.38089e-84	1.928
CDC37	3.19433e-97	0.288611	0.5	0.262	6.45e-93	1.908
EGFR	1.33778e-60	0.269258	0.28	0.147	2.70124e-56	1.905
ACTR3	1.58243e-98	0.259871	0.531	0.279	3.19525e-94	1.903
DDOST	2.09528e-158	0.432438	0.618	0.328	4.23079e-154	1.884
SON	5.79116e-96	0.293233	0.504	0.269	1.16935e-91	1.874
CAV1	9.10897e-91	0.369591	0.439	0.239	1.83928e-86	1.837
CDK7	5.36128e-68	0.283148	0.338	0.185	1.08255e-63	1.827
HSP90B1	0	1.1759	0.874	0.48	0	1.821
TCEAL4	8.2169e-140	0.561664	0.551	0.303	1.65916e-135	1.818
JPT1	0	1.63916	0.887	0.49	0	1.81
NPC2	1.06355e-183	0.458298	0.684	0.381	2.14753e-179	1.795
ZFP36L1	1.25077e-209	0.711788	0.642	0.358	2.52555e-205	1.793
HNRNPH1	2.07376e-82	0.330262	0.451	0.252	4.18733e-78	1.79
PDIA3	0	0.758981	0.822	0.46	0	1.787
MT-ND5	0	1.28231	0.875	0.49	0	1.786
DDX17	8.09317e-78	0.270464	0.501	0.283	1.63417e-73	1.77
CLDN7	2.51362e-84	0.27188	0.541	0.306	5.0755e-80	1.768
SDCBP	1.55671e-143	0.365138	0.7	0.397	3.1433e-139	1.763
CD81	9.20765e-100	0.294805	0.575	0.329	1.85921e-95	1.748
HDLBP	2.58733e-82	0.264206	0.552	0.316	5.22434e-78	1.747
SRI	0	1.25382	0.755	0.433	0	1.744
IFITM3	2.783e-232	0.762846	0.675	0.388	5.61943e-228	1.74
FUS	1.15338e-104	0.414476	0.579	0.333	2.32891e-100	1.739
TECR	5.88543e-105	0.332338	0.599	0.346	1.18839e-100	1.731
TPM1	0	1.94724	0.943	0.546	0	1.727
CEBPD	9.0297e-176	0.55283	0.67	0.388	1.82328e-171	1.727
CLDN4	2.69704e-110	0.518068	0.53	0.309	5.44587e-106	1.715
KDELR1	0	0.616901	0.749	0.438	0	1.71
SPCS2	1.81895e-93	0.284145	0.634	0.372	3.67283e-89	1.704
BZW2	0	0.68084	0.814	0.479	0	1.699
ATF4	1.85061e-68	0.259377	0.522	0.312	3.73675e-64	1.673
CCNE1	6.95432e-169	0.831715	0.548	0.331	1.40422e-164	1.656
FN1	0	3.08389	0.92	0.556	0	1.655
PDIA6	0	0.832317	0.795	0.481	0	1.653
CENPX	8.71951e-68	0.255202	0.567	0.352	1.76064e-63	1.611
RTN4	2.8722e-134	0.371582	0.743	0.467	5.79954e-130	1.591
CEBPB	5.77794e-253	0.487242	0.838	0.527	1.16668e-248	1.59
RHEB	3.44039e-87	0.363474	0.6	0.379	6.94684e-83	1.583
TMBIM6	0	0.674679	0.828	0.528	0	1.568
DAD1	4.33452e-76	0.273429	0.632	0.403	8.75227e-72	1.568
FBLN1	0	1.1636	0.792	0.509	0	1.556
TIMP3	0	2.42951	0.678	0.438	0	1.548
RAB2A	8.25604e-107	0.293739	0.739	0.478	1.66706e-102	1.546
EZR	1.76459e-249	0.520211	0.838	0.544	3.56305e-245	1.54
CSH1	1.40446e-133	0.73222	0.585	0.381	2.83589e-129	1.535
ARF4	6.406e-100	0.303232	0.717	0.467	1.2935e-95	1.535
RPS27L	0	0.796424	0.831	0.543	0	1.53
MORF4L2	0	0.684451	0.874	0.576	0	1.517
PPP1R14B	0	0.996544	0.897	0.597	0	1.503
P4HB	0	0.897146	0.889	0.593	0	1.499
TAGLN2	0	0.923657	0.871	0.59	0	1.476
HILPDA	6.12924e-22	0.254107	0.28	0.19	1.23762e-17	1.474
KDELR2	4.7098e-233	0.502791	0.817	0.561	9.51003e-229	1.456
FOS	0	1.09948	0.887	0.618	0	1.435
OSTC	5.71608e-99	0.377165	0.706	0.5	1.15419e-94	1.412
ARPC1B	7.44227e-190	0.501593	0.803	0.57	1.50274e-185	1.409
MT-ND2	0	1.3336	0.919	0.656	0	1.401
SSR2	7.15596e-128	0.360602	0.764	0.556	1.44493e-123	1.374
IER2	3.79912e-65	0.447004	0.591	0.433	7.67119e-61	1.365
SAT1	0	1.20607	0.863	0.634	0	1.361
C15orf48	4.15347e-22	0.499894	0.338	0.25	8.38669e-18	1.352
CTSL	0	1.29031	0.864	0.645	0	1.34
TPM4	6.36178e-57	0.251082	0.776	0.583	1.28457e-52	1.331
LGALS1	4.80371e-63	0.367922	0.647	0.494	9.69964e-59	1.31
PABPC1	1.5186e-66	0.31164	0.798	0.61	3.06636e-62	1.308
CALR	9.25797e-274	0.757177	0.87	0.675	1.86937e-269	1.289
MALAT1	0	1.60864	0.959	0.764	0	1.255
ATP6V0E1	8.37698e-156	0.594068	0.8	0.64	1.69148e-151	1.25
SSR4	1.05977e-238	0.631392	0.827	0.668	2.13989e-234	1.238
JUND	7.09067e-227	0.547787	0.906	0.739	1.43175e-222	1.226
MT-ND1	0	1.32651	0.937	0.777	0	1.206
MT-ND4	0	1.57637	0.957	0.805	0	1.189
MT-ND3	0	1.29633	0.946	0.799	0	1.184
CD63	0	0.942158	0.938	0.8	0	1.172
ITM2B	0	2.13136	0.962	0.844	0	1.14
MT-CYB	0	1.46079	0.957	0.845	0	1.133
TUBA1C	1.95604e-73	0.473998	0.809	0.715	3.94964e-69	1.131
MT-CO1	0	1.42151	0.96	0.854	0	1.124
BRI3	3.07121e-260	0.796435	0.909	0.825	6.20138e-256	1.102
B2M	0	1.14577	0.971	0.888	0	1.093
UBC	1.0872e-279	0.662999	0.951	0.87	2.19528e-275	1.093
MT-CO2	0	1.5011	0.969	0.887	0	1.092
PPIB	1.60171e-275	0.652259	0.913	0.842	3.23417e-271	1.084
MT-ATP6	0	1.41252	0.969	0.902	0	1.074
CLIC3	1.78748e-16	0.256666	0.723	0.677	3.60928e-12	1.068
MT-CO3	6.59577e-286	1.31237	0.971	0.912	1.33182e-281	1.065
HMGB3	4.82505e-49	0.567332	0.8	0.76	9.74275e-45	1.053
KRT19	0	1.28354	0.97	0.936	0	1.036
ANXA2	2.44023e-210	0.43469	0.951	0.919	4.92731e-206	1.035
KRT7	0	0.761431	0.987	0.962	0	1.026
TMSB10	1.98561e-270	0.711289	0.993	0.989	4.00934e-266	1.004
KRT8	0	0.862315	0.985	0.982	0	1.003
ACTB	0	0.694065	0.985	0.984	0	1.001
CDKN1C	0	0.680554	0.981	0.985	0	0.996
KRT18	1.04111e-103	0.426616	0.988	0.997	2.1022e-99	0.991
S100A6	3.50344e-36	0.270395	0.885	0.895	7.07415e-32	0.989
TXN	5.84398e-40	0.257418	0.86	0.884	1.18002e-35	0.973
LY6E	1.28002e-22	0.545697	0.689	0.722	2.58463e-18	0.954

## Sheet: EVT2
EVT2	p_val	avg_logFC	pct.1	pct.2	p_val_adj	ratio
HLA-DQA2	0	0.472465	0.123	0.003	0	41
GPR34	1.28459e-230	0.358931	0.106	0.006	2.59384e-226	17.667
CD52	0	0.774524	0.235	0.015	0	15.667
CCL20	1.98893e-252	0.485491	0.123	0.008	4.01605e-248	15.375
SPI1	6.65046e-226	0.384351	0.114	0.008	1.34286e-221	14.25
LYL1	1.53722e-249	0.453542	0.126	0.009	3.10395e-245	14
DUSP2	0	0.754691	0.229	0.017	0	13.471
CHI3L1	1.81427e-231	0.459767	0.121	0.009	3.66338e-227	13.444
TREM2	0	0.705746	0.226	0.017	0	13.294
MNDA	3.72032e-257	0.449773	0.132	0.01	7.51208e-253	13.2
CYBB	1.78491e-263	0.458543	0.142	0.011	3.60409e-259	12.909
LST1	0	0.591961	0.19	0.015	0	12.667
HPGDS	0	0.677539	0.215	0.017	0	12.647
GAS6	9.76809e-185	0.352838	0.101	0.008	1.97237e-180	12.625
MRC1	9.25103e-306	0.594585	0.164	0.013	1.86797e-301	12.615
NCF2	9.60546e-225	0.412852	0.124	0.01	1.93953e-220	12.4
IGSF6	2.34755e-304	0.53739	0.16	0.013	4.74017e-300	12.308
C1QC	0	0.810206	0.254	0.021	0	12.095
CD53	1.83828e-266	0.453775	0.145	0.012	3.71186e-262	12.083
LGALS9	1.74255e-236	0.417177	0.129	0.011	3.51856e-232	11.727
ITGB2	0	0.862807	0.304	0.026	0	11.692
PLEK	0	0.53639	0.17	0.015	0	11.333
FCGR1A	3.74591e-174	0.311405	0.101	0.009	7.56375e-170	11.222
LY96	0	0.703574	0.235	0.021	0	11.19
VSIG4	0	0.720966	0.229	0.021	0	10.905
HCST	0	0.741205	0.237	0.022	0	10.773
MSR1	2.7843e-186	0.380564	0.107	0.01	5.62207e-182	10.7
HLA-DMA	6.14218e-238	0.473839	0.139	0.013	1.24023e-233	10.692
CD37	1.6689e-210	0.421362	0.126	0.012	3.36983e-206	10.5
GMFG	0	0.672051	0.228	0.022	0	10.364
STAB1	5.21007e-195	0.397968	0.114	0.011	1.05202e-190	10.364
MS4A7	3.50169e-260	0.491435	0.155	0.015	7.07062e-256	10.333
IL1B	0	1.11871	0.37	0.036	0	10.278
CCL2	2.24003e-221	0.507328	0.133	0.013	4.52307e-217	10.231
MEF2C	5.18441e-224	0.41398	0.132	0.013	1.04684e-219	10.154
A2M	2.54906e-302	0.552034	0.18	0.018	5.14706e-298	10
AGR2	2.9253e-216	0.461525	0.128	0.013	5.90676e-212	9.846
AIF1	0	1.42979	0.562	0.058	0	9.69
MAF	0	0.638145	0.201	0.021	0	9.571
PLEKHO1	5.04068e-199	0.391274	0.124	0.013	1.01781e-194	9.538
MS4A6A	5.35974e-231	0.436329	0.141	0.015	1.08224e-226	9.4
CD163	5.30794e-273	0.54771	0.169	0.018	1.07178e-268	9.389
CXCL3	2.17078e-210	0.495087	0.131	0.014	4.38324e-206	9.357
CTSS	0	0.977785	0.355	0.038	0	9.342
LYZ	0	1.2851	0.466	0.05	0	9.32
LAPTM5	0	1.05229	0.403	0.044	0	9.159
BCL2A1	0	0.72487	0.235	0.026	0	9.038
F13A1	0	1.28363	0.429	0.048	0	8.938
PTPRC	1.59261e-166	0.340732	0.106	0.012	3.21579e-162	8.833
FOLR2	0	0.943396	0.297	0.034	0	8.735
C1QB	0	1.09226	0.415	0.048	0	8.646
TYROBP	0	1.6491	0.699	0.081	0	8.63
BIN1	2.06257e-210	0.450453	0.138	0.016	4.16475e-206	8.625
CD83	1.47651e-281	0.559915	0.185	0.022	2.98136e-277	8.409
ALOX5AP	1.44057e-157	0.343458	0.108	0.013	2.90879e-153	8.308
C1QA	0	1.33606	0.522	0.064	0	8.156
FCER1G	0	1.06792	0.39	0.048	0	8.125
CD36	0	1.19161	0.454	0.056	0	8.107
MS4A4A	5.98793e-269	0.589269	0.184	0.023	1.20908e-264	8
MAFB	6.34183e-224	0.507119	0.152	0.019	1.28054e-219	8
FCGR2A	8.25856e-178	0.404844	0.126	0.016	1.66757e-173	7.875
HLA-DQB1	8.78186e-203	0.508326	0.141	0.018	1.77323e-198	7.833
CD68	0	1.22216	0.483	0.062	0	7.79
LYVE1	0	1.07632	0.341	0.044	0	7.75
ARRB2	1.40952e-162	0.346951	0.119	0.016	2.84611e-158	7.437
RAB32	1.37536e-242	0.50806	0.171	0.023	2.77712e-238	7.435
FCGRT	0	1.36067	0.554	0.075	0	7.387
C2	5.74576e-167	0.362408	0.124	0.017	1.16018e-162	7.294
RNASE1	0	1.19154	0.399	0.055	0	7.255
RGS1	1.0959e-130	0.339613	0.101	0.014	2.21285e-126	7.214
CD14	0	1.38188	0.483	0.067	0	7.209
CXCL2	1.10119e-244	0.592687	0.179	0.025	2.22353e-240	7.16
IFI27L2	6.35245e-167	0.392857	0.128	0.018	1.28269e-162	7.111
HLA-A	0	1.37326	0.589	0.083	0	7.096
TMEM176B	4.15282e-179	0.429026	0.134	0.019	8.38537e-175	7.053
HLA-DPA1	0	0.916182	0.286	0.041	0	6.976
CCL3	0	1.83085	0.756	0.113	0	6.69
CXCL8	0	1.50772	0.607	0.093	0	6.527
HLA-DPB1	0	0.930094	0.306	0.047	0	6.511
ICAM1	7.67137e-132	0.329137	0.109	0.017	1.549e-127	6.412
SH3BGRL	2.01458e-281	0.632844	0.222	0.035	4.06783e-277	6.343
G0S2	1.28205e-262	0.690643	0.212	0.034	2.58872e-258	6.235
CCL4	0	1.64591	0.66	0.106	0	6.226
NCF4	1.54661e-152	0.376897	0.129	0.021	3.12291e-148	6.143
RARRES2	1.26799e-227	0.59493	0.189	0.031	2.56033e-223	6.097
CORO1A	8.09997e-155	0.431031	0.133	0.022	1.63555e-150	6.045
CD74	0	1.04776	0.354	0.059	0	6
C5AR1	6.61196e-115	0.315874	0.101	0.017	1.33509e-110	5.941
RBP7	1.49308e-204	0.535882	0.172	0.029	3.01483e-200	5.931
S100A8	1.18903e-176	0.526921	0.153	0.026	2.40089e-172	5.885
ZEB2	3.15977e-208	0.546601	0.182	0.031	6.38021e-204	5.871
GYPC	0	1.00979	0.395	0.068	0	5.809
NR4A2	1.75469e-150	0.437999	0.137	0.024	3.54307e-146	5.708
TXNIP	0	0.875324	0.279	0.049	0	5.694
TUBA1A	8.83806e-300	0.69107	0.256	0.045	1.78458e-295	5.689
CCL3L1	0	1.20232	0.424	0.075	0	5.653
HLA-DRA	0	1.41588	0.55	0.1	0	5.5
MGP	0	1.09613	0.415	0.076	0	5.461
IFI16	1.30561e-194	0.523056	0.182	0.034	2.63629e-190	5.353
EGFL7	1.33658e-280	0.677715	0.255	0.048	2.69883e-276	5.312
DES	7.84184e-177	0.525734	0.169	0.032	1.58342e-172	5.281
EMP3	0	0.920408	0.367	0.07	0	5.243
OGN	3.64756e-114	0.3691	0.11	0.021	7.36514e-110	5.238
CCL4L2	0	1.3138	0.499	0.096	0	5.198
IGFBP4	3.50591e-116	0.348241	0.114	0.022	7.07914e-112	5.182
SAMHD1	1.22346e-106	0.32348	0.108	0.021	2.47042e-102	5.143
CD44	5.50663e-129	0.407672	0.131	0.026	1.1119e-124	5.038
SRGN	0	0.991012	0.352	0.071	0	4.958
PLAC9	0	0.906907	0.355	0.072	0	4.931
GPNMB	3.88584e-292	0.810191	0.279	0.057	7.8463e-288	4.895
UCP2	7.09783e-115	0.366733	0.123	0.026	1.43319e-110	4.731
ATP1B1	3.90711e-123	0.41073	0.138	0.03	7.88924e-119	4.6
AP1S2	3.75078e-123	0.405759	0.136	0.03	7.57357e-119	4.533
TGFBI	2.2191e-236	0.608387	0.257	0.058	4.4808e-232	4.431
BLVRA	4.86966e-115	0.400464	0.135	0.031	9.83282e-111	4.355
S100A4	0	1.46411	0.731	0.17	0	4.3
LEP	9.89349e-194	0.294535	0.232	0.054	1.99769e-189	4.296
LIPA	3.65608e-168	0.548419	0.197	0.047	7.38235e-164	4.191
HLA-B	0	1.09667	0.498	0.123	0	4.049
MMP23B	1.54489e-98	0.393928	0.128	0.032	3.11944e-94	4
FABP5	0	1.46464	0.707	0.182	0	3.885
PMP22	4.69872e-229	0.697931	0.279	0.072	9.48765e-225	3.875
ENPP2	7.28345e-88	0.350453	0.121	0.032	1.47067e-83	3.781
CTHRC1	6.58794e-131	0.486003	0.177	0.047	1.33024e-126	3.766
APOE	0	2.19329	0.93	0.248	0	3.75
MSN	2.50018e-79	0.310145	0.112	0.03	5.04836e-75	3.733
STXBP6	2.61773e-75	0.336763	0.108	0.029	5.28573e-71	3.724
PLTP	2.45846e-300	0.811018	0.375	0.101	4.96413e-296	3.713
RNF130	1.87725e-120	0.428304	0.167	0.045	3.79055e-116	3.711
ACTA2	1.53055e-234	0.700318	0.302	0.082	3.09049e-230	3.683
PLAUR	5.83523e-196	0.673607	0.253	0.069	1.17825e-191	3.667
CFD	0	0.873548	0.384	0.107	0	3.589
CXCL14	0	1.12206	0.584	0.163	0	3.583
IFI27	1.44418e-302	0.352961	0.444	0.125	2.91608e-298	3.552
MARCKS	0	0.880493	0.437	0.124	0	3.524
IFITM2	2.08135e-106	0.424543	0.164	0.047	4.20267e-102	3.489
MT1H	2.03289e-190	0.768462	0.284	0.082	4.10482e-186	3.463
BMP2K	4.49013e-86	0.35973	0.135	0.039	9.06647e-82	3.462
PTGDS	1.40149e-190	0.667629	0.263	0.076	2.82989e-186	3.461
ENPP1	2.26048e-73	0.365249	0.117	0.034	4.56435e-69	3.441
APOC1	0	1.82262	0.818	0.239	0	3.423
DCN	0	1.14453	0.612	0.179	0	3.419
HLA-DRB1	8.26607e-133	0.661946	0.203	0.06	1.66909e-128	3.383
CDH11	3.10064e-71	0.367585	0.117	0.035	6.26082e-67	3.343
DLK1	0	1.15778	0.633	0.19	0	3.332
TAGLN	1.19654e-287	0.762133	0.396	0.119	2.41605e-283	3.328
CCND2	5.94359e-120	0.500303	0.186	0.056	1.20013e-115	3.321
IER3	0	1.11598	0.529	0.16	0	3.306
SOD2	8.47197e-197	0.721101	0.284	0.086	1.71066e-192	3.302
CCDC88A	7.72555e-80	0.352429	0.134	0.041	1.55994e-75	3.268
PLA2G2A	5.05025e-88	0.45246	0.151	0.047	1.01975e-83	3.213
CYBA	0	1.23545	0.649	0.203	0	3.197
PCOLCE	9.65225e-80	0.378727	0.139	0.044	1.94898e-75	3.159
PSMB8	1.75718e-81	0.380166	0.145	0.047	3.5481e-77	3.085
MT1G	6.27372e-142	0.708618	0.249	0.081	1.26679e-137	3.074
PLA2G7	2.83528e-116	0.440477	0.209	0.068	5.725e-112	3.074
HAPLN1	4.09571e-117	0.502924	0.217	0.074	8.27006e-113	2.932
LUM	1.1523e-282	0.844811	0.438	0.151	2.32673e-278	2.901
HLA-C	0	0.934733	0.608	0.21	0	2.895
AGPAT2	8.98818e-54	0.285182	0.11	0.038	1.81489e-49	2.895
CTSD	0	1.46151	0.795	0.275	0	2.891
TIMP1	0	0.882733	0.5	0.173	0	2.89
TSPO	0	0.743819	0.555	0.193	0	2.876
PITX2	1.6136e-51	0.310813	0.106	0.037	3.25817e-47	2.865
LAIR2	0	0.697687	0.868	0.306	0	2.837
CSF1R	1.55067e-120	0.53182	0.224	0.079	3.13111e-116	2.835
MEG3	4.3114e-166	0.671278	0.303	0.107	8.70558e-162	2.832
ZFP36L2	8.20327e-73	0.399966	0.147	0.052	1.6564e-68	2.827
VIM	0	1.55926	0.888	0.316	0	2.81
VCAN	3.82828e-107	0.48483	0.213	0.076	7.73006e-103	2.803
EGFL6	2.78047e-166	0.613994	0.311	0.111	5.61432e-162	2.802
MFSD1	1.36342e-61	0.33854	0.131	0.047	2.75302e-57	2.787
ACP5	3.4366e-98	0.49656	0.192	0.069	6.93918e-94	2.783
PLAGL1	1.44205e-69	0.399238	0.147	0.053	2.91179e-65	2.774
BLVRB	0	1.2488	0.625	0.229	0	2.729
RGS10	5.1518e-172	0.68446	0.309	0.114	1.04025e-167	2.711
GNG11	2.36028e-47	0.287833	0.108	0.04	4.76587e-43	2.7
LGMN	0	0.966048	0.477	0.177	0	2.695
MAN1A1	1.58633e-67	0.399312	0.149	0.056	3.20312e-63	2.661
KCTD12	5.71936e-119	0.50864	0.252	0.096	1.15485e-114	2.625
ISG15	2.14166e-279	0.640914	0.54	0.208	4.32443e-275	2.596
DDAH2	3.25101e-67	0.375384	0.158	0.061	6.56444e-63	2.59
BST2	1.00592e-115	0.39895	0.277	0.107	2.03115e-111	2.589
S100A9	0	0.579893	0.647	0.252	0	2.567
IQGAP2	8.88999e-53	0.316618	0.135	0.053	1.79507e-48	2.547
RGCC	2.20061e-79	0.386748	0.193	0.076	4.44346e-75	2.539
FUOM	4.70263e-41	0.280639	0.107	0.043	9.49554e-37	2.488
COL1A2	0	0.815696	0.547	0.221	0	2.475
JUNB	1.32456e-300	0.839048	0.542	0.22	2.67455e-296	2.464
GADD45B	3.65935e-147	0.633003	0.334	0.138	7.38897e-143	2.42
CAPG	9.99964e-212	0.723621	0.446	0.185	2.01913e-207	2.411
CTSZ	1.60043e-278	0.921889	0.489	0.204	3.2316e-274	2.397
CTSB	0	1.18955	0.697	0.291	0	2.395
PPT1	1.04342e-42	0.317371	0.117	0.049	2.10688e-38	2.388
HGF	6.21938e-60	0.403532	0.168	0.071	1.25582e-55	2.366
TMSB4X	0	2.37093	0.992	0.424	0	2.34
TPP1	4.97653e-56	0.374096	0.154	0.066	1.00486e-51	2.333
IGFBP3	0	0.283699	0.727	0.312	0	2.33
GPC3	4.74706e-122	0.566272	0.308	0.133	9.58526e-118	2.316
TSPAN4	6.23578e-77	0.442625	0.205	0.089	1.25913e-72	2.303
TPM2	4.82481e-155	0.652838	0.367	0.161	9.74225e-151	2.28
TYMP	2.67478e-163	0.704067	0.394	0.176	5.40092e-159	2.239
GJA1	6.25676e-66	0.44252	0.196	0.088	1.26337e-61	2.227
RNASET2	4.91519e-74	0.462405	0.216	0.098	9.92475e-70	2.204
C15orf48	4.38869e-154	0.365302	0.499	0.229	8.86164e-150	2.179
COL3A1	0	1.14172	0.786	0.361	0	2.177
C4orf48	6.38803e-93	0.543929	0.265	0.123	1.28987e-88	2.154
HBE1	0	1.78284	0.746	0.347	0	2.15
COL6A1	1.61566e-80	0.485585	0.246	0.115	3.26234e-76	2.139
FRZB	9.33912e-33	0.260102	0.115	0.054	1.88575e-28	2.13
SPP1	0	2.43082	0.993	0.478	0	2.077
SELENOM	1.49499e-81	0.359042	0.304	0.147	3.01868e-77	2.068
LGALS1	0	1.41942	0.936	0.455	0	2.057
NPL	3.30839e-78	0.490567	0.256	0.125	6.68031e-74	2.048
ZFP36	3.50396e-45	0.398254	0.161	0.079	7.07519e-41	2.038
COL1A1	5.61484e-199	0.695313	0.499	0.245	1.13375e-194	2.037
NRP1	7.95113e-33	0.29348	0.129	0.064	1.60549e-28	2.016
DPP7	4.4691e-53	0.403163	0.197	0.099	9.024e-49	1.99
DUSP1	5.52593e-193	0.61477	0.563	0.283	1.1158e-188	1.989
RAP2B	2.46082e-42	0.35821	0.161	0.081	4.96889e-38	1.988
GLRX	4.90996e-115	0.330924	0.455	0.229	9.91419e-111	1.987
KLF2	1.52927e-48	0.396286	0.192	0.097	3.0879e-44	1.979
FSCN1	8.40467e-37	0.328654	0.148	0.075	1.69707e-32	1.973
AHSP	2.7982e-28	0.359615	0.118	0.06	5.65013e-24	1.967
PLD3	2.29091e-105	0.590168	0.324	0.165	4.62581e-101	1.964
PEPD	3.217e-38	0.33139	0.153	0.078	6.49578e-34	1.962
KLF6	8.59611e-132	0.533953	0.446	0.228	1.73573e-127	1.956
NAMPT	6.86566e-64	0.506987	0.232	0.119	1.38631e-59	1.95
CREG1	4.51885e-91	0.557259	0.3	0.154	9.12447e-87	1.948
NINJ1	1.28313e-70	0.47499	0.257	0.132	2.5909e-66	1.947
VAT1	5.08605e-25	0.25642	0.11	0.057	1.02698e-20	1.93
CD9	1.78681e-64	0.281904	0.299	0.155	3.60792e-60	1.929
HBA1	0	2.12004	0.881	0.46	0	1.915
CAVIN3	1.79055e-23	0.250692	0.105	0.055	3.61547e-19	1.909
PYCARD	5.41053e-60	0.421713	0.243	0.129	1.09249e-55	1.884
SPARC	2.2867e-218	0.374972	0.645	0.343	4.6173e-214	1.88
SH3BGRL3	5.811e-283	0.831332	0.635	0.338	1.17336e-278	1.879
COL5A1	7.0254e-28	0.288678	0.129	0.069	1.41857e-23	1.87
COL6A2	1.5466e-62	0.479173	0.264	0.142	3.1229e-58	1.859
VAMP5	1.76178e-32	0.325396	0.15	0.081	3.55739e-28	1.852
NRP2	3.51345e-34	0.31408	0.161	0.087	7.09436e-30	1.851
COL14A1	2.56495e-27	0.291666	0.135	0.073	5.17914e-23	1.849
ASAH1	7.90031e-124	0.67873	0.39	0.212	1.59523e-119	1.84
MT1X	4.74921e-46	0.392487	0.233	0.129	9.5896e-42	1.806
WIPF1	3.62631e-22	0.2654	0.117	0.065	7.32225e-18	1.8
IL6ST	1.09995e-81	0.333983	0.393	0.221	2.22102e-77	1.778
GLUL	2.95578e-104	0.621055	0.375	0.211	5.96831e-100	1.777
SELENOP	7.11015e-139	0.816139	0.433	0.244	1.43568e-134	1.775
LAP3	7.40747e-48	0.417125	0.223	0.126	1.49572e-43	1.77
NEAT1	2.05813e-91	0.356185	0.481	0.278	4.15578e-87	1.73
SLC38A2	3.83474e-32	0.409077	0.173	0.1	7.74312e-28	1.73
HLA-E	8.28125e-106	0.567687	0.421	0.248	1.67215e-101	1.698
NFKBIA	2.17088e-192	0.769417	0.57	0.336	4.38344e-188	1.696
RRAS	3.33361e-21	0.278604	0.127	0.075	6.73123e-17	1.693
CDC42EP5	1.32858e-22	0.296701	0.136	0.081	2.68267e-18	1.679
METRNL	1.11716e-23	0.290633	0.15	0.09	2.25578e-19	1.667
DAB2	1.06908e-154	0.543589	0.573	0.344	2.15869e-150	1.666
HBA2	0	2.13098	0.934	0.563	0	1.659
GSN	1.40349e-45	0.425973	0.242	0.146	2.83393e-41	1.658
TMEM160	5.84702e-36	0.37136	0.209	0.128	1.18063e-31	1.633
TGFBR3	2.92928e-20	0.282879	0.141	0.087	5.91481e-16	1.621
IFITM3	1.5967e-181	0.581213	0.653	0.406	3.22407e-177	1.608
PLPP3	8.26748e-27	0.336552	0.176	0.11	1.66937e-22	1.6
HBG2	0	1.41728	0.918	0.576	0	1.594
HIF1A	1.67493e-25	0.334373	0.173	0.109	3.38202e-21	1.587
HBZ	0	1.07265	0.874	0.555	0	1.575
GADD45A	3.64424e-21	0.497626	0.16	0.103	7.35844e-17	1.553
CD81	8.57506e-146	0.657375	0.533	0.348	1.73148e-141	1.532
LCP1	1.65117e-24	0.324452	0.193	0.126	3.33405e-20	1.532
BTG2	5.07688e-21	0.336089	0.17	0.111	1.02512e-16	1.532
RGS2	5.33765e-19	0.282754	0.156	0.102	1.07778e-14	1.529
CTSC	2.20658e-132	0.662567	0.509	0.334	4.45553e-128	1.524
PPP1R15A	4.13004e-43	0.466559	0.29	0.193	8.33937e-39	1.503
MYL9	5.28714e-15	0.25199	0.138	0.092	1.06758e-10	1.5
COTL1	5.33569e-89	0.302404	0.587	0.394	1.07738e-84	1.49
EGR1	1.28356e-26	0.263694	0.253	0.17	2.59176e-22	1.488
UPP1	4.09654e-22	0.292138	0.2	0.135	8.27173e-18	1.481
JPT1	4.96741e-178	0.287346	0.778	0.528	1.00302e-173	1.473
MT-ND4L	1.10757e-45	0.525413	0.374	0.256	2.2364e-41	1.461
FLNA	2.19335e-18	0.274502	0.179	0.123	4.4288e-14	1.455
MTDH	2.30826e-15	0.269472	0.151	0.104	4.66084e-11	1.452
GRN	3.34143e-63	0.478602	0.412	0.285	6.74701e-59	1.446
SLC25A37	3.94042e-23	0.440798	0.224	0.155	7.9565e-19	1.445
PHACTR2	3.56235e-29	0.379775	0.244	0.169	7.19309e-25	1.444
EFHD2	5.42705e-46	0.466403	0.322	0.224	1.09583e-41	1.438
LITAF	5.76566e-23	0.274565	0.244	0.171	1.1642e-18	1.427
NPC2	1.65351e-153	0.679413	0.585	0.413	3.33877e-149	1.416
ATP6AP2	4.68244e-35	0.460568	0.269	0.19	9.45478e-31	1.416
CITED2	5.58586e-28	0.334944	0.272	0.193	1.1279e-23	1.409
CDKN1A	6.77043e-10	0.291561	0.123	0.088	1.36708e-05	1.398
HMOX1	4.01868e-27	0.34396	0.294	0.213	8.11453e-23	1.38
SRI	3.7474e-117	0.328824	0.644	0.467	7.56676e-113	1.379
IFNGR2	6.77219e-14	0.263812	0.174	0.128	1.36744e-09	1.359
ATP6V0B	3.40055e-82	0.549124	0.457	0.337	6.86639e-78	1.356
CYFIP1	2.34865e-14	0.285764	0.177	0.131	4.74239e-10	1.351
HMBS	9.12005e-09	0.259261	0.118	0.088	0.000184152	1.341
PSAP	4.29812e-99	0.459198	0.608	0.454	8.67877e-95	1.339
MALAT1	0	0.612553	0.995	0.768	0	1.296
PNRC1	2.00602e-32	0.398655	0.347	0.268	4.05056e-28	1.295
RBPJ	1.22151e-15	0.31641	0.217	0.168	2.46648e-11	1.292
EIF4EBP1	5.77812e-17	0.335931	0.226	0.175	1.16672e-12	1.291
ATP6V1F	8.98672e-69	0.47205	0.484	0.376	1.8146e-64	1.287
CALM3	3.20974e-78	0.503055	0.51	0.397	6.48111e-74	1.285
GNAI2	2.11455e-33	0.426434	0.331	0.258	4.26971e-29	1.283
BNIP3L	2.34282e-11	0.269104	0.188	0.147	4.73063e-07	1.279
CALD1	3.94334e-49	0.3195	0.55	0.434	7.96238e-45	1.267
BLOC1S1	9.54153e-41	0.437542	0.387	0.308	1.92663e-36	1.256
CST3	1.03674e-95	0.535367	0.566	0.451	2.09338e-91	1.255
CD63	0	0.732114	0.989	0.799	0	1.238
ATOX1	1.23915e-68	0.524276	0.496	0.404	2.50209e-64	1.228
TMEM219	9.49962e-19	0.342101	0.274	0.224	1.91816e-14	1.223
EVA1B	2.97771e-21	0.270935	0.359	0.294	6.01259e-17	1.221
MCL1	2.93171e-16	0.304718	0.271	0.224	5.9197e-12	1.21
AKR1A1	2.74907e-18	0.337698	0.288	0.239	5.55091e-14	1.205
KRTCAP2	3.00583e-17	0.33693	0.276	0.23	6.06938e-13	1.2
CD99	9.81739e-19	0.357811	0.291	0.243	1.98233e-14	1.198
GCHFR	4.3309e-26	0.386665	0.352	0.294	8.74496e-22	1.197
CHCHD10	1.68639e-23	0.346909	0.354	0.296	3.40516e-19	1.196
CSTB	4.19627e-216	0.592809	0.83	0.702	8.47311e-212	1.182
RPS27L	2.51436e-84	0.44617	0.683	0.582	5.077e-80	1.174
RABAC1	2.56514e-32	0.313642	0.487	0.415	5.17953e-28	1.173
BRI3	7.25791e-262	0.434898	0.959	0.821	1.46552e-257	1.168
CLTC	8.04186e-10	0.262353	0.258	0.226	1.62381e-05	1.142
BAX	3.92254e-10	0.322616	0.245	0.215	7.92038e-06	1.14
B2M	0	1.03537	0.999	0.888	0	1.125
S100A6	0	0.632104	0.986	0.878	0	1.123
PTMS	9.42584e-24	0.326986	0.427	0.381	1.90327e-19	1.121
SSR3	2.01144e-17	0.257413	0.418	0.375	4.06149e-13	1.115
MYL12A	2.76969e-93	0.315585	0.869	0.796	5.59256e-89	1.092
UBC	9.90018e-119	0.300684	0.953	0.874	1.99904e-114	1.09
NOP10	2.17293e-37	0.380021	0.496	0.458	4.38759e-33	1.083
DRAP1	2.99739e-10	0.287351	0.296	0.274	6.05232e-06	1.08
RPL36AL	5.90746e-55	0.256585	0.928	0.876	1.19283e-50	1.059
TPM3	2.29343e-18	0.325274	0.411	0.389	4.63089e-14	1.057
ARPC3	1.42728e-69	0.270383	0.935	0.886	2.88196e-65	1.055
CLIC1	1.11323e-71	0.306608	0.872	0.827	2.24783e-67	1.054
ACTR2	1.39953e-08	0.287992	0.294	0.279	0.000282594	1.054
RAB13	2.60565e-07	0.273389	0.273	0.259	0.00526133	1.054
ATP5F1E	0	0.622423	0.994	0.944	0	1.053
OAZ1	5.39292e-231	0.475023	0.986	0.939	1.08894e-226	1.05
FTL	0	2.44402	1	0.953	0	1.049
LAMTOR2	3.84432e-10	0.290029	0.323	0.308	7.76246e-06	1.049
PFDN5	1.13774e-221	0.441598	0.99	0.947	2.29732e-217	1.045
PTP4A2	9.76216e-05	0.250479	0.247	0.241	1	1.025
ALKBH7	8.28124e-08	0.271086	0.313	0.307	0.00167215	1.02
MYL6	1.69179e-248	0.436588	0.999	0.98	3.41606e-244	1.019
ACTB	4.61586e-272	0.396888	1	0.982	9.32035e-268	1.018
AP2S1	1.2284e-35	0.270774	0.639	0.628	2.48038e-31	1.018
SDCBP	5.16726e-16	0.28436	0.459	0.451	1.04337e-11	1.018
TMSB10	0	0.437278	1	0.988	0	1.012
EIF1	1.94537e-178	0.355414	1	0.992	3.92809e-174	1.008
FTH1	0	0.716847	1	0.995	0	1.005
CDV3	1.50774e-07	0.275408	0.354	0.358	0.00304442	0.989
GUK1	1.29528e-26	0.305567	0.554	0.565	2.61542e-22	0.981
